# Supplementary material for: Independent centromere formation in a capricious, gene-free domain of chromosome 13q21 in Old World monkeys and pigs
Source: Genome Biol. 2006 Oct 13;7(10):R91. doi: 10.1186/gb-2006-7-10-r91 (PMC1794570; doi:10.1186/gb-2006-7-10-r91)
Supplement: Additional data file 4 — RefSeq genes with sequence similarity to 13q21duplicated regions [file gb-2006-7-10-r91-S4.xls]

## Sheet: ref_rna.blast.out.80_90
Supplemental table 2. RefSeq genes with sequence similarity to 13q21duplicated regions
Query from 13q21			Subject			Alignment Identity (%)	align score	RefSeq genes
query	q.begin	q.end	Subject (RefSeq id)	s.begin	s.end			chrom	strand	cdsStart	cdsEnd	gene name	product **
chr13	61569921	61570738	NM_001030054	2013	1764	82.35	129	chr1	+	39126145	39138820	LOC595134	Non human RefSeq
chr13	61569921	61570738	NM_023423	2038	1789	81.5	113	chr1	+	39126145	39138820	6330407G11Rik	Non human RefSeq
chr13	63213097	63214610	NM_001039940 *	2	739	84.59	537	chr9	-	67230042	67230534	LOC440896	hypothetical protein LOC440896
chr13	63214674	63215362	NM_146560 *	602	719	84.87	91.7	chr19	-	9093843	9250982	Olfr872	Non human RefSeq
chr13	63214682	63215362	NM_146557 *	610	719	84.68	83.8	chr19	+	9157505	9176895	Olfr869	Non human RefSeq
chr13	63282832	63285531	NM_006241 *	1139	19	89.58	1285	chr3	-	196724990	196751145	PPP1R2	protein phosphatase 1, regulatory (inhibitor)
chr13	63282832	63284669	NM_025800 *	1215	966	82.89	145	chr21	+	36181359	36181975	Ppp1r2	Non human RefSeq
chr13	63283109	63285364	NM_001035392 *	936	252	84.48	492	chr3	-	196724990	196751145	MGC127677	Non human RefSeq
chr13	66425026	66425522	NM_002601	933	1066	87.41	131	chr2	-	232423166	232471329	PDE6D	phosphodiesterase 6D, cGMP-specific, rod, delta
chr13	66425026	66425521	NM_174420	942	1073	85.07	103	chr2	-	232423166	232471329	PDE6D	Non human RefSeq
chr13	66739065	66740693	NM_011029	850	129	86.54	654	chr13	+	20433450	20434337	Rpsa	Non human RefSeq
chr13	66739065	66740693	NM_017138	838	117	86.28	638	chr3	+	39424148	39428863	Rpsa	Non human RefSeq
chr13	66739076	66740693	NM_174379	790	80	87.97	728	chr3	+	39424148	39428863	LAMR1	Non human RefSeq
chr13	67303817	67304645	NM_205267	1128	1033	88.89	103	chr5	-	93044298	93045155	NPM1	Non human RefSeq
chr13	67304004	67305074	NM_008722	962	626	88.6	359	chr5	-	93044298	93045179	Npm1	Non human RefSeq
chr13	67304403	67305544	NM_001035441	579	70	87.89	519	chr1	+	27217562	27218429	MGC127254	Non human RefSeq
chr13	67304405	67305511	NM_012992	572	98	84.76	363	chr2	-	198069930	198071122	Npm1	Non human RefSeq
chr13	67304437	67305608	NM_001004419	1631	1093	89.83	632	chr12	+	9713597	9738664	CLEC2D	osteoclast inhibitory lectin isoform 2
chr13	67304437	67305608	NM_001004420	1624	1086	89.83	632	chr12	+	9713597	9731961	CLEC2D	osteoclast inhibitory lectin isoform 3
chr13	67304437	67305608	NM_013269	1549	1011	89.83	632	chr12	+	9713597	9738737	CLEC2D	osteoclast inhibitory lectin isoform 1
chr13	67374418	67375968	NM_001005190	30	199	86.13	147	chr19	-	14812759	14813689	OR7A10	olfactory receptor, family 7, subfamily A,
chr13	67374418	67375957	NM_001013422	30	188	86.25	141	chr19	-	14823847	14836519	CfOLF4	Non human RefSeq
chr13	67374431	67375989	NM_030901	43	220	84.53	131	chr19	-	14852239	14853167	OR7A17	olfactory receptor, family 7, subfamily A,
chr13	67374454	67375981	NM_017506	289	435	86	125	chr19	-	14799093	14800053	OR7A5	olfactory receptor, family 7, subfamily A,
chr13	67374487	67375968	NM_001004456	99	199	89.32	113	chr19	+	9064920	9065861	OR1M1	olfactory receptor, family 1, subfamily M,
chr13	67374503	67375958	NM_001000379	115	189	89.61	85.7	chr9	-	122318841	122319747	Olr400_predicted	Non human RefSeq
chr13	67374503	67375958	NM_001000385	115	189	89.61	85.7	chr9	-	122318840	122319747	Olr411_predicted	Non human RefSeq
chr13	67374503	67375958	NM_001000559	115	189	89.61	85.7	chr9	+	122352646	122353555	Olr395_predicted	Non human RefSeq
chr13	67374503	67375957	NM_001000830	115	188	88.31	75.8	chr3	+	126935915	126949584	Olr398_predicted	Non human RefSeq
chr13	67374503	67375958	NM_001000831	115	189	89.61	85.7	chr9	-	122318856	122319750	Olr396_predicted	Non human RefSeq
chr13	67374503	67375958	NM_146627	115	189	88.31	77.8	chr9	+	122360973	122361910	Olfr350	Non human RefSeq
chr13	67374503	67375958	NM_146938	115	189	88.46	77.8	chr9	-	122318841	122319747	Olfr346	Non human RefSeq
chr13	67374503	67375958	NM_146949	115	189	88.31	77.8	chr9	-	122318841	122319747	Olfr339	Non human RefSeq
chr13	67374503	67375958	NM_146951	115	189	88.31	77.8	chr9	-	122318841	122319747	Olfr340	Non human RefSeq
chr13	67374504	67375957	NM_146948	116	188	88	73.8	chr9	-	122318841	122319747	Olfr342	Non human RefSeq
chr13	67374510	67375958	NM_001000384	122	189	87.32	63.9	chr9	+	122352646	122353537	Olr408_predicted	Non human RefSeq
chr13	67375084	67376548	NM_001000868	696	779	89.29	95.6	chr14	-	51299594	51300380	Olr1165_predicted	Non human RefSeq
chr13	67375085	67376548	NM_001000870	697	779	87.95	85.7	chr19	+	9157457	9176889	Olr1162_predicted	Non human RefSeq
chr13	67375085	67376548	NM_001000985	697	779	87.95	85.7	chr3	+	126913728	126914578	Olr1160_predicted	Non human RefSeq
chr13	67375202	67376660	NM_146904	814	891	88.46	83.8	chr19	-	9250132	9251033	Olfr870	Non human RefSeq
chr13	67383182	67385087	NM_001005191	37	243	89.95	242	chr19	-	9185575	9186513	OR7D4	olfactory receptor, family 7, subfamily D,
chr13	67383199	67385064	NM_175883	243	408	89.22	186	chr19	+	9157457	9158396	OR7D2	hypothetical protein LOC162998
chr13	67383231	67385102	NM_001001958	87	258	88.51	182	chr19	-	9097688	9098626	OR7G3	olfactory receptor, family 7, subfamily G,
chr13	67383232	67385086	NM_001005192	88	242	84.71	117	chr19	-	9086273	9087439	OR7G1	olfactory receptor, family 7, subfamily G,
chr13	67383243	67385022	NM_001004452	99	178	86.59	71.9	chr9	+	122360973	122361914	OR1J4	olfactory receptor, family 1, subfamily J,
chr13	67773406	67775030	NM_001011724	2361	1980	86.33	333	chr13	+	52114628	52115591	LOC144983	heterogeneous nuclear ribonucleoprotein A1-like
chr13	67773481	67775030	NM_001039129	1460	1149	88.05	315	chr8	+	82882561	82883523	Hnrpa1	Non human RefSeq
chr13	67773481	67775030	NM_010447	1301	990	88.05	315	chr6	+	24110029	24110636	Hnrpa1	Non human RefSeq
chr13	67773481	67775030	NM_017248	1237	935	87.3	291	chr18	-	28246174	28247137	Hnrpa1	Non human RefSeq
chr13	67775139	67775705	NM_001011725	1258	1078	84.95	141	chr13	+	52114628	52115591	LOC144983	heterogeneous nuclear ribonucleoprotein A1-like
chr13	67775139	67775705	NM_002136	430	250	86.02	157	chr12	+	52960858	52964364	HNRPA1	heterogeneous nuclear ribonucleoprotein A1
chr13	67775139	67775705	NM_031157	430	250	86.02	157	chr12	+	52960858	52964364	HNRPA1	heterogeneous nuclear ribonucleoprotein A1
chr13	68106323	68106794	NM_001006	58	231	82.95	107	chr4	+	152378409	152383350	RPS3A	ribosomal protein S3a
chr13	68457806	68459325	NM_029492	707	1137	87.73	426	chr13	-	20850839	20931310	Zdhhc20	Non human RefSeq
chr13	68457953	68459325	NM_001039336	946	1229	87.97	285	chr13	-	20850839	20931310	RGD1305755	Non human RefSeq
chr13	68879765	68880872	NM_001038007	2088	1561	86.11	446	chr17	-	53437765	53439497	SFRS1	Non human RefSeq
chr13	68879765	68880888	NM_006924	2085	1541	87.5	525	chr17	-	53437765	53439497	SFRS1	splicing factor, arginine/serine-rich 1
chr13	69366209	69368260	NM_008947	1328	838	81	214	chr14	+	89795256	89808504	Psmc1	Non human RefSeq
chr13	69366354	69368258	NM_057123	1188	847	82.08	182	chr14	+	89795255	89808504	Psmc1	Non human RefSeq
chr13	69367013	69369086	NM_002802	536	25	88.01	519	chr14	+	89792694	89808504	PSMC1	proteasome 26S ATPase subunit 1
chr13	71147203	71148190	NM_001005101	64	468	87.5	398	chr2	+	175410142	175410553	MGC89877	Non human RefSeq
chr13	71147275	71148186	NM_001031482	79	407	88.86	359	chr2	+	175410142	175410550	H3F3A	Non human RefSeq
chr13	71176288	71177344	NM_000982	18	531	88.76	551	chr13	+	26725913	26728662	RPL21	ribosomal protein L21
chr13	71176290	71177335	NM_001011538	197	688	84.36	351	chr4	-	54693678	54694089	LOC402176	hypothetical protein LOC402176
chr13	71318060	71318938	NM_000996	19	441	85.91	357	chr3	+	199166148	199170954	RPL35A	ribosomal protein L35a
Genomic sequences in the 13q21 older duplication (80-90%) regions were compared with RefSeq DNA sequences database by blast. Human and non human RefSeq genes with similarity between 80 to 90% were selected. Their correspondent ancestral location in 13q21 are listed as the query coordinates.
* Genes with sequence similarity to the 127Kb highly duplicated region.
** Human RefSeq genes unless otherwise indicated.
