# Supplementary material for: Independent centromere formation in a capricious, gene-free domain of chromosome 13q21 in Old World monkeys and pigs
Source: Genome Biol. 2006 Oct 13;7(10):R91. doi: 10.1186/gb-2006-7-10-r91 (PMC1794570; doi:10.1186/gb-2006-7-10-r91)
Supplement: Additional data file 7 — Specifications of the custom made genomic BAC array (Array design) [file gb-2006-7-10-r91-S7.xls]

## Sheet: array info
Custom made genomic microarray
Purified BAC DNAs were sonicated, resuspended in 50% DMSO at about 200 ng/µl
and printed in triplicate onto aminosilane coated glass slides (GAPS II, Corning, NY, USA),
using a GMS 417 microarray pin and ring system (Affymetrix Inc., Santa Clara, CA, USA).
Array specifications:
2 rows of subarrays
2 columns of subarrays
9 rows of spots per subarray
15 columns of spots per subarray
horizontal and vertical pin spacing: 4.5mm
Three independent set of BACs were loaded on this genomic microarray:
13q21 BACs and controls: were spotted on rows 1-6 and columns 1-15 of each subarray
	(ie on subarray 1 1.1.1.1 to 1. 1.1.6.15/1.2.1.1 to 1.2.6.15)
	(ie on subarray 2 2.1.1.1 to 2.1.6.15/ 2.2.1.1 to 2.2.6.15)
13q33.1 BACs: were loaded on subarray 1 rows 7-9 and columns 1-15
	(ie on subarray 1 1.1.7.1 to 1.1.9.15/1.2.7.1 to 1.2.9.8)
chromosome 21 BACs: were loaded on subarray 2, rows 7-9 and columns 1-15
	(ie on subarray 2 2.1.7.1 to 2.1.9.15/2.2.7.1 to 2.2.9.8)
Only BACs from the 13q21 contig and controls were processed to obtain the data on the 13q21 neocentromere cell lines
Intensity ratios were measured using Scan Array Express (version 2.1) from PerkinElmer
	Flags=Spot status		1=not found
			2=Absent
			3=Good
			4=Bad	Spots with flags of 1, 2 or 4 were rejected.
Since each BAC occupies a unique genomic position in the USCS genome browser,
they were organized according their coordinates and assigned a genome ID -starting with number 1-
Per microarray (individual ChrIP), for each BAC the mean and standard deviation (SD)
of the normalized ratios (Lowess) were calculated.
Spots with a greater than 25% SD from the mean were rejected.
BACs were identified as positives in three independent experiments.
For each microarray a scale normalization was performed (X-Mean of experiment/SD of the experiment)
as described by Smyth et al. (Smyth GK, Speed T: Normalization of cDNA microarray data. Methods 2003, 31:265-273.)
Biological replicates were obtained using the Scale Normalized data.

## Sheet: array description
Microarray sorted by Index #, ie grided
Index	Array Row	Array Column	Spot Row	Spot Column	Name	Coordinate ID	CHORI RP11-	LOCUS	chromosome	UCSC HG17 genome coordinates	UCSC HG17 genome coordinates	Reporter usage	Control type
1	1	1	1	1	ALFA1-2	114	49E18 110ng/µl	BX088702	chr9_random	1069383	1242825	control	positive
2	1	1	1	2	505O16	14	505O16	AL683830.1	chr13	65220214	65233929	experimental
3	1	1	1	3	rp11-424e21	16	rp11-424e21	AL163543.7	chr13	65400727	65415270	experimental
4	1	1	1	4	390J12	18	390J12	AL353896.12	chr13	65575086	65664349	experimental
5	1	1	1	5	111B1	20	111B19	AL596303.4	chr13	65744159	65748152	experimental
6	1	1	1	6	109K20	22	109K20	AL356305.11	chr13	65909852	66042292	experimental
7	1	1	1	7	520F22	32	520F22	AL512452.7	chr13	67006214	67148126	experimental
8	1	1	1	8	51P14	33	51P14	AL356006.19	chr13	67146127	67174887	experimental
9	1	1	1	9	562L19	34	562L19	AL356452.12	chr13	67172888	67254473	experimental
10	1	1	1	10	248N6	35	248N6	AL353580.7	chr13	67254374	67417068	experimental
11	1	1	1	11	521L15	36	521L15	AL390954.10	chr13	67416969	67493555	experimental
12	1	1	1	12	338L17	37	338L17	AL590027.10	chr13	67491556	67560111	experimental
13	1	1	1	13	370A2	44	370A2	AL359072.12	chr13	68205057	68256830	experimental
14	1	1	1	14	411G9	45	411G9	AL450445.6	chr13	68256731	68398597	experimental
15	1	1	1	15	264M20	46	264M20	AL359394.9	chr13	68398498	68535743	experimental
16	1	1	2	1	ALFA1-2	114
17	1	1	2	2	505O16	14
18	1	1	2	3	rp11-424e21	16
19	1	1	2	4	390J12	18
20	1	1	2	5	111B1	20
21	1	1	2	6	109K20	22
22	1	1	2	7	520F22	32
23	1	1	2	8	51P14	33
24	1	1	2	9	562L19	34
25	1	1	2	10	248N6	35
26	1	1	2	11	521L15	36
27	1	1	2	12	338L17	37
28	1	1	2	13	370A2	44
29	1	1	2	14	411G9	45
30	1	1	2	15	264M20	46
31	1	1	3	1	ALFA1-2	114
32	1	1	3	2	505O16	14
33	1	1	3	3	rp11-424e21	16
34	1	1	3	4	390J12	18
35	1	1	3	5	111B1	20
36	1	1	3	6	109K20	22
37	1	1	3	7	520F22	32
38	1	1	3	8	51P14	33
39	1	1	3	9	562L19	34
40	1	1	3	10	248N6	35
41	1	1	3	11	521L15	36
42	1	1	3	12	338L17	37
43	1	1	3	13	370A2	44
44	1	1	3	14	411G9	45
45	1	1	3	15	264M20	46
46	1	1	4	1	543G6	68	543G6	AL590141.5	chr13	70794126	70797735	experimental
47	1	1	4	2	360I23	70	360I23	AL163542.8	chr13	70947118	71124154	experimental
48	1	1	4	3	76N21	72	76N11	AL139186.16	chr13	71226326	71383406	experimental
49	1	1	4	4	14B2	74	14B2	AL157812.5	chr13	71537933	71704903	experimental
50	1	1	4	5	339I10	76	339I10	AL359012.7	chr13	71728132	71904577	experimental
51	1	1	4	6	11C5	78	11C5	AL356754.18	chr13	72013887	72183774	experimental
52	1	1	4	7	157H4	89	157H4	AL159972.8	chr13	73306528	73456039	experimental
53	1	1	4	8	285H4	90	285H24	AL139036.12	chr13	73455940	73565749	experimental
54	1	1	4	9	810G21	91	810G21	AL356319.18	chr13	73565650	73702909	experimental
55	1	1	4	10	452P23	92	459P23	AL353660.11	chr13	73702810	73832050	experimental
56	1	1	4	11	512C24	93	512C24	AL355390.4	chr13	73831951	73990901	experimental
57	1	1	4	12	RP11-285E18	94	RP11-285E18	AL157814.14	chr13	73990802	74102151	experimental
58	1	1	4	13	182M20	101	182M20	AL139230.25	chr13	74828728	74962089	experimental
59	1	1	4	14	173B14	102	173B14	AL137244.28	chr13	74961990	75145347	experimental
60	1	1	4	15	29G8	103	29G8	AL137782.9	chr13	75145248	75284499	experimental
61	1	1	5	1	543G6	68
62	1	1	5	2	360I23	70
63	1	1	5	3	76N21	72
64	1	1	5	4	14B2	74
65	1	1	5	5	339I10	76
66	1	1	5	6	11C5	78
67	1	1	5	7	157H4	89
68	1	1	5	8	285H4	90
69	1	1	5	9	810G21	91
70	1	1	5	10	452P23	92
71	1	1	5	11	512C24	93
72	1	1	5	12	RP11-285E18	94
73	1	1	5	13	182M20	101
74	1	1	5	14	173B14	102
75	1	1	5	15	29G8	103
76	1	1	6	1	543G6	68
77	1	1	6	2	360I23	70
78	1	1	6	3	76N21	72
79	1	1	6	4	14B2	74
80	1	1	6	5	339I10	76
81	1	1	6	6	11C5	78
82	1	1	6	7	157H4	89
83	1	1	6	8	285H4	90
84	1	1	6	9	810G21	91
85	1	1	6	10	452P23	92
86	1	1	6	11	512C24	93
87	1	1	6	12	RP11-285E18	94
88	1	1	6	13	182M20	101
89	1	1	6	14	173B14	102
90	1	1	6	15	29G8	103
91	1	1	7	1	418I10 350ng/µl	90B	418I10	AL161899	chr13	101547636	101707616
92	1	1	7	2	347N5 350ng/µl	91B	347N5	AL356266	chr13	101707517	101812763
93	1	1	7	3	811P12 350ng/µl	92B	811P12	AL356263	chr13	101812662	101854561
94	1	1	7	4	46I10 350ng/µl	93B	46I10	AL159155	chr13	101854462	102007351
95	1	1	7	5	29B2 350ng/µl	94B	29B2	AL158063	chr13	102007252	102165732
96	1	1	7	6	484I6 350ng/µl	95B	484I6	AL157769	chr13	102165633	102337684
97	1	1	7	7	255P5 350ng/µl	96B	255P5	AL137246	chr13	102337585	102377477
98	1	1	7	8	418I10Lig	100L	418I10Lig	AL161899	chr13	101547636	101707616
99	1	1	7	9	347N5Lig	101L	347N5Lig	AL356266	chr13	101707517	101812763
100	1	1	7	10	811P12Lig	102L	811P12Lig	AL356263	chr13	101812662	101854561
101	1	1	7	11	46I10Lig	103L	46I10Lig	AL159155	chr13	101854462	102007351
102	1	1	7	12	29B2Lig	104L	29B2Lig	AL158063	chr13	102007252	102165732
103	1	1	7	13	484I6Lig	105L	484I6Lig	AL157769	chr13	102165633	102337684
104	1	1	7	14	255P5Lig	106L	255P5Lig	AL137246	chr13	102337585	102377477
105	1	1	7	15	418I10pcr	110P	418I10pcr	AL161899	chr13	101547636	101707616
106	1	1	8	1	418I10 350ng/µl	90B
107	1	1	8	2	347N5 350ng/µl	91B
108	1	1	8	3	811P12 350ng/µl	92B
109	1	1	8	4	46I10 350ng/µl	93B
110	1	1	8	5	29B2 350ng/µl	94B
111	1	1	8	6	484I6 350ng/µl	95B
112	1	1	8	7	255P5 350ng/µl	96B
113	1	1	8	8	418I10lig	100L
114	1	1	8	9	347N5Lig	101L
115	1	1	8	10	811P12Lig	102L
116	1	1	8	11	46I10Lig	103L
117	1	1	8	12	29B2Lig	104L
118	1	1	8	13	484I6Lig	105L
119	1	1	8	14	255P5Lig	106L
120	1	1	8	15	418I10pcr	110P
121	1	1	9	1	418I10 350ng/µl	90B
122	1	1	9	2	347N5 350ng/µl	91B
123	1	1	9	3	811P12 350ng/µl	92B
124	1	1	9	4	46I10 350ng/µl	93B
125	1	1	9	5	29B2 350ng/µl	94B
126	1	1	9	6	484I6 350ng/µl	95B
127	1	1	9	7	255P5 350ng/µl	96B
128	1	1	9	8	418I10Lig	100L
129	1	1	9	9	347N5Lig	101L
130	1	1	9	10	811P12Lig	102L
131	1	1	9	11	46I10Lig	103L
132	1	1	9	12	29B2Lig	104L
133	1	1	9	13	484I6Lig	105L
134	1	1	9	14	255P5Lig	106L
135	1	1	9	15	418I10pcr	110P
136	1	2	1	1	459P23	47	452P23	AL356264.12	chr13	68535644	68628890	experimental
137	1	2	1	2	501G6	48	501G6	AL356111.13	chr13	68628885	68779839	experimental
138	1	2	1	3	459J23	49	459J23	AL355478.16	chr13	68777840	68952595	experimental
139	1	2	1	4	468L10	1	468L10	AL356252.10	chr13	63894193	64037882	experimental
140	1	2	1	5	2A19	2	2A19	AC025729.2	chr13	64073001	64238232	experimental
141	1	2	1	6	318C5	3	318C5	AL356253.7	chr13	64037783	64238420	experimental
142	1	2	1	7	213F11	4	213F11	AL607147.3	chr13	64236421	64249449	experimental
143	1	2	1	8	13B15	5	13B15	AL596106.4	chr13	64247450	64364070	experimental
144	1	2	1	9	261A1	6	261A1	AL359438.19	chr13	64362071	64528560	experimental
145	1	2	1	10	326D19	13	326D19	AL359194.7	chr13	65062295	65222213	experimental
146	1	2	1	11	223F20	15	223F20	AL354775.12	chr13	65231930	65400826	experimental
147	1	2	1	12	298H15	17	298H15	AL158038.10	chr13	65415171	65575185	experimental
148	1	2	1	13	37K18	19	37K18	AL136145.23	chr13	65662350	65746158	experimental
149	1	2	1	14	335P18	21	335P18	AL355173.25	chr13	65746153	65911851	experimental
150	1	2	1	15	BAC A	119	632L2	AL354811	chr13	92499761	92681327	control	negative
151	1	2	2	1	459P23	47
152	1	2	2	2	501G6	48
153	1	2	2	3	459J23	49
154	1	2	2	4	468L10	1
155	1	2	2	5	2A19	2
156	1	2	2	6	318C5	3
157	1	2	2	7	213F11	4
158	1	2	2	8	13B15	5
159	1	2	2	9	261A1	6
160	1	2	2	10	326D19	13
161	1	2	2	11	223F20	15
162	1	2	2	12	298H15	17
163	1	2	2	13	37K18	19
164	1	2	2	14	335P18	21						experimental
165	1	2	2	15	BAC A	119
166	1	2	3	1	459P23	47
167	1	2	3	2	501G6	48
168	1	2	3	3	459J23	49
169	1	2	3	4	468L10	1
170	1	2	3	5	2A19	2
171	1	2	3	6	318C5	3
172	1	2	3	7	213F11	4
173	1	2	3	8	13B15	5
174	1	2	3	9	261A1	6
175	1	2	3	10	326D19	13
176	1	2	3	11	223F20	15
177	1	2	3	12	298H15	17
178	1	2	3	13	37K18	19
179	1	2	3	14	335P18	21
180	1	2	3	15	BAC A	119
181	1	2	4	1	MRV2	111	MRV2 7ng/µl	alpha sat chr17 repeat				control	positive
182	1	2	4	2	ALFA1-1	113	49E18 55ng/µl	BX088702	chr9_random alpha sat chr9 repeat	1069383	1242825	control	positive
183	1	2	4	3	VECT	110	pFC 5ng/µl	pFC-empty BAC vector				control	negative
184	1	2	4	4	99O6	56	99O6	AL590554.7	chr13	69446840	69544629
185	1	2	4	5	121J6	57	121J6	AL160391.13	chr13	69542630	69709386	experimental
186	1	2	4	6	286B9	58	286B9	AL359770.12	chr13	69709381	69814018	experimental
187	1	2	4	7	452L13	59	452L13	AL354823.7	chr13	69813919	69915009	experimental
188	1	2	4	8	457F14	60	475F14	AL445264.5	chr13	69914910	70066363	experimental
189	1	2	4	9	280J7	61	280J7	AL354827.5	chr13	70066264	70193904
190	1	2	4	10	512J14	69	512J14	AL354995.13	chr13	70797636	70947217	experimental
191	1	2	4	11	393H6	71	393H6	AL138698.15	chr13	71124055	71226425
192	1	2	4	12	117N4	73	117N4	AL445923.10	chr13	71383307	71538032
193	1	2	4	13	490B20	75	490G20	AL355174.16	chr13	71704804	71728231
194	1	2	4	14	335N6	77	335N6	AL139003.9	chr13	71904478	72013986	experimental
195	1	2	4	15	ALFA1-3	115	49E18 220ng/µl	BX088702	chr9_random alpha sat chr9 repeat			control	positive
196	1	2	5	1	MRV2	111
197	1	2	5	2	ALFA1-1	113
198	1	2	5	3	VECT	110
199	1	2	5	4	99O6	56
200	1	2	5	5	121J6	57
201	1	2	5	6	286B9	58
202	1	2	5	7	452L13	59
203	1	2	5	8	457F14	60						experimental
204	1	2	5	9	280J7	61						experimental
205	1	2	5	10	512J14	69
206	1	2	5	11	393H6	71						experimental
207	1	2	5	12	117N4	73						experimental
208	1	2	5	13	490B20	75
209	1	2	5	14	335N6	77
210	1	2	5	15	ALFA1-3	115
211	1	2	6	1	MRV2	111
212	1	2	6	2	ALFA1-1	113
213	1	2	6	3	VECT	110
214	1	2	6	4	99O6	56						experimental
215	1	2	6	5	121J6	57
216	1	2	6	6	286B9	58
217	1	2	6	7	452L13	59
218	1	2	6	8	457F14	60
219	1	2	6	9	280J7	61
220	1	2	6	10	512J14	69
221	1	2	6	11	393H6	71
222	1	2	6	12	117N4	73						experimental
223	1	2	6	13	490B20	75						experimental
224	1	2	6	14	335N6	77
225	1	2	6	15	ALFA1-3	115
226	1	2	7	1	347N5pcr	111P	347N5pcr	AL356266	chr13	101707517	101812763
227	1	2	7	2	811P12pcr	112P	811P12pcr	AL356263	chr13	101812662	101854561
228	1	2	7	3	46I10pcr	113P	46I10pcr	AL159155	chr13	101854462	102007351
229	1	2	7	4	29B2pcr	114P	29B2pcr	AL158063	chr13	102007252	102165732
230	1	2	7	5	484I6pcr	115P	484I6pcr	AL157769	chr13	102165633	102337684
231	1	2	7	6	255P5pcr	116P	255P5pcr	AL137246	chr13	102337585	102377477
232	1	2	7	7	Xp 55ng/µl	23.1B	Xp 55ng/µl	AL591489	chrX	109814471	109889611
233	1	2	7	8	Xp 220ng/µl	23.2B	Xp 220ng/µl	AL591489	chrX	109814471	109889611
234	1	2	7	9	empty	empty	empty
235	1	2	7	10	empty	empty	empty
236	1	2	7	11	empty	empty	empty
237	1	2	7	12	empty	empty	empty
238	1	2	7	13	empty	empty	empty
239	1	2	7	14	empty	empty	empty
240	1	2	7	15	empty	empty	empty
241	1	2	8	1	347N5pcr	111P
242	1	2	8	2	811P12pcr	112P
243	1	2	8	3	46I10pcr	113P
244	1	2	8	4	29B2pcr	114P
245	1	2	8	5	484I6pcr	115P
246	1	2	8	6	255P5pcr	116P
247	1	2	8	7	Xp 55ng/µl	23.1B
248	1	2	8	8	Xp 220ng/µl	23.2B
249	1	2	8	9	empty	empty	empty
250	1	2	8	10	empty	empty	empty
251	1	2	8	11	empty	empty	empty
252	1	2	8	12	empty	empty	empty
253	1	2	8	13	empty	empty	empty
254	1	2	8	14	empty	empty	empty
255	1	2	8	15	empty	empty	empty
256	1	2	9	1	347N5pcr	111P
257	1	2	9	2	811P12pcr	112P
258	1	2	9	3	46I10pcr	113P
259	1	2	9	4	29B2pcr	114P
260	1	2	9	5	484I6pcr	115P
261	1	2	9	6	255P5pcr	116P
262	1	2	9	7	Xp 55ng/µl	23.1B
263	1	2	9	8	Xp 220ng/µl	23.2B
264	1	2	9	9	empty	empty	empty
265	1	2	9	10	empty	empty	empty
266	1	2	9	11	empty	empty	empty
267	1	2	9	12	empty	empty	empty
268	1	2	9	13	empty	empty	empty
269	1	2	9	14	empty	empty	empty
270	1	2	9	15	empty	empty	empty
271	2	1	1	1	ALFA2-2	117	240C14 110ng/µl	AC136499	chr19_random alpha sat			control	positive
272	2	1	1	2	RP11-187e23	24	RP11-187e23	AL136999.26	chr13	66092979	66264337
273	2	1	1	3	22C22	26	22C22	AC015514.3	chr13	66205609	66357689
274	2	1	1	4	576O3	28	576O3	AL160254.10	chr13	66542932	66682812	experimental
275	2	1	1	5	531B22	30	531B22	AL354999.17	chr13	66750587	66833530	experimental
276	2	1	1	6	631G24	31	631G24	AL391374.9	chr13	66833431	67006313
277	2	1	1	7	45A9	38	45A9	AC055823.2	chr13	67345296	67493555	experimental
278	2	1	1	8	157F14	39	157F14	AL390739.8	chr13	67558112	67681998	experimental
279	2	1	1	9	520F24	40	520F24	AL356954.16	chr13	67681899	67841133	experimental
280	2	1	1	10	23B16	41	23B16	AL161894.12	chr13	67841034	67947116
281	2	1	1	11	321F21	42	321F21	AL159975.12	chr13	67947017	68028317
282	2	1	1	12	430K22	43	430K22	AL355611.11	chr13	68028218	68205156
283	2	1	1	13	62J23	50	62J23	AL590086.4	chr13	68950596	68975119	experimental
284	2	1	1	14	480O9	51	480O9	AL354757.7	chr13	68973120	69045919
285	2	1	1	15	394C23	52	394C23	AL162378.16	chr13	69045820	69221639
286	2	1	2	1	ALFA2-2	117
287	2	1	2	2	RP11-187e23	24						experimental
288	2	1	2	3	22C22	26
289	2	1	2	4	576O3	28
290	2	1	2	5	531B22	30						experimental
291	2	1	2	6	631G24	31						experimental
292	2	1	2	7	45A9	38
293	2	1	2	8	157F14	39
294	2	1	2	9	520F24	40						experimental
295	2	1	2	10	23B16	41						experimental
296	2	1	2	11	321F21	42						experimental
297	2	1	2	12	430K22	43						experimental
298	2	1	2	13	62J23	50						experimental
299	2	1	2	14	480O9	51						experimental
300	2	1	2	15	394C23	52						experimental
301	2	1	3	1	ALFA2-2	117
302	2	1	3	2	RP11-187e23	24						experimental
303	2	1	3	3	22C22	26						experimental
304	2	1	3	4	576O3	28
305	2	1	3	5	531B22	30
306	2	1	3	6	631G24	31
307	2	1	3	7	45A9	38
308	2	1	3	8	157F14	39
309	2	1	3	9	520F24	40
310	2	1	3	10	23B16	41
311	2	1	3	11	321F21	42
312	2	1	3	12	430K22	43						experimental
313	2	1	3	13	62J23	50
314	2	1	3	14	480O9	51
315	2	1	3	15	394C23	52
316	2	1	4	1	342J4	79	342J4	AL138695.13	chr13	72183675	72251947	experimental
317	2	1	4	2	505F3	81	505F3	AL354720.14	chr13	72407018	72606899
318	2	1	4	3	309H15	83	309H15	AL158191.17	chr13	72606894	72687491
319	2	1	4	4	RP11-245E23	85	RP11-245E3	AL356416.8	chr13	72923421	72999594
320	2	1	4	5	552M6	87	552M6	AL138713.12	chr13	73180719	73302614	experimental
321	2	1	4	6	13H5	88	13H5	AL158054.17	chr13	73302515	73306627	experimental
322	2	1	4	7	RP11-157E11	95	RP11-157E11	AL158812.10	chr13	74102052	74275589
323	2	1	4	8	488P11	96	488P11	AL590063.4	chr13	74275490	74311894
324	2	1	4	9	138N13	97	138N13	AL139375.18	chr13	74311795	74458502	experimental
325	2	1	4	10	349J19	98	394J19	AL359500.10	chr13	74458403	74519114	experimental
326	2	1	4	11	132L12	99	132L12	AL157361.6	chr13	74519015	74670617	experimental
327	2	1	4	12	159J2	100	159J2	AL162571.9	chr13	74670518	74828827	experimental
328	2	1	4	13	122K21	104	122K21	AL137121.8	chr13	75282499	75291516	experimental
329	2	1	4	14	RP11-332E3	105	RP11-332E3	AL359392.9	chr13	75289517	75440004	experimental
330	2	1	4	15	10M21	25.1	10M21	AL138814	chr13	66264238	66378527
331	2	1	5	1	342J4	79
332	2	1	5	2	505F3	81						experimental
333	2	1	5	3	309H15	83						experimental
334	2	1	5	4	RP11-245E23	85
335	2	1	5	5	552M6	87
336	2	1	5	6	13H5	88
337	2	1	5	7	RP11-157E11	95
338	2	1	5	8	488P11	96
339	2	1	5	9	138N13	97
340	2	1	5	10	349J19	98
341	2	1	5	11	132L12	99
342	2	1	5	12	159J2	100
343	2	1	5	13	122K21	104
344	2	1	5	14	RP11-332E3	105
345	2	1	5	15	10M21	25.1
346	2	1	6	1	342J4	79
347	2	1	6	2	505F3	81
348	2	1	6	3	309H15	83						experimental
349	2	1	6	4	RP11-245E23	85						experimental
350	2	1	6	5	552M6	87
351	2	1	6	6	13H5	88
352	2	1	6	7	RP11-157E11	95						experimental
353	2	1	6	8	488P11	96						experimental
354	2	1	6	9	138N13	97
355	2	1	6	10	349J19	98
356	2	1	6	11	132L12	99
357	2	1	6	12	159J2	100
358	2	1	6	13	122K21	104
359	2	1	6	14	RP11-332E3	105
360	2	1	6	15	10M21	25.1						experimental
361	2	1	7	1	250D8	150	250D8	AC119672	chr1	74414342	74442537
362	2	1	7	2	91A11	151	91A11	AQ286308	chr2
363	2	1	7	3	91N21	152	91N21	AQ284236	chr21
364	2	1	7	4	96H21	153	96H21	AQ314193	chr21
365	2	1	7	5	549G7	154	549G7	AC019224	chr21	43679362	43891061
366	2	1	7	6	124N19	155	124N19	AL356287	chr13	22507571	22689688
367	2	1	7	7	451D21	156	451D21	AL138768	chr10	34856393	35032797
368	2	1	7	8	250D8LIG	157	250D8LIG	AC119672	chr1	74414342	74442537
369	2	1	7	9	91A11LIG	158	91A11LIG	AQ286308	chr2
370	2	1	7	10	91N21LIG	159	91N21LIG	AQ284236	chr21
371	2	1	7	11	96H21LIG	160	96H21LIG	AQ314193	chr21
372	2	1	7	12	549G7LIG	161	549G7LIG	AC019224	chr21	43679362	43891061
373	2	1	7	13	124N19LIG	162	124N19LIG	AL356287	chr13	22507571	22689688
374	2	1	7	14	451D21LIG	163	451D21LIG	AL138768	chr10	34856393	35032797
375	2	1	7	15	250D8pcr	164	250D8pcr	AC119672	chr1	74414342	74442537
376	2	1	8	1	250D8	150
377	2	1	8	2	91A11	151
378	2	1	8	3	91N21	152
379	2	1	8	4	96H21	153
380	2	1	8	5	549G7	154
381	2	1	8	6	124N19	155
382	2	1	8	7	451D21	156
383	2	1	8	8	250D8LIG	157
384	2	1	8	9	91A11LIG	158
385	2	1	8	10	91N21LIG	159
386	2	1	8	11	96H21LIG	160
387	2	1	8	12	549G7LIG	161
388	2	1	8	13	124N19LIG	162
389	2	1	8	14	451D21LIG	163
390	2	1	8	15	250D8pcr	164
391	2	1	9	1	250D8	150
392	2	1	9	2	91A11	151
393	2	1	9	3	91N21	152
394	2	1	9	4	96H21	153
395	2	1	9	5	549G7	154
396	2	1	9	6	124N19	155
397	2	1	9	7	451D21	156
398	2	1	9	8	250D8LIG	157
399	2	1	9	9	91A11LIG	158
400	2	1	9	10	91N21LIG	159
401	2	1	9	11	96H21LIG	160
402	2	1	9	12	549G7LIG	161
403	2	1	9	13	124N19LIG	162
404	2	1	9	14	451D21LIG	163
405	2	1	9	15	250D8pcr	164
406	2	2	1	1	463I5	53	436I5	AL356384.9	chr13	69221540	69317439
407	2	2	1	2	215G1	54	215G1	AL596302.4	chr13	69315440	69326433
408	2	2	1	3	206H15	55	206H15	AL353738.16	chr13	69324434	69448839
409	2	2	1	4	331L19	7	331L19	AL627433.3	chr13	64526561	64561612	experimental
410	2	2	1	5	211D10	8	211D10	AL356866.22	chr13	64559613	64741933	experimental
411	2	2	1	6	129M14	9	129M14	AL139088.11	chr13	64739934	64788659	experimental
412	2	2	1	7	1L24	10	1L24	AC011093.6	chr13	64741928	64903078	experimental
413	2	2	1	8	BAC11	11	379K8	AL354739.15	chr13	64786660	64966449	experimental
414	2	2	1	9	229I7	12	229I7	AL354706.11	chr13	64966350	65062394	experimental
415	2	2	1	10	495K23	23	495K23	AL450107.11	chr13	66042193	66093078
416	2	2	1	11	24H17	25	24H17	AC021921.2	chr13	66173482	66335124
417	2	2	1	12	138D23	27	138D23	AL138682.13	chr13	66378428	66543031	experimental
418	2	2	1	13	346A3	29	346A3	AL603863.7	chr13	66680813	66752587	experimental
419	2	2	1	14		h2o
420	2	2	1	15		h2o
421	2	2	2	1	463I5	53						experimental
422	2	2	2	2	215G1	54
423	2	2	2	3	206H15	55
424	2	2	2	4	331L19	7
425	2	2	2	5	211D10	8
426	2	2	2	6	129M14	9
427	2	2	2	7	1L24	10
428	2	2	2	8	BAC11	11
429	2	2	2	9	229I7	12
430	2	2	2	10	495K23	23						experimental
431	2	2	2	11	24H17	25
432	2	2	2	12	138D23	27
433	2	2	2	13	346A3	29
434	2	2	2	14		h2o
435	2	2	2	15		h2o
436	2	2	3	1	463I5	53						experimental
437	2	2	3	2	215G1	54						experimental
438	2	2	3	3	206H15	55						experimental
439	2	2	3	4	331L19	7
440	2	2	3	5	211D10	8
441	2	2	3	6	129M14	9
442	2	2	3	7	1L24	10
443	2	2	3	8	BAC11	11
444	2	2	3	9	229I7	12
445	2	2	3	10	495K23	23
446	2	2	3	11	24H17	25						experimental
447	2	2	3	12	138D23	27
448	2	2	3	13	346A3	29
449	2	2	3	14		h2o
450	2	2	3	15		h2o
451	2	2	4	1	MRV2	112	MRV2 7ng/µl	alpha sat chr17 repeat				control	positive
452	2	2	4	2	ALFA2-1	116	240C14 55ng/µl	AC136499	chr19_random alpha sat	1	92689	control	positive
453	2	2	4	3	BAC B	120	534J23	AL357275	chr13	93146081	93214289	control	negative
454	2	2	4	4	335H23	62	335H23	AL596131.5	chr13	70191905	70195898
455	2	2	4	5	150L15	63	150L15	AL159971.26	chr13	70193899	70298334
456	2	2	4	6	184L18	64	184L18	AL391123.19	chr13	70296335	70417830
457	2	2	4	7	1G3	65	1G3	AL139001.14	chr13	70417731	70562299
458	2	2	4	8	77P3	66	77P3	AL139803.12	chr13	70562200	70669907
459	2	2	4	9	209P2	67	209P2	AL162212.12	chr13	70669808	70794225	experimental
460	2	2	4	10	555G22	80	555G22	AL391384.18	chr13	72251848	72407117	experimental
461	2	2	4	11	263G23	82	263G23	AL590816.17	chr13	72604900	72608893
462	2	2	4	12	30C8	84	30C8	AL138964.11	chr13	72878898	72923520
463	2	2	4	13	474L7	86	474L7	AL160032.14	chr13	72999495	73180818
464	2	2	4	14	ALFA2-3	118	240C14 220ng/µl	alpha sat chr19 repeat				control	positive
465	2	2	4	15		h2o
466	2	2	5	1	MRV2	112
467	2	2	5	2	ALFA2-1	116
468	2	2	5	3	BAC B	120
469	2	2	5	4	335H23	62						experimental
470	2	2	5	5	150L15	63						experimental
471	2	2	5	6	184L18	64
472	2	2	5	7	1G3	65
473	2	2	5	8	77P3	66
474	2	2	5	9	209P2	67
475	2	2	5	10	555G22	80						experimental
476	2	2	5	11	263G23	82						experimental
477	2	2	5	12	30C8	84
478	2	2	5	13	474L7	86
479	2	2	5	14	ALFA2-3	118
480	2	2	5	15		h2o
481	2	2	6	1	MRV2	112
482	2	2	6	2	ALFA2-1	116
483	2	2	6	3	BAC B	120
484	2	2	6	4	335H23	62
485	2	2	6	5	150L15	63						experimental
486	2	2	6	6	184L18	64						experimental
487	2	2	6	7	1G3	65						experimental
488	2	2	6	8	77P3	66						experimental
489	2	2	6	9	209P2	67
490	2	2	6	10	555G22	80
491	2	2	6	11	263G23	82
492	2	2	6	12	30C8	84						experimental
493	2	2	6	13	474L7	86						experimental
494	2	2	6	14	ALFA2-3	118
495	2	2	6	15		h2o
496	2	2	7	1	91A11pcr	165	91A11pcr	AQ286308	chr2
497	2	2	7	2	91N21pcr	166	91N21pcr	AQ284236	chr21
498	2	2	7	3	96H21pcr	167	96H21pcr	AQ314193	chr21
499	2	2	7	4	549G7pcr	168	549G7pcr	AC019224	chr21	43679362	43891061
500	2	2	7	5	124N19pcr	169	124N19pcr	AL356287	chr13	22507571	22689688
501	2	2	7	6	451D21pcr	170	451D21pcr	AL138768	chr10	34856393	35032797
502	2	2	7	7	empty	empty	empty
503	2	2	7	8	empty	empty	empty
504	2	2	7	9	empty	empty	empty
505	2	2	7	10	empty	empty	empty
506	2	2	7	11	empty	empty	empty
507	2	2	7	12	empty	empty	empty
508	2	2	7	13	empty	empty	empty
509	2	2	7	14	empty	empty	empty
510	2	2	7	15	empty	empty	empty
511	2	2	8	1	91A11pcr	165
512	2	2	8	2	91N21pcr	166
513	2	2	8	3	96H21pcr	167
514	2	2	8	4	549G7pcr	168
515	2	2	8	5	124N19pcr	169
516	2	2	8	6	451D21pcr	170
517	2	2	8	7	empty	empty	empty
518	2	2	8	8	empty	empty	empty
519	2	2	8	9	empty	empty	empty
520	2	2	8	10	empty	empty	empty
521	2	2	8	11	empty	empty	empty
522	2	2	8	12	empty	empty	empty
523	2	2	8	13	empty	empty	empty
524	2	2	8	14	empty	empty	empty
525	2	2	8	15	empty	empty	empty
526	2	2	9	1	91A11pcr	165
527	2	2	9	2	91N21pcr	166
528	2	2	9	3	96H21pcr	167
529	2	2	9	4	549G7pcr	168
530	2	2	9	5	124N19pcr	169
531	2	2	9	6	451D21pcr	170
532	2	2	9	7	empty	empty	empty
533	2	2	9	8	empty	empty	empty
534	2	2	9	9	empty	empty	empty
535	2	2	9	10	empty	empty	empty
536	2	2	9	11	empty	empty	empty
537	2	2	9	12	empty	empty	empty
538	2	2	9	13	empty	empty	empty
539	2	2	9	14	empty	empty	empty
540	2	2	9	15	empty	empty	empty

## Sheet: array by genomic ID
Microarray sorted by Genomic ID (ie contiguous along the 13q21 stretch)
Index	Array Row	Array Column	Spot Row	Spot Column	Name	Genomic ID	CHORI RP11-	LOCUS	chromosome	UCSC HG17 genome coordinates	UCSC HG17 genome coordinates	Reporter usage	Control type
139	1	2	1	4	468L10	1	468L10	AL356252.10	chr13	63894193	64037882	experimental
154	1	2	2	4	468L10	1
169	1	2	3	4	468L10	1
140	1	2	1	5	2A19	2	2A19	AC025729.2	chr13	64073001	64238232	experimental
155	1	2	2	5	2A19	2
170	1	2	3	5	2A19	2
141	1	2	1	6	318C5	3	318C5	AL356253.7	chr13	64037783	64238420	experimental
156	1	2	2	6	318C5	3
171	1	2	3	6	318C5	3
142	1	2	1	7	213F11	4	213F11	AL607147.3	chr13	64236421	64249449	experimental
157	1	2	2	7	213F11	4
172	1	2	3	7	213F11	4
143	1	2	1	8	13B15	5	13B15	AL596106.4	chr13	64247450	64364070	experimental
158	1	2	2	8	13B15	5
173	1	2	3	8	13B15	5
144	1	2	1	9	261A1	6	261A1	AL359438.19	chr13	64362071	64528560	experimental
159	1	2	2	9	261A1	6
174	1	2	3	9	261A1	6
409	2	2	1	4	331L19	7	331L19	AL627433.3	chr13	64526561	64561612	experimental
424	2	2	2	4	331L19	7
439	2	2	3	4	331L19	7
410	2	2	1	5	211D10	8	211D10	AL356866.22	chr13	64559613	64741933	experimental
425	2	2	2	5	211D10	8
440	2	2	3	5	211D10	8
411	2	2	1	6	129M14	9	129M14	AL139088.11	chr13	64739934	64788659	experimental
426	2	2	2	6	129M14	9
441	2	2	3	6	129M14	9
412	2	2	1	7	1L24	10	1L24	AC011093.6	chr13	64741928	64903078	experimental
427	2	2	2	7	1L24	10
442	2	2	3	7	1L24	10
413	2	2	1	8	BAC11	11	379K8	AL354739.15	chr13	64786660	64966449	experimental
428	2	2	2	8	BAC11	11
443	2	2	3	8	BAC11	11
414	2	2	1	9	229I7	12	229I7	AL354706.11	chr13	64966350	65062394	experimental
429	2	2	2	9	229I7	12
444	2	2	3	9	229I7	12
145	1	2	1	10	326D19	13	326D19	AL359194.7	chr13	65062295	65222213	experimental
160	1	2	2	10	326D19	13
175	1	2	3	10	326D19	13
2	1	1	1	2	505O16	14	505O16	AL683830.1	chr13	65220214	65233929	experimental
17	1	1	2	2	505O16	14
32	1	1	3	2	505O16	14
146	1	2	1	11	223F20	15	223F20	AL354775.12	chr13	65231930	65400826	experimental
161	1	2	2	11	223F20	15
176	1	2	3	11	223F20	15
3	1	1	1	3	rp11-424e21	16	rp11-424e21	AL163543.7	chr13	65400727	65415270	experimental
18	1	1	2	3	rp11-424e21	16
33	1	1	3	3	rp11-424e21	16
147	1	2	1	12	298H15	17	298H15	AL158038.10	chr13	65415171	65575185	experimental
162	1	2	2	12	298H15	17
177	1	2	3	12	298H15	17
4	1	1	1	4	390J12	18	390J12	AL353896.12	chr13	65575086	65664349	experimental
19	1	1	2	4	390J12	18
34	1	1	3	4	390J12	18
148	1	2	1	13	37K18	19	37K18	AL136145.23	chr13	65662350	65746158	experimental
163	1	2	2	13	37K18	19
178	1	2	3	13	37K18	19
5	1	1	1	5	111B1	20	111B19	AL596303.4	chr13	65744159	65748152	experimental
20	1	1	2	5	111B1	20
35	1	1	3	5	111B1	20
149	1	2	1	14	335P18	21	335P18	AL355173.25	chr13	65746153	65911851	experimental
164	1	2	2	14	335P18	21
179	1	2	3	14	335P18	21
6	1	1	1	6	109K20	22	109K20	AL356305.11	chr13	65909852	66042292	experimental
21	1	1	2	6	109K20	22
36	1	1	3	6	109K20	22
415	2	2	1	10	495K23	23	495K23	AL450107.11	chr13	66042193	66093078	experimental
430	2	2	2	10	495K23	23
445	2	2	3	10	495K23	23
272	2	1	1	2	RP11-187e23	24	RP11-187e23	AL136999.26	chr13	66092979	66264337	experimental
287	2	1	2	2	RP11-187e23	24
302	2	1	3	2	RP11-187e23	24
416	2	2	1	11	24H17	25	24H17	AC021921.2	chr13	66173482	66335124	experimental
431	2	2	2	11	24H17	25
446	2	2	3	11	24H17	25
330	2	1	4	15	10M21	25.1	10M21	AL138814	chr13	66264238	66378527	experimental
345	2	1	5	15	10M21	25.1
360	2	1	6	15	10M21	25.1
273	2	1	1	3	22C22	26	22C22	AC015514.3	chr13	66205609	66357689	experimental
288	2	1	2	3	22C22	26
303	2	1	3	3	22C22	26
417	2	2	1	12	138D23	27	138D23	AL138682.13	chr13	66378428	66543031	experimental
432	2	2	2	12	138D23	27
447	2	2	3	12	138D23	27
274	2	1	1	4	576O3	28	576O3	AL160254.10	chr13	66542932	66682812	experimental
289	2	1	2	4	576O3	28
304	2	1	3	4	576O3	28
418	2	2	1	13	346A3	29	346A3	AL603863.7	chr13	66680813	66752587	experimental
433	2	2	2	13	346A3	29
448	2	2	3	13	346A3	29
275	2	1	1	5	531B22	30	531B22	AL354999.17	chr13	66750587	66833530	experimental
290	2	1	2	5	531B22	30
305	2	1	3	5	531B22	30
276	2	1	1	6	631G24	31	631G24	AL391374.9	chr13	66833431	67006313	experimental
291	2	1	2	6	631G24	31
306	2	1	3	6	631G24	31
7	1	1	1	7	520F22	32	520F22	AL512452.7	chr13	67006214	67148126	experimental
22	1	1	2	7	520F22	32
37	1	1	3	7	520F22	32
8	1	1	1	8	51P14	33	51P14	AL356006.19	chr13	67146127	67174887	experimental
23	1	1	2	8	51P14	33
38	1	1	3	8	51P14	33
9	1	1	1	9	562L19	34	562L19	AL356452.12	chr13	67172888	67254473	experimental
24	1	1	2	9	562L19	34
39	1	1	3	9	562L19	34
10	1	1	1	10	248N6	35	248N6	AL353580.7	chr13	67254374	67417068	experimental
25	1	1	2	10	248N6	35
40	1	1	3	10	248N6	35
11	1	1	1	11	521L15	36	521L15	AL390954.10	chr13	67416969	67493555	experimental
26	1	1	2	11	521L15	36
41	1	1	3	11	521L15	36
12	1	1	1	12	338L17	37	338L17	AL590027.10	chr13	67491556	67560111	experimental
27	1	1	2	12	338L17	37
42	1	1	3	12	338L17	37
277	2	1	1	7	45A9	38	45A9	AC055823.2	chr13	67345296	67493555	experimental
292	2	1	2	7	45A9	38
307	2	1	3	7	45A9	38
278	2	1	1	8	157F14	39	157F14	AL390739.8	chr13	67558112	67681998	experimental
293	2	1	2	8	157F14	39
308	2	1	3	8	157F14	39
279	2	1	1	9	520F24	40	520F24	AL356954.16	chr13	67681899	67841133	experimental
294	2	1	2	9	520F24	40
309	2	1	3	9	520F24	40
280	2	1	1	10	23B16	41	23B16	AL161894.12	chr13	67841034	67947116	experimental
295	2	1	2	10	23B16	41
310	2	1	3	10	23B16	41
281	2	1	1	11	321F21	42	321F21	AL159975.12	chr13	67947017	68028317	experimental
296	2	1	2	11	321F21	42
311	2	1	3	11	321F21	42
282	2	1	1	12	430K22	43	430K22	AL355611.11	chr13	68028218	68205156	experimental
297	2	1	2	12	430K22	43
312	2	1	3	12	430K22	43
13	1	1	1	13	370A2	44	370A2	AL359072.12	chr13	68205057	68256830	experimental
28	1	1	2	13	370A2	44
43	1	1	3	13	370A2	44
14	1	1	1	14	411G9	45	411G9	AL450445.6	chr13	68256731	68398597	experimental
29	1	1	2	14	411G9	45
44	1	1	3	14	411G9	45
15	1	1	1	15	264M20	46	264M20	AL359394.9	chr13	68398498	68535743	experimental
30	1	1	2	15	264M20	46
45	1	1	3	15	264M20	46
136	1	2	1	1	459P23	47	452P23	AL356264.12	chr13	68535644	68628890	experimental
151	1	2	2	1	459P23	47
166	1	2	3	1	459P23	47
137	1	2	1	2	501G6	48	501G6	AL356111.13	chr13	68628885	68779839	experimental
152	1	2	2	2	501G6	48
167	1	2	3	2	501G6	48
138	1	2	1	3	459J23	49	459J23	AL355478.16	chr13	68777840	68952595	experimental
153	1	2	2	3	459J23	49
168	1	2	3	3	459J23	49
283	2	1	1	13	62J23	50	62J23	AL590086.4	chr13	68950596	68975119	experimental
298	2	1	2	13	62J23	50
313	2	1	3	13	62J23	50
284	2	1	1	14	480O9	51	480O9	AL354757.7	chr13	68973120	69045919	experimental
299	2	1	2	14	480O9	51
314	2	1	3	14	480O9	51
285	2	1	1	15	394C23	52	394C23	AL162378.16	chr13	69045820	69221639	experimental
300	2	1	2	15	394C23	52
315	2	1	3	15	394C23	52
406	2	2	1	1	463I5	53	436I5	AL356384.9	chr13	69221540	69317439	experimental
421	2	2	2	1	463I5	53
436	2	2	3	1	463I5	53
407	2	2	1	2	215G1	54	215G1	AL596302.4	chr13	69315440	69326433	experimental
422	2	2	2	2	215G1	54
437	2	2	3	2	215G1	54
408	2	2	1	3	206H15	55	206H15	AL353738.16	chr13	69324434	69448839	experimental
423	2	2	2	3	206H15	55
438	2	2	3	3	206H15	55
184	1	2	4	4	99O6	56	99O6	AL590554.7	chr13	69446840	69544629	experimental
199	1	2	5	4	99O6	56
214	1	2	6	4	99O6	56
185	1	2	4	5	121J6	57	121J6	AL160391.13	chr13	69542630	69709386	experimental
200	1	2	5	5	121J6	57
215	1	2	6	5	121J6	57
186	1	2	4	6	286B9	58	286B9	AL359770.12	chr13	69709381	69814018	experimental
201	1	2	5	6	286B9	58
216	1	2	6	6	286B9	58
187	1	2	4	7	452L13	59	452L13	AL354823.7	chr13	69813919	69915009	experimental
202	1	2	5	7	452L13	59
217	1	2	6	7	452L13	59
188	1	2	4	8	457F14	60	475F14	AL445264.5	chr13	69914910	70066363	experimental
203	1	2	5	8	457F14	60
218	1	2	6	8	457F14	60
189	1	2	4	9	280J7	61	280J7	AL354827.5	chr13	70066264	70193904	experimental
204	1	2	5	9	280J7	61
219	1	2	6	9	280J7	61
454	2	2	4	4	335H23	62	335H23	AL596131.5	chr13	70191905	70195898	experimental
469	2	2	5	4	335H23	62
484	2	2	6	4	335H23	62
455	2	2	4	5	150L15	63	150L15	AL159971.26	chr13	70193899	70298334	experimental
470	2	2	5	5	150L15	63
485	2	2	6	5	150L15	63
456	2	2	4	6	184L18	64	184L18	AL391123.19	chr13	70296335	70417830	experimental
471	2	2	5	6	184L18	64
486	2	2	6	6	184L18	64
457	2	2	4	7	1G3	65	1G3	AL139001.14	chr13	70417731	70562299	experimental
472	2	2	5	7	1G3	65
487	2	2	6	7	1G3	65
458	2	2	4	8	77P3	66	77P3	AL139803.12	chr13	70562200	70669907	experimental
473	2	2	5	8	77P3	66
488	2	2	6	8	77P3	66
459	2	2	4	9	209P2	67	209P2	AL162212.12	chr13	70669808	70794225	experimental
474	2	2	5	9	209P2	67
489	2	2	6	9	209P2	67
46	1	1	4	1	543G6	68	543G6	AL590141.5	chr13	70794126	70797735	experimental
61	1	1	5	1	543G6	68
76	1	1	6	1	543G6	68
190	1	2	4	10	512J14	69	512J14	AL354995.13	chr13	70797636	70947217	experimental
205	1	2	5	10	512J14	69
220	1	2	6	10	512J14	69
47	1	1	4	2	360I23	70	360I23	AL163542.8	chr13	70947118	71124154	experimental
62	1	1	5	2	360I23	70
77	1	1	6	2	360I23	70
191	1	2	4	11	393H6	71	393H6	AL138698.15	chr13	71124055	71226425	experimental
206	1	2	5	11	393H6	71
221	1	2	6	11	393H6	71
48	1	1	4	3	76N21	72	76N11	AL139186.16	chr13	71226326	71383406	experimental
63	1	1	5	3	76N21	72
78	1	1	6	3	76N21	72
192	1	2	4	12	117N4	73	117N4	AL445923.10	chr13	71383307	71538032	experimental
207	1	2	5	12	117N4	73
222	1	2	6	12	117N4	73
49	1	1	4	4	14B2	74	14B2	AL157812.5	chr13	71537933	71704903	experimental
64	1	1	5	4	14B2	74
79	1	1	6	4	14B2	74
193	1	2	4	13	490B20	75	490G20	AL355174.16	chr13	71704804	71728231	experimental
208	1	2	5	13	490B20	75
223	1	2	6	13	490B20	75
50	1	1	4	5	339I10	76	339I10	AL359012.7	chr13	71728132	71904577	experimental
65	1	1	5	5	339I10	76
80	1	1	6	5	339I10	76
194	1	2	4	14	335N6	77	335N6	AL139003.9	chr13	71904478	72013986	experimental
209	1	2	5	14	335N6	77
224	1	2	6	14	335N6	77
51	1	1	4	6	11C5	78	11C5	AL356754.18	chr13	72013887	72183774	experimental
66	1	1	5	6	11C5	78
81	1	1	6	6	11C5	78
316	2	1	4	1	342J4	79	342J4	AL138695.13	chr13	72183675	72251947	experimental
331	2	1	5	1	342J4	79
346	2	1	6	1	342J4	79
460	2	2	4	10	555G22	80	555G22	AL391384.18	chr13	72251848	72407117	experimental
475	2	2	5	10	555G22	80
490	2	2	6	10	555G22	80
317	2	1	4	2	505F3	81	505F3	AL354720.14	chr13	72407018	72606899	experimental
332	2	1	5	2	505F3	81
347	2	1	6	2	505F3	81
461	2	2	4	11	263G23	82	263G23	AL590816.17	chr13	72604900	72608893	experimental
476	2	2	5	11	263G23	82
491	2	2	6	11	263G23	82
318	2	1	4	3	309H15	83	309H15	AL158191.17	chr13	72606894	72687491	experimental
333	2	1	5	3	309H15	83
348	2	1	6	3	309H15	83
462	2	2	4	12	30C8	84	30C8	AL138964.11	chr13	72878898	72923520	experimental
477	2	2	5	12	30C8	84
492	2	2	6	12	30C8	84
319	2	1	4	4	RP11-245E23	85	RP11-245E3	AL356416.8	chr13	72923421	72999594	experimental
334	2	1	5	4	RP11-245E23	85
349	2	1	6	4	RP11-245E23	85
463	2	2	4	13	474L7	86	474L7	AL160032.14	chr13	72999495	73180818	experimental
478	2	2	5	13	474L7	86
493	2	2	6	13	474L7	86
320	2	1	4	5	552M6	87	552M6	AL138713.12	chr13	73180719	73302614	experimental
335	2	1	5	5	552M6	87
350	2	1	6	5	552M6	87
321	2	1	4	6	13H5	88	13H5	AL158054.17	chr13	73302515	73306627	experimental
336	2	1	5	6	13H5	88
351	2	1	6	6	13H5	88
52	1	1	4	7	157H4	89	157H4	AL159972.8	chr13	73306528	73456039	experimental
67	1	1	5	7	157H4	89
82	1	1	6	7	157H4	89
53	1	1	4	8	285H4	90	285H24	AL139036.12	chr13	73455940	73565749	experimental
68	1	1	5	8	285H4	90
83	1	1	6	8	285H4	90
54	1	1	4	9	810G21	91	810G21	AL356319.18	chr13	73565650	73702909	experimental
69	1	1	5	9	810G21	91
84	1	1	6	9	810G21	91
55	1	1	4	10	452P23	92	459P23	AL353660.11	chr13	73702810	73832050	experimental
70	1	1	5	10	452P23	92
85	1	1	6	10	452P23	92
56	1	1	4	11	512C24	93	512C24	AL355390.4	chr13	73831951	73990901	experimental
71	1	1	5	11	512C24	93
86	1	1	6	11	512C24	93
57	1	1	4	12	RP11-285E18	94	RP11-285E18	AL157814.14	chr13	73990802	74102151	experimental
72	1	1	5	12	RP11-285E18	94
87	1	1	6	12	RP11-285E18	94
322	2	1	4	7	RP11-157E11	95	RP11-157E11	AL158812.10	chr13	74102052	74275589	experimental
337	2	1	5	7	RP11-157E11	95
352	2	1	6	7	RP11-157E11	95
323	2	1	4	8	488P11	96	488P11	AL590063.4	chr13	74275490	74311894	experimental
338	2	1	5	8	488P11	96
353	2	1	6	8	488P11	96
324	2	1	4	9	138N13	97	138N13	AL139375.18	chr13	74311795	74458502	experimental
339	2	1	5	9	138N13	97
354	2	1	6	9	138N13	97
325	2	1	4	10	349J19	98	394J19	AL359500.10	chr13	74458403	74519114	experimental
340	2	1	5	10	349J19	98
355	2	1	6	10	349J19	98
326	2	1	4	11	132L12	99	132L12	AL157361.6	chr13	74519015	74670617	experimental
341	2	1	5	11	132L12	99
356	2	1	6	11	132L12	99
327	2	1	4	12	159J2	100	159J2	AL162571.9	chr13	74670518	74828827	experimental
342	2	1	5	12	159J2	100
357	2	1	6	12	159J2	100
58	1	1	4	13	182M20	101	182M20	AL139230.25	chr13	74828728	74962089	experimental
73	1	1	5	13	182M20	101
88	1	1	6	13	182M20	101
59	1	1	4	14	173B14	102	173B14	AL137244.28	chr13	74961990	75145347	experimental
74	1	1	5	14	173B14	102
89	1	1	6	14	173B14	102
60	1	1	4	15	29G8	103	29G8	AL137782.9	chr13	75145248	75284499	experimental
75	1	1	5	15	29G8	103
90	1	1	6	15	29G8	103
328	2	1	4	13	122K21	104	122K21	AL137121.8	chr13	75282499	75291516	experimental
343	2	1	5	13	122K21	104
358	2	1	6	13	122K21	104
329	2	1	4	14	RP11-332E3	105	RP11-332E3	AL359392.9	chr13	75289517	75440004	experimental
344	2	1	5	14	RP11-332E3	105
359	2	1	6	14	RP11-332E3	105
183	1	2	4	3	VECT	110	pFC 5ng/µl	pFC-empty BAC vector				control	negative
198	1	2	5	3	VECT	110
213	1	2	6	3	VECT	110
181	1	2	4	1	MRV2	111	MRV2 7ng/µl	alpha sat chr17 repeat				control	positive
196	1	2	5	1	MRV2	111
211	1	2	6	1	MRV2	111
451	2	2	4	1	MRV2	112	MRV2 7ng/µl	alpha sat chr17 repeat				control	positive
466	2	2	5	1	MRV2	112
481	2	2	6	1	MRV2	112
182	1	2	4	2	ALFA1-1	113	49E18 55ng/µl	BX088702	chr9_random	1069383	1242825	control	positive
197	1	2	5	2	ALFA1-1	113		alpha sat chr9 repeat
212	1	2	6	2	ALFA1-1	113
1	1	1	1	1	ALFA1-2	114	49E18 110ng/µl					control	positive
16	1	1	2	1	ALFA1-2	114
31	1	1	3	1	ALFA1-2	114
195	1	2	4	15	ALFA1-3	115	49E18 220ng/µl					control	positive
210	1	2	5	15	ALFA1-3	115
225	1	2	6	15	ALFA1-3	115
452	2	2	4	2	ALFA2-1	116	240C14 55ng/µl	AC136499	chr19_random	1	92689	control	positive
467	2	2	5	2	ALFA2-1	116		alpha sat chr19 repeat
482	2	2	6	2	ALFA2-1	116
271	2	1	1	1	ALFA2-2	117	240C14 110ng/µl					control	positive
286	2	1	2	1	ALFA2-2	117
301	2	1	3	1	ALFA2-2	117
464	2	2	4	14	ALFA2-3	118	240C14 220ng/µl					control	positive
479	2	2	5	14	ALFA2-3	118
494	2	2	6	14	ALFA2-3	118
150	1	2	1	15	BAC A	119	632L2	AL354811	chr13	92499761	92681327	control	negative
165	1	2	2	15	BAC A	119
180	1	2	3	15	BAC A	119
453	2	2	4	3	BAC B	120	534J23	AL357275	chr13	93146081	93214289	control	negative
468	2	2	5	3	BAC B	120
483	2	2	6	3	BAC B	120
361	2	1	7	1	not mine	150	250D8	AC119672	chr1	74414342	74442537	extra	negative
376	2	1	8	1	not mine	150
391	2	1	9	1	not mine	150
362	2	1	7	2	not mine	151	91A11	AQ286308	chr2			extra	negative
377	2	1	8	2	not mine	151
392	2	1	9	2	not mine	151
363	2	1	7	3	not mine	152	91N21	AQ284236	chr21			extra	negative
378	2	1	8	3	not mine	152
393	2	1	9	3	not mine	152
364	2	1	7	4	not mine	153	96H21	AQ314193	chr21			extra	negative
379	2	1	8	4	not mine	153
394	2	1	9	4	not mine	153
365	2	1	7	5	not mine	154	549G7	AC019224	chr21	43679362	43891061	extra	negative
380	2	1	8	5	not mine	154
395	2	1	9	5	not mine	154
366	2	1	7	6	not mine	155	124N19	AL356287	chr13	22507571	22689688	extra	negative
381	2	1	8	6	not mine	155
396	2	1	9	6	not mine	155
367	2	1	7	7	not mine	156	451D21	AL138768	chr10	34856393	35032797	extra	negative
382	2	1	8	7	not mine	156
397	2	1	9	7	not mine	156
368	2	1	7	8	not mine	157	250D8LIG	AC119672	chr1	74414342	74442537	extra	negative
383	2	1	8	8	not mine	157	Ligation mediated PCR
398	2	1	9	8	not mine	157
369	2	1	7	9	not mine	158	91A11LIG	AQ286308	chr2			extra	negative
384	2	1	8	9	not mine	158	Ligation mediated PCR
399	2	1	9	9	not mine	158
370	2	1	7	10	not mine	159	91N21LIG	AQ284236	chr21			extra	negative
385	2	1	8	10	not mine	159	Ligation mediated PCR
400	2	1	9	10	not mine	159
371	2	1	7	11	not mine	160	96H21LIG	AQ314193	chr21			extra	negative
386	2	1	8	11	not mine	160	Ligation mediated PCR
401	2	1	9	11	not mine	160
372	2	1	7	12	not mine	161	549G7LIG	AC019224	chr21	43679362	43891061	extra	negative
387	2	1	8	12	not mine	161	Ligation mediated PCR
402	2	1	9	12	not mine	161
373	2	1	7	13	not mine	162	124N19LIG	AL356287	chr13	22507571	22689688	extra	negative
388	2	1	8	13	not mine	162	Ligation mediated PCR
403	2	1	9	13	not mine	162
374	2	1	7	14	not mine	163	451D21LIG	AL138768	chr10	34856393	35032797	extra	negative
389	2	1	8	14	not mine	163	Ligation mediated PCR
404	2	1	9	14	not mine	163
375	2	1	7	15	not mine	164	250D8pcr	AC119672	chr1	74414342	74442537	extra	negative
390	2	1	8	15	not mine	164	DOP PCR
405	2	1	9	15	not mine	164
496	2	2	7	1	not mine	165	91A11pcr	AQ286308	chr2			extra	negative
511	2	2	8	1	not mine	165	DOP PCR
526	2	2	9	1	not mine	165
497	2	2	7	2	not mine	166	91N21pcr	AQ284236	chr21			extra	negative
512	2	2	8	2	not mine	166	DOP PCR
527	2	2	9	2	not mine	166
498	2	2	7	3	not mine	167	96H21pcr	AQ314193	chr21			extra	negative
513	2	2	8	3	not mine	167	DOP PCR
528	2	2	9	3	not mine	167
499	2	2	7	4	not mine	168	549G7pcr	AC019224	chr21	43679362	43891061	extra	negative
514	2	2	8	4	not mine	168	DOP PCR
529	2	2	9	4	not mine	168
500	2	2	7	5	not mine	169	124N19pcr	AL356287	chr13	22507571	22689688	extra	negative
515	2	2	8	5	not mine	169	DOP PCR
530	2	2	9	5	not mine	169
501	2	2	7	6	not mine	170	451D21pcr	AL138768	chr10	34856393	35032797	extra	negative
516	2	2	8	6	not mine	170	DOP PCR
531	2	2	9	6	not mine	170
98	1	1	7	8	not mine	100L	418I10Lig	AL161899	chr13	101547636	101707616	13q32contig	negative
113	1	1	8	8	not mine	100L	Ligation mediated PCR
128	1	1	9	8	not mine	100L
99	1	1	7	9	not mine	101L	347N5Lig	AL356266	chr13	101707517	101812763	13q32contig	negative
114	1	1	8	9	not mine	101L	Ligation mediated PCR
129	1	1	9	9	not mine	101L
100	1	1	7	10	not mine	102L	811P12Lig	AL356263	chr13	101812662	101854561	13q32contig	negative
115	1	1	8	10	not mine	102L	Ligation mediated PCR
130	1	1	9	10	not mine	102L
101	1	1	7	11	not mine	103L	46I10Lig	AL159155	chr13	101854462	102007351	13q32contig	cell line BBB, CenpA/C/C domain negative
116	1	1	8	11	not mine	103L	Ligation mediated PCR
131	1	1	9	11	not mine	103L
102	1	1	7	12	not mine	104L	29B2Lig	AL158063	chr13	102007252	102165732	13q32contig	cell line BBB, CenpA/C domain negative
117	1	1	8	12	not mine	104L	Ligation mediated PCR
132	1	1	9	12	not mine	104L
103	1	1	7	13	not mine	105L	484I6Lig	AL157769	chr13	102165633	102337684	13q32contig	negative
118	1	1	8	13	not mine	105L	Ligation mediated PCR
133	1	1	9	13	not mine	105L
104	1	1	7	14	not mine	106L	255P5Lig	AL137246	chr13	102337585	102377477	13q32contig	negative
119	1	1	8	14	not mine	106L	Ligation mediated PCR
134	1	1	9	14	not mine	106L
105	1	1	7	15	not mine	110P	418I10pcr	AL161899	chr13	101547636	101707616	13q32contig	negative
120	1	1	8	15	not mine	110P	DOP PCR
135	1	1	9	15	not mine	110P
226	1	2	7	1	not mine	111P	347N5pcr	AL356266	chr13	101707517	101812763	13q32contig	negative
241	1	2	8	1	not mine	111P	DOP PCR
256	1	2	9	1	not mine	111P
227	1	2	7	2	not mine	112P	811P12pcr	AL356263	chr13	101812662	101854561	13q32contig	negative
242	1	2	8	2	not mine	112P	DOP PCR
257	1	2	9	2	not mine	112P
228	1	2	7	3	not mine	113P	46I10pcr	AL159155	chr13	101854462	102007351	13q32contig	cell line BBB, CenpA/C domain, negative
243	1	2	8	3	not mine	113P	DOP PCR
258	1	2	9	3	not mine	113P
229	1	2	7	4	not mine	114P	29B2pcr	AL158063	chr13	102007252	102165732	13q32contig	cell line BBB, CenpA/C domain, negative
244	1	2	8	4	not mine	114P	DOP PCR
259	1	2	9	4	not mine	114P
230	1	2	7	5	not mine	115P	484I6pcr	AL157769	chr13	102165633	102337684	13q32contig	negative
245	1	2	8	5	not mine	115P	DOP PCR
260	1	2	9	5	not mine	115P
231	1	2	7	6	not mine	116P	255P5pcr	AL137246	chr13	102337585	102377477	13q32contig	negative
246	1	2	8	6	not mine	116P	DOP PCR
261	1	2	9	6	not mine	116P
232	1	2	7	7	not mine	23.1B	Xp 55ng/µl	AL591489	chrX	109814471	109889611		positive
247	1	2	8	7	not mine	23.1B
262	1	2	9	7	not mine	23.1B
233	1	2	7	8	not mine	23.2B	Xp 220ng/µl	AL591489	chrX	109814471	109889611		positive
248	1	2	8	8	not mine	23.2B
263	1	2	9	8	not mine	23.2B
91	1	1	7	1	not mine	90B	418I10	AL161899	chr13	101547636	101707616	13q32contig	negative
106	1	1	8	1	not mine	90B
121	1	1	9	1	not mine	90B
92	1	1	7	2	not mine	91B	347N5	AL356266	chr13	101707517	101812763	13q32contig	negative
107	1	1	8	2	not mine	91B
122	1	1	9	2	not mine	91B
93	1	1	7	3	not mine	92B	811P12	AL356263	chr13	101812662	101854561	13q32contig	negative
108	1	1	8	3	not mine	92B
123	1	1	9	3	not mine	92B
94	1	1	7	4	not mine	93B	46I10	AL159155	chr13	101854462	102007351	13q32contig	cell line BBB, CenpA/C domain, negative
109	1	1	8	4	not mine	93B
124	1	1	9	4	not mine	93B
95	1	1	7	5	not mine	94B	29B2	AL158063	chr13	102007252	102165732	13q32contig	cell line BBB, CenpA/C domain, negative
110	1	1	8	5	not mine	94B
125	1	1	9	5	not mine	94B
96	1	1	7	6	not mine	95B	484I6	AL157769	chr13	102165633	102337684	13q32contig	negative
111	1	1	8	6	not mine	95B
126	1	1	9	6	not mine	95B
97	1	1	7	7	not mine	96B	255P5	AL137246	chr13	102337585	102377477	13q32contig	negative
112	1	1	8	7	not mine	96B
127	1	1	9	7	not mine	96B
234	1	2	7	9	empty	empty	empty
235	1	2	7	10	empty	empty	empty
236	1	2	7	11	empty	empty	empty
237	1	2	7	12	empty	empty	empty
238	1	2	7	13	empty	empty	empty
239	1	2	7	14	empty	empty	empty
240	1	2	7	15	empty	empty	empty
249	1	2	8	9	empty	empty	empty
250	1	2	8	10	empty	empty	empty
251	1	2	8	11	empty	empty	empty
252	1	2	8	12	empty	empty	empty
253	1	2	8	13	empty	empty	empty
254	1	2	8	14	empty	empty	empty
255	1	2	8	15	empty	empty	empty
264	1	2	9	9	empty	empty	empty
265	1	2	9	10	empty	empty	empty
266	1	2	9	11	empty	empty	empty
267	1	2	9	12	empty	empty	empty
268	1	2	9	13	empty	empty	empty
269	1	2	9	14	empty	empty	empty
270	1	2	9	15	empty	empty	empty
419	2	2	1	14		h2o
420	2	2	1	15		h2o
434	2	2	2	14		h2o
435	2	2	2	15		h2o
449	2	2	3	14		h2o
450	2	2	3	15		h2o
465	2	2	4	15		h2o
480	2	2	5	15		h2o
495	2	2	6	15		h2o
502	2	2	7	7	empty	empty	empty
503	2	2	7	8	empty	empty	empty
504	2	2	7	9	empty	empty	empty
505	2	2	7	10	empty	empty	empty
506	2	2	7	11	empty	empty	empty
507	2	2	7	12	empty	empty	empty
508	2	2	7	13	empty	empty	empty
509	2	2	7	14	empty	empty	empty
510	2	2	7	15	empty	empty	empty
517	2	2	8	7	empty	empty	empty
518	2	2	8	8	empty	empty	empty
519	2	2	8	9	empty	empty	empty
520	2	2	8	10	empty	empty	empty
521	2	2	8	11	empty	empty	empty
522	2	2	8	12	empty	empty	empty
523	2	2	8	13	empty	empty	empty
524	2	2	8	14	empty	empty	empty
525	2	2	8	15	empty	empty	empty
532	2	2	9	7	empty	empty	empty
533	2	2	9	8	empty	empty	empty
534	2	2	9	9	empty	empty	empty
535	2	2	9	10	empty	empty	empty
536	2	2	9	11	empty	empty	empty
537	2	2	9	12	empty	empty	empty
538	2	2	9	13	empty	empty	empty
539	2	2	9	14	empty	empty	empty
540	2	2	9	15	empty	empty	empty
