# Supplementary material for: Independent centromere formation in a capricious, gene-free domain of chromosome 13q21 in Old World monkeys and pigs
Source: Genome Biol. 2006 Oct 13;7(10):R91. doi: 10.1186/gb-2006-7-10-r91 (PMC1794570; doi:10.1186/gb-2006-7-10-r91)
Supplement: Additional data file 8 — Primary data for three independent CenpA ChIP on a CHIP experiments and combined data for the three biological replicates for the cell line containing the invdup13q14 neocentric chromosome (cell line CHOP13) [file gb-2006-7-10-r91-S8.xls]

## Sheet: IP#1
Index	Name	ID	coordinates/1000	8499 LOG2 MEAN	8499 LOG2 SD			coordinates/1000	8499 LOG2 MEAN SN
139	468L10	1	0	0.391426	0.0882549	Column1		0	0.430424
141	318C5	3	172.064	0.437898	0.381433			172.064	0.490776
140	2A19	2	189.578			Mean	0.0639	189.578
142	213F11	4	276.897	0.290516	0.0361771	Standard Error	0.0780507	276.897	0.299371
143	13B15	5	339.722	0.281553	0.0773927	Median	-0.0145503	339.722	0.287731
144	261A1	6	479.277	0.782409	0	Mode	#N/A	479.277	0.938193
409	331L19	7	578.048	-0.419401	0.450859	Standard Deviation	0.772663	578.048	-0.622599
410	211D10	8	684.735	0.54678	0.103581	Sample Variance	0.597008	684.735	0.632182
411	129M14	9	798.259	0.786796	0.303833	Kurtosis	9.02119	798.259	0.943891
412	1L24	10	856.465	0.915348	0.114771	Skewness	2.29399	856.465	1.11084
413	379K8	11	910.516	-0.286999	0.284189	Range	5.26341	910.516	-0.450648
414	229I7	12	1048.33	0.0410967	0.214084	Minimum	-1.21481	1048.33	-0.0245497
145	326D19	13	1176.22	0.588137	0.117306	Maximum	4.0486	1176.22	0.685892
2	505O16	14	1261.03	0.729899	0.074198	Sum	6.2622	1261.03	0.869999
146	223F20	15	1350.34	0.309377	0.0644471	Count	98	1350.34	0.323866
3	rp11-424e21	16	1441.96	-0.461026	0.0410851			1441.96	-0.676657
147	298H15	17	1529.14	0.305269	0.0718937	Mean=0.06		1529.14	0.318531
4	390J12	18	1653.68	-0.621883	0.185865	SD=0.77		1653.68	-0.885562
148	37K18	19	1738.22	-0.367067	0.102828			1738.22	-0.554633
5	111B19	20	1780.12	-0.0998842	0.0388084			1780.12	-0.207642
149	335P18	21	1862.96	-0.776628	0.178311			1862.96	-1.08653
6	109K20	22	2010.03	-0.125607	0.0181081			2010.03	-0.241048
415	495K23	23	2101.6	0.122296	0.253058			2101.6	0.0809038
272	RP11-187e23	24	2212.62	0.151499	0.120364			2212.62	0.118829
416	24H17	25	2288.26	-1.14532	0.130249			2288.26	-1.56535
330	10M21	25.1	2355.34	-0.255371	0.201371			2355.34	-0.409572
273	22C22	26	2315.61	-0.609051	0.0996196			2315.61	-0.868898
417	138D23	27	2494.69	-0.0968361	0.18297			2494.69	-0.203683
274	576O3	28	2646.83	-0.106169	0.0793877			2646.83	-0.215803
418	346A3	29	2750.66	-0.522689	0.0730541			2750.66	-0.756739
275	531B22	30	2826.02	-0.324801	0.110958			2826.02	-0.499742
276	631G24	31	2953.83	-0.234927	0.0445812			2953.83	-0.383022
7	520F22	32	3111.13	-0.254792	0.117866			3111.13	-0.408821
8	51P14	33	3194.47	-0.506951	0.160234			3194.47	-0.7363
9	562L19	34	3247.64	0.587742	0.209932			3247.64	0.685379
10	248N6	35	3369.68	-0.344194	0.134406			3369.68	-0.524927
11	521L15	36	3489.22	-0.36088	0.102213			3489.22	-0.546597
12	338L17	37	3559.8	-1.04008	0.220085			3559.8	-1.42867
277	45A9	38	3453.39	-0.788883	0.298564			3453.39	-1.10245
278	157F14	39	3654.02	-0.667414	0.0600053			3654.02	-0.944693
279	520F24	40	3795.48	-0.532935	0.141368			3795.48	-0.770046
280	23B16	41	3928.04	0.205076	0.0563163			3928.04	0.18841
281	321F21	42	4021.63	-0.138394	0.240014			4021.63	-0.257654
282	430K22	43	4150.65	0.424091	0.0865749			4150.65	0.472846
13	370A2	44	4264.91	0.533981	0.0945793			4264.91	0.61556
14	411G9	45	4361.63	0.0872451	0.158274			4361.63	0.0353833
15	264M20	46	4501.08	0.0374911	0.204565			4501.08	-0.0292323
136	459P23	47	4616.23	0.195116	0.0997873			4616.23	0.175475
137	501G6	48	4738.32	-0.0585025	0.142286			4738.32	-0.153899
138	459J23	49	4899.18					4899.18
283	62J23	50	4996.82					4996.82
284	480O9	51	5043.48	0.381796	0.0422439			5043.48	0.417917
285	394C23	52	5167.69	0.249155	0.246963			5167.69	0.245656
406	463I5	53	5303.45	0.204318	0.157689			5303.45	0.187426
407	215G1	54	5354.9	-0.738169	0.0722025			5354.9	-1.03658
408	206H15	55	5420.6	-0.713119	0			5420.6	-1.00405
184	99O6	56	5529.7	0.0937376	0.1299			5529.7	0.0438151
185	121J6	57	5659.97	-0.311467	0.0809898			5659.97	-0.482424
186	286B9	58	5795.66	0.282115	0.0594793			5795.66	0.288461
187	452L13	59	5898.43	-0.136062	0			5898.43	-0.254625
188	457F14	60	6024.6	-0.263195	0.0263727			6024.6	-0.419734
189	280J7	61	6164.05	0.0610432	0.144866			6164.05	0.00135476
454	335H23	62	6227.86	-0.4965	0.101788			6227.86	-0.722727
455	150L15	63	6280.08	-0.240561	0.0430208			6280.08	-0.390339
456	184L18	64	6391.04	-0.0228444	0.189501			6391.04	-0.10759
457	1G3	65	6523.98	0.773681	0.0370381			6523.98	0.926858
458	77P3	66	6650.02	-0.00625613	0.36801			6650.02	-0.0860469
459	209P2	67	6765.98	1.99639	0			6765.98	2.51479
46	543G6	68	6829.89	4.0486	0.0978008			6829.89	5.18
190	512J14	69	6906.39	2.96586	0.104157			6906.39	3.77385
47	360I23	70	7069.6	0.174434	0.39772			7069.6	0.148615
191	393H6	71	7209.2	0.381479	0.139144			7209.2	0.417505
48	76N21	72	7338.83					7338.83
192	117N4	73	7494.63	0.68208	0.0933725			7494.63	0.807896
49	14B2	74	7655.38	-1.21481	0.372683			7655.38	-1.6556
193	490G20	75	7750.48	0.338994	0.0936342			7750.48	0.36233
50	339I10	76	7850.32	0.402632	0.0813798			7850.32	0.444976
194	335N6	77	7993.19	0.016917	0.342108			7993.19	-0.0559519
51	11C5	78	8132.79	-0.189874	0.15213			8132.79	-0.324511
316	342J4	79	8251.77	-0.204367	0.199807			8251.77	-0.343334
460	555G22	80	8363.44	0.184204	0.0510996			8363.44	0.161304
317	505F3	81	8540.92	0.625522	0.0476987			8540.92	0.734444
461	263G23	82	8640.86	-0.239292	0.144291			8640.86	-0.388691
318	309H15	83	8681.15	-0.716649	0.122821			8681.15	-1.00863
462	30C8	84	8935.17	-0.697722	0.18929			8935.17	-0.984054
319	RP11-245E3	85	8995.47					8995.47
463	474L7	86	9124.12	-1.02935	0.0294474			9124.12	-1.41474
320	552M6	87	9275.63	-0.70928	0.13316			9275.63	-0.999065
321	13H5	88	9338.53	0.050836	0.156572			9338.53	-0.0119013
52	157H4	89	9415.25					9415.25
53	285H24	90	9544.81					9544.81
54	810G21	91	9668.24	0.507486	0.151045			9668.24	0.58115
55	452P23	92	9801.39	-0.168366	0.0324263			9801.39	-0.296579
56	512C24	93	9945.39					9945.39
57	RP11-285E18	94	10080.4	-1.04077	0.221338			10080.4	-1.42957
322	RP11-157E11	95	10222.8	-0.208164	0.0864524			10222.8	-0.348265
323	488P11	96	10327.7	0.430581	0.509387			10327.7	0.481274
324	138N13	97	10419.1	0.699285	0.0816547			10419.1	0.83024
325	349J19	98	10522.7	0.0755028	0.130775			10522.7	0.0201336
326	132L12	99	10628.8	-0.120967	0.0537567			10628.8	-0.235022
327	159J2	100	10783.6	-0.367786	0.203558			10783.6	-0.555566
58	182M20	101	10929.4	0.57303	0.0987532			10929.4	0.666273
59	173B14	102	11087.6	-0.201167	0.033172			11087.6	-0.339178
60	29G8	103	11248.8	0.146712	0.229249			11248.8	0.112613
328	122K21	104	11321					11321
329	RP11-332E3	105	11398.7	-0.241823	0.0853781			11398.7	-0.391978
181	MRV2	111	11500	2.59	0.25			11500	3.28571
145	MRV2	145	11550	2.5615	0.357826			11550	3.24871

## Sheet: IP#2
Index	Name	genome ID	coordinates/1000	1368 LOG 2 MEAN	1368 LOG 2 SD			coordinates/1000	1368 LOG 2 MEAN SN
139	468L10	1	0	-0.13299	0.343087	Column1		0	-0.314433
141	318C5	3	172.064	-0.0112529	0.335132			172.064	-0.17917
142	213F11	4	276.897	-0.0565296	0.183978	Mean	0.152268	276.897	-0.229477
143	13B15	5	339.722	0.838281	0.0853781	Standard Error	0.0986547	339.722	0.764757
409	331L19	7	578.048	-0.566176	0.204145	Median	0.0109632	578.048	-0.795752
410	211D10	8	684.735	0.505606	0.271196	Mode	#N/A	684.735	0.395118
411	129M14	9	798.259	-0.709953	0.235492	Standard Deviation	0.904185	798.259	-0.955504
412	1L24	10	856.465	0.0857652	0.224591	Sample Variance	0.817551	856.465	-0.071372
414	229I7	12	1048.33	-0.263337	0.0362406	Kurtosis	9.70903	1048.33	-0.459263
145	326D19	13	1176.22	0.0746883	0.0343956	Skewness	2.53948	1176.22	-0.0836796
2	505O16	14	1261.03	0.276728	0.164901	Range	6.15461	1261.03	0.140809
146	223F20	15	1350.34	0.00983035	0.243151	Minimum	-1.40492	1350.34	-0.155744
3	rp11-424e21	16	1441.96	-0.377151	0.0187375	Maximum	4.74969	1441.96	-0.585723
147	298H15	17	1529.14	0.347898	0.0553212	Sum	12.7905	1529.14	0.219887
4	390J12	18	1653.68	-0.62696	0.232533	Count	84	1653.68	-0.863289
5	111B19	20	1780.12	0.102597	0.239501			1780.12	-0.0526696
149	335P18	21	1862.96	-1.08993	0.0537567	Mean= 0.15		1862.96	-1.3777
6	109K20	22	2010.03	-1.0204	0.0666708	SD=0.90		2010.03	-1.30045
415	495K23	23	2101.6	-0.545329	0.113372			2101.6	-0.772588
272	RP11-187e23	24	2212.62	0.012096	0.0983273			2212.62	-0.153227
416	24H17	25	2288.26	-1.00137	0.077398			2288.26	-1.2793
273	22C22	26	2315.61	-0.445268	0.137091			2315.61	-0.661409
417	138D23	27	2494.69	-0.236223	0.0867426			2494.69	-0.429137
274	576O3	28	2646.83	-0.154591	0.106181			2646.83	-0.338434
418	346A3	29	2750.66	-0.509691	0.0923092			2750.66	-0.73299
275	531B22	30	2826.02	-0.341066	0.0653154			2826.02	-0.545629
276	631G24	31	2953.83	0.112678	0.110876			2953.83	-0.0414693
7	520F22	32	3111.13	-0.0194309	0.0168277			3111.13	-0.188257
8	51P14	33	3194.47	0.58227	0.308913			3194.47	0.480301
9	562L19	34	3247.64	0.588117	0.289367			3247.64	0.486797
10	248N6	35	3369.68	0.15167	0.117096			3369.68	0.00185544
11	521L15	36	3489.22	-0.351224	0.217229			3489.22	-0.556916
12	338L17	37	3559.8	0.042204	0.282039			3559.8	-0.119773
277	45A9	38	3453.39	-0.0418261	0.111435			3453.39	-0.21314
278	157F14	39	3654.02	-0.0555829	0.225127			3654.02	-0.228425
279	520F24	40	3795.48	0.270894	0.13242			3795.48	0.134326
280	23B16	41	3928.04	0.431367	0.233817			3928.04	0.31263
281	321F21	42	4021.63	-0.0488842	0.147623			4021.63	-0.220982
282	430K22	43	4150.65	0.714321	0.218939			4150.65	0.627024
13	370A2	44	4264.91	0.554023	0.221025			4264.91	0.448914
14	411G9	45	4361.63	0.487224	0.0845738			4361.63	0.374694
136	459P23	47	4616.23	-0.222192	0.209069			4616.23	-0.413547
137	501G6	48	4738.32	0.206047	0.186567			4738.32	0.0622744
284	480O9	51	5043.48	-0.41773	0.108359			5043.48	-0.630811
406	463I5	53	5303.45	0.237425	0.152802			5303.45	0.0971383
407	215G1	54	5354.9	-0.25263	0.0687583			5354.9	-0.447367
408	206H15	55	5420.6	-0.184272	0.218695			5420.6	-0.371414
184	99O6	56	5529.7	0.315652	0.21247			5529.7	0.184058
185	121J6	57	5659.97	-0.696013	0.310359			5659.97	-0.940015
186	286B9	58	5795.66	0.157447	0.0875737			5795.66	0.00827489
188	457F14	60	6024.6	-0.767148	0.419623			6024.6	-1.01905
189	280J7	61	6164.05	0.841466	0.25234			6164.05	0.768296
454	335H23	62	6227.86	0.914971	0.120947			6227.86	0.849967
455	150L15	63	6280.08	0.260448	0.10528			6280.08	0.12272
456	184L18	64	6391.04	-0.209246	0.109568			6391.04	-0.399163
457	1G3	65	6523.98	0.547921	0.0758205			6523.98	0.442135
459	209P2	67	6765.98	2.53292	0.178004			6765.98	2.64769
46	543G6	68	6829.89	4.74969	0.105228			6829.89	5.11077
190	512J14	69	6906.39	3.37189	0.157078			6906.39	3.57988
191	393H6	71	7209.2	-0.145126	0.126798			7209.2	-0.327918
192	117N4	73	7494.63	0.590726	0.0522244			7494.63	0.489696
49	14B2	74	7655.38	0.784001	0.206287			7655.38	0.704446
193	490G20	75	7750.48	0.81986	0.129032			7750.48	0.744288
50	339I10	76	7850.32	1.01385	0.0470218			7850.32	0.959829
51	11C5	78	8132.79	-0.512824	0.338032			8132.79	-0.736471
316	342J4	79	8251.77	-0.384403	0.333083			8251.77	-0.593781
460	555G22	80	8363.44	-0.475909	0.0928723			8363.44	-0.695455
461	263G23	82	8640.86	-0.30998	0.0103472			8640.86	-0.511089
318	309H15	83	8681.15	-0.235454	0.169092			8681.15	-0.428282
462	30C8	84	8935.17	-0.662968	0.130744			8935.17	-0.903298
463	474L7	86	9124.12	-0.505012	0.133727			9124.12	-0.727791
320	552M6	87	9275.63	-0.603669	0.134137			9275.63	-0.83741
321	13H5	88	9338.53	-0.0361832	0.301139			9338.53	-0.20687
54	810G21	91	9668.24	0.54536	0.175022			9668.24	0.439289
55	452P23	92	9801.39	0.387347	0.266669			9801.39	0.263719
57	RP11-285E18	94	10080.4	-0.403989	0.295424			10080.4	-0.615543
322	RP11-157E11	95	10222.8	0.687694	0.10043			10222.8	0.597438
325	349J19	98	10522.7	0.69037	0.155998			10522.7	0.600411
326	132L12	99	10628.8	0.608049	0.255955			10628.8	0.508944
327	159J2	100	10783.6	0.314737	0.0901915			10783.6	0.183041
58	182M20	101	10929.4	0.056	0.0503712			10929.4	-0.104444
59	173B14	102	11087.6	0.113394	0.331056			11087.6	-0.0406735
329	RP11-332E3	105	11398.7	-1.40492	0.195352			11398.7	-1.72768
181	MRV2	111	11500	2.88985	0.238233			11500	3.04428
145	MRV2	112	11550	3.2614	0.0237874			11550	3.45711

## Sheet: IP#3
Index	Name	ID	8518 LOG2 MEAN	8518 LOG2 SD			coordinates/1000	8518 LOG2 MEAN SN
139	468L10	1	0.0587402	0.103808	Column1		0	-0.15332
140	2A19	2	0.115102	0.122375			172.064	-0.0469783
141	318C5	3	0.188886	0.0253134	Mean	0.135437	189.578	0.0922373
142	213F11	4	0.201488	0.0250932	Standard Error	0.0529559	276.897	0.116016
143	13B15	5	0.373674	0.0697163	Median	0.0725812	339.722	0.440895
144	261A1	6	0.265386	0.0846638	Mode	#N/A	479.277	0.236578
409	331L19	7	-0.416164	0.0700548	Standard Deviation	0.534828	578.048	-1.04937
410	211D10	8	0.688943	0.263255	Sample Variance	0.286041	684.735	1.03574
411	129M14	9	0.229534	0.068655	Kurtosis	18.8817	798.259	0.168932
412	1L24	10	0.385181	0.0553934	Skewness	3.656	856.465	0.462605
413	BAC11	11			Range	3.94542	910.516
414	229I7	12	0.201165	0.0449756	Minimum	-0.601615	1048.33	0.115405
145	326D19	13	0.133729	0.127127	Maximum	3.34381	1176.22	-0.0118321
2	505O16	14	0.174828	0.0807693	Sum	13.8146	1261.03	0.0657138
146	223F20	15	0.290484	0.136021	Count	102	1350.34	0.283931
3	rp11-424e21	16	-0.383018	0.158976			1441.96	-0.986826
147	298H15	17	0.0083193	0.0742944	Mean=0.14		1529.14	-0.248454
4	390J12	18	0.0409271	0.0867123	SD=0.53		1653.68	-0.18693
148	37K18	19	0.0126552	0.0858183			1738.22	-0.240273
5	111B1	20	-0.547027	0.144183			1780.12	-1.29628
149	335P18	21	0.43533	0.330497			1862.96	0.557227
6	109K20	22	0.128149	0.0504382			2010.03	-0.0223599
415	495K23	23	0.424915	0.062279			2101.6	0.537575
272	RP11-187e23	24	0.415854	0.167764			2212.62	0.520479
416	24H17	25	-0.184864	0.0437058			2288.26	-0.61295
330	10M21	25.1	-0.0537462	0.116411			2355.34	-0.365559
273	22C22	26	0.200648	0.15089			2315.61	0.11443
417	138D23	27	-0.348847	0.108327			2494.69	-0.922352
274	576O3	28	-0.0549442	0.0674116			2646.83	-0.367819
418	346A3	29	-0.1811	0.240543			2750.66	-0.605848
275	531B22	30	-0.0495469	0.0525731			2826.02	-0.357636
276	631G24	31	0.119814	0.0203258			2953.83	-0.0380865
7	520F22	32	0.204281	0.0813088			3111.13	0.121285
8	51P14	33	-0.117373	0.234999			3194.47	-0.48561
9	562L19	34	0.260839	0.211901			3247.64	0.227997
10	248N6	35	-0.141728	0.0401645			3369.68	-0.531562
11	521L15	36	-0.298975	0.0621473			3489.22	-0.828255
12	338L17	37	-0.311187	0.0733881			3559.8	-0.851297
277	45A9	38	0.0747731	0.0286369			3453.39	-0.12307
278	157F14	39	0.0109241	0.120928			3654.02	-0.243539
279	520F24	40	-0.146267	0.14649			3795.48	-0.540126
280	23B16	41	0.263775	0.179433			3928.04	0.233538
281	321F21	42	-0.114087	0.254137			4021.63	-0.47941
282	430K22	43	0.368209	0.112591			4150.65	0.430583
13	370A2	44	0.113581	0.164175			4264.91	-0.0498476
14	411G9	45	-0.147679	0.0658797			4361.63	-0.54279
15	264M20	46	-0.0402079	0.072157			4501.08	-0.340015
136	459P23	47	-0.0294939	0.0387033			4616.23	-0.3198
137	501G6	48	0.377439	0.0684399			4738.32	0.447998
138	459J23	49	-0.571846	0.166614			4899.18	-1.34311
283	62J23	50					4996.82
284	480O9	51	-0.143848	0.104017			5043.48	-0.535562
285	394C23	52	0.642257	0.221791			5167.69	0.947655
406	463I5	53	0.462013	0.164607			5303.45	0.607571
407	215G1	54	-0.208044	0.0834956			5354.9	-0.656687
408	206H15	55	0.0770972	0.0290107			5420.6	-0.118685
184	99O6	56	0.278932	0.0137679			5529.7	0.262136
185	121J6	57	-0.184984	0.0492042			5659.97	-0.613177
186	286B9	58	0.328019	0.154537			5795.66	0.354753
187	452L13	59	0.373553	0.0734813			5898.43	0.440667
188	457F14	60	-0.020591	0.0731842			6024.6	-0.303002
189	280J7	61	0.343848	0.233449			6164.05	0.384618
454	335H23	62	0.260756	0.0997345			6227.86	0.227842
455	150L15	63	0.217655	0.0512557			6280.08	0.146518
456	184L18	64	0.209889	0.0190931			6391.04	0.131866
457	1G3	65	0.548427	0.0598848			6523.98	0.770616
458	77P3	66	0.359348	0.137515			6650.02	0.413863
459	209P2	67	3.34381	0.234603			6765.98	6.04492
46	543G6	68	1.41773	0.209786			6829.89	2.41081
190	512J14	69	1.12799	0.149954			6906.39	1.86414
47	360I23	70	0.142869	0.181995			7069.6	0.00541228
191	393H6	71	0.384267	0.0843383			7209.2	0.46088
48	76N21	72	0.768297	0.112431			7338.83	1.18547
192	117N4	73	0.186301	0.109057			7494.63	0.0873612
49	14B2	74	-0.0643992	0.045859			7655.38	-0.385659
193	490B20	75	0.28151	0.0782759			7750.48	0.267
50	339I10	76	0.027829	0.0566089			7850.32	-0.211643
194	335N6	77	0.122334	0.093512			7993.19	-0.0333328
51	11C5	78	0.233975	0.0560171			8132.79	0.177312
316	342J4	79	-0.00122737	0.160513			8251.77	-0.266467
460	555G22	80	-0.0417863	0.184902			8363.44	-0.342993
317	505F3	81	0.0232707	0.206533			8540.92	-0.220244
461	263G23	82	0.21338	0.0566745			8640.86	0.138453
318	309H15	83	-0.032228	0.114801			8681.15	-0.324959
462	30C8	84	-0.156081	0.133674			8935.17	-0.558644
319	RP11-245E23	85					8995.47
463	474L7	86	-0.13612	0.0158545			9124.12	-0.52098
320	552M6	87	-0.277102	0.104265			9275.63	-0.786985
321	13H5	88	-0.17733	0.129013			9338.53	-0.598736
52	157H4	89	0.0703893	0			9415.25	-0.131341
53	285H4	90	-0.21215	0.129904			9544.81	-0.664434
54	810G21	91	-0.154591	0.106181			9668.24	-0.555831
55	452P23	92	-0.601615	0.097138			9801.39	-1.39927
56	512C24	93	-0.26231	0.147091			9945.39	-0.759076
57	RP11-285E18	94	-0.304079	0.0178121			10080.4	-0.837886
322	RP11-157E11	95	0.000240389	0.201273			10222.8	-0.263697
323	488P11	96	-0.510463	0.188647			10327.7	-1.22729
324	138N13	97					10419.1
325	349J19	98	-0.0523291	0.122165			10522.7	-0.362885
326	132L12	99	0.170122	0.091076			10628.8	0.0568343
327	159J2	100	-0.246939	0.0695953			10783.6	-0.730074
58	182M20	101	0.0882357	0.0394832			10929.4	-0.0976686
59	173B14	102	-0.528611	0.0316813			11087.6	-1.26153
60	29G8	103	-0.0297394	0.0504967			11248.8	-0.320263
328	122K21	104					11321	-0.264151
329	RP11-332E3	105	-0.0841211	0.146552			11398.7	-0.42287
181	MRV2	111	2.91144	0.0498292			11500	5.22913
145	MRV2	115	2.77	0			11550	4.96226

## Sheet: stats
coordinates/1000	8499 LOG2 MEAN SN	1368 LOG 2 MEAN SN	8518 LOG2 MEAN SN	CHOP13 Mean Biol repls	CHOP13 Mean Biol repls SD	CHOP13 Mean Biol repls SE		coordinates/1000	CHOP13 Mean Biol repls	CHOP13 Mean Biol repls SE
0	0.430424	-0.314433	-0.15332	-0.0124432	0.391903	0.226533		0	-0.00803304	0.224717
172.064	0.490776	-0.17917	-0.0469783	0.0882093	0.354843	0.205112		172.064	0.0920751	0.203616
189.578			0.0922373	0.0922373				189.578	0.101671
276.897	0.299371	-0.229477	0.116016	0.06197	0.268535	0.155222		276.897	0.0660382	0.154927
339.722	0.287731	0.764757	0.440895	0.497794	0.24355	0.14078		339.722	0.497861	0.137278
479.277	0.938193		0.236578	0.587385	0.496117	0.351856		479.277	0.592102	0.347125
578.048	-0.622599	-0.795752	-1.04937	-0.822572	0.214644	0.124072		578.048	-0.816225	0.121553
684.735	0.632182	0.395118	1.03574	0.68768	0.323897	0.187224		684.735	0.689234	0.191399
798.259	0.943891	-0.955504	0.168932	0.0524397	0.955041	0.552047		798.259	0.0594301	0.548862
856.465	1.11084	-0.071372	0.462605	0.500691	0.592026	0.342212		856.465	0.504123	0.341809
910.516	-0.450648			-0.450648				910.516	-0.450648
1048.33	-0.0245497	-0.459263	0.115405	-0.122803	0.299668	0.173219		1048.33	-0.117809	0.173608
1176.22	0.685892	-0.0836796	-0.0118321	0.196793	0.425092	0.245718		1176.22	0.200275	0.244201
1261.03	0.869999	0.140809	0.0657138	0.35884	0.444265	0.256801		1261.03	0.361418	0.255262
1350.34	0.323866	-0.155744	0.283931	0.150685	0.266125	0.15383		1350.34	0.154456	0.154594
1441.96	-0.676657	-0.585723	-0.986826	-0.749735	0.2103	0.121561		1441.96	-0.744233	0.120106
1529.14	0.318531	0.219887	-0.248454	0.0966547	0.302915	0.175096		1529.14	0.0989144	0.171682
1653.68	-0.885562	-0.863289	-0.18693	-0.64526	0.397082	0.229527		1653.68	-0.638641	0.231039
1738.22	-0.554633		-0.240273	-0.397453	0.222286	0.15765		1738.22	-0.392736	0.162381
1780.12	-0.207642	-0.0526696	-1.29628	-0.518863	0.677705	0.391737		1780.12	-0.515506	0.388736		sorted by ascending value
1862.96	-1.08653	-1.3777	0.557227	-0.635668	1.04328	0.603055		1862.96	-0.626978	0.602772		-1.33367	stats		Mean=-0.04
2010.03	-0.241048	-1.30045	-0.0223599	-0.521285	0.683575	0.39513		2010.03	-0.512906	0.391961		-1.14424			SD=0.799
2101.6	0.0809038	-0.772588	0.537575	-0.0513697	0.665022	0.384406		2101.6	-0.0451154	0.383909		-0.955377	Mean	-0.0409746
2212.62	0.118829	-0.153227	0.520479	0.162027	0.338924	0.19591		2212.62	0.165789	0.198303		-0.881762	Standard Error	0.0787669	Mean+3XSD=2.43
2288.26	-1.56535	-1.2793	-0.61295	-1.15253	0.488692	0.282481		2288.26	-1.14424	0.284363		-0.867972	Median	-0.121907	three positives=
2355.34	-0.409572		-0.365559	-0.387566	0.0311222	0.0220725		2355.34	-0.382849	0.0268035		-0.837413	Mode	#N/A	3.07262
2315.61	-0.868898	-0.661409	0.11443	-0.471959	0.518316	0.299605		2315.61	-0.466152	0.301852		-0.816225	Standard Deviation	0.799397	3.7358
2494.69	-0.203683	-0.429137	-0.922352	-0.518391	0.367554	0.212459		2494.69	-0.513519	0.209827		-0.808552	Sample Variance	0.639035	4.23386
2646.83	-0.215803	-0.338434	-0.367819	-0.307352	0.0806336	0.046609		2646.83	-0.302845	0.044123		-0.796287	Kurtosis	13.3473
2750.66	-0.756739	-0.73299	-0.605848	-0.698526	0.0811346	0.0468986		2750.66	-0.692431	0.0489799		-0.749642	Skewness	3.05318
2826.02	-0.499742	-0.545629	-0.357636	-0.467669	0.0980149	0.056656		2826.02	-0.462328	0.058249		-0.744233	Range	5.56753
2953.83	-0.383022	-0.0414693	-0.0380865	-0.154192	0.198179	0.114554		2953.83	-0.150881	0.116262		-0.708601	Minimum	-1.33367
3111.13	-0.408821	-0.188257	0.121285	-0.158597	0.266295	0.153927		3111.13	-0.154695	0.156721		-0.692431	Maximum	4.23386
3194.47	-0.7363	0.480301	-0.48561	-0.247203	0.642384	0.37132		3194.47	-0.245992	0.368426		-0.671611	Sum	-4.22038
3247.64	0.685379	0.486797	0.227997	0.466724	0.22935	0.132572		3247.64	0.46791	0.129628		-0.655	Count	103
3369.68	-0.524927	0.00185544	-0.531562	-0.351544	0.306071	0.17692		3369.68	-0.348407	0.17533		-0.638641
3489.22	-0.546597	-0.556916	-0.828255	-0.643923	0.15972	0.0923235		3489.22	-0.638537	0.090255		-0.638537
3559.8	-1.42867	-0.119773	-0.851297	-0.799914	0.65596	0.379168		3559.8	-0.796287	0.379399		-0.626978
3453.39	-1.10245	-0.21314	-0.12307	-0.479552	0.541319	0.312901		3453.39	-0.475549	0.315068		-0.582423
3654.02	-0.944693	-0.228425	-0.243539	-0.472219	0.409244	0.236557		3654.02	-0.468155	0.238564		-0.57335
3795.48	-0.770046	0.134326	-0.540126	-0.391949	0.470042	0.271701		3795.48	-0.389345	0.270335		-0.543819
3928.04	0.18841	0.31263	0.233538	0.244859	0.0628788	0.0363461		3928.04	0.246746	0.0348618		-0.515506
4021.63	-0.257654	-0.220982	-0.47941	-0.319349	0.139824	0.0808232		4021.63	-0.315315	0.0782525		-0.513519
4150.65	0.472846	0.627024	0.430583	0.510151	0.103397	0.0597672		4150.65	0.510772	0.055226		-0.512906
4264.91	0.61556	0.448914	-0.0498476	0.338209	0.346242	0.20014		4264.91	0.339547	0.196599		-0.49341
4361.63	0.0353833	0.374694	-0.54279	-0.0442377	0.463895	0.268147		4361.63	-0.0426011	0.264036		-0.475549
4501.08	-0.0292323		-0.340015	-0.184624	0.219756	0.155856		4501.08	-0.179907	0.151125		-0.475294
4616.23	0.175475	-0.413547	-0.3198	-0.185957	0.3165	0.182948		4616.23	-0.181148	0.180764		-0.468155
4738.32	-0.153899	0.0622744	0.447998	0.118791	0.304903	0.176245		4738.32	0.121685	0.179234		-0.466152
4899.18			-1.34311	-1.34311				4899.18	-1.33367			-0.462328
4996.82								4996.82				-0.450648
5043.48	0.417917	-0.630811	-0.535562	-0.249485	0.579946	0.335229		5043.48	-0.243802	0.332437		-0.445295
5167.69	0.245656		0.947655	0.596656	0.496388	0.352048		5167.69	0.601373	0.356779		-0.395659
5303.45	0.187426	0.0971383	0.607571	0.297379	0.272402	0.157458		5303.45	0.300132	0.160812		-0.392736
5354.9	-1.03658	-0.447367	-0.656687	-0.713546	0.298695	0.172656		5354.9	-0.708601	0.174577		-0.389345
5420.6	-1.00405	-0.371414	-0.118685	-0.49805	0.456065	0.263622		5420.6	-0.49341	0.266251		-0.382849
5529.7	0.0438151	0.184058	0.262136	0.163336	0.110626	0.0639456		5529.7	0.16574	0.0663165		-0.36829
5659.97	-0.482424	-0.940015	-0.613177	-0.678539	0.235693	0.136239		5659.97	-0.671611	0.133371		-0.365125
5795.66	0.288461	0.00827489	0.354753	0.217163	0.183914	0.106309		5795.66	0.220274	0.108408		-0.348407
5898.43	-0.254625		0.440667	0.0930206	0.491646	0.348685		5898.43	0.0977376	0.353416		-0.315315
6024.6	-0.419734	-1.01905	-0.303002	-0.580596	0.384174	0.222066		6024.6	-0.57335	0.219999		-0.302845
6164.05	0.00135476	0.768296	0.384618	0.384756	0.383471	0.221659		6164.05	0.384809	0.219027		-0.288448
6227.86	-0.722727	0.849967	0.227842	0.118361	0.792043	0.457828		6227.86	0.118084	0.455495		-0.286437
6280.08	-0.390339	0.12272	0.146518	-0.040367	0.303318	0.175328		6280.08	-0.0377163	0.176805		-0.268525
6391.04	-0.10759	-0.399163	0.131866	-0.124962	0.26594	0.153723		6391.04	-0.120211	0.154939		-0.248574
6523.98	0.926858	0.442135	0.770616	0.713203	0.247409	0.143011		6523.98	0.714568	0.14538		-0.245992
6650.02	-0.0860469		0.413863	0.163908	0.35349	0.250702		6650.02	0.168625	0.255433		-0.243802
6765.98	2.51479	2.64769	6.04492	3.7358	2.00086	1.15657		6765.98	3.7358	1.15657		-0.181148
6829.89	5.18	5.11077	2.41081	4.23386	1.57919	0.912825		6829.89	4.23386	0.912825		-0.179907
6906.39	3.77385	3.57988	1.86414	3.07262	1.05106	0.607549		6906.39	3.07262	0.607549		-0.154695
7069.6	0.148615		0.00541228	0.0770137	0.10126	0.0718154		7069.6	0.0817307	0.0670843		-0.150881
7209.2	0.417505	-0.327918	0.46088	0.183489	0.443422	0.256313		7209.2	0.187954	0.256714		-0.121907
7338.83			1.18547	1.18547				7338.83	1.1949			-0.120211
7494.63	0.807896	0.489696	0.0873612	0.461651	0.361085	0.20872		7494.63	0.462825	0.205788		-0.117809
7655.38	-1.6556	0.704446	-0.385659	-0.445604	1.18116	0.682754		7655.38	-0.445295	0.680514		-0.0991079
7750.48	0.36233	0.744288	0.267	0.457873	0.252581	0.146001		7750.48	0.458022	0.141007		-0.0451154
7850.32	0.444976	0.959829	-0.211643	0.39772	0.587164	0.339401		7850.32	0.397002	0.333366		-0.0426011
7993.19	-0.0559519		-0.0333328	-0.0446424	0.0159941	0.0113434		7993.19	-0.0399254	0.0160744		-0.0399254
8132.79	-0.324511	-0.736471	0.177312	-0.294557	0.457627	0.264524		8132.79	-0.288448	0.264871		-0.0377163
8251.77	-0.343334	-0.593781	-0.266467	-0.401194	0.171156	0.0989344		8251.77	-0.395659	0.0987898		-0.00803304
8363.44	0.161304	-0.695455	-0.342993	-0.292381	0.430616	0.248911		8363.44	-0.286437	0.246323		-0.00410137
8540.92	0.734444		-0.220244	0.2571	0.675066	0.478771		8540.92	0.261817	0.474039		0.0594301
8640.86	-0.388691	-0.511089	0.138453	-0.253776	0.345149	0.199508		8640.86	-0.248574	0.201288		0.0660382
8681.15	-1.00863	-0.428282	-0.324959	-0.587292	0.368533	0.213025		8681.15	-0.582423	0.215612		0.0817307
8935.17	-0.984054	-0.903298	-0.558644	-0.815332	0.225936	0.130599		8935.17	-0.808552	0.1325		0.0866146
8995.47								8995.47				0.0920751
9124.12	-1.41474	-0.727791	-0.52098	-0.887836	0.467879	0.27045		9124.12	-0.881762	0.273457		0.0977376
9275.63	-0.999065	-0.83741	-0.786985	-0.874487	0.110795	0.0640433		9275.63	-0.867972	0.0671811		0.0989144
9338.53	-0.0119013	-0.20687	-0.598736	-0.272503	0.298872	0.172758		9338.53	-0.268525	0.169941		0.101671
9415.25			-0.131341	-0.131341				9415.25	-0.121907			0.111348
9544.81			-0.664434	-0.664434				9544.81	-0.655			0.118084
9668.24	0.58115	0.439289	-0.555831	0.154869	0.619559	0.358126		9668.24	0.156246	0.354301		0.121685
9801.39	-0.296579	0.263719	-1.39927	-0.477378	0.84611	0.489081		9801.39	-0.475294	0.485304		0.154456
9945.39			-0.759076	-0.759076				9945.39	-0.749642			0.156246
10080.4	-1.42957	-0.615543	-0.837886	-0.960999	0.420746	0.243206		10080.4	-0.955377	0.245771		0.158285
10222.8	-0.348265	0.597438	-0.263697	-0.00484141	0.523301	0.302486		10222.8	-0.00410137	0.298753		0.16574
10327.7	0.481274		-1.22729	-0.373007	1.20814	0.856834		10327.7	-0.36829	0.852103		0.165789
10419.1	0.83024			0.83024				10419.1	0.83024			0.168625
10522.7	0.0201336	0.600411	-0.362885	0.0858866	0.485003	0.280348		10522.7	0.0866146	0.275604		0.187954
10628.8	-0.235022	0.508944	0.0568343	0.110252	0.374848	0.216675		10628.8	0.111348	0.214434		0.200275
10783.6	-0.555566	0.183041	-0.730074	-0.367533	0.484729	0.28019		10783.6	-0.365125	0.277434		0.220274
10929.4	0.666273	-0.104444	-0.0976686	0.15472	0.443031	0.256087		10929.4	0.158285	0.254332		0.246746
11087.6	-0.339178	-0.0406735	-1.26153	-0.547127	0.63644	0.367884		11087.6	-0.543819	0.364938		0.261817
11248.8	0.112613	-1.72768	-0.320263	-0.645112	0.962195	0.556182		11248.8	-0.0991079	0.173075		0.300132
11321			-0.264151					11321				0.339547
11398.7	-0.391978		-0.42287	-0.407424	0.0218437	0.0126264		11398.7	-0.837413	0.435265		0.361418
												0.384809
11500	3.28571	3.04428	5.22913	3.85304	1.19783	0.692387		11500	3.95271	0.646196		0.397002
11550	3.24871	3.45711	4.96226	3.88936	0.934987	0.540455		11550	3.48269	0.381812		0.458022
												0.462825
												0.46791
												0.497861
												0.504123
												0.510772
												0.592102
												0.601373
												0.689234
												0.714568
												0.83024
												1.1949
												3.07262
												3.7358
												4.23386
