# Supplementary material for: Independent centromere formation in a capricious, gene-free domain of chromosome 13q21 in Old World monkeys and pigs
Source: Genome Biol. 2006 Oct 13;7(10):R91. doi: 10.1186/gb-2006-7-10-r91 (PMC1794570; doi:10.1186/gb-2006-7-10-r91)
Supplement: Additional data file 9 — Primary data for three independent CenpA ChIP on a CHIP experiments and combined data for the three biological replicates for the cell line containing the invdup13q14 neocentric chromosome (cell line CHOP13) [file gb-2006-7-10-r91-S9.xls]

## Sheet: SN graph
Index	Name	ID	coordinates/1000	8499 LOG2 MEAN	8499 LOG2 SD			coordinates/1000	8499 LOG2 MEAN SN
139	468L10	1	0	0.391426	0.0882549	stats with MRV2		0	0.430424
141	318C5	3	172.064	0.437898	0.381433			172.064	0.490776
140	2A19	2	189.578			Mean	0.0648617	189.578
142	213F11	4	276.897	0.290516	0.0361771	Standard Error	0.0783769	276.897	0.299371
143	13B15	5	339.722	0.281553	0.0773927	Median	-0.0145503	339.722	0.287731
144	261A1	6	479.277	0.782409	0	Mode	#N/A	479.277	0.938193
409	331L19	7	578.048	-0.419401	0.450859	Standard Deviation	0.775891	578.048	-0.622599
410	211D10	8	684.735	0.54678	0.103581	Sample Variance	0.602007	684.735	0.632182
411	129M14	9	798.259	0.786796	0.303833	Kurtosis	9.00332	798.259	0.943891
412	1L24	10	856.465	0.915348	0.114771	Skewness	2.30386	856.465	1.11084
413	379K8	11	910.516	-0.286999	0.284189	Range	5.26341	910.516	-0.450648
414	229I7	12	1048.33	0.0410967	0.214084	Minimum	-1.21481	1048.33	-0.0245497
145	326D19	13	1176.22	0.588137	0.117306	Maximum	4.0486	1176.22	0.685892
2	505O16	14	1261.03	0.729899	0.074198	Sum	6.35645	1261.03	0.869999
146	223F20	15	1350.34	0.309377	0.0644471	Count	98	1350.34	0.323866
3	rp11-424e21	16	1441.96	-0.461026	0.0410851			1441.96	-0.676657
147	298H15	17	1529.14	0.305269	0.0718937	Mean=0.06		1529.14	0.318531
4	390J12	18	1653.68	-0.621883	0.185865	SD=0.77		1653.68	-0.885562
148	37K18	19	1738.22	-0.367067	0.102828			1738.22	-0.554633
5	111B19	20	1780.12	-0.0998842	0.0388084			1780.12	-0.207642
149	335P18	21	1862.96	-0.776628	0.178311			1862.96	-1.08653
6	109K20	22	2010.03	-0.125607	0.0181081			2010.03	-0.241048
415	495K23	23	2101.6	0.122296	0.253058			2101.6	0.0809038
272	RP11-187e23	24	2212.62	0.151499	0.120364			2212.62	0.118829
416	24H17	25	2288.26	-1.14532	0.130249			2288.26	-1.56535
330	10M21	25.1	2355.34	-0.255371	0.201371			2355.34	-0.409572
273	22C22	26	2315.61	-0.609051	0.0996196			2315.61	-0.868898
417	138D23	27	2494.69	-0.0968361	0.18297			2494.69	-0.203683
274	576O3	28	2646.83	-0.106169	0.0793877			2646.83	-0.215803
418	346A3	29	2750.66	-0.522689	0.0730541			2750.66	-0.756739
275	531B22	30	2826.02	-0.324801	0.110958			2826.02	-0.499742
276	631G24	31	2953.83	-0.234927	0.0445812			2953.83	-0.383022
7	520F22	32	3111.13	-0.254792	0.117866			3111.13	-0.408821
8	51P14	33	3194.47	-0.506951	0.160234			3194.47	-0.7363
9	562L19	34	3247.64	0.587742	0.209932			3247.64	0.685379
10	248N6	35	3369.68	-0.344194	0.134406			3369.68	-0.524927
11	521L15	36	3489.22	-0.36088	0.102213			3489.22	-0.546597
12	338L17	37	3559.8	-1.04008	0.220085			3559.8	-1.42867
277	45A9	38	3453.39	-0.788883	0.298564			3453.39	-1.10245
278	157F14	39	3654.02	-0.667414	0.0600053			3654.02	-0.944693
279	520F24	40	3795.48	-0.532935	0.141368			3795.48	-0.770046
280	23B16	41	3928.04	0.205076	0.0563163			3928.04	0.18841
281	321F21	42	4021.63	-0.138394	0.240014			4021.63	-0.257654
282	430K22	43	4150.65	0.424091	0.0865749			4150.65	0.472846
13	370A2	44	4264.91	0.533981	0.0945793			4264.91	0.61556
14	411G9	45	4361.63	0.0872451	0.158274			4361.63	0.0353833
15	264M20	46	4501.08	0.0374911	0.204565			4501.08	-0.0292323
136	459P23	47	4616.23	0.195116	0.0997873			4616.23	0.175475
137	501G6	48	4738.32	-0.0585025	0.142286			4738.32	-0.153899
138	459J23	49	4899.18					4899.18
283	62J23	50	4996.82					4996.82
284	480O9	51	5043.48	0.381796	0.0422439			5043.48	0.417917
285	394C23	52	5167.69	0.249155	0.246963			5167.69	0.245656
406	463I5	53	5303.45	0.204318	0.157689			5303.45	0.187426
407	215G1	54	5354.9	-0.738169	0.0722025			5354.9	-1.03658
408	206H15	55	5420.6	-0.713119	0			5420.6	-1.00405
184	99O6	56	5529.7	0.0937376	0.1299			5529.7	0.0438151
185	121J6	57	5659.97	-0.311467	0.0809898			5659.97	-0.482424
186	286B9	58	5795.66	0.282115	0.0594793			5795.66	0.288461
187	452L13	59	5898.43	-0.136062	0			5898.43	-0.254625
188	457F14	60	6024.6	-0.263195	0.0263727			6024.6	-0.419734
189	280J7	61	6164.05	0.0610432	0.144866			6164.05	0.00135476
454	335H23	62	6227.86	-0.4965	0.101788			6227.86	-0.722727
455	150L15	63	6280.08	-0.240561	0.0430208			6280.08	-0.390339
456	184L18	64	6391.04	-0.0228444	0.189501			6391.04	-0.10759
457	1G3	65	6523.98	0.773681	0.0370381			6523.98	0.926858
458	77P3	66	6650.02	-0.00625613	0.36801			6650.02	-0.0860469
459	209P2	67	6765.98	1.99639	0			6765.98	2.51479
46	543G6	68	6829.89	4.0486	0.0978008			6829.89	5.18
190	512J14	69	6906.39	2.96586	0.104157			6906.39	3.77385
47	360I23	70	7069.6	0.174434	0.39772			7069.6	0.148615
191	393H6	71	7209.2	0.381479	0.139144			7209.2	0.417505
48	76N21	72	7338.83					7338.83
192	117N4	73	7494.63	0.68208	0.0933725			7494.63	0.807896
49	14B2	74	7655.38	-1.21481	0.372683			7655.38	-1.6556
193	490G20	75	7750.48	0.338994	0.0936342			7750.48	0.36233
50	339I10	76	7850.32	0.402632	0.0813798			7850.32	0.444976
194	335N6	77	7993.19	0.016917	0.342108			7993.19	-0.0559519
51	11C5	78	8132.79	-0.189874	0.15213			8132.79	-0.324511
316	342J4	79	8251.77	-0.204367	0.199807			8251.77	-0.343334
460	555G22	80	8363.44	0.184204	0.0510996			8363.44	0.161304
317	505F3	81	8540.92	0.625522	0.0476987			8540.92	0.734444
461	263G23	82	8640.86	-0.239292	0.144291			8640.86	-0.388691
318	309H15	83	8681.15	-0.716649	0.122821			8681.15	-1.00863
462	30C8	84	8935.17	-0.697722	0.18929			8935.17	-0.984054
319	RP11-245E3	85	8995.47					8995.47
463	474L7	86	9124.12	-1.02935	0.0294474			9124.12	-1.41474
320	552M6	87	9275.63	-0.70928	0.13316			9275.63	-0.999065
321	13H5	88	9338.53	0.050836	0.156572			9338.53	-0.0119013
52	157H4	89	9415.25					9415.25
53	285H24	90	9544.81					9544.81
54	810G21	91	9668.24	0.507486	0.151045			9668.24	0.58115
55	452P23	92	9801.39	-0.168366	0.0324263			9801.39	-0.296579
56	512C24	93	9945.39					9945.39
57	RP11-285E18	94	10080.4	-1.04077	0.221338			10080.4	-1.42957
322	RP11-157E11	95	10222.8	-0.208164	0.0864524			10222.8	-0.348265
323	488P11	96	10327.7	0.430581	0.509387			10327.7	0.481274
324	138N13	97	10419.1	0.699285	0.0816547			10419.1	0.83024
325	349J19	98	10522.7	0.0755028	0.130775			10522.7	0.0201336
326	132L12	99	10628.8	-0.120967	0.0537567			10628.8	-0.235022
327	159J2	100	10783.6	-0.367786	0.203558			10783.6	-0.555566
58	182M20	101	10929.4	0.57303	0.0987532			10929.4	0.666273
59	173B14	102	11087.6	-0.201167	0.033172			11087.6	-0.339178
60	29G8	103	11248.8	0.146712	0.229249			11248.8	0.112613
328	122K21	104	11321					11321
329	RP11-332E3	105	11398.7	-0.241823	0.0853781			11398.7	-0.391978
181	MRV2	111	11500	2.59	0.25			11500	3.27792
145	MRV2	145	11550	2.5615	0.357826			11550	3.24091

## Sheet: final  values
Index	Name	ID	Flags	8499 MEAN	8499 SD	8499 %SD	8499 LOG2 MEAN	8499 LOG2 SD		Name	8499 LOG2 MEAN	8499 LOG2 SD
139	468L10	1	3	1.31333	0.080829	6.1545	0.391426	0.0882549		468L10	0.391426	0.0882549
140	2A19	2	1							2A19
141	318C5	3	3	1.38667	0.368284	26.559	0.437898	0.381433		318C5	0.437898	0.381433
142	213F11	4	3	1.22333	0.0305505	2.49732	0.290516	0.0361771		213F11	0.290516	0.0361771
143	13B15	5	3	1.21667	0.0650641	5.34773	0.281553	0.0773927		13B15	0.281553	0.0773927
144	261A1	6	1	1.72	0	0	0.782409	0		261A1	0.782409	0
409	331L19	7	3	0.773333	0.253246	32.7473	-0.419401	0.450859		331L19	-0.419401	0.450859
410	211D10	8	3	1.46333	0.10504	7.17811	0.54678	0.103581		211D10	0.54678	0.103581
411	129M14	9	3	1.75	0.348281	19.9018	0.786796	0.303833		129M14	0.786796	0.303833
412	1L24	10	3	1.89	0.15	7.93651	0.915348	0.114771		1L24	0.915348	0.114771
413	BAC11	11	1	0.83	0.157162	18.9352	-0.286999	0.284189		BAC11	-0.286999	0.284189
414	229I7	12	3	1.03667	0.159478	15.3838	0.0410967	0.214084		229I7	0.0410967	0.214084
145	326D19	13	3	1.50667	0.125033	8.29867	0.588137	0.117306		326D19	0.588137	0.117306
2	505O16	14	3	1.66	0.0866025	5.21702	0.729899	0.074198		505O16	0.729899	0.074198
146	223F20	15	3	1.24	0.0556776	4.49013	0.309377	0.0644471		223F20	0.309377	0.0644471
3	rp11-424e21	16	3	0.726667	0.0208167	2.86468	-0.461026	0.0410851		rp11-424e21	-0.461026	0.0410851
147	298H15	17	3	1.23667	0.061101	4.94078	0.305269	0.0718937		298H15	0.305269	0.0718937
4	390J12	18	3	0.653333	0.080829	12.3718	-0.621883	0.185865		390J12	-0.621883	0.185865
148	37K18	19	3	0.776667	0.0550757	7.09129	-0.367067	0.102828		37K18	-0.367067	0.102828
5	111B1	20	3	0.933333	0.0251661	2.69637	-0.0998842	0.0388084		111B1	-0.0998842	0.0388084
149	335P18	21	3	0.586667	0.070946	12.0931	-0.776628	0.178311		335P18	-0.776628	0.178311
6	109K20	22	3	0.916667	0.011547	1.25967	-0.125607	0.0181081		109K20	-0.125607	0.0181081
415	495K23	23	3	1.1	0.200749	18.2499	0.122296	0.253058		495K23	0.122296	0.253058
272	RP11-187e23	24	3	1.11333	0.0945163	8.48949	0.151499	0.120364		RP11-187e23	0.151499	0.120364
416	24H17	25	3	0.453333	0.0416333	9.18382	-1.14532	0.130249		24H17	-1.14532	0.130249
330	10M21	25.1	3	0.843333	0.120968	14.3441	-0.255371	0.201371		10M21	-0.255371	0.201371
273	22C22	26	3	0.656667	0.0450925	6.86688	-0.609051	0.0996196		22C22	-0.609051	0.0996196
417	138D23	27	3	0.94	0.115326	12.2687	-0.0968361	0.18297		138D23	-0.0968361	0.18297
274	576O3	28	3	0.93	0.0519615	5.58726	-0.106169	0.0793877		576O3	-0.106169	0.0793877
418	346A3	29	3	0.696667	0.0351188	5.04098	-0.522689	0.0730541		346A3	-0.522689	0.0730541
275	531B22	30	3	0.8	0.06245	7.80625	-0.324801	0.110958		531B22	-0.324801	0.110958
276	631G24	31	3	0.85	0.0264575	3.11265	-0.234927	0.0445812		631G24	-0.234927	0.0445812
7	520F22	32	3	0.84	0.07	8.33333	-0.254792	0.117866		520F22	-0.254792	0.117866
8	51P14	33	3	0.706667	0.080829	11.4381	-0.506951	0.160234		51P14	-0.506951	0.160234
9	562L19	34	3	1.51333	0.213854	14.1313	0.587742	0.209932		562L19	0.587742	0.209932
10	248N6	35	3	0.79	0.072111	9.12798	-0.344194	0.134406		248N6	-0.344194	0.134406
11	521L15	36	3	0.78	0.0556776	7.13816	-0.36088	0.102213		521L15	-0.36088	0.102213
12	338L17	37	3	0.49	0.072111	14.7165	-1.04008	0.220085		338L17	-1.04008	0.220085
277	45A9	38	3	0.585	0.120208	20.5484	-0.788883	0.298564		45A9	-0.788883	0.298564
278	157F14	39	3	0.63	0.0264575	4.19961	-0.667414	0.0600053		157F14	-0.667414	0.0600053
279	520F24	40	3	0.693333	0.0665833	9.60336	-0.532935	0.141368		520F24	-0.532935	0.141368
280	23B16	41	3	1.15333	0.0450925	3.90975	0.205076	0.0563163		23B16	0.205076	0.0563163
281	321F21	42	3	0.916667	0.144684	15.7837	-0.138394	0.240014		321F21	-0.138394	0.240014
282	430K22	43	3	1.34333	0.0802081	5.97082	0.424091	0.0865749		430K22	0.424091	0.0865749
13	370A2	44	3	1.45	0.0953939	6.57889	0.533981	0.0945793		370A2	0.533981	0.0945793
14	411G9	45	3	1.06667	0.119304	11.1847	0.0872451	0.158274		411G9	0.0872451	0.158274
15	264M20	46	3	1.03333	0.149778	14.4946	0.0374911	0.204565		264M20	0.0374911	0.204565
136	459P23	47	3	1.14667	0.080829	7.04904	0.195116	0.0997873		459P23	0.195116	0.0997873
137	501G6	48	3	0.963333	0.0929157	9.64523	-0.0585025	0.142286		501G6	-0.0585025	0.142286
138	459J23	49	1							459J23
283	62J23	50	1							62J23
284	480O9	51	3	1.30333	0.0378594	2.90481	0.381796	0.0422439		480O9	0.381796	0.0422439
285	394C23	52	3	1.2	0.200749	16.729	0.249155	0.246963		394C23	0.249155	0.246963
406	463I5	53	3	1.15667	0.123423	10.6706	0.204318	0.157689		463I5	0.204318	0.157689
407	215G1	54	3	0.6	0.03	5	-0.738169	0.0722025		215G1	-0.738169	0.0722025
408	206H15	55	3	0.61	0	0	-0.713119	0		206H15	-0.713119	0
184	99O6	56	3	1.07	0.0953939	8.91532	0.0937376	0.1299		99O6	0.0937376	0.1299
185	121J6	57	3	0.806667	0.0450925	5.58998	-0.311467	0.0809898		121J6	-0.311467	0.0809898
186	286B9	58	3	1.21667	0.0503322	4.1369	0.282115	0.0594793		286B9	0.282115	0.0594793
187	452L13	59	1	0.91	0	0	-0.136062	0		452L13	-0.136062	0
188	457F14	60	3	0.833333	0.0152753	1.83303	-0.263195	0.0263727		457F14	-0.263195	0.0263727
189	280J7	61	3	1.04667	0.102144	9.75895	0.0610432	0.144866		280J7	0.0610432	0.144866
454	335H23	62	3	0.71	0.05	7.04225	-0.4965	0.101788		335H23	-0.4965	0.101788
455	150L15	63	3	0.846667	0.0251661	2.97238	-0.240561	0.0430208		150L15	-0.240561	0.0430208
456	184L18	64	3	0.99	0.131149	13.2474	-0.0228444	0.189501		184L18	-0.0228444	0.189501
457	1G3	65	3	1.71	0.043589	2.54906	0.773681	0.0370381		1G3	0.773681	0.0370381
458	77P3	66	1	1.01667	0.244404	24.0397	-0.00625613	0.36801		77P3	-0.00625613	0.36801
459	209P2	67	3	3.99	0	0	1.99639	0		209P2	1.99639	0
46	543G6	68	3	16.5733	1.10677	6.678	4.0486	0.0978008		543G6	4.0486	0.0978008
190	512J14	69	3	7.82667	0.574572	7.34121	2.96586	0.104157		512J14	2.96586	0.104157
47	360I23	70	1	1.15667	0.305669	26.4267	0.174434	0.39772		360I23	0.174434	0.39772
191	393H6	71	3	1.30667	0.123423	9.44567	0.381479	0.139144		393H6	0.381479	0.139144
48	76N21	72	1							76N21
192	117N4	73	3	1.60667	0.102144	6.35749	0.68208	0.0933725		117N4	0.68208	0.0933725
49	14B2	74	3	0.44	0.104403	23.728	-1.21481	0.372683		14B2	-1.21481	0.372683
193	490B20	75	3	1.26667	0.0832666	6.57368	0.338994	0.0936342		490B20	0.338994	0.0936342
50	339I10	76	3	1.32333	0.0757188	5.72182	0.402632	0.0813798		339I10	0.402632	0.0813798
194	335N6	77	1	1.03	0.226053	21.9469	0.016917	0.342108		335N6	0.016917	0.342108
51	11C5	78	3	0.88	0.0953939	10.8402	-0.189874	0.15213		11C5	-0.189874	0.15213
316	342J4	79	3	0.873333	0.115902	13.2713	-0.204367	0.199807		342J4	-0.204367	0.199807
460	555G22	80	3	1.13667	0.0404145	3.55553	0.184204	0.0510996		555G22	0.184204	0.0510996
317	505F3	81	1	1.54333	0.051316	3.32501	0.625522	0.0476987		505F3	0.625522	0.0476987
461	263G23	82	3	0.85	0.08544	10.0518	-0.239292	0.144291		263G23	-0.239292	0.144291
318	309H15	83	3	0.61	0.052915	8.67459	-0.716649	0.122821		309H15	-0.716649	0.122821
462	30C8	84	3	0.62	0.0781025	12.5972	-0.697722	0.18929		30C8	-0.697722	0.18929
319	RP11-245E23	85	1							RP11-245E23
463	474L7	86	3	0.49	0.01	2.04082	-1.02935	0.0294474		474L7	-1.02935	0.0294474
320	552M6	87	3	0.613333	0.0550757	8.97973	-0.70928	0.13316		552M6	-0.70928	0.13316
321	13H5	88	3	1.04	0.115326	11.089	0.050836	0.156572		13H5	0.050836	0.156572
52	157H4	89	1							157H4
53	285H4	90	1							285H4
54	810G21	91	3	1.42667	0.144684	10.1414	0.507486	0.151045		810G21	0.507486	0.151045
55	452P23	92	3	0.89	0.02	2.24719	-0.168366	0.0324263		452P23	-0.168366	0.0324263
56	512C24	93	1							512C24
57	RP11-285E18	94	3	0.49	0.0781025	15.9393	-1.04077	0.221338		RP11-285E18	-1.04077	0.221338
322	RP11-157E11	95	3	0.866667	0.051316	5.92108	-0.208164	0.0864524		RP11-157E11	-0.208164	0.0864524
323	488P11	96	1	1.39	0.480833	34.5923	0.430581	0.509387		488P11	0.430581	0.509387
324	138N13	97	1	1.625	0.0919239	5.65685	0.699285	0.0816547		138N13	0.699285	0.0816547
325	349J19	98	3	1.05667	0.0981495	9.2886	0.0755028	0.130775		349J19	0.0755028	0.130775
326	132L12	99	3	0.92	0.034641	3.76533	-0.120967	0.0537567		132L12	-0.120967	0.0537567
327	159J2	100	3	0.78	0.10583	13.568	-0.367786	0.203558		159J2	-0.367786	0.203558
58	182M20	101	3	1.49	0.103923	6.9747	0.57303	0.0987532		182M20	0.57303	0.0987532
59	173B14	102	3	0.87	0.02	2.29885	-0.201167	0.033172		173B14	-0.201167	0.033172
60	29G8	103	3	1.11667	0.184752	16.545	0.146712	0.229249		29G8	0.146712	0.229249
328	122K21	104	1							122K21
329	RP11-332E3	105	3	0.846667	0.0503322	5.94475	-0.241823	0.0853781		RP11-332E3	-0.241823	0.0853781
181	MRV2	111	3	6.03	0.17	2.81	2.59	0.25		MRV2	2.59	0.25
451	MRV2	112	3	6.03	1.57293	26.085	2.5615	0.357826		MRV2	2.5615	0.357826

## Sheet: mean and sd
Index	Name	ID	Flags	Ch1 SignalNoiseRatio	Ch2 SignalNoiseRatio	Ch2 N Ratio of Medians	Ch2 N Ratio of Means	8499 MEAN	8499 SD	8499 %SD	8499 LOG2	8499 LOG2 MEAN	8499 LOG2 SD
139	468L10	1	3	5.78	8.14	1.48	1.3	1.31333	0.080829	6.1545	0.378512	0.391426	0.0882549
154	468L10	1	3	5.75	6.75	1.28	1.24				0.31034
169	468L10	1	3	6.22	7.46	1.46	1.4				0.485427
140	2A19	2	1	1.11	1.45	0.93	0.78	0.986667	0.456545	46.2715	-0.358454	-0.113891	0.623249
155	2A19	2	1	1.4	1.06	-0.11	0.67				-0.577767
170	2A19	2	1	1.19	1.37	4.17	1.51				0.594549
141	318C5	3	3	3.35	3.12	1.06	1.05	1.38667	0.368284	26.559	0.0703893	0.437898	0.381433
156	318C5	3	3	2.21	3.62	2.83	1.78				0.831877
171	318C5	3	3	2.83	3.66	1.83	1.33				0.411426
142	213F11	4	3	11.77	18.96	1.29	1.23	1.22333	0.0305505	2.49732	0.298658	0.290516	0.0361771
157	213F11	4	3	10.78	14.85	1.34	1.25				0.321928
172	213F11	4	3	12.53	13.64	1.19	1.19				0.250962
143	13B15	5	3	4.11	3.78	1.22	1.22	1.21667	0.0650641	5.34773	0.286881	0.281553	0.0773927
158	13B15	5	3	3.51	4.45	1.24	1.15				0.201634
173	13B15	5	3	3.62	3.93	1.22	1.28				0.356144
144	261A1	6	1	1.49	1.26	1.43	1.51	1.31667	0.527289	40.0472	0.594549	0.301009	0.677659
159	261A1	6	1	1.64	1.24	0.36	0.72				-0.473931
174	261A1	6	3	1.69	1.7	1.78	1.72				0.782409
409	331L19	7	3	2.01	1.95	1.18	1.06	0.773333	0.253246	32.7473	0.0840643	-0.419401	0.450859
424	331L19	7	1	2.13	1.33	0.56	0.68				-0.556393
439	331L19	7	3	3.26	1.84	0.46	0.58				-0.785875
410	211D10	8	3	3.44	3.56	1.33	1.36	1.46333	0.10504	7.17811	0.443607	0.54678	0.103581
425	211D10	8	3	2.17	2.45	1.32	1.46				0.545968
440	211D10	8	3	2.62	3.21	1.71	1.57				0.650765
411	129M14	9	3	3.89	5.56	1.77	1.86	1.75	0.348281	19.9018	0.895303	0.786796	0.303833
426	129M14	9	3	4.56	5.29	1.02	1.36				0.443607
441	129M14	9	3	4.07	8.66	2.41	2.03				1.02148
412	1L24	10	3	3.56	5.49	1.92	1.89	1.89	0.15	7.93651	0.918386	0.915348	0.114771
427	1L24	10	3	3.71	6.15	2.38	2.04				1.02857
442	1L24	10	3	2.81	4.06	1.74	1.74				0.799087
413	BAC11	11	1	1.82	1.21	0.66	0.86	0.83	0.157162	18.9352	-0.217591	-0.286999	0.284189
428	BAC11	11	1	1.87	1.08	0.36	0.66				-0.599462
443	BAC11	11	1	1.34	1.25	0.66	0.97				-0.0439433
414	229I7	12	3	9.61	8.54	0.96	0.96	1.03667	0.159478	15.3838	-0.0588937	0.0410967	0.214084
429	229I7	12	3	8.2	8.87	1.27	1.22				0.286881
444	229I7	12	3	6.68	7.66	0.88	0.93				-0.104697
145	326D19	13	3	9.37	13.93	1.53	1.45	1.50667	0.125033	8.29867	0.536053	0.588137	0.117306
160	326D19	13	3	9.15	12.55	1.64	1.42				0.505891
175	326D19	13	3	7.38	7.81	1.78	1.65				0.722466
2	505O16	14	3	4.23	7.28	2	1.61	1.66	0.0866025	5.21702	0.687061	0.729899	0.074198
17	505O16	14	3	4.37	7.37	1.88	1.76				0.815575
32	505O16	14	3	3.14	4.83	1.81	1.61				0.687061
146	223F20	15	3	6.8	6.7	1.07	1.23	1.24	0.0556776	4.49013	0.298658	0.309377	0.0644471
161	223F20	15	3	6.78	7.68	1.3	1.3				0.378512
176	223F20	15	3	6.75	7.66	1.2	1.19				0.250962
3	rp11-424e21	16	3	8.47	6.02	0.68	0.71	0.726667	0.0208167	2.86468	-0.494109	-0.461026	0.0410851
18	rp11-424e21	16	3	6.66	3.73	0.66	0.75				-0.415037
33	rp11-424e21	16	3	9.05	4.77	0.62	0.72				-0.473931
147	298H15	17	3	18.09	21.9	1.23	1.25	1.23667	0.061101	4.94078	0.321928	0.305269	0.0718937
162	298H15	17	3	16.78	19.95	1.31	1.29				0.367371
177	298H15	17	3	16.72	19.66	1.19	1.17				0.226509
4	390J12	18	3	5.83	3.94	0.79	0.7	0.653333	0.080829	12.3718	-0.514573	-0.621883	0.185865
19	390J12	18	3	7.1	5.46	0.75	0.7				-0.514573
34	390J12	18	3	6.7	4.86	0.67	0.56				-0.836501
148	37K18	19	3	13.05	15.22	1.12	0.83	0.776667	0.0550757	7.09129	-0.268817	-0.367067	0.102828
163	37K18	19	3	12.69	9.7	0.83	0.72				-0.473931
178	37K18	19	3	12	10.88	0.93	0.78				-0.358454
5	111B1	20	3	10.27	9.15	1.15	0.91	0.933333	0.0251661	2.69637	-0.136062	-0.0998842	0.0388084
20	111B1	20	3	10.89	10.76	0.93	0.93				-0.104697
35	111B1	20	3	9.68	10.73	1.33	0.96				-0.0588937
149	335P18	21	3	9.8	5.3	0.5	0.51	0.586667	0.070946	12.0931	-0.971431	-0.776628	0.178311
164	335P18	21	3	8.03	5.29	0.6	0.65				-0.621488
179	335P18	21	3	8.03	4.68	0.56	0.6				-0.736966
6	109K20	22	3	7.64	7.82	0.91	0.91	0.916667	0.011547	1.25967	-0.136062	-0.125607	0.0181081
21	109K20	22	3	9.6	9.29	0.96	0.93				-0.104697
36	109K20	22	3	10.07	9.79	0.96	0.91				-0.136062
415	495K23	23	3	5.17	5.19	1.03	1.01	1.1	0.200749	18.2499	0.0143553	0.122296	0.253058
430	495K23	23	3	3.44	4.2	1.41	1.33				0.411426
445	495K23	23	3	5.57	5.91	1.17	0.96				-0.0588937
272	RP11-187e23	24	3	16.67	17.25	1.1	1.04	1.11333	0.0945163	8.48949	0.0565835	0.151499	0.120364
287	RP11-187e23	24	3	12.26	16.45	1.33	1.22				0.286881
302	RP11-187e23	24	3	14.37	17.24	1.21	1.08				0.111031
416	24H17	25	3	13.91	7.63	0.44	0.42	0.453333	0.0416333	9.18382	-1.25154	-1.14532	0.130249
431	24H17	25	3	13.38	7.42	0.51	0.5				-1
446	24H17	25	3	11.95	7.08	0.42	0.44				-1.18442
273	22C22	26	3	6.18	4.84	0.76	0.7	0.656667	0.0450925	6.86688	-0.514573	-0.609051	0.0996196
288	22C22	26	3	5.66	4.82	0.83	0.66				-0.599462
303	22C22	26	3	5.7	4.16	0.84	0.61				-0.713119
417	138D23	27	3	15.59	18.81	0.95	1.03	0.94	0.115326	12.2687	0.0426443	-0.0968361	0.18297
432	138D23	27	3	14.62	14.43	1	0.98				-0.0291463
447	138D23	27	3	16.91	11.49	0.77	0.81				-0.304006
274	576O3	28	3	16.46	15.13	0.95	0.9	0.93	0.0519615	5.58726	-0.152003	-0.106169	0.0793877
289	576O3	28	3	15.91	15.13	1.05	0.99				-0.0144996
304	576O3	28	3	15	13.24	0.92	0.9				-0.152003
418	346A3	29	3	14.41	9.72	0.69	0.73	0.696667	0.0351188	5.04098	-0.454032	-0.522689	0.0730541
433	346A3	29	3	13.66	10.72	0.7	0.7				-0.514573
448	346A3	29	3	16.11	9.66	0.69	0.66				-0.599462
275	531B22	30	3	17.54	13.17	0.79	0.78	0.8	0.06245	7.80625	-0.358454	-0.324801	0.110958
290	531B22	30	3	14.45	16.56	0.97	0.87				-0.200913
305	531B22	30	3	17.66	14.45	0.76	0.75				-0.415037
276	631G24	31	3	25.36	16.02	0.67	0.83	0.85	0.0264575	3.11265	-0.268817	-0.234927	0.0445812
291	631G24	31	3	10.73	7.23	0.92	0.88				-0.184425
306	631G24	31	3	16.43	12.51	0.83	0.84				-0.251539
7	520F22	32	3	18.19	14.55	0.8	0.79	0.84	0.07	8.33333	-0.340075	-0.254792	0.117866
22	520F22	32	3	15.78	15.28	0.97	0.92				-0.120294
37	520F22	32	3	19.86	14.62	0.82	0.81				-0.304006
8	51P14	33	3	5.98	6.08	0.84	0.66	0.706667	0.080829	11.4381	-0.599462	-0.506951	0.160234
23	51P14	33	3	3.94	4.24	1.04	0.66				-0.599462
38	51P14	33	3	3.43	3.76	1.28	0.8				-0.321928
9	562L19	34	3	3.26	4.48	1.62	1.7	1.51333	0.213854	14.1313	0.765535	0.587742	0.209932
24	562L19	34	3	3.76	4.09	1.29	1.28				0.356144
39	562L19	34	3	2.46	2.25	1.29	1.56				0.641546
10	248N6	35	3	6.68	6.09	0.87	0.81	0.79	0.072111	9.12798	-0.304006	-0.344194	0.134406
25	248N6	35	3	7.08	5.82	0.84	0.71				-0.494109
40	248N6	35	3	5.34	5.92	1	0.85				-0.234465
11	521L15	36	3	8.66	7.74	0.84	0.77	0.78	0.0556776	7.13816	-0.37707	-0.36088	0.102213
26	521L15	36	3	9.44	7.58	0.8	0.73				-0.454032
41	521L15	36	3	5.35	4.8	0.9	0.84				-0.251539
12	338L17	37	3	10.62	5.24	0.47	0.41	0.49	0.072111	14.7165	-1.2863	-1.04008	0.220085
27	338L17	37	3	11.13	5.28	0.56	0.55				-0.862496
42	338L17	37	3	8.86	4.67	0.47	0.51				-0.971431
277	45A9	38	3	4.03	2.17	0.46	0.5	0.503333	0.165025	32.7865	-1	-1.04472	0.490843
292	45A9	38	3	4.68	2.71	0.56	0.34				-1.55639
307	45A9	38	3	3.7	3.88	1.29	0.67				-0.577767
278	157F14	39	3	11.89	6.89	0.64	0.66	0.63	0.0264575	4.19961	-0.599462	-0.667414	0.0600053
293	157F14	39	3	13.7	8.38	0.57	0.62				-0.68966
308	157F14	39	3	14.58	6.38	0.58	0.61				-0.713119
279	520F24	40	3	10.39	8.67	0.76	0.75	0.693333	0.0665833	9.60336	-0.415037	-0.532935	0.141368
294	520F24	40	3	11.84	7.54	0.75	0.71				-0.494109
309	520F24	40	3	6.77	5.31	0.69	0.62				-0.68966
280	23B16	41	3	9.06	9.6	1.12	1.15	1.15333	0.0450925	3.90975	0.201634	0.205076	0.0563163
295	23B16	41	3	3.12	4.89	1.28	1.2				0.263034
310	23B16	41	3	4.4	6.5	1.09	1.11				0.15056
281	321F21	42	3	9.02	8.78	0.99	1.01	0.916667	0.144684	15.7837	0.0143553	-0.138394	0.240014
296	321F21	42	3	5.17	6.66	0.99	0.99				-0.0144996
311	321F21	42	3	9.64	8.04	0.76	0.75				-0.415037
282	430K22	43	3	7.68	9.13	1.22	1.26	1.34333	0.0802081	5.97082	0.333424	0.424091	0.0865749
297	430K22	43	3	6.44	7.16	1.49	1.35				0.432959
312	430K22	43	3	7.32	9.67	1.53	1.42				0.505891
13	370A2	44	3	3.78	6.99	1.87	1.36	1.45	0.0953939	6.57889	0.443607	0.533981	0.0945793
28	370A2	44	3	4.19	5.61	1.57	1.44				0.526069
43	370A2	44	3	4.07	6.36	2.08	1.55				0.632268
14	411G9	45	3	11.39	13.36	1.04	1.03	1.06667	0.119304	11.1847	0.0426443	0.0872451	0.158274
29	411G9	45	3	9.48	11.83	1.32	1.2				0.263034
44	411G9	45	3	13.97	12.31	0.98	0.97				-0.0439433
15	264M20	46	3	2.76	2.66	1.04	0.91	1.03333	0.149778	14.4946	-0.136062	0.0374911	0.204565
30	264M20	46	3	2.48	2.73	1.47	0.99				-0.0144996
45	264M20	46	3	2.03	2.26	1.4	1.2				0.263034
136	459P23	47	3	5.56	12.4	1.57	1.24	1.14667	0.080829	7.04904	0.31034	0.195116	0.0997873
151	459P23	47	3	11.54	14.07	1.22	1.1				0.137504
166	459P23	47	3	7.1	9.13	1.44	1.1				0.137504
137	501G6	48	3	8.83	10.2	1.01	0.99	0.963333	0.0929157	9.64523	-0.0144996	-0.0585025	0.142286
152	501G6	48	3	2.17	8.24	1.01	1.04				0.0565835
167	501G6	48	3	8.9	8.19	0.93	0.86				-0.217591
138	459J23	49	1	1.25	1.32	5.46	2.05	1.57333	0.525389	33.3934	1.03562	0.593721	0.524328
153	459J23	49	1	1.37	1.28	3.27	1.66				0.731183
168	459J23	49	1	1.31	0.94	0.85	1.01				0.0143553
283	62J23	50	1	1.36	1.42	-5.01	2.45	1.78667	1.32591	74.2113	1.29278	0.251786	1.90194
298	62J23	50	1	1.18	1.46	10.05	2.65				1.40599
313	62J23	50	1	1.41	1.06	-0.17	0.26				-1.94342
284	480O9	51	3	8.87	9.72	1.23	1.32	1.30333	0.0378594	2.90481	0.400538	0.381796	0.0422439
299	480O9	51	3	8.89	8.41	1.25	1.26				0.333424
314	480O9	51	3	7.11	8.43	1.42	1.33				0.411426
285	394C23	52	3	1.46	1.67	2.57	1.39	1.2	0.200749	16.729	0.475085	0.249155	0.246963
300	394C23	52	3	1.49	1.51	1.81	1.22				0.286881
315	394C23	52	3	1.9	1.72	0.85	0.99				-0.0144996
406	463I5	53	3	8.54	8.75	1.14	1.02	1.15667	0.123423	10.6706	0.0285692	0.204318	0.157689
421	463I5	53	3	8.65	10	1.25	1.19				0.250962
436	463I5	53	3	8.18	9.16	1.25	1.26				0.333424
407	215G1	54	3	16.9	10.29	0.58	0.57	0.6	0.03	5	-0.810966	-0.738169	0.0722025
422	215G1	54	3	17.05	11.38	0.64	0.6				-0.736966
437	215G1	54	3	16.43	12.04	0.66	0.63				-0.666576
408	206H15	55	3	1.98	1.85	0.89	0.61	0.713333	0.0907377	12.7202	-0.713119	-0.495537	0.190544
423	206H15	55	1	1.64	1.19	0.74	0.75				-0.415037
438	206H15	55	1	1.92	1.37	0.72	0.78				-0.358454
184	99O6	56	3	7.11	7.65	1.1	0.97	1.07	0.0953939	8.91532	-0.0439433	0.0937376	0.1299
199	99O6	56	3	6.56	8.2	1.28	1.08				0.111031
214	99O6	56	3	5.64	8.01	1.54	1.16				0.214125
185	121J6	57	3	8.42	7.15	0.77	0.81	0.806667	0.0450925	5.58998	-0.304006	-0.311467	0.0809898
200	121J6	57	3	9.99	8.94	0.88	0.85				-0.234465
215	121J6	57	3	9.07	8.23	0.74	0.76				-0.395929
186	286B9	58	3	8.45	11.24	1.38	1.21	1.21667	0.0503322	4.1369	0.275007	0.282115	0.0594793
201	286B9	58	3	7.3	9.82	1.41	1.27				0.344828
216	286B9	58	1	7.56	0.23	1.25	1.17				0.226509
187	452L13	59	1	1.41	1.22	0.47	0.91	1.22333	0.542709	44.3632	-0.136062	0.205134	0.590968
202	452L13	59	3	2.44	1.94	0.71	0.91				-0.136062
217	452L13	59	1	1.57	0.23	1.91	1.85				0.887525
188	457F14	60	3	6.67	5.47	0.86	0.83	0.833333	0.0152753	1.83303	-0.268817	-0.263195	0.0263727
203	457F14	60	3	5.3	6.21	1	0.85				-0.234465
218	457F14	60	3	6.58	8.62	1.31	0.82				-0.286304
189	280J7	61	3	8.2	8.3	1.19	1.12	1.04667	0.102144	9.75895	0.163499	0.0610432	0.144866
204	280J7	61	3	6.15	6.28	1.09	0.93				-0.104697
219	280J7	61	3	8.14	6.65	0.99	1.09				0.124328
454	335H23	62	3	5.74	5.04	0.8	0.71	0.71	0.05	7.04225	-0.494109	-0.4965	0.101788
469	335H23	62	3	8	6.17	0.77	0.66				-0.599462
484	335H23	62	3	7.57	5.64	0.67	0.76				-0.395929
455	150L15	63	3	8.37	8.98	0.95	0.82	0.846667	0.0251661	2.97238	-0.286304	-0.240561	0.0430208
470	150L15	63	3	7.7	7.66	0.88	0.85				-0.234465
485	150L15	63	3	8.73	7.97	0.9	0.87				-0.200913
456	184L18	64	3	5.45	7.74	1.52	1.13	0.99	0.131149	13.2474	0.176323	-0.0228444	0.189501
471	184L18	64	3	11.8	11.38	0.92	0.97				-0.0439433
486	184L18	64	3	8.52	9.06	0.94	0.87				-0.200913
457	1G3	65	3	6.69	13.15	1.77	1.73	1.71	0.043589	2.54906	0.790772	0.773681	0.0370381
472	1G3	65	3	5.85	9.54	1.8	1.66				0.731183
487	1G3	65	3	5.57	10.54	1.89	1.74				0.799087
458	77P3	66	1	1.55	1.37	1.15	1.23	1.01667	0.244404	24.0397	0.298658	-0.00625613	0.36801
473	77P3	66	1	1.56	1.22	0.59	0.75				-0.415037
488	77P3	66	1	1.5	1.37	0.86	1.07				0.0976108
459	209P2	67	3	1.05	1.95	-11.48	22.71	10.8733	10.2962	94.692	4.50526	3.02241	1.31534
474	209P2	67	1	0.97	1.25	-11.47	5.92				2.5656
489	209P2	67	1	1.02	1.63	5.02	3.99				1.99639
46	543G6	68	3	3.95	87.71	32.29	17.48	16.5733	1.10677	6.678	4.12763	4.0486	0.0978008
61	543G6	68	3	4.29	79.81	23.75	16.9				4.07895
76	543G6	68	3	5.53	96.99	21.04	15.34				3.93923
190	512J14	69	3	13.72	85.82	6.57	7.6	7.82667	0.574572	7.34121	2.926	2.96586	0.104157
205	512J14	69	3	15.42	150.41	9.76	8.48				3.08406
220	512J14	69	3	10.32	74.08	7.1	7.4				2.88753
47	360I23	70	1	1.26	1.09	15.81	1.45	1.15667	0.305669	26.4267	0.536053	0.174434	0.39772
62	360I23	70	1	1.27	1.17	3.09	1.18				0.238787
77	360I23	70	1	1.44	1.16	0.49	0.84				-0.251539
191	393H6	71	3	5.18	5.78	1.37	1.41	1.30667	0.123423	9.44567	0.495695	0.381479	0.139144
206	393H6	71	3	5.35	6.69	1.49	1.34				0.422233
221	393H6	71	3	6.72	5.88	0.99	1.17				0.226509
48	76N21	72	1	1.26	0.94	-0.32	0.85	1.52	1.11745	73.5166	-0.234465	0.368034	0.973019
63	76N21	72	1	1.2	1.03	-2.84	0.9				-0.152003
78	76N21	72	1	1.25	1.16	84.7	2.81				1.49057
192	117N4	73	3	8.36	14	1.89	1.68	1.60667	0.102144	6.35749	0.748461	0.68208	0.0933725
207	117N4	73	3	13.21	19.7	1.55	1.49				0.575312
222	117N4	73	3	8.94	15.03	1.95	1.65				0.722466
49	14B2	74	3	7.18	3.67	0.47	0.32	0.44	0.104403	23.728	-1.64386	-1.21481	0.372683
64	14B2	74	3	6.48	4.35	0.63	0.49				-1.02915
79	14B2	74	3	6.38	3.9	0.47	0.51				-0.971431
193	490B20	75	3	5.58	6.91	1.39	1.24	1.26667	0.0832666	6.57368	0.31034	0.338994	0.0936342
208	490B20	75	3	6.53	9.46	1.52	1.2				0.263034
223	490B20	75	3	6.93	10.07	1.56	1.36				0.443607
50	339I10	76	3	4.57	5.74	1.42	1.41	1.32333	0.0757188	5.72182	0.495695	0.402632	0.0813798
65	339I10	76	3	4.22	5.99	1.67	1.27				0.344828
80	339I10	76	3	5.12	7.39	1.59	1.29				0.367371
194	335N6	77	1	1.33	1.09	0.8	0.77	1.03	0.226053	21.9469	-0.37707	0.016917	0.342108
209	335N6	77	1	1.17	1.08	0.93	1.14				0.189034
224	335N6	77	1	1.31	1	1.28	1.18				0.238787
51	11C5	78	3	4.52	3.15	0.67	0.83	0.88	0.0953939	10.8402	-0.268817	-0.189874	0.15213
66	11C5	78	3	3.27	2.81	1.04	0.99				-0.0144996
81	11C5	78	3	3.52	3.21	0.9	0.82				-0.286304
316	342J4	79	3	3.18	2.23	0.84	0.93	0.873333	0.115902	13.2713	-0.104697	-0.204367	0.199807
331	342J4	79	3	3.9	3.21	0.75	0.74				-0.434403
346	342J4	79	3	3.57	2.92	0.89	0.95				-0.0740006
460	555G22	80	3	8.36	9.47	1.13	1.13	1.13667	0.0404145	3.55553	0.176323	0.184204	0.0510996
475	555G22	80	3	8.38	10.4	1.22	1.18				0.238787
490	555G22	80	3	9.08	10.05	1.18	1.1				0.137504
317	505F3	81	1	1.36	1.25	1.38	1.53	1.54333	0.051316	3.32501	0.613532	0.625522	0.0476987
332	505F3	81	1	1.53	1.32	1.58	1.6				0.678072
347	505F3	81	1	1.12	1.01	-0.22	1.5				0.584963
461	263G23	82	3	6.13	4.75	0.83	0.77	0.85	0.08544	10.0518	-0.37707	-0.239292	0.144291
476	263G23	82	3	7.24	7.18	1	0.94				-0.0892673
491	263G23	82	3	7.91	6.77	0.79	0.84				-0.251539
318	309H15	83	3	6.22	5.32	0.61	0.59	0.61	0.052915	8.67459	-0.761213	-0.716649	0.122821
333	309H15	83	3	4.04	3.45	0.78	0.67				-0.577767
348	309H15	83	3	6.16	4.57	0.7	0.57				-0.810966
462	30C8	84	3	11.63	8.73	0.68	0.67	0.62	0.0781025	12.5972	-0.577767	-0.697722	0.18929
477	30C8	84	3	13.01	7.1	0.53	0.53				-0.915936
492	30C8	84	3	14.12	9.1	0.65	0.66				-0.599462
319	RP11-245E23	85	1	1.03	1.1	-0.19	1.97	1.15	0.778909	67.7313	0.978196	-0.063093	1.12213
334	RP11-245E23	85	1	1.52	1.05	-1.06	1.06				0.0840643
349	RP11-245E23	85	1	1.19	1.04	0.29	0.42				-1.25154
463	474L7	86	3	7.98	3.75	0.45	0.48	0.49	0.01	2.04082	-1.05889	-1.02935	0.0294474
478	474L7	86	3	6.51	4.17	0.57	0.5				-1
493	474L7	86	3	7.46	5.26	0.58	0.49				-1.02915
320	552M6	87	3	10.48	5.86	0.6	0.65	0.613333	0.0550757	8.97973	-0.621488	-0.70928	0.13316
335	552M6	87	3	11.19	7.55	0.65	0.55				-0.862496
350	552M6	87	3	10.34	7.55	0.78	0.64				-0.643856
321	13H5	88	3	6.93	6.41	0.95	0.95	1.04	0.115326	11.089	-0.0740006	0.050836	0.156572
336	13H5	88	3	5.8	5.81	0.97	1				0
351	13H5	88	3	5.84	7.4	1.52	1.17				0.226509
52	157H4	89	1	1.1	1	-0.31	5.36	2.96	2.07856	70.2215	2.42223	1.35107	0.927803
67	157H4	89	1	1.27	0.99	6.26	1.74				0.799087
82	157H4	89	1	1.37	1.01	1	1.78				0.831877
53	285H4	90	1	0.37	0.25	0.82	0.89	1.74	1.36121	78.2306	-0.168123	0.529093	1.04192
68	285H4	90	1	1.49	1.32	1.12	1.02				0.0285692
83	285H4	90	1	1.49	1.03	1.48	3.31				1.72683
54	810G21	91	3	1.53	4.28	1.93	1.5	1.42667	0.144684	10.1414	0.584963	0.507486	0.151045
69	810G21	91	3	4.44	8.01	1.61	1.26				0.333424
84	810G21	91	3	4.13	6.48	2.04	1.52				0.604071
55	452P23	92	3	12.4	13.29	0.97	0.87	0.89	0.02	2.24719	-0.200913	-0.168366	0.0324263
70	452P23	92	3	13.04	14.67	0.97	0.91				-0.136062
85	452P23	92	3	15.13	14.93	0.98	0.89				-0.168123
56	512C24	93	1	0.93	0.85	-0.08	5.46	3.01667	2.11699	70.1764	2.4489	1.37833	0.928618
71	512C24	93	1	1.19	0.84	2.15	1.73				0.790772
86	512C24	93	1	1.48	1.07	-0.17	1.86				0.895303
57	RP11-285E18	94	3	5.18	5.13	1.02	0.45	0.49	0.0781025	15.9393	-1.152	-1.04077	0.221338
72	RP11-285E18	94	3	6.05	3.79	0.57	0.44				-1.18442
87	RP11-285E18	94	3	4.63	3.94	0.89	0.58				-0.785875
322	RP11-157E11	95	3	4.24	3.4	0.89	0.91	0.866667	0.051316	5.92108	-0.136062	-0.208164	0.0864524
337	RP11-157E11	95	3	3.67	3.71	1.19	0.88				-0.184425
352	RP11-157E11	95	3	4.85	4.46	0.86	0.81				-0.304006
323	488P11	96	1	1.85	1.05	1.32	1.05	1.13	0.564269	49.9353	0.0703893	0.0493475	0.752166
338	488P11	96	1	1.4	1.67	2.22	1.73				0.790772
353	488P11	96	1	1.59	1.2	0.18	0.61				-0.713119
324	138N13	97	1	1.1	1	2.94	1.69	1.22	0.704486	57.7447	0.757023	0.0374217	1.14783
339	138N13	97	1	1.18	1.16	2.98	1.56				0.641546
354	138N13	97	1	1.07	1.14	0.72	0.41				-1.2863
325	349J19	98	3	8.44	11.94	1.28	1.17	1.05667	0.0981495	9.2886	0.226509	0.0755028	0.130775
340	349J19	98	3	9.28	9.78	1.02	1				0
355	349J19	98	3	10.23	9.8	0.99	1				0
326	132L12	99	3	9.88	10.84	0.96	0.96	0.92	0.034641	3.76533	-0.0588937	-0.120967	0.0537567
341	132L12	99	3	9.39	8.14	0.99	0.9				-0.152003
356	132L12	99	3	8.3	7.45	1.07	0.9				-0.152003
327	159J2	100	3	6.08	4.92	0.79	0.86	0.78	0.10583	13.568	-0.217591	-0.367786	0.203558
342	159J2	100	3	6.57	4.98	0.81	0.82				-0.286304
357	159J2	100	3	7.29	3.45	0.59	0.66				-0.599462
58	182M20	101	3	14.09	25.47	1.81	1.61	1.49	0.103923	6.9747	0.687061	0.57303	0.0987532
73	182M20	101	3	13.92	18.6	1.49	1.43				0.516015
88	182M20	101	3	11.06	15.38	1.66	1.43				0.516015
59	173B14	102	3	17.64	14.39	0.89	0.87	0.87	0.02	2.29885	-0.200913	-0.201167	0.033172
74	173B14	102	3	20.12	16.97	0.88	0.85				-0.234465
89	173B14	102	3	16.06	14.65	0.87	0.89				-0.168123
60	29G8	103	3	3.34	2.5	0.8	1.01	1.11667	0.184752	16.545	0.0143553	0.146712	0.229249
75	29G8	103	3	3.49	4.81	1.63	1.33				0.411426
90	29G8	103	3	2.65	2.48	1.19	1.01				0.0143553
328	122K21	104	1	1.23	0.95	0.27	0.86	1.25333	0.517816	41.3151	-0.217591	0.248726	0.566878
343	122K21	104	1	1.27	1.13	0.71	1.06				0.0840643
358	122K21	104	1	1.45	1.24	2.94	1.84				0.879706
329	RP11-332E3	105	3	5.85	5.38	0.94	0.84	0.846667	0.0503322	5.94475	-0.251539	-0.241823	0.0853781
344	RP11-332E3	105	3	12.83	11.25	1	0.9				-0.152003
359	RP11-332E3	105	3	12.35	10.37	0.78	0.8				-0.321928
330	10M21	106	3	2.72	1.98	0.75	0.75	0.843333	0.120968	14.3441	-0.415037	-0.255371	0.201371
345	10M21	106	3	2.47	2.01	0.83	0.8				-0.321928
360	10M21	106	3	2.27	2	1.01	0.98				-0.0291463
183	VECT	110	1	2.35	1.29	0.32	0.36	0.24	0.115326	48.0523	-1.47393	-2.17921	0.736512
198	VECT	110	3	3.87	1.1	0.12	0.13				-2.94342
213	VECT	110	1	1.7	0.96	0.02	0.23				-2.12029
181	MRV2	111	3	2.06	4.9	4.64	5.91	7.16333	1.96666	27.4545	2.56316	2.807	0.373718
196	MRV2	111	3	1.87	3.68	4.28	6.15				2.62059
211	MRV2	111	3	1.6	6.39	19.7	9.43				3.23726
451	MRV2	112	3	2.19	9	7.94	7.83	6.03	1.57293	26.085	2.96901	2.5615	0.357826
466	MRV2	112	3	1.93	5.74	4.7	5.34				2.41684
481	MRV2	112	3	1.49	1.86	2.36	4.92				2.29866

## Sheet: sorted by genomic ID
Index	Array Row	Array Column	Spot Row	Spot Column	Name	ID	X	Y	Diameter	F Pixels	B Pixels	Footprint	Flags	Ch1 Median	Ch1 Mean	Ch1 SD	Ch1 B Median	Ch1 B Mean	Ch1 B SD	Ch1 % > B + 1 SD	Ch1 % > B + 2 SD	Ch1 F % Sat.	Ch1 Median - B	Ch1 Mean - B	Ch1 SignalNoiseRatio	Ch2 Median	Ch2 Mean	Ch2 SD	Ch2 B Median	Ch2 B Mean	Ch2 B SD	Ch2 % > B + 1 SD	Ch2 % > B + 2 SD	Ch2 F % Sat.	Ch2 Median - B	Ch2 Mean - B	Ch2 SignalNoiseRatio	Ch2 Ratio of Medians	Ch2 Ratio of Means	Ch2 Median of Ratios	Ch2 Mean of Ratios	Ch2 Ratios SD	Ch2 Rgn Ratio	Ch2 Rgn R²	Ch2 Log Ratio	Sum of Medians	Sum of Means	Ch1 N Median	Ch1 N Mean
139	1	2	1	4	468L10	1	12620	6405	130	108	681	19	3	1775	2086	1275.53	337	406	307.26	93.5	86.1	0	1438	1749	5.78	2104	2231	1189.7	266	333	258.59	94.4	88.9	0	1838	1965	8.14	1.28	1.12	1.22	1.32	0.77	0.68	0.53	0.35	3276	3714	1775	2086
154	1	2	2	4	468L10	1	12625	6780	140	134	681	24	3	1741	2124	1314.96	369	418	302.67	93.3	82.1	0	1372	1755	5.75	1784	2144	1430.11	275	324	264.39	94.8	81.3	0	1509	1869	6.75	1.1	1.06	1.1	1.49	2.67	0.83	0.58	0.14	2881	3624	1741	2124
169	1	2	3	4	468L10	1	12625	7150	120	96	777	24	3	1938	2057	1260.68	386	445	311.39	85.4	80.2	0	1552	1671	6.22	2255	2324	1428.2	289	359	302.21	89.6	84.4	0	1966	2035	7.46	1.27	1.22	1.26	2.36	8.08	0.71	0.39	0.34	3518	3706	1938	2057
140	1	2	1	5	2A19	2	12990	6420	200	293	550	24	1	485	591	486.12	336	429	436.85	26.6	8.5	0	149	255	1.11	395	445	347.05	279	336	272.1	32.1	13	0	116	166	1.45	0.78	0.65	0.76	1.35	2.48	0.38	0.29	-0.36	265	421	485	591
155	1	2	2	5	2A19	2	12990	6770	200	293	550	14	1	469	567	465.56	405	469	334.07	25.3	10.6	0	64	162	1.4	273	388	357.35	280	326	256.94	22.2	13	0	-6	108	1.06	-0.11	0.67	0.5	1.07	1.58	0.38	0.25	0	57	270	469	567
170	1	2	3	5	2A19	2	12980	7150	200	293	550	4	1	435	539	455.76	407	477	365.02	23.5	8.9	0	28	132	1.19	359	429	334.86	260	331	261.42	33.4	13.7	0	99	169	1.37	3.54	1.28	1.49	1.8	2	0.42	0.33	1.82	127	301	435	539
141	1	2	1	6	318C5	3	13365	6415	140	124	716	20	3	1065	1323	955.56	371	442	318.18	72.6	54.8	0	694	952	3.35	903	1126	893.87	297	364	289.49	66.9	50.8	0	606	829	3.12	0.87	0.87	0.88	1.35	2.24	0.61	0.43	-0.2	1300	1781	1065	1323
156	1	2	2	6	318C5	3	13355	6775	140	124	716	4	3	708	1048	898.34	395	457	320.8	52.4	38.7	0	313	653	2.21	1018	1246	872.18	287	356	281.3	82.3	64.5	0	731	959	3.62	2.34	1.47	1.69	3.93	7.59	0.43	0.2	1.22	1044	1612	708	1048
171	1	2	3	6	318C5	3	13355	7155	140	124	716	6	3	854	1140	854.16	371	438	301.38	68.5	46.8	0	483	769	2.83	1029	1145	771.23	299	359	281.08	74.2	56.5	0	730	846	3.66	1.51	1.1	1.26	1.33	0.65	0.58	0.42	0.6	1213	1615	854	1140
142	1	2	1	7	213F11	4	13735	6405	200	276	620	10	3	4234	4172	2312.81	422	497	359.68	89.1	84.1	0	3812	3750	11.77	4725	4460	2431.66	290	334	249.19	92.8	88.4	0	4435	4170	18.96	1.16	1.11	1.13	3.16	26.71	0.83	0.62	0.22	8247	7920	4234	4172
157	1	2	2	7	213F11	4	13735	6785	200	276	620	13	3	3690	3683	2086.55	372	455	342.33	88.4	84.4	0	3318	3311	10.78	4284	4027	2088.48	301	377	288.43	92.4	90.6	0	3983	3726	14.85	1.2	1.13	1.14	1.46	1.7	0.85	0.72	0.26	7301	7037	3690	3683
172	1	2	3	7	213F11	4	13735	7155	200	276	620	10	3	4019	3895	2298.39	362	428	320.66	88.8	83.3	0	3657	3533	12.53	4278	4127	2192.49	346	409	313.59	91.3	88	0	3932	3781	13.64	1.08	1.07	1.08	3.22	21.77	0.83	0.75	0.1	7589	7314	4019	3895
143	1	2	1	8	13B15	5	14110	6405	190	250	585	10	3	1282	1362	774.47	382	438	311.65	78.8	62.8	0	900	980	4.11	1178	1259	775.9	255	323	311.66	81.6	67.6	0	923	1004	3.78	1.03	1.02	1.02	1.81	4.13	0.67	0.45	0.04	1823	1984	1282	1362
158	1	2	2	8	13B15	5	14105	6785	190	256	620	10	3	1207	1321	797.14	342	431	344.2	74.6	57.8	0	865	979	3.51	1191	1237	755.8	288	367	267.78	79.3	67.6	0	903	949	4.45	1.04	0.97	1.03	1.16	0.94	0.76	0.65	0.06	1768	1928	1207	1321
173	1	2	3	8	13B15	5	14110	7155	190	250	585	10	3	1077	1164	682.11	334	399	297.84	75.6	60	0	743	830	3.62	1052	1180	781.27	297	354	267.95	78.4	62.4	0	755	883	3.93	1.02	1.06	1.01	1.45	2.61	0.76	0.44	0.02	1498	1713	1077	1164
144	1	2	1	9	261A1	6	14490	6410	200	293	550	17	1	482	538	390.66	371	435	324.18	27.6	8.9	0	111	167	1.49	386	464	364.93	253	337	305.9	31.1	16.7	0	133	211	1.26	1.2	1.26	1.23	1.54	1.48	0.67	0.52	0.26	244	378	482	538
159	1	2	2	9	261A1	6	14480	6780	200	293	550	6	1	496	578	456.93	333	399	302.18	37.2	17.7	0	163	245	1.64	352	451	364.2	303	366	283.09	29.7	12.6	0	49	148	1.24	0.3	0.6	0.64	0.84	0.77	0.48	0.36	-1.73	212	393	496	578
174	1	2	3	9	261A1	6	14465	7155	160	172	716	12	3	488	583	436.4	326	384	287.92	40.1	16.3	0	162	257	1.69	506	634	501.45	267	350	298.38	44.2	25.6	0	239	367	1.7	1.48	1.43	1.45	2.24	3.77	0.65	0.32	0.56	401	624	488	583
409	2	2	1	4	331L19	7	12665	15325	270	540	384	12	3	612	789	668.56	386	441	304.55	44.4	26.1	0	226	403	2.01	439	570	471.86	218	271	224.99	49.6	33.5	0	221	352	1.95	0.98	0.87	0.9	1.23	1.34	0.42	0.35	-0.03	447	755	612	789
424	2	2	2	4	331L19	7	12670	15700	200	293	550	17	1	878	985	641.89	398	494	412.85	56	27.6	0	480	587	2.13	491	598	427.92	268	370	369.5	39.6	17.4	0	223	330	1.33	0.46	0.56	0.5	0.6	0.38	0.47	0.5	-1.11	703	917	878	985
439	2	2	3	4	331L19	7	12700	16095	170	196	585	51	3	1071	1170	660.67	444	483	329.01	67.9	48	0	627	726	3.26	516	623	401.88	276	342	280.25	46.9	26	0	240	347	1.84	0.38	0.48	0.47	0.62	0.62	0.4	0.43	-1.39	867	1073	1071	1170
410	2	2	1	5	211D10	8	13035	15305	160	172	716	20	3	1045	1150	717.69	357	418	304	73.8	55.2	0	688	793	3.44	972	1110	767.42	212	288	273.05	79.7	60.5	0	760	898	3.56	1.1	1.13	1.09	1.65	3.02	0.71	0.44	0.14	1448	1691	1045	1150
425	2	2	2	5	211D10	8	13035	15655	160	172	716	45	3	1015	1065	631.93	428	533	467.17	55.8	28.5	0	587	637	2.17	918	1042	642.55	276	376	374.8	72.1	43.6	0	642	766	2.45	1.09	1.2	1.2	2.17	5.28	0.84	0.67	0.13	1229	1403	1015	1065
440	2	2	3	5	211D10	8	13035	16035	160	172	716	40	3	987	1081	561.3	430	514	377.06	67.4	37.8	0	557	651	2.62	1107	1161	608.1	316	405	344.9	76.7	56.4	0	791	845	3.21	1.42	1.3	1.4	1.48	0.86	0.88	0.66	0.51	1348	1496	987	1081
411	2	2	1	6	129M14	9	13415	15295	120	88	812	31	3	1112	1342	897.02	354	398	285.89	67	59.1	0	758	988	3.89	1351	1773	1235.68	222	285	242.79	89.8	79.5	0	1129	1551	5.56	1.49	1.57	1.68	2.66	2.83	0.94	0.46	0.57	1887	2539	1112	1342
426	2	2	2	6	129M14	9	13410	15675	110	78	777	25	3	1500	1511	747.29	349	417	329.09	91	65.4	0	1151	1162	4.56	1228	1573	1239.82	228	292	232.25	80.8	67.9	0	1000	1345	5.29	0.87	1.16	1.03	1.04	0.5	1.48	0.79	-0.2	2151	2507	1500	1511
441	2	2	3	6	129M14	9	13410	16025	110	78	777	49	3	1257	1463	979.23	336	407	309	80.8	60.3	0	921	1127	4.07	2138	2197	1110.88	233	302	246.91	96.2	91	0	1905	1964	8.66	2.07	1.74	1.98	3.09	6.08	0.9	0.64	1.05	2826	3091	1257	1463
412	2	2	1	7	1L24	10	13785	15305	140	124	716	20	3	1146	1414	1309.01	347	419	321.8	72.6	54.8	0	799	1067	3.56	1497	1910	1614.68	199	277	272.87	92.7	80.6	0	1298	1711	5.49	1.62	1.6	1.79	2.55	4.07	0.45	0.14	0.7	2097	2778	1146	1414
427	2	2	2	7	1L24	10	13785	15655	120	88	812	45	3	1110	1463	1643.23	326	391	299.01	68.2	54.5	0	784	1137	3.71	1810	2201	1507.69	223	323	294.4	98.9	94.3	0	1587	1978	6.15	2.02	1.74	2.41	4.81	14.05	0.39	0.19	1.02	2371	3115	1110	1463
442	2	2	3	7	1L24	10	13785	16045	150	156	716	30	3	876	1147	1007.46	350	416	311.87	66.7	47.4	0	526	797	2.81	1034	1425	1318.59	279	322	254.55	74.4	57.1	0	755	1146	4.06	1.44	1.44	1.37	1.84	1.53	0.6	0.21	0.52	1281	1943	876	1147
413	2	2	1	8	BAC11	11	14150	15320	200	293	550	5	1	562	626	400.22	350	408	308.06	41	18.4	0	212	276	1.82	328	409	329.51	211	289	270.54	34.5	15	0	117	198	1.21	0.55	0.72	0.7	1.12	1.92	0.53	0.41	-0.86	329	474	562	626
428	2	2	2	8	BAC11	11	14150	15680	200	293	550	19	1	587	630	361.9	344	410	313.8	42.3	15.4	0	243	286	1.87	305	390	339.69	232	306	282.81	28	11.6	0	73	158	1.08	0.3	0.55	0.52	0.76	0.61	0.63	0.45	-1.73	316	444	587	630
443	2	2	3	8	BAC11	11	14160	16060	200	293	550	16	1	543	580	400.1	342	405	406.44	26.6	7.8	0	201	238	1.34	337	419	302.93	226	317	270.05	35.8	14	0	111	193	1.25	0.55	0.81	0.73	0.93	0.65	0.55	0.53	-0.86	312	431	543	580
414	2	2	1	9	229I7	12	14530	15325	180	230	585	2	3	2840	3011	1946.6	359	422	295.54	90.4	87	0	2481	2652	9.61	2318	2479	1604.43	236	312	271.38	91.7	83.5	0	2082	2243	8.54	0.84	0.85	0.85	1.17	2.43	0.58	0.49	-0.25	4563	4895	2840	3011
429	2	2	2	9	229I7	12	14530	15685	190	250	585	14	3	2418	2727	1994.78	335	388	294.72	85.6	78.8	0	2083	2392	8.2	2588	2831	1808.92	274	340	291.63	95.6	90.8	0	2314	2557	8.87	1.11	1.07	1.07	1.89	3.56	0.71	0.61	0.15	4397	4949	2418	2727
444	2	2	3	9	229I7	12	14525	16055	190	256	620	19	3	2543	2788	1942.86	344	391	380.94	87.5	80.1	0	2199	2444	6.68	1926	2212	1620.77	238	301	251.36	89.1	81.3	0	1688	1974	7.66	0.77	0.81	0.77	0.94	0.9	0.63	0.58	-0.38	3887	4418	2543	2788
145	1	2	1	10	326D19	13	14850	6415	160	180	681	14	3	3022	3592	2394.35	338	417	322.43	95.6	90.6	0	2684	3254	9.37	3955	4478	2784	281	355	284.02	99.4	96.7	0	3674	4197	13.93	1.37	1.29	1.37	1.92	5.05	0.88	0.57	0.45	6358	7451	3022	3592
160	1	2	2	10	326D19	13	14850	6795	150	154	681	19	3	2761	3365	2241.79	351	412	301.82	96.8	92.2	0	2410	3014	9.15	3812	4097	2236.43	301	375	303.84	98.1	94.8	0	3511	3796	12.55	1.46	1.26	1.42	1.63	1.29	0.72	0.51	0.54	5921	6810	2761	3365
175	1	2	3	10	326D19	13	14855	7165	160	172	716	15	3	2251	2951	2327.17	345	406	304.82	92.4	83.1	0	1906	2606	7.38	3303	4099	2728.37	314	385	422.82	98.3	92.4	0	2989	3785	7.81	1.57	1.45	1.57	3.58	19.99	0.72	0.37	0.65	4895	6391	2251	2951
2	1	1	1	2	505O16	14	6195	6465	130	112	716	24	3	1350	1972	1976.42	413	468	318.98	85.7	70.5	0	937	1559	4.23	1850	2386	2100.72	243	309	254.08	93.8	88.4	0	1607	2143	7.28	1.72	1.37	1.63	2.66	6.02	0.56	0.28	0.78	2544	3702	1350	1972
17	1	1	2	2	505O16	14	6205	6840	100	62	777	18	3	1415	1825	1320.07	406	466	323.94	87.1	67.7	0	1009	1419	4.37	1909	2418	1849.77	281	336	259.14	95.2	87.1	0	1628	2137	7.37	1.61	1.51	1.62	1.91	1.27	0.98	0.49	0.69	2637	3556	1415	1825
32	1	1	3	2	505O16	14	6200	7215	150	154	681	20	3	1044	1400	1268.91	358	437	332.05	76	53.2	0	686	1042	3.14	1309	1669	1461.3	268	332	271.23	90.3	74	0	1041	1401	4.83	1.52	1.34	1.5	1.94	2.72	0.44	0.14	0.6	1727	2443	1044	1400
146	1	2	1	11	223F20	15	15230	6415	130	108	681	15	3	2083	2165	1359.62	338	402	306.5	90.7	80.6	0	1745	1827	6.8	1920	2256	1458.59	302	368	286.57	89.8	82.4	0	1618	1954	6.7	0.93	1.07	1.03	1.31	1.33	0.67	0.39	-0.11	3363	3781	2083	2165
161	1	2	2	11	223F20	15	15235	6795	100	60	812	21	3	2157	2678	1492.22	382	440	318.23	100	98.3	0	1775	2296	6.78	2340	2924	1610.57	325	394	304.72	100	100	0	2015	2599	7.68	1.14	1.13	1.16	1.29	0.58	0.44	0.17	0.18	3790	4895	2157	2678
176	1	2	3	11	223F20	15	15225	7175	120	88	812	24	3	2072	2299	1251.23	339	412	307.01	94.3	92	0	1733	1960	6.75	2124	2352	1332.48	324	372	277.26	94.3	87.5	0	1800	2028	7.66	1.04	1.03	1.08	1.15	0.71	0.7	0.43	0.05	3533	3988	2072	2299
3	1	1	1	3	rp11-424e21	16	6580	6475	130	108	681	28	3	2868	3522	2478.25	367	433	338.49	98.1	95.4	0	2501	3155	8.47	1723	2184	2212.92	240	332	286.17	82.4	74.1	0	1483	1944	6.02	0.59	0.62	0.54	0.59	0.44	0.45	0.26	-0.75	3984	5099	2868	3522
18	1	1	2	3	rp11-424e21	16	6575	6855	110	80	812	34	3	2118	3282	3953.27	397	459	317.8	97.5	85	0	1721	2885	6.66	1254	2145	3193.6	287	364	335.81	88.8	70	0	967	1858	3.73	0.56	0.64	0.53	0.74	0.64	0.62	0.59	-0.83	2688	4743	2118	3282
33	1	1	3	3	rp11-424e21	16	6580	7225	100	62	777	28	3	2977	4074	5234.6	396	468	328.88	100	96.8	0	2581	3678	9.05	1694	2605	3402.28	301	378	355.18	95.2	79	0	1393	2304	4.77	0.54	0.63	0.55	0.82	0.98	0.05	0.01	-0.89	3974	5982	2977	4074
147	1	2	1	12	298H15	17	15600	6415	210	312	469	14	3	6050	5919	3616.4	439	493	334.35	87.5	84.9	0	5611	5480	18.09	6750	6655	4034.8	346	409	308.26	91	86.2	0	6404	6309	21.9	1.14	1.15	1.14	2.78	16.68	0.95	0.73	0.19	12015	11789	6050	5919
162	1	2	2	12	298H15	17	15610	6785	210	312	469	13	3	5522	5163	3287.29	429	478	329.01	84.6	80.1	0	5093	4734	16.78	6517	5994	3330.62	389	445	326.75	89.4	84	0	6128	5605	19.95	1.2	1.18	1.19	2.16	5.19	0.86	0.71	0.27	11221	10339	5522	5163
177	1	2	3	12	298H15	17	15605	7175	210	316	504	25	3	5484	5261	2872.16	404	482	327.91	90.8	87.7	0	5080	4857	16.72	5901	5554	3297.64	357	411	300.12	90.5	87.7	0	5544	5197	19.66	1.09	1.07	1.06	1.26	1.46	0.96	0.7	0.13	10624	10054	5484	5261
4	1	1	1	4	390J12	18	6955	6475	150	156	716	28	3	1884	2353	1790.97	379	446	323.18	89.1	78.2	0	1505	1974	5.83	1319	1484	1200.9	303	375	334.76	75.6	64.1	0	1016	1181	3.94	0.68	0.6	0.62	1.09	2.84	0.37	0.31	-0.57	2521	3155	1884	2353
19	1	1	2	4	390J12	18	6950	6845	110	78	777	25	3	2356	3053	2152.64	356	436	332.05	96.2	88.5	0	2000	2697	7.1	1588	1908	1150.66	285	357	290.94	97.4	89.7	0	1303	1623	5.46	0.65	0.6	0.66	0.86	1.02	0.25	0.22	-0.62	3303	4320	2356	3053
34	1	1	3	4	390J12	18	6945	7225	100	60	812	32	3	2671	3534	2477.16	461	516	398.58	100	93.3	0	2210	3073	6.7	1593	1812	1075.53	316	388	327.89	91.7	81.7	0	1277	1496	4.86	0.58	0.49	0.54	0.61	0.42	0.21	0.23	-0.79	3487	4569	2671	3534
148	1	2	1	13	37K18	19	15975	6415	100	60	812	14	3	4246	6437	4690.34	360	427	325.44	100	100	0	3886	6077	13.05	4205	4822	2629.76	268	337	276.2	100	100	0	3937	4554	15.22	1.01	0.75	0.9	0.93	0.43	0.31	0.3	0.02	7823	10631	4246	6437
163	1	2	2	13	37K18	19	15975	6790	100	62	777	14	3	4157	6567	5776.89	368	436	327.6	100	100	0	3789	6199	12.69	3152	4311	2907.84	342	404	324.8	100	100	0	2810	3969	9.7	0.74	0.64	0.74	0.77	0.33	0.29	0.34	-0.43	6599	10168	4157	6567
178	1	2	3	13	37K18	19	15970	7175	110	78	777	25	3	3752	5572	4378.87	379	435	312.69	100	100	0	3373	5193	12	3136	3942	2576.4	344	410	288.34	100	96.2	0	2792	3598	10.88	0.83	0.69	0.76	0.82	0.45	0.27	0.21	-0.27	6165	8791	3752	5572
5	1	1	1	5	111B1	20	7330	6475	110	78	777	28	3	3692	6695	6413.5	427	499	359.57	97.4	97.4	0	3265	6268	10.27	3683	5455	4533.78	339	423	402.39	98.7	96.2	0	3344	5116	9.15	1.02	0.82	0.94	1.23	1.43	0.43	0.37	0.03	6609	11384	3692	6695
20	1	1	2	5	111B1	20	7345	6855	100	60	812	33	3	3961	6879	5752.31	399	478	363.84	98.3	98.3	0	3562	6480	10.89	3283	5709	4559.88	338	407	305.21	100	100	0	2945	5371	10.76	0.83	0.83	0.87	1.12	1.69	0.59	0.56	-0.27	6507	11851	3961	6879
35	1	1	3	5	111B1	20	7330	7225	100	62	777	28	3	3078	6312	6438.39	420	467	317.95	100	100	0	2658	5892	9.68	3450	5347	4638.55	300	385	321.67	98.4	96.8	0	3150	5047	10.73	1.19	0.86	1.07	1.08	0.49	0.56	0.61	0.25	5808	10939	3078	6312
149	1	2	1	14	335P18	21	16345	6445	110	80	812	45	3	2932	2953	1264.25	336	396	299.15	100	97.5	0	2596	2617	9.8	1344	1385	695.23	223	297	253.81	88.8	80	0	1121	1162	5.3	0.43	0.44	0.43	0.45	0.23	0.39	0.51	-1.21	3717	3779	2932	2953
164	1	2	2	14	335P18	21	16340	6805	120	96	777	31	3	2485	2666	1336.08	326	395	309.46	97.9	96.9	0	2159	2340	8.03	1343	1532	850.46	227	301	253.7	90.6	82.3	0	1116	1305	5.29	0.52	0.56	0.52	0.56	0.3	0.43	0.46	-0.95	3275	3645	2485	2666
179	1	2	3	14	335P18	21	16340	7190	130	113	646	41	3	2478	2566	1201.5	342	411	308.42	98.2	93.8	0	2136	2224	8.03	1360	1465	952.25	320	368	290.42	78.8	69.9	0	1040	1145	4.68	0.49	0.51	0.49	0.5	0.26	0.57	0.52	-1.04	3176	3369	2478	2566
6	1	1	1	6	109K20	22	7715	6465	200	276	620	17	3	3677	3703	2346.25	444	523	480.99	84.4	77.5	0	3233	3259	7.64	2965	2985	1793.16	343	421	379.07	86.6	79.7	0	2622	2642	7.82	0.81	0.81	0.81	1.03	1.35	0.67	0.77	-0.3	5855	5901	3677	3703
21	1	1	2	6	109K20	22	7710	6845	190	250	585	22	3	3624	3714	2101.08	428	511	377.43	89.2	86.8	0	3196	3286	9.6	3093	3074	1704.92	369	431	332.98	89.6	84.8	0	2724	2705	9.29	0.85	0.82	0.84	1.37	4.64	0.62	0.57	-0.23	5920	5991	3624	3714
36	1	1	3	6	109K20	22	7710	7225	180	230	585	27	3	3600	3913	2173.44	466	519	357.59	94.3	92.2	0	3134	3447	10.07	3015	3139	1648.49	341	410	308.12	91.7	86.1	0	2674	2798	9.79	0.85	0.81	0.88	1.06	1.21	0.5	0.43	-0.23	5808	6245	3600	3913
415	2	2	1	10	495K23	23	14895	15310	120	96	777	16	3	1570	1814	1177.36	369	422	303.5	84.4	74	0	1201	1445	5.17	1291	1481	878.02	232	298	248.78	90.6	76	0	1059	1249	5.19	0.88	0.86	0.87	1.09	0.88	0.56	0.55	-0.18	2260	2694	1570	1814
430	2	2	2	10	495K23	23	14900	15685	150	154	681	14	3	1033	1254	856.9	354	405	300.67	73.4	53.9	0	679	900	3.44	1067	1269	933.18	274	329	253.98	78.6	62.3	0	793	995	4.2	1.17	1.11	1.09	1.22	0.62	0.75	0.47	0.22	1472	1895	1033	1254
445	2	2	3	10	495K23	23	14900	16055	110	78	777	19	3	1632	1885	1372.64	355	413	293.04	92.3	85.9	0	1277	1530	5.57	1556	1526	874.83	270	336	263.22	88.5	73.1	0	1286	1256	5.91	1.01	0.82	0.89	1.2	1.99	0.32	0.26	0.01	2563	2786	1632	1885
272	2	1	1	2	RP11-187e23	24	6270	15335	210	312	469	18	3	5254	5320	3676.23	366	427	315.14	85.6	82.7	0	4888	4954	16.67	5207	4998	3398.66	283	360	301.78	85.6	80.8	0	4924	4715	17.25	1.01	0.95	0.98	2.52	16.02	0.71	0.59	0.01	9812	9669	5254	5320
287	2	1	2	2	RP11-187e23	24	6265	15695	210	316	504	7	3	4554	4796	3655.97	471	531	371.52	83.2	76.3	0	4083	4325	12.26	5244	5099	3335.77	314	373	318.74	87	82	0	4930	4785	16.45	1.21	1.11	1.2	2.23	12.58	0.73	0.64	0.27	9013	9110	4554	4796
302	2	1	3	2	RP11-187e23	24	6265	16055	210	316	504	17	3	4838	5392	4367.66	426	488	336.74	82.9	78.2	0	4412	4966	14.37	5218	5240	3692.65	358	403	302.71	87.7	82.3	0	4860	4882	17.24	1.1	0.98	1.05	1.86	4.19	0.6	0.5	0.14	9272	9848	4838	5392
416	2	2	1	11	24H17	25	15265	15335	160	172	716	16	3	4587	5376	3166.68	389	456	329.71	99.4	98.3	0	4198	4987	13.91	1886	2104	1385.75	251	309	247.21	94.8	89	0	1635	1853	7.63	0.39	0.37	0.36	0.45	0.79	0.21	0.23	-1.36	5833	6840	4587	5376
431	2	2	2	11	24H17	25	15275	15695	160	172	716	5	3	4043	4702	2734.35	365	417	302.14	99.4	98.3	0	3678	4337	13.38	1888	2162	1527.99	251	309	254.59	95.9	88.4	0	1637	1911	7.42	0.45	0.44	0.43	0.47	0.32	0.37	0.44	-1.17	5315	6248	4043	4702
446	2	2	3	11	24H17	25	15270	16070	150	149	646	9	3	4797	5467	3354.51	391	469	401.43	100	99.3	0	4406	5076	11.95	1903	2247	1647.96	284	343	268.8	89.9	85.2	0	1619	1963	7.08	0.37	0.39	0.37	0.39	0.22	0.25	0.25	-1.44	6025	7039	4797	5467
273	2	1	1	3	22C22	26	6640	15345	130	108	681	25	3	2134	3095	2839.56	405	475	345.34	96.3	90.7	0	1729	2690	6.18	1447	1930	1679.92	314	380	298.86	90.7	80.6	0	1133	1616	4.84	0.66	0.6	0.65	0.97	1.7	0.12	0.04	-0.61	2862	4306	2134	3095
288	2	1	2	3	22C22	26	6645	15695	120	88	812	12	3	2155	3740	3920.41	422	502	380.5	87.5	78.4	0	1733	3318	5.66	1562	2212	2001.01	323	404	324.06	90.9	76.1	0	1239	1889	4.82	0.71	0.57	0.78	0.99	0.93	0.11	0.05	-0.48	2972	5207	2155	3740
303	2	1	3	3	22C22	26	6635	16065	120	88	812	6	3	1954	3803	4592.32	404	473	342.62	90.9	79.5	0	1550	3399	5.7	1441	2118	1911.96	329	410	346.4	89.8	71.6	0	1112	1789	4.16	0.72	0.53	0.69	1.04	1.54	0.1	0.06	-0.48	2662	5188	1954	3803
417	2	2	1	12	138D23	27	15660	15355	150	154	681	31	3	6114	6089	3821.33	393	479	392.27	98.1	93.5	0	5721	5696	15.59	5269	5692	3075.84	280	348	280.12	100	100	0	4989	5412	18.81	0.87	0.95	0.98	1.55	3.35	0.69	0.74	-0.2	10710	11108	6114	6089
432	2	2	2	12	138D23	27	15660	15725	150	154	681	26	3	4806	5554	3650.48	395	448	328.65	98.1	94.2	0	4411	5159	14.62	4304	4896	3089.18	292	366	298.33	100	99.4	0	4012	4604	14.43	0.91	0.89	0.92	1.09	0.84	0.68	0.65	-0.14	8423	9763	4806	5554
447	2	2	3	12	138D23	27	15665	16105	140	124	716	32	3	5356	6223	3431.85	348	420	316.66	100	100	0	5008	5875	16.91	3772	4588	2760.49	274	360	328.2	100	99.2	0	3498	4314	11.49	0.7	0.73	0.7	0.78	0.37	0.52	0.41	-0.52	8506	10189	5356	6223
274	2	1	1	4	576O3	28	7020	15335	210	312	469	18	3	5612	5714	3567.29	394	475	341.01	88.1	84.9	0	5218	5320	16.46	4863	4709	2716.72	320	403	321.4	87.2	83.3	0	4543	4389	15.13	0.87	0.82	0.84	0.96	0.74	0.65	0.73	-0.2	9761	9709	5612	5714
289	2	1	2	4	576O3	28	7025	15705	210	316	504	19	3	5276	5113	3575.78	431	497	331.62	80.7	78.2	0	4845	4682	15.91	5009	4573	3171.77	351	422	331.01	82.3	77.5	0	4658	4222	15.13	0.96	0.9	0.95	1.23	1.48	0.73	0.68	-0.06	9503	8904	5276	5113
304	2	1	3	4	576O3	28	6995	16085	200	276	620	18	3	5215	5272	3055.77	434	504	347.65	90.9	88.4	0	4781	4838	15	4329	4306	2385.88	342	406	326.85	93.8	87.3	0	3987	3964	13.24	0.83	0.82	0.84	1.4	3.43	0.55	0.49	-0.26	8768	8802	5215	5272
418	2	2	1	13	346A3	29	16020	15335	180	230	585	13	3	4671	5198	3817.06	387	461	324.09	90.4	83.9	0	4284	4811	14.41	2968	3443	2337.25	305	357	305.39	92.2	88.3	0	2663	3138	9.72	0.62	0.65	0.69	0.92	1	0.51	0.68	-0.69	6947	7949	4671	5198
433	2	2	2	13	346A3	29	16025	15710	160	180	681	10	3	5162	5605	3347.79	407	480	377.93	98.9	96.7	0	4755	5198	13.66	3257	3515	2008.27	246	338	303.92	96.1	93.3	0	3011	3269	10.72	0.63	0.63	0.63	0.76	0.7	0.37	0.39	-0.66	7766	8467	5162	5605
448	2	2	3	13	346A3	29	16020	16075	170	196	585	8	3	5002	5212	2609.83	386	437	310.48	98	95.9	0	4616	4826	16.11	3145	3155	1698.7	296	384	325.4	95.9	89.8	0	2849	2859	9.66	0.62	0.59	0.59	0.66	0.53	0.55	0.71	-0.7	7465	7685	5002	5212
275	2	1	1	5	531B22	30	7405	15340	200	280	585	29	3	6484	6592	4440.82	426	501	369.7	88.2	83.9	0	6058	6166	17.54	4735	4772	3005.03	340	410	359.4	86.8	83.9	0	4395	4432	13.17	0.73	0.72	0.72	1.45	5.27	0.51	0.56	-0.46	10453	10598	6484	6592
290	2	1	2	5	531B22	30	7380	15715	210	312	469	19	3	5057	5445	4094.15	397	484	349.97	84.3	80.1	0	4660	5048	14.45	4394	4278	2662.82	300	354	265.28	88.5	83.3	0	4094	3978	16.56	0.88	0.79	0.87	1.66	4.66	0.51	0.61	-0.19	8754	9026	5057	5445
305	2	1	3	5	531B22	30	7365	16100	200	280	585	34	3	6308	6453	3599.74	425	486	357.09	94.3	92.1	0	5883	6028	17.66	4395	4472	2475.71	335	392	304.09	91.1	89.3	0	4060	4137	14.45	0.69	0.69	0.69	0.87	1.13	0.52	0.57	-0.54	9943	10165	6308	6453
276	2	1	1	6	631G24	31	7780	15325	150	154	681	22	3	8517	8896	4945.38	398	452	335.78	96.1	93.5	0	8119	8498	25.36	5390	6860	2906.74	337	423	336.44	100	100	0	5053	6523	16.02	0.62	0.77	0.78	1.37	3.9	0.5	0.72	-0.68	13172	15021	8517	8896
291	2	1	2	6	631G24	31	7775	15695	170	208	620	17	3	5977	6634	4141.15	423	490	557.27	91.3	89.4	0	5554	6211	10.73	5043	5374	2972.09	347	437	697.71	92.8	88.5	0	4696	5027	7.23	0.85	0.81	0.85	1.03	1.08	0.53	0.55	-0.24	10250	11238	5977	6634
306	2	1	3	6	631G24	31	7775	16065	180	216	620	18	3	5271	5717	3866.23	399	460	320.79	95.8	94.9	0	4872	5318	16.43	3972	4396	2560.3	327	400	317.58	94.4	91.2	0	3645	4069	12.51	0.75	0.77	0.78	1.44	6.12	0.33	0.26	-0.42	8517	9387	5271	5717
7	1	1	1	7	520F22	32	8085	6475	200	276	620	27	3	6351	6547	2751.48	422	493	349.12	97.5	96.4	0	5929	6125	18.19	4689	4748	2215.55	324	396	322.34	95.7	91.7	0	4365	4424	14.55	0.74	0.72	0.75	0.93	1.62	0.64	0.63	-0.44	10294	10549	6351	6547
22	1	1	2	7	520F22	32	8090	6845	210	312	469	22	3	5919	5777	3106.15	500	555	375.09	90.1	86.9	0	5419	5277	15.78	5214	4799	2481.2	375	448	341.27	88.8	85.9	0	4839	4424	15.28	0.89	0.84	0.88	8.75	127.69	0.71	0.79	-0.16	10258	9701	5919	5777
37	1	1	3	7	520F22	32	8085	7225	200	276	620	27	3	6334	6334	2771.76	442	486	318.97	97.8	95.3	0	5892	5892	19.86	4760	4669	2371.81	307	387	325.55	90.2	87	0	4453	4362	14.62	0.76	0.74	0.77	0.89	1.37	0.64	0.56	-0.4	10345	10254	6334	6334
8	1	1	1	8	51P14	33	8465	6475	100	60	812	27	3	2065	3284	3477.87	379	451	345.54	98.3	91.7	0	1686	2905	5.98	1461	1898	1650.54	245	302	240.31	95	86.7	0	1216	1653	6.08	0.72	0.57	0.71	0.85	0.68	0.1	0.04	-0.47	2902	4558	2065	3284
23	1	1	2	8	51P14	33	8455	6855	100	60	812	33	3	1371	2874	4082.57	411	481	348.37	85	66.7	0	960	2463	3.94	1091	1617	1844.25	255	320	257.21	85	71.7	0	836	1362	4.24	0.87	0.55	0.77	1.05	1.15	0.17	0.13	-0.2	1796	3825	1371	2874
38	1	1	3	8	51P14	33	8465	7205	100	60	812	8	3	1231	2417	3270.08	488	554	358.48	81.7	51.7	0	743	1929	3.43	1026	1522	1837.82	236	314	272.67	80	65	0	790	1286	3.76	1.06	0.67	0.97	1.19	1.22	0.1	0.03	0.09	1533	3215	1231	2417
9	1	1	1	9	562L19	34	8845	6465	140	124	716	19	3	1060	1298	1097.55	360	444	325.5	74.2	54	0	700	938	3.26	1154	1542	1385.87	209	297	257.63	91.1	73.4	0	945	1333	4.48	1.35	1.42	1.35	2.36	5.23	0.92	0.53	0.43	1645	2271	1060	1298
24	1	1	2	9	562L19	34	8840	6855	130	108	681	32	3	1211	1576	1463.2	382	447	321.86	75	58.3	0	829	1194	3.76	1139	1519	1301.96	241	307	278.24	82.4	69.4	0	898	1278	4.09	1.08	1.07	1.13	1.52	1.72	0.36	0.17	0.12	1727	2472	1211	1576
39	1	1	3	9	562L19	34	8840	7215	120	96	777	17	3	926	1198	966.96	574	621	376.25	47.9	31.3	0	352	624	2.46	630	1059	859.7	255	325	280.15	68.8	46.9	0	375	804	2.25	1.07	1.29	1.37	3.91	17.13	0.4	0.2	0.09	727	1428	926	1198
10	1	1	1	10	248N6	35	9225	6485	140	124	716	39	3	2514	3325	3602.69	388	463	376.27	98.4	87.9	0	2126	2937	6.68	1873	2338	2194.57	270	337	307.36	95.2	84.7	0	1603	2068	6.09	0.75	0.7	0.75	0.95	0.76	0.09	0.02	-0.41	3729	5005	2514	3325
25	1	1	2	10	248N6	35	9235	6845	100	60	812	32	3	2488	4675	6213.41	434	494	351.36	98.3	91.7	0	2054	4241	7.08	1765	2867	3234.29	270	341	303.15	90	83.3	0	1495	2597	5.82	0.73	0.61	0.73	0.87	0.56	0.27	0.27	-0.46	3549	6838	2488	4675
40	1	1	3	10	248N6	35	9235	7225	110	80	812	36	3	1941	3046	3673.79	459	519	363.28	96.3	80	0	1482	2587	5.34	1512	2125	2165.75	236	297	255.35	92.5	86.3	0	1276	1889	5.92	0.86	0.73	0.87	1.1	0.9	0.11	0.03	-0.22	2758	4476	1941	3046
11	1	1	1	11	521L15	36	9605	6475	140	124	716	33	3	2953	3835	3551.73	325	424	341.13	95.2	88.7	0	2628	3510	8.66	2232	2673	2603.57	306	356	288.25	91.1	83.1	0	1926	2367	7.74	0.73	0.67	0.7	0.95	1.63	0.35	0.23	-0.45	4554	5877	2953	3835
26	1	1	2	11	521L15	36	9600	6855	130	108	681	35	3	2739	3533	2926.98	350	406	290.22	98.1	95.4	0	2389	3183	9.44	1952	2299	1737.49	278	338	257.42	89.8	87	0	1674	2021	7.58	0.7	0.63	0.67	0.73	0.48	0.25	0.18	-0.51	4063	5204	2739	3533
41	1	1	3	11	521L15	36	9605	7210	140	134	681	22	3	2222	2613	2436.4	397	478	415.45	85.8	73.9	0	1825	2216	5.35	1628	1817	1290.11	209	290	339.14	88.1	76.9	0	1419	1608	4.8	0.78	0.73	0.78	1.02	0.99	0.22	0.18	-0.36	3244	3824	2222	2613
12	1	1	1	12	338L17	37	9975	6495	120	88	812	49	3	3281	4315	3736.05	331	389	308.94	100	98.9	0	2950	3984	10.62	1459	1688	1227.92	258	333	278.29	88.6	76.1	0	1201	1430	5.24	0.41	0.36	0.37	0.38	0.26	0.21	0.42	-1.3	4151	5414	3281	4315
27	1	1	2	12	338L17	37	9980	6855	110	78	777	37	3	3343	4032	3033.8	338	401	300.29	100	100	0	3005	3694	11.13	1734	2054	1328.39	268	345	328.62	93.6	84.6	0	1466	1786	5.28	0.49	0.48	0.49	0.56	0.33	0.21	0.22	-1.04	4471	5480	3343	4032
42	1	1	3	12	338L17	37	9975	7225	130	112	716	30	3	2920	3285	2551.74	327	409	329.62	95.5	90.2	0	2593	2958	8.86	1321	1581	1179.99	275	346	282.84	87.5	73.2	0	1046	1306	4.67	0.4	0.44	0.41	0.57	0.71	0.19	0.17	-1.31	3639	4264	2920	3285
277	2	1	1	7	45A9	38	8150	15350	130	113	646	33	3	1347	1968	1739.7	381	458	334.34	81.4	64.6	0	966	1587	4.03	692	978	952.53	323	395	318.19	54	32.7	0	369	655	2.17	0.38	0.41	0.37	0.46	0.39	0.35	0.4	-1.39	1335	2242	1347	1968
292	2	1	2	7	45A9	38	8145	15695	100	60	812	12	3	1487	2564	2567.08	380	445	317.92	78.3	68.3	0	1107	2184	4.68	852	958	657.11	337	402	313.92	61.7	45	0	515	621	2.71	0.47	0.28	0.4	0.41	0.2	0.18	0.49	-1.1	1622	2805	1487	2564
307	2	1	3	7	45A9	38	8165	16085	100	60	812	35	3	1242	2147	2211.97	432	485	335.81	70	56.7	0	810	1715	3.7	1217	1299	880.41	340	424	313.3	70	55	0	877	959	3.88	1.08	0.56	0.87	1.07	1.34	0.22	0.29	0.11	1687	2674	1242	2147
278	2	1	1	8	157F14	39	8505	15365	150	156	716	44	3	4469	6284	5948.37	444	514	375.79	96.8	94.9	0	4025	5840	11.89	2626	3773	3052.85	320	414	381.33	90.4	88.5	0	2306	3453	6.89	0.57	0.59	0.66	0.72	0.5	0.27	0.27	-0.8	6331	9293	4469	6284
293	2	1	2	8	157F14	39	8505	15735	130	112	716	39	3	4917	6222	4945.29	451	509	358.97	100	100	0	4466	5771	13.7	2574	3481	2605.26	302	391	307.15	95.5	92.9	0	2272	3179	8.38	0.51	0.55	0.52	0.61	0.35	0.22	0.18	-0.98	6738	8950	4917	6222
308	2	1	3	8	157F14	39	8505	16115	130	112	716	44	3	5170	6352	4957.49	453	508	354.54	100	100	0	4717	5899	14.58	2762	3512	3120.92	308	421	432.63	89.3	83	0	2454	3204	6.38	0.52	0.54	0.52	0.64	0.57	0.09	0.02	-0.94	7171	9103	5170	6352
279	2	1	1	9	520F24	40	8915	15335	190	256	620	35	3	3599	3898	3100.08	399	476	346.25	91	81.6	0	3200	3499	10.39	2455	2635	1964.36	306	366	283.31	84.4	78.5	0	2149	2329	8.67	0.67	0.67	0.68	0.8	0.56	0.36	0.32	-0.57	5349	5828	3599	3898
294	2	1	2	9	520F24	40	8905	15705	170	208	620	24	3	3698	4135	2961.88	400	456	312.38	96.2	93.3	0	3298	3735	11.84	2530	2677	1648.92	330	407	335.75	90.9	85.6	0	2200	2347	7.54	0.67	0.63	0.66	0.76	0.63	0.32	0.34	-0.58	5498	6082	3698	4135
309	2	1	3	9	520F24	40	8905	16085	170	208	620	26	3	3378	3864	2359.49	432	517	499.05	96.2	92.3	0	2946	3432	6.77	2085	2169	1410.84	306	403	392.53	85.1	73.6	0	1779	1863	5.31	0.6	0.54	0.58	0.56	0.28	0.35	0.35	-0.73	4725	5295	3378	3864
280	2	1	1	10	23B16	41	9295	15345	170	208	620	44	3	2947	3043	1936.95	408	469	325.37	89.4	85.6	0	2539	2635	9.06	2824	2987	2105.72	324	376	294.08	89.4	84.1	0	2500	2663	9.6	0.98	1.01	0.98	1.16	0.99	0.76	0.48	-0.02	5039	5298	2947	3043
295	2	1	2	10	23B16	41	9290	15705	170	196	585	33	3	2500	2981	2577.55	486	769	802.31	77	63.8	0	2014	2495	3.12	2607	2978	2220.92	357	521	533.55	90.8	81.6	0	2250	2621	4.89	1.12	1.05	1.12	1.96	3.64	0.27	0.1	0.16	4264	5116	2500	2981
310	2	1	3	10	23B16	41	9295	16080	160	180	681	38	3	2887	3256	2025.45	503	664	655.79	88.9	79.4	0	2384	2753	4.4	2633	3029	2433.17	354	446	405.28	87.8	81.7	0	2279	2675	6.5	0.96	0.97	0.96	1.14	1.08	0.69	0.33	-0.06	4663	5428	2887	3256
281	2	1	1	11	321F21	42	9650	15355	150	154	681	38	3	3634	4114	2768.87	465	558	402.76	96.8	90.3	0	3169	3649	9.02	3145	3607	2388.88	342	425	358.37	96.8	92.9	0	2803	3265	8.78	0.88	0.89	0.92	1.18	1.59	0.44	0.26	-0.18	5972	6914	3634	4114
296	2	1	2	11	321F21	42	9645	15725	150	156	716	31	3	3296	3665	2213.98	484	653	637.2	96.8	84.6	0	2812	3181	5.17	2823	3160	2147.71	365	464	423.92	92.3	86.5	0	2458	2795	6.66	0.87	0.88	0.88	1.03	0.75	0.44	0.21	-0.19	5270	5976	3296	3665
311	2	1	3	11	321F21	42	9635	16095	150	156	716	24	3	3636	4180	3493.3	459	520	377.29	94.2	89.1	0	3177	3721	9.64	2466	2799	2099.97	322	390	306.64	94.9	87.2	0	2144	2477	8.04	0.67	0.67	0.69	0.8	0.65	0.3	0.25	-0.57	5321	6198	3636	4180
282	2	1	1	12	430K22	43	10010	15365	170	196	585	44	3	2816	3127	2177.44	479	551	366.54	87.2	83.2	0	2337	2648	7.68	2870	3291	2161.2	360	421	314.39	94.9	87.8	0	2510	2931	9.13	1.07	1.11	1.14	2.51	12.8	0.49	0.25	0.1	4847	5579	2816	3127
297	2	1	2	12	430K22	43	10020	15715	170	196	585	22	3	2433	3007	2275.67	445	528	377.52	90.8	82.7	0	1988	2562	6.44	2919	3345	2222.58	319	401	407.7	95.9	89.8	0	2600	3026	7.16	1.31	1.18	1.3	5.48	53.66	0.6	0.38	0.39	4588	5588	2433	3007
312	2	1	3	12	430K22	43	10010	16085	170	196	585	14	3	2340	2719	2156.5	429	480	319.54	87.2	77.6	0	1911	2290	7.32	2879	3169	1941.31	323	398	297.61	96.9	92.3	0	2556	2846	9.67	1.34	1.24	1.41	2.34	6.21	0.58	0.41	0.42	4467	5136	2340	2719
13	1	1	1	13	370A2	44	10355	6485	160	172	716	41	3	1254	1726	1515.43	360	422	331.39	73.3	57	0	894	1366	3.78	1691	1854	1327.42	269	327	242.07	84.3	78.5	0	1422	1585	6.99	1.59	1.16	1.49	1.86	1.87	0.55	0.39	0.67	2316	2951	1254	1726
28	1	1	2	13	370A2	44	10350	6855	150	154	681	35	3	1302	1569	1209.72	327	405	311.08	78.6	63.6	0	975	1242	4.19	1555	1774	1348.16	248	326	277.25	91.6	79.9	0	1307	1526	5.61	1.34	1.23	1.27	1.66	2.06	0.85	0.58	0.42	2282	2768	1302	1569
43	1	1	3	13	370A2	44	10355	7215	150	156	716	25	3	1232	1675	1611.5	345	418	302.77	80.8	65.4	0	887	1330	4.07	1882	2068	1321.09	307	375	295.74	92.3	83.3	0	1575	1761	6.36	1.78	1.32	1.61	2.15	2.82	0.39	0.23	0.83	2462	3091	1232	1675
14	1	1	1	14	411G9	45	10730	6475	170	196	585	33	3	3578	4214	3234.63	381	440	314.06	88.8	84.7	0	3197	3833	11.39	3225	3782	2459.41	251	300	241.36	98.5	96.4	0	2974	3531	13.36	0.93	0.92	0.93	1.22	1.08	0.61	0.65	-0.1	6171	7364	3578	4214
29	1	1	2	14	411G9	45	10725	6855	180	216	620	35	3	2890	3481	2778.87	377	426	304.74	90.7	85.6	0	2513	3104	9.48	3201	3560	2262.44	274	334	270.54	94	89.8	0	2927	3286	11.83	1.16	1.06	1.17	1.92	7.18	0.52	0.41	0.22	5440	6390	2890	3481
44	1	1	3	14	411G9	45	10735	7225	160	172	716	36	3	4527	5013	3133.38	421	476	323.96	93.6	90.7	0	4106	4592	13.97	3954	4361	2465.93	336	398	321.16	95.3	93.6	0	3618	4025	12.31	0.88	0.88	0.86	1.1	0.89	0.53	0.45	-0.18	7724	8617	4527	5013
15	1	1	1	15	264M20	46	11105	6475	100	60	812	33	3	900	1256	1046.93	355	431	326.47	73.3	40	0	545	901	2.76	710	921	741.01	242	320	267.42	70	40	0	468	679	2.66	0.86	0.75	0.81	0.96	0.86	0.31	0.19	-0.22	1013	1580	900	1256
30	1	1	2	15	264M20	46	11105	6845	100	60	812	29	3	856	1328	1243.12	380	459	345.84	63.3	40	0	476	948	2.48	845	1043	753.17	267	363	309.59	70	50	0	578	776	2.73	1.21	0.82	1.06	4.61	18.67	0.47	0.61	0.28	1054	1724	856	1328
45	1	1	3	15	264M20	46	11095	7215	160	172	716	19	3	707	865	662.46	404	491	348.31	45.9	25.6	0	303	461	2.03	664	769	694.14	314	373	293.31	57.6	29.7	0	350	455	2.26	1.16	0.99	0.97	4.43	29.04	0.46	0.2	0.21	653	916	707	865
136	1	2	1	1	459P23	47	11475	6485	140	124	716	84	3	2673	3867	3567.17	395	483	481.09	88.7	73.4	0	2278	3472	5.56	3448	4112	2701.42	288	353	278.03	97.6	96.8	0	3160	3824	12.4	1.39	1.1	1.43	1.82	1.7	0.45	0.35	0.47	5438	7296	2673	3867
151	1	2	2	1	459P23	47	11475	6860	120	96	777	84	3	3867	4803	3780.82	417	479	334.96	92.7	88.5	0	3450	4386	11.54	4061	4622	2508.39	280	355	288.72	100	96.9	0	3781	4342	14.07	1.1	0.99	1.14	2.61	8.02	0.43	0.43	0.13	7231	8728	3867	4803
166	1	2	3	1	459P23	47	11485	7220	140	134	681	70	3	2290	3562	3538.25	382	442	322.64	88.1	79.9	0	1908	3180	7.1	2697	3363	2608.19	291	360	295.27	91	87.3	0	2406	3072	9.13	1.26	0.97	1.31	7.15	62.97	0.36	0.24	0.33	4314	6252	2290	3562
137	1	2	1	2	501G6	48	11850	6485	210	312	469	84	3	3158	3288	2077.28	418	509	357.75	85.9	83.3	0	2740	2870	8.83	2763	2815	1625.59	315	378	270.77	89.7	85.3	0	2448	2500	10.2	0.89	0.87	0.9	2.02	14.36	0.65	0.69	-0.16	5188	5370	3158	3288
152	1	2	2	2	501G6	48	11855	6865	210	316	504	90	3	2917	2970	1764.09	458	624	1346.9	74.1	43.4	0	2459	2512	2.17	2482	2604	1687.76	299	359	301.31	85.4	81	0	2183	2305	8.24	0.89	0.92	0.89	1.66	3.67	0.76	0.63	-0.17	4642	4817	2917	2970
167	1	2	3	2	501G6	48	11855	7235	200	276	620	85	3	3115	3379	2083.63	434	516	350.13	92	87.7	0	2681	2945	8.9	2475	2517	1380.64	290	357	302.02	90.2	84.8	0	2185	2227	8.19	0.81	0.76	0.82	1.1	2.74	0.46	0.48	-0.3	4866	5172	3115	3379
138	1	2	1	3	459J23	49	12240	6450	200	293	550	51	1	401	469	323.22	377	439	320.94	22.5	7.2	0	24	92	1.25	346	395	292.11	235	308	261.24	28	13	0	111	160	1.32	4.63	1.74	1.23	2.71	3.77	0.53	0.35	2.21	135	252	401	469
153	1	2	2	3	459J23	49	12240	6800	200	293	550	28	1	427	490	340.58	403	454	311.53	22.9	7.8	0	24	87	1.37	333	389	307.11	266	327	259.21	26.3	11.3	0	67	123	1.28	2.79	1.41	1.11	1.51	1.55	0.74	0.67	1.48	91	210	427	490
168	1	2	3	3	459J23	49	12230	7190	200	293	550	40	1	418	499	381.22	390	448	318.77	23.5	9.6	0	28	109	1.31	276	353	286.82	255	323	293.29	23.2	6.5	0	21	98	0.94	0.75	0.9	0.79	1.03	0.81	0.56	0.56	-0.42	49	207	418	499
283	2	1	1	13	62J23	50	10390	15370	200	293	550	49	1	539	607	381.45	553	638	397.36	16.4	4.1	0	-13	54	1.36	553	615	380.29	483	569	388.16	24.2	6.1	0	70	132	1.42	-5	2.44	1.53	2.67	6.99	0.82	0.67	0	56	186	539	607
298	2	1	2	13	62J23	50	10390	15720	200	293	550	25	1	520	575	354.93	509	603	442.41	14	2	0	11	66	1.18	598	654	407.01	502	586	410.24	20.8	7.5	0	96	152	1.46	8.73	2.3	1.6	2.69	3.75	0.75	0.43	3.13	107	218	520	575
313	2	1	3	13	62J23	50	10380	16090	200	293	550	19	1	554	616	371.47	478	556	392.29	25.9	6.1	0	76	138	1.41	428	477	311.15	441	527	403.77	13.7	1.4	0	-12	36	1.06	-0.17	0.26	0.57	0.61	0.34	0.74	0.79	0	63	174	554	616
284	2	1	1	14	480O9	51	10755	15335	260	484	384	14	3	4384	4325	2466.58	622	736	494.12	89.5	81.8	0	3762	3703	8.87	4815	5068	2792.39	650	722	495.41	96.5	93	0	4165	4418	9.72	1.11	1.19	1.16	2.19	7.85	0.76	0.45	0.15	7927	8121	4384	4325
299	2	1	2	14	480O9	51	10765	15710	260	494	349	15	3	4418	4519	2325.26	710	827	496.73	92.3	86.4	0	3708	3809	8.89	4965	5098	3633.37	776	878	590.52	98.6	92.5	0	4189	4322	8.41	1.13	1.13	1.1	1.49	1.63	0.89	0.32	0.18	7897	8131	4418	4519
314	2	1	3	14	480O9	51	10755	16085	270	540	384	14	3	3761	4149	2628.97	685	793	528.71	88.3	79.1	0	3076	3464	7.11	4590	4822	2616.52	678	776	544.35	94.6	89.3	0	3912	4144	8.43	1.27	1.2	1.27	1.76	1.97	0.74	0.55	0.35	6988	7608	3761	4149
285	2	1	1	15	394C23	52	11135	15335	190	256	620	14	3	452	625	569.91	367	427	310.08	32.8	18.8	0	85	258	1.46	484	602	525.53	301	376	290.05	41	21.1	0	183	301	1.67	2.15	1.17	1.57	2.28	3.58	0.45	0.24	1.11	268	559	452	625
300	2	1	2	15	394C23	52	11125	15715	180	216	620	20	3	541	762	793.33	386	474	363.09	31.9	19.9	0	155	376	1.49	552	700	541.49	319	415	366.05	39.4	24.5	0	233	381	1.51	1.5	1.01	1.26	6.06	23.65	0.35	0.26	0.59	388	757	541	762
315	2	1	3	15	394C23	52	11135	16080	200	280	585	9	3	576	784	750.45	359	406	302.8	40.4	23.9	0	217	425	1.9	413	609	596.53	260	314	240.43	42.1	28.6	0	153	349	1.72	0.71	0.82	0.78	1.04	1.01	0.46	0.34	-0.5	370	774	576	784
406	2	2	1	1	463I5	53	11500	15375	150	154	681	57	3	2550	2920	2138.3	342	396	298.66	85.7	76	0	2208	2578	8.54	2505	2602	1501.42	299	351	286.3	93.5	87.7	0	2206	2303	8.75	1	0.89	1	1.41	1.85	0.54	0.59	0	4414	4881	2550	2920
421	2	2	2	1	463I5	53	11520	15725	150	154	681	26	3	2694	2866	1987.17	350	416	311.6	87	77.3	0	2344	2516	8.65	2837	2895	1670.37	261	332	283.66	94.8	90.3	0	2576	2634	10	1.1	1.05	1.1	1.41	1.13	0.65	0.59	0.14	4920	5150	2694	2866
436	2	2	3	1	463I5	53	11510	16105	150	154	681	35	3	2525	2795	2124.17	356	425	308.81	79.9	72.7	0	2169	2439	8.18	2664	2991	2163.27	283	361	290.93	89.6	85.7	0	2381	2708	9.16	1.1	1.11	1.14	2.97	10.57	0.67	0.43	0.13	4550	5147	2525	2795
407	2	2	1	2	215G1	54	11885	15375	190	256	620	53	3	5291	5712	2875.13	401	446	313.13	98	96.1	0	4890	5311	16.9	2850	3004	1668.12	306	355	277.04	94.5	91	0	2544	2698	10.29	0.52	0.51	0.52	0.59	0.61	0.45	0.59	-0.94	7434	8009	5291	5712
422	2	2	2	2	215G1	54	11880	15745	180	230	585	50	3	5621	6221	3231.82	394	459	329.69	100	100	0	5227	5827	17.05	3304	3412	2088.98	260	345	290.38	93	90	0	3044	3152	11.38	0.58	0.54	0.56	0.57	0.29	0.44	0.47	-0.78	8271	8979	5621	6221
437	2	2	3	2	215G1	54	11885	16110	200	280	585	39	3	5433	5703	2826.41	409	470	330.69	97.5	96.4	0	5024	5294	16.43	3232	3248	1720.81	241	315	268.54	93.6	91.1	0	2991	3007	12.04	0.6	0.57	0.57	0.57	0.18	0.55	0.82	-0.75	8015	8301	5433	5703
408	2	2	1	3	206H15	55	12260	15385	190	250	585	63	3	750	1112	1428.71	432	506	379.03	45.2	27.6	0	318	680	1.98	515	623	548.56	282	346	278.94	44	24.4	0	233	341	1.85	0.73	0.5	0.67	0.93	1	0.14	0.13	-0.45	551	1021	750	1112
423	2	2	2	3	206H15	55	12280	15720	200	293	550	20	1	529	655	513.26	387	455	323.14	37.5	17.1	0	142	268	1.64	321	402	340.06	233	317	269.68	27.3	11.3	0	88	169	1.19	0.62	0.63	0.59	0.85	0.95	0.39	0.34	-0.69	230	437	529	655
438	2	2	3	3	206H15	55	12290	16100	200	293	550	28	1	615	799	957.95	424	456	319.83	38.6	23.2	0	191	375	1.92	368	496	569.89	253	318	268.48	35.2	16.7	0	115	243	1.37	0.6	0.65	0.6	0.96	1.26	0.22	0.14	-0.73	306	618	615	799
184	1	2	4	4	99O6	56	12610	7505	190	250	585	21	3	2249	2842	2227.35	371	433	316.24	91.2	83.2	0	1878	2471	7.11	2107	2386	1558.99	305	352	275.36	91.6	84	0	1802	2081	7.65	0.96	0.84	0.89	1.24	1.49	0.5	0.51	-0.06	3680	4552	2249	2842
199	1	2	5	4	99O6	56	12615	7865	200	276	620	37	3	2247	2645	1864.37	431	479	342.3	88.4	81.2	0	1816	2214	6.56	2330	2377	1478.09	301	367	284.15	87	80.8	0	2029	2076	8.2	1.12	0.94	1.03	1.48	2.99	0.62	0.62	0.16	3845	4290	2247	2645
214	1	2	6	4	99O6	56	12625	8215	180	216	620	64	3	1889	2595	2354.34	439	497	335.07	70.4	66.2	0	1450	2156	5.64	2248	2488	1813.76	316	370	280.77	86.1	79.6	0	1932	2172	8.01	1.33	1.01	1.18	2.16	4.84	0.49	0.4	0.41	3382	4328	1889	2595
185	1	2	4	5	121J6	57	12980	7495	210	312	469	30	3	3078	3151	2178.53	440	501	365.68	82.4	75.3	0	2638	2711	8.42	2092	2222	1527.02	305	373	292.5	84	77.2	0	1787	1917	7.15	0.68	0.71	0.68	1.06	1.66	0.49	0.5	-0.56	4425	4628	3078	3151
200	1	2	5	5	121J6	57	12990	7865	210	312	469	37	3	3185	3294	2068.9	454	502	318.74	83.3	81.1	0	2731	2840	9.99	2473	2471	1453.89	352	391	276.64	87.5	81.7	0	2121	2119	8.94	0.78	0.75	0.77	1.25	2.79	0.54	0.59	-0.36	4852	4959	3185	3294
215	1	2	6	5	121J6	57	12990	8245	210	312	469	33	3	3628	3752	2270.09	461	537	400.21	88.5	85.3	0	3167	3291	9.07	2412	2549	1552.57	334	402	293.09	89.7	84	0	2078	2215	8.23	0.66	0.67	0.65	0.88	1.2	0.53	0.6	-0.61	5245	5506	3628	3752
186	1	2	4	6	286B9	58	13355	7495	180	216	620	30	3	2779	3297	2502.41	391	450	328.7	91.7	87	0	2388	2906	8.45	3166	3370	1730.79	249	331	281.67	98.6	96.8	0	2917	3121	11.24	1.22	1.07	1.24	1.82	4.06	0.37	0.28	0.29	5305	6027	2779	3297
201	1	2	5	6	286B9	58	13365	7865	200	276	620	37	3	2482	2818	2027.54	415	479	340.14	88	80.4	0	2067	2403	7.3	2820	2944	1849.2	269	352	287.1	89.1	84.4	0	2551	2675	9.82	1.23	1.11	1.23	1.56	2.25	0.61	0.44	0.3	4618	5078	2482	2818
216	1	2	6	6	286B9	58	13350	8240	200	293	550	35	1	2412	2763	2131.5	403	465	319.18	84.3	77.8	0	2009	2360	7.56	2523	2738	1838.25	319	2440	10837.3	0	0	0	2204	2419	0.23	1.1	1.02	1.09	2.07	5.54	0.61	0.5	0.13	4213	4779	2412	2763
187	1	2	4	7	452L13	59	13730	7510	200	293	550	15	1	510	582	505.75	379	453	362.73	26.6	8.2	0	131	203	1.41	348	452	412.67	296	356	284.91	27	13.7	0	52	156	1.22	0.4	0.77	0.68	1.05	0.99	0.41	0.25	-1.33	183	359	510	582
202	1	2	5	7	452L13	59	13735	7880	120	96	777	21	3	754	798	559.27	359	424	308.72	53.1	28.1	0	395	439	2.44	497	595	440.34	267	327	255.62	47.9	30.2	0	230	328	1.94	0.58	0.75	0.67	0.89	0.72	0.46	0.34	-0.78	625	767	754	798
217	1	2	6	7	452L13	59	13730	8250	200	293	550	25	1	470	548	410.72	367	419	299.45	30.4	12.6	0	103	181	1.57	428	544	463.03	263	446	1850.7	1.7	0	0	165	281	0.23	1.6	1.55	1.43	2.47	4.72	0.56	0.25	0.68	268	462	470	548
188	1	2	4	8	457F14	60	14115	7505	160	172	716	24	3	2032	3199	3145.57	397	447	304.46	92.4	87.2	0	1635	2802	6.67	1496	2277	1966.3	286	357	273.42	89	82.6	0	1210	1991	5.47	0.74	0.71	0.73	1	1.07	0.25	0.16	-0.43	2845	4793	2032	3199
203	1	2	5	8	457F14	60	14105	7875	130	112	716	25	3	2095	3504	3603.83	432	497	394.99	94.6	81.3	0	1663	3072	5.3	1721	2541	2247.98	292	350	277.03	93.8	84.8	0	1429	2249	6.21	0.86	0.73	0.86	0.98	0.73	0.35	0.32	-0.22	3092	5321	2095	3504
218	1	2	6	8	457F14	60	14105	8255	140	124	716	20	3	2145	4499	3643.8	388	435	326.06	100	96.8	0	1757	4111	6.58	2261	3198	2398.56	265	332	262.33	97.6	91.9	0	1996	2933	8.62	1.14	0.71	0.8	0.88	0.6	0.37	0.32	0.18	3753	7044	2145	4499
189	1	2	4	9	280J7	61	14475	7495	120	88	812	30	3	2479	3682	3123.26	336	398	302.22	93.2	85.2	0	2143	3346	8.2	2524	3573	2377.89	283	364	303.97	100	98.9	0	2241	3290	8.3	1.05	0.98	1.2	2.7	11.36	0.51	0.44	0.06	4384	6636	2479	3682
204	1	2	5	9	280J7	61	14475	7875	130	112	716	25	3	2067	2953	2820.14	377	435	336.06	91.1	78.6	0	1690	2576	6.15	1889	2372	1830.93	292	361	300.99	96.4	85.7	0	1597	2080	6.28	0.94	0.81	0.94	1.28	1.74	0.33	0.26	-0.08	3287	4656	2067	2953
219	1	2	6	9	280J7	61	14475	8245	120	88	812	30	3	2385	3269	2633.95	356	405	293.11	100	96.6	0	2029	2913	8.14	2023	3039	2314.06	283	358	304.22	100	98.9	0	1740	2756	6.65	0.86	0.95	0.92	1.11	0.6	0.51	0.34	-0.22	3769	5669	2385	3269
454	2	2	4	4	335H23	62	12665	16460	160	180	681	15	3	2184	3162	3151.4	460	532	380.64	92.2	81.1	0	1724	2702	5.74	1469	1943	1774.2	285	345	291.5	91.7	78.3	0	1184	1658	5.04	0.69	0.61	0.68	0.89	1.19	0.31	0.29	-0.54	2908	4360	2184	3162
469	2	2	5	4	335H23	62	12665	16810	100	62	777	18	3	2734	4888	4485.49	452	517	341.64	98.4	98.4	0	2282	4436	8	1800	2791	3045.67	262	342	291.9	75.8	72.6	0	1538	2529	6.17	0.67	0.57	0.6	0.62	0.34	0.56	0.68	-0.57	3820	6965	2734	4888
484	2	2	6	4	335H23	62	12670	17195	140	134	681	17	3	2736	3504	3114.74	511	570	361.57	98.5	94	0	2225	2993	7.57	1594	2277	2607.01	305	373	282.68	95.5	84.3	0	1289	1972	5.64	0.58	0.66	0.6	0.8	0.84	0.14	0.03	-0.79	3514	4965	2736	3504
455	2	2	4	5	150L15	63	13035	16440	170	196	585	11	3	3132	4220	3046.19	494	567	374.33	99	97.4	0	2638	3726	8.37	2504	3013	1974.21	309	376	278.89	100	98	0	2195	2704	8.98	0.83	0.73	0.79	0.9	1.19	0.41	0.4	-0.27	4833	6430	3132	4220
470	2	2	5	5	150L15	63	13035	16815	160	172	716	11	3	2825	3505	2899.17	490	548	367.1	90.7	85.5	0	2335	3015	7.7	2084	2526	1975.19	291	350	271.97	95.3	90.1	0	1793	2235	7.66	0.77	0.74	0.76	1.54	5.49	0.46	0.46	-0.38	4128	5250	2825	3505
485	2	2	6	5	150L15	63	13040	17175	180	230	585	27	3	3219	3496	2367.86	559	609	368.85	90.9	86.1	0	2660	2937	8.73	2432	2593	1700.49	335	388	305.06	91.3	83.9	0	2097	2258	7.97	0.79	0.77	0.79	0.9	0.67	0.34	0.23	-0.34	4757	5195	3219	3496
456	2	2	4	6	184L18	64	13415	16425	160	172	716	27	3	1692	2507	2543.43	384	446	310.42	76.7	66.9	0	1308	2123	5.45	1999	2353	1758.94	286	345	258.4	89.5	82	0	1713	2067	7.74	1.31	0.97	1.22	1.85	3.11	0.4	0.33	0.39	3021	4190	1692	2507
471	2	2	5	6	184L18	64	13415	16820	110	78	777	12	3	3883	4808	3217.77	388	458	329.04	98.7	97.4	0	3495	4420	11.8	3176	4128	2560.44	300	363	279.08	100	98.7	0	2876	3828	11.38	0.82	0.87	0.83	1.1	1.04	0.6	0.57	-0.28	6371	8248	3883	4808
486	2	2	6	6	184L18	64	13425	17205	150	156	716	22	3	3260	3992	2420.27	423	478	382.63	100	98.7	0	2837	3569	8.52	2639	3030	2037.66	285	354	291.24	98.1	92.9	0	2354	2745	9.06	0.83	0.77	0.81	0.81	0.41	0.53	0.4	-0.27	5191	6314	3260	3992
457	2	2	4	7	1G3	65	13785	16430	200	280	585	20	3	2265	2383	1541.73	363	437	338.43	82.1	73.9	0	1902	2020	6.69	3252	3376	1855.35	294	336	247.29	93.6	91.4	0	2958	3082	13.15	1.56	1.53	1.6	6.81	47.08	0.81	0.46	0.64	4860	5102	2265	2383
472	2	2	5	7	1G3	65	13785	16805	210	316	504	20	3	2067	2310	1705.02	376	446	353.37	79.7	69.9	0	1691	1934	5.85	2982	3131	1834.85	316	392	312.63	90.5	86.4	0	2666	2815	9.54	1.58	1.46	1.57	2.09	2.29	0.77	0.52	0.66	4357	4749	2067	2310
487	2	2	6	7	1G3	65	13790	17185	210	312	469	18	3	2090	2237	1530.37	421	487	375.02	81.7	75	0	1669	1816	5.57	3051	3052	1753.66	285	357	289.46	91.3	85.9	0	2766	2767	10.54	1.66	1.52	1.59	4.02	30.96	0.77	0.46	0.73	4435	4583	2090	2237
458	2	2	4	8	77P3	66	14160	16450	200	293	550	7	1	444	537	420.54	335	390	286.67	33.4	14.3	0	109	202	1.55	372	475	396.15	267	331	271.47	32.4	16.7	0	105	208	1.37	0.96	1.03	0.95	1.26	1.08	0.59	0.39	-0.05	214	410	444	537
473	2	2	5	8	77P3	66	14150	16820	200	293	550	5	1	481	597	491.96	340	401	308.78	34.1	18.8	0	141	257	1.56	370	463	450.5	300	379	302.28	25.9	8.2	0	70	163	1.22	0.5	0.63	0.61	1.05	1.15	0.41	0.2	-1.01	211	420	481	597
488	2	2	6	8	77P3	66	14160	17200	200	293	550	7	1	463	612	651.1	327	385	307.85	33.1	16.4	0	136	285	1.5	352	511	667.08	254	319	256.63	33.1	16.4	0	98	257	1.37	0.72	0.9	0.83	1.31	1.63	0.32	0.1	-0.47	234	542	463	612
459	2	2	4	9	209P2	67	14530	16435	130	108	681	14	3	357	422	348.11	383	441	339.02	13.9	5.6	0	-25	39	1.05	529	1115	1775.92	231	318	270.7	52.8	36.1	0	298	884	1.95	-11.46	22.67	5.16	15.01	22.74	1.93	0.14	0	272	923	357	422
474	2	2	5	9	209P2	67	14530	16830	200	293	550	5	1	310	398	319.99	319	393	319.81	18.4	5.8	0	-8	79	0.97	353	717	1408.65	250	326	282.15	34.8	18.1	0	103	467	1.25	-11.44	5.91	1.9	4.59	7.67	1.63	0.14	0	94	546	310	398
489	2	2	6	9	209P2	67	14530	17200	200	293	550	2	1	348	428	380.36	314	403	341.47	20.5	8.9	0	34	114	1.02	418	658	953.01	274	330	255.72	38.9	23.2	0	144	384	1.63	4.24	3.37	2.37	4.4	7.19	1.04	0.17	2.08	178	498	348	428
46	1	1	4	1	543G6	68	5805	7555	150	156	716	35	3	1245	2159	2508.38	394	453	315.37	71.2	58.3	0	851	1765	3.95	25319	28395	21303.7	289	363	288.67	100	100	16.7	25030	28106	87.71	29.41	15.92	21.61	35.16	59.97	6.82	0.65	4.88	25881	29871	1245	2159
61	1	1	5	1	543G6	68	5815	7915	140	124	716	38	3	1426	2317	2525.63	377	446	332.04	74.2	63.7	0	1049	1940	4.29	23078	30271	19925.4	312	365	289.17	100	100	18.5	22766	29959	79.81	21.7	15.44	22.96	53.29	177.27	5.81	0.54	4.44	23815	31899	1426	2317
76	1	1	6	1	543G6	68	5815	8285	140	124	716	43	3	1822	2787	2725.25	373	436	329.54	83.9	71	0	1449	2414	5.53	28585	34670	21367	301	373	294.71	100	100	23.4	28284	34369	96.99	19.52	14.24	19.21	26.68	40.72	4.57	0.34	4.29	29733	36783	1822	2787
190	1	2	4	10	512J14	69	14845	7495	130	112	716	30	3	4152	4498	2998.46	331	397	302.54	96.4	86.6	0	3821	4167	13.72	24164	30381	20074.9	311	370	281.58	100	100	0.9	23853	30070	85.82	6.24	7.22	7.29	32.6	247.65	6.22	0.86	2.64	27674	34237	4152	4498
205	1	2	5	10	512J14	69	14855	7855	110	80	812	45	3	4643	4671	2728.36	326	394	301.18	96.3	92.5	0	4317	4345	15.42	41060	35952	16856.7	287	352	272.98	100	100	0	40773	35665	150.41	9.44	8.21	8.77	11	9.18	5.63	0.83	3.24	45090	40010	4643	4671
220	1	2	6	10	512J14	69	14855	8225	110	80	812	50	3	3418	3958	2606.59	325	404	331.2	92.5	88.8	0	3093	3633	10.32	20926	25566	13316.1	283	349	282.47	100	100	0	20643	25283	74.08	6.67	6.96	7.08	41.86	249.28	4.01	0.62	2.74	23736	28916	3418	3958
47	1	1	4	2	360I23	70	6190	7590	200	293	550	27	1	387	481	447.11	386	442	307.92	22.5	9.6	0	1	95	1.26	298	414	388.54	283	347	272.97	27.3	9.6	0	15	131	1.09	15	1.38	1.18	5.06	16.87	0.34	0.16	3.91	16	226	387	481
62	1	1	5	2	360I23	70	6190	7930	200	293	550	27	1	400	536	479.25	379	434	315.54	25.3	13.3	0	21	157	1.27	344	448	468.11	288	376	295.01	27.3	8.5	0	56	160	1.17	2.67	1.02	0.98	1.46	1.66	0.51	0.27	1.42	77	317	400	536
77	1	1	6	2	360I23	70	6190	8310	200	293	550	24	1	417	509	409.27	328	401	290.45	29	14.7	0	89	181	1.44	328	419	401.1	291	358	282.9	22.9	9.6	0	37	128	1.16	0.42	0.71	0.84	1.06	0.96	0.57	0.34	-1.27	126	309	417	509
191	1	2	4	11	393H6	71	15225	7505	110	80	812	20	3	1708	3420	4177.26	363	433	329.61	92.5	85	0	1345	3057	5.18	1875	3997	5113.94	283	355	324.44	95	88.8	0	1592	3714	5.78	1.18	1.21	1.16	1.73	1.94	0.83	0.46	0.24	2937	6771	1708	3420
206	1	2	5	11	393H6	71	15225	7865	100	60	812	35	3	1670	3707	4566.97	345	417	311.95	93.3	83.3	0	1325	3362	5.35	2011	4200	4896.99	308	370	300.48	96.7	88.3	0	1703	3892	6.69	1.29	1.16	1.31	2.27	3.92	0.35	0.11	0.36	3028	7254	1670	3707
221	1	2	6	11	393H6	71	15235	8245	100	60	812	31	3	2039	3593	4316.57	340	406	303.58	95	88.3	0	1699	3253	6.72	1747	3584	4582.73	290	369	296.99	96.7	91.7	0	1457	3294	5.88	0.86	1.01	0.92	1.32	1.26	0.61	0.33	-0.22	3156	6547	2039	3593
48	1	1	4	3	76N21	72	6570	7580	200	293	550	18	1	407	514	471.26	351	438	323.51	25.6	11.6	0	56	163	1.26	286	443	595.13	304	379	305.49	21.5	7.8	0	-17	139	0.94	-0.32	0.85	0.67	1.63	2.76	0.42	0.11	0	38	302	407	514
63	1	1	5	3	76N21	72	6580	7930	200	293	550	18	1	408	500	370.76	396	462	340.21	21.2	6.8	0	12	104	1.2	291	418	507.31	325	377	281.41	20.5	8.5	0	-33	93	1.03	-2.83	0.89	0.84	2	3.29	0.62	0.2	0	-22	197	408	500
78	1	1	6	3	76N21	72	6580	8310	200	293	550	14	1	405	509	444.63	404	452	324.53	19.1	7.2	0	1	105	1.25	336	530	781.73	258	343	290.02	32.8	16	0	78	272	1.16	78	2.59	1.98	5.93	13.51	0.49	0.08	6.29	79	377	405	509
192	1	2	4	12	117N4	73	15600	7505	170	196	585	20	3	2868	3461	2446.17	381	459	343.02	90.3	86.7	0	2487	3080	8.36	4538	4955	2616.99	332	406	324.17	96.9	95.4	0	4206	4623	14	1.69	1.5	1.66	2.95	9.17	0.93	0.76	0.76	6693	7703	2868	3461
207	1	2	5	12	117N4	73	15595	7865	160	172	716	35	3	4180	4576	2788.4	376	423	316.37	93.6	89	0	3804	4200	13.21	5684	5995	2685.5	310	374	288.56	100	100	0	5374	5685	19.7	1.41	1.35	1.39	3.59	17.32	0.86	0.8	0.5	9178	9885	4180	4576
222	1	2	6	12	117N4	73	15595	8235	180	216	620	40	3	2640	3229	2359.73	346	404	295.34	91.7	83.3	0	2294	2883	8.94	4290	4543	2696.37	297	362	285.48	97.7	95.8	0	3993	4246	15.03	1.74	1.47	1.64	2.1	2.16	0.81	0.5	0.8	6287	7129	2640	3229
49	1	1	4	4	14B2	74	6945	7575	100	60	812	16	3	2475	5220	6914.83	406	479	344.74	98.3	86.7	0	2069	4814	7.18	1152	1634	1506.04	316	392	313.85	80	55	0	836	1318	3.67	0.4	0.27	0.39	0.48	0.47	0.11	0.24	-1.31	2905	6132	2475	5220
64	1	1	5	4	14B2	74	6955	7925	100	60	812	23	3	2270	4311	5207.64	447	505	350.37	98.3	85	0	1823	3864	6.48	1382	2009	1805.62	392	446	317.77	83.3	66.7	0	990	1617	4.35	0.54	0.42	0.49	0.56	0.47	0.16	0.22	-0.88	2813	5481	2270	4311
79	1	1	6	4	14B2	74	6945	8305	120	88	812	23	3	2545	3745	4118.57	455	525	398.98	95.5	83	0	2090	3290	6.38	1173	1763	1970.27	322	381	300.91	83	69.3	0	851	1441	3.9	0.41	0.44	0.42	0.53	0.58	0.22	0.2	-1.3	2941	4731	2545	3745
193	1	2	4	13	490B20	75	15965	7510	140	134	681	18	3	1855	2528	2204.56	397	454	332.54	94.8	82.8	0	1458	2131	5.58	2059	2586	2048.27	310	378	298.12	98.5	92.5	0	1749	2276	6.91	1.2	1.07	1.18	2.12	6.26	0.33	0.12	0.26	3207	4407	1855	2528
208	1	2	5	13	490B20	75	15975	7870	140	134	681	30	3	2044	2940	3980.54	341	418	313.13	88.1	79.1	0	1703	2599	6.53	2536	2989	2397.77	278	342	267.98	97.8	94	0	2258	2711	9.46	1.33	1.04	1.33	3.28	12.45	0.16	0.07	0.41	3961	5310	2044	2940
223	1	2	6	13	490B20	75	15965	8235	130	112	716	41	3	2015	2615	2608.66	314	381	290.79	89.3	84.8	0	1701	2301	6.93	2606	3021	1682.25	287	348	258.91	99.1	99.1	0	2319	2734	10.07	1.36	1.19	1.39	6.15	42.83	0.24	0.14	0.45	4020	5035	2015	2615
50	1	1	4	5	339I10	76	7340	7575	150	154	681	4	3	1655	2764	3636.94	394	463	362.53	81.8	66.9	0	1261	2370	4.57	1849	3186	4306.41	313	398	322.21	89.6	82.5	0	1536	2873	5.74	1.22	1.21	1.28	4.01	17.2	0.29	0.06	0.28	2797	5243	1655	2764
65	1	1	5	5	339I10	76	7350	7935	130	108	681	18	3	1616	2994	3984.03	471	539	382.77	94.4	75	0	1145	2523	4.22	1989	3103	3827.32	346	420	332.08	92.6	83.3	0	1643	2757	5.99	1.43	1.09	1.38	1.81	2.8	0.37	0.15	0.52	2788	5280	1616	2994
80	1	1	6	5	339I10	76	7340	8305	110	78	777	17	3	1931	4015	4903.03	485	545	377.27	88.5	69.2	0	1446	3530	5.12	2326	4277	5093.62	329	393	314.83	96.2	92.3	0	1997	3948	7.39	1.38	1.12	1.39	2.06	2.61	0.4	0.15	0.47	3443	7478	1931	4015
194	1	2	4	14	335N6	77	16330	7520	200	293	550	21	1	408	513	458.29	363	432	305.74	28	9.9	0	45	150	1.33	318	386	329.85	287	359	291.76	19.8	7.5	0	31	99	1.09	0.69	0.66	0.86	1.27	1.35	0.34	0.22	-0.54	76	249	408	513
209	1	2	5	14	335N6	77	16330	7870	200	293	550	36	1	361	451	442.32	329	413	308.38	21.5	8.9	0	32	122	1.17	290	386	372.77	264	336	268.99	24.6	9.9	0	26	122	1.08	0.81	1	0.89	1.32	1.56	0.5	0.35	-0.3	58	244	361	451
224	1	2	6	14	335N6	77	16340	8250	200	293	550	27	1	371	445	354.87	313	372	283.65	26.3	11.6	0	58	132	1.31	337	406	311.05	274	353	335.46	21.2	6.5	0	63	132	1	1.09	1	0.97	1.43	1.7	0.56	0.41	0.12	121	264	371	445
51	1	1	4	6	11C5	78	7725	7585	120	88	812	18	3	1411	1742	1435.42	371	435	312.43	79.5	63.6	0	1040	1371	4.52	894	1263	1148.31	311	369	284.16	68.2	50	0	583	952	3.15	0.56	0.69	0.61	0.9	0.94	0.52	0.42	-0.84	1623	2323	1411	1742
66	1	1	5	6	11C5	78	7705	7940	140	134	681	9	3	948	1282	1211.85	355	417	289.88	73.9	51.5	0	593	927	3.27	759	1005	927.44	250	316	269.95	65.7	47	0	509	755	2.81	0.86	0.81	0.85	1.88	7.71	0.19	0.06	-0.22	1102	1682	948	1282
81	1	1	6	6	11C5	78	7715	8310	120	96	777	12	3	1143	1553	1460.66	405	476	324.99	74	53.1	0	738	1148	3.52	829	1057	832.49	281	334	257.93	67.7	52.1	0	548	776	3.21	0.74	0.68	0.75	1.35	3.71	0.29	0.26	-0.43	1286	1924	1143	1553
316	2	1	4	1	342J4	79	5840	16450	120	97	742	42	3	1202	1444	1012.73	481	546	377.98	72.2	48.5	0	721	963	3.18	826	1062	903.27	324	407	369.88	60.8	35.1	0	502	738	2.23	0.7	0.77	0.7	0.84	0.54	0.64	0.52	-0.52	1223	1701	1202	1444
331	2	1	5	1	342J4	79	5840	16835	120	96	777	44	3	1411	1664	991.55	396	472	361.77	89.6	67.7	0	1015	1268	3.9	924	1078	880.89	290	361	287.5	71.9	52.1	0	634	788	3.21	0.62	0.62	0.63	0.63	0.29	0.73	0.68	-0.68	1649	2056	1411	1664
346	2	1	6	1	342J4	79	5835	17205	120	88	812	48	3	1213	1506	912.96	428	492	340	83	59.1	0	785	1078	3.57	910	1179	1015.01	328	394	311.5	65.9	47.7	0	582	851	2.92	0.74	0.79	0.74	0.95	0.8	0.55	0.25	-0.43	1367	1929	1213	1506
460	2	2	4	10	555G22	80	14910	16445	150	154	681	8	3	2585	3513	3216.49	357	416	309.35	96.1	92.2	0	2228	3156	8.36	2494	3413	2867.03	291	345	263.32	97.4	95.5	0	2203	3122	9.47	0.99	0.99	1.01	1.58	2.86	0.37	0.17	-0.02	4431	6278	2585	3513
475	2	2	5	10	555G22	80	14915	16825	160	172	716	12	3	2602	3108	2258.28	360	423	310.45	97.7	94.2	0	2242	2748	8.38	2654	3102	2211.89	255	323	255.2	97.7	95.3	0	2399	2847	10.4	1.07	1.04	1.05	1.26	0.9	0.49	0.25	0.1	4641	5595	2602	3108
490	2	2	6	10	555G22	80	14910	17195	140	134	681	8	3	2774	3508	2858.1	308	385	305.62	97.8	93.3	0	2466	3200	9.08	2806	3359	2057.7	250	331	279.33	100	98.5	0	2556	3109	10.05	1.04	0.97	1.05	1.67	3.63	0.31	0.19	0.05	5022	6309	2774	3508
317	2	1	4	2	505F3	81	6240	16450	200	293	550	18	1	439	492	341.08	354	438	322.02	27.3	8.2	0	85	138	1.36	375	454	385.45	276	362	299.64	30.7	12.6	0	99	178	1.25	1.16	1.29	1.14	1.49	1.52	0.82	0.53	0.22	184	316	439	492
332	2	1	5	2	505F3	81	6230	16830	200	293	550	29	1	467	528	348.73	391	436	304.56	27.6	11.9	0	76	137	1.53	361	445	374.42	260	324	274.5	31.4	15.4	0	101	185	1.32	1.33	1.35	1.18	1.75	1.88	0.63	0.34	0.41	177	322	467	528
347	2	1	6	2	505F3	81	6240	17190	200	293	550	18	1	381	470	370.88	418	487	340.82	17.4	6.8	0	-36	52	1.12	326	396	299.49	318	388	324.05	18.4	5.1	0	8	78	1.01	-0.22	1.5	1.04	2.4	3.86	0.49	0.37	0	-29	130	381	470
461	2	2	4	11	263G23	82	15285	16445	160	172	716	8	3	1846	2336	1998.66	345	407	300.96	93	89	0	1501	1991	6.13	1355	1609	1261.07	294	357	285.09	84.9	70.3	0	1061	1315	4.75	0.71	0.66	0.68	0.85	0.87	0.3	0.22	-0.5	2562	3306	1846	2336
476	2	2	5	11	263G23	82	15275	16805	150	156	716	19	3	2248	2758	2338.26	347	415	310.66	96.8	93.6	0	1901	2411	7.24	1891	2207	1558.52	237	317	263.3	94.2	91	0	1654	1970	7.18	0.87	0.82	0.87	1.21	2.21	0.28	0.17	-0.2	3555	4381	2248	2758
491	2	2	6	11	263G23	82	15265	17170	120	96	777	32	3	2462	3209	2719.48	359	418	311.43	100	99	0	2103	2850	7.91	1707	2336	1955.09	262	329	252.09	99	95.8	0	1445	2074	6.77	0.69	0.73	0.71	0.86	0.54	0.2	0.08	-0.54	3548	4924	2462	3209
318	2	1	4	3	309H15	83	6615	16455	140	124	716	19	3	2341	2951	2403.44	361	437	376.07	92.7	88.7	0	1980	2590	6.22	1299	1582	1245.7	257	318	244.15	86.3	75.8	0	1042	1325	5.32	0.53	0.51	0.51	0.89	3.44	0.34	0.44	-0.93	3022	3915	2341	2951
333	2	1	5	3	309H15	83	6610	16815	150	154	681	23	3	1487	2637	3894.27	399	460	368.22	77.3	64.9	0	1088	2238	4.04	1015	1559	1923.44	303	362	294.05	76.6	55.8	0	712	1256	3.45	0.65	0.56	0.64	0.92	1.03	0.1	0.04	-0.61	1800	3494	1487	2637
348	2	1	6	3	309H15	83	6595	17195	120	88	812	37	3	2172	3583	4620.8	417	484	352.55	95.5	84.1	0	1755	3166	6.16	1392	1881	1964.02	343	396	304.53	80.7	68.2	0	1049	1538	4.57	0.6	0.49	0.56	0.66	0.48	0.13	0.1	-0.74	2804	4704	2172	3583
462	2	2	4	12	30C8	84	15655	16435	160	172	716	14	3	3745	4511	4027.33	328	401	321.94	94.8	91.3	0	3417	4183	11.63	2294	2717	2188.85	245	312	262.72	97.1	89	0	2049	2472	8.73	0.6	0.59	0.62	2.77	21.83	0.28	0.26	-0.74	5466	6655	3745	4511
477	2	2	5	12	30C8	84	15655	16820	150	154	681	4	3	4104	4641	2926.32	311	386	315.4	100	99.4	0	3793	4330	13.01	2045	2277	1740.83	258	334	287.96	91.6	84.4	0	1787	2019	7.1	0.47	0.47	0.44	0.49	0.37	0.2	0.11	-1.09	5580	6349	4104	4641
492	2	2	6	12	30C8	84	15655	17190	150	154	681	9	3	4146	4468	2277.92	334	390	293.6	97.4	96.8	0	3812	4134	14.12	2455	2692	1690.26	258	325	269.84	93.5	89.6	0	2197	2434	9.1	0.58	0.59	0.56	1.07	5.11	0.47	0.41	-0.8	6009	6568	4146	4468
319	2	1	4	4	RP11-245E23	85	7000	16460	200	293	550	16	1	372	446	320.79	415	463	359.65	15.7	4.4	0	-42	31	1.03	332	385	303.2	324	381	302.5	19.1	6.8	0	8	61	1.1	-0.19	1.97	1.11	2.18	5.52	0.79	0.71	0	-35	92	372	446
334	2	1	5	4	RP11-245E23	85	6990	16820	200	293	550	17	1	450	484	304.41	432	466	295.11	17.7	6.5	0	18	52	1.52	329	403	320.51	348	403	314.04	18.1	6.5	0	-18	55	1.05	-1.06	1.06	0.98	1.47	1.51	0.72	0.46	0	-1	107	450	484
349	2	1	6	4	RP11-245E23	85	6990	17200	200	293	550	18	1	375	454	351.2	423	485	314.63	19.1	7.2	0	-47	31	1.19	335	362	242.12	349	419	321.11	12.6	1.7	0	-13	13	1.04	0.29	0.42	0.65	2.61	5.4	0.45	0.42	-1.78	-62	44	375	454
463	2	2	4	13	474L7	86	16020	16465	180	230	585	17	3	2537	3568	3676.5	387	456	318.02	97.4	89.1	0	2150	3181	7.98	1127	1610	1878.01	298	357	300.76	77.4	61.3	0	829	1312	3.75	0.39	0.41	0.38	0.49	0.68	0.19	0.14	-1.37	2979	4493	2537	3568
478	2	2	5	13	474L7	86	16025	16825	190	256	620	3	3	2120	3296	3970.61	411	464	325.76	94.9	85.9	0	1709	2885	6.51	1108	1511	1552.08	276	337	265.67	82	65.6	0	832	1235	4.17	0.49	0.43	0.47	0.79	1.81	0.15	0.15	-1.04	2541	4120	2120	3296
493	2	2	6	13	474L7	86	16025	17205	160	172	716	6	3	2806	4694	5551.41	393	478	376.18	95.9	88.4	0	2413	4301	7.46	1484	2111	2251.86	279	345	282.12	87.2	73.3	0	1205	1832	5.26	0.5	0.43	0.48	0.57	0.45	0.16	0.15	-1	3618	6133	2806	4694
320	2	1	4	5	552M6	87	7375	16450	140	134	681	8	3	3316	4745	6112.25	406	463	316.39	98.5	97	0	2910	4339	10.48	1840	2789	3442.53	308	383	313.87	89.6	79.1	0	1532	2481	5.86	0.53	0.57	0.52	0.65	0.67	0.15	0.07	-0.93	4442	6820	3316	4745
335	2	1	5	5	552M6	87	7365	16825	130	112	716	18	3	3624	5216	5418.27	396	466	323.74	97.3	94.6	0	3228	4820	11.19	2146	2660	2501.61	308	371	284.09	91.1	83.9	0	1838	2352	7.55	0.57	0.49	0.54	0.77	1.38	0.21	0.2	-0.81	5066	7172	3624	5216
350	2	1	6	5	552M6	87	7365	17195	130	112	716	17	3	3615	5631	6714.92	453	514	349.46	96.4	93.8	0	3162	5178	10.34	2506	3267	3540.94	337	423	331.94	95.5	89.3	0	2169	2930	7.55	0.69	0.57	0.67	0.84	0.9	0.06	0.01	-0.54	5331	8108	3615	5631
321	2	1	4	6	13H5	88	7745	16445	120	88	812	12	3	2271	3977	5530.95	385	450	327.84	94.3	88.6	0	1886	3592	6.93	1858	3267	3680.86	312	381	290.08	97.7	88.6	0	1546	2955	6.41	0.82	0.82	0.97	2.4	10.74	0.24	0.13	-0.29	3432	6547	2271	3977
336	2	1	5	6	13H5	88	7745	16825	140	124	716	13	3	2118	3121	4284.99	447	501	364.99	90.3	81.5	0	1671	2674	5.8	1747	2658	3421.08	341	405	300.72	88.7	83.1	0	1406	2317	5.81	0.84	0.87	0.83	4.34	20.55	0.36	0.21	-0.25	3077	4991	2118	3121
351	2	1	6	6	13H5	88	7735	17195	100	60	812	22	3	1981	3510	3987.7	432	492	339.43	91.7	83.3	0	1549	3078	5.84	2398	3491	3451.38	353	433	324.22	100	88.3	0	2045	3138	7.4	1.32	1.02	1.28	16.63	92.08	0.51	0.35	0.4	3594	6216	1981	3510
52	1	1	4	7	157H4	89	8080	7580	200	293	550	9	1	377	459	337.12	442	511	341.65	15.4	4.4	0	-64	17	1.1	290	361	309.26	270	346	290.96	20.1	7.2	0	20	91	1	-0.31	5.35	1.14	3.48	9.05	0.58	0.4	0	-45	108	377	459
67	1	1	5	7	157H4	89	8090	7940	200	293	550	8	1	388	441	326.21	384	445	306.57	20.1	6.8	0	4	57	1.27	286	354	291.71	263	336	289.51	19.8	7.2	0	23	91	0.99	5.75	1.6	1.15	1.79	2.56	0.68	0.57	2.52	27	148	388	441
82	1	1	6	7	157H4	89	8080	8310	200	293	550	14	1	448	492	312.25	448	491	327.07	17.1	4.4	0	0	44	1.37	255	323	267.1	245	305	253.71	20.8	9.6	0	10	78	1.01	1	1.77	0.98	1.54	1.85	0.65	0.57	0	10	122	448	492
53	1	1	4	8	285H4	90	8470	7570	200	293	550	8	1	573	635	399.43	526	758	1550.65	1	0	0	47	109	0.37	289	339	255.64	256	467	1134.75	0	0	0	33	83	0.25	0.7	0.76	0.71	1.01	0.94	0.43	0.46	-0.51	80	192	573	635
68	1	1	5	8	285H4	90	8450	7930	200	293	550	20	1	579	645	407.4	449	535	388.88	28.3	8.2	0	130	196	1.49	357	403	306.28	235	314	270.4	32.1	11.6	0	122	168	1.32	0.94	0.86	0.78	0.98	1.47	0.6	0.63	-0.09	252	364	579	645
83	1	1	6	8	285H4	90	8460	8310	200	293	550	12	1	481	494	290.32	447	508	322.57	17.1	2.4	0	34	47	1.49	271	361	297.55	228	303	262.05	27.6	9.9	0	43	133	1.03	1.26	2.83	1.24	1.62	1.36	0.74	0.52	0.34	77	180	481	494
54	1	1	4	9	810G21	91	8855	7555	110	80	812	25	3	1203	2888	4551.81	621	715	787.54	45	28.8	0	582	2267	1.53	1147	3043	5345.17	213	288	268.02	82.5	70	0	934	2830	4.28	1.6	1.25	1.19	2.14	2.54	0.57	0.23	0.68	1516	5097	1203	2888
69	1	1	5	9	810G21	91	8835	7925	100	60	812	22	3	1722	3580	5419.93	562	615	387.55	80	68.3	0	1160	3018	4.44	1822	3486	5140.9	221	284	227.39	90	86.7	0	1601	3265	8.01	1.38	1.08	1.36	2.34	2.98	0	0	0.46	2761	6283	1722	3580
84	1	1	6	9	810G21	91	8845	8295	140	124	716	28	3	1436	2300	3314.55	467	519	347.69	72.6	57.3	0	969	1833	4.13	1957	2652	3291.23	266	362	301.96	95.2	87.9	0	1691	2386	6.48	1.75	1.3	1.69	3.84	13.95	0.23	0.05	0.8	2660	4219	1436	2300
55	1	1	4	10	452P23	92	9225	7565	150	156	716	15	3	4403	7095	7092.34	483	553	355.1	89.1	82.1	0	3920	6612	12.4	3636	5384	5163.62	218	302	273.63	95.5	91.7	0	3418	5166	13.29	0.87	0.78	0.88	1.3	2.45	0.48	0.43	-0.2	7338	11778	4403	7095
70	1	1	5	10	452P23	92	9225	7930	140	134	681	22	3	4698	7398	6653	494	566	360.18	91.8	90.3	0	4204	6904	13.04	3955	5925	4684.53	258	331	269.56	97	96.3	0	3697	5667	14.67	0.88	0.82	0.92	1.18	1.07	0.44	0.4	-0.19	7901	12571	4698	7398
85	1	1	6	10	452P23	92	9225	8305	130	112	716	22	3	5439	7029	5398.69	470	540	359.5	98.2	92	0	4969	6559	15.13	4703	5603	3522.42	281	372	315.04	99.1	99.1	0	4422	5322	14.93	0.89	0.81	0.93	5.39	43.95	0.3	0.22	-0.17	9391	11881	5439	7029
56	1	1	4	11	512C24	93	9600	7580	200	293	550	15	1	366	447	309.37	429	495	393.39	14	1.7	0	-62	18	0.93	236	329	273.82	231	314	277.89	23.2	7.8	0	5	98	0.85	-0.08	5.44	1.13	1.37	0.91	0.74	0.69	0	-58	116	366	447
71	1	1	5	11	512C24	93	9590	7930	200	293	550	17	1	431	475	328.21	438	514	363.34	15.4	4.4	0	-6	37	1.19	247	326	276.43	262	348	292.73	16.7	5.5	0	-14	64	0.84	2.14	1.73	0.91	1.86	3.33	0.55	0.43	1.1	-22	101	431	475
86	1	1	6	11	512C24	93	9600	8310	200	293	550	18	1	499	523	350.14	481	543	336.79	17.4	5.1	0	18	42	1.48	318	399	314.92	321	389	295.87	20.8	7.2	0	-2	78	1.07	-0.17	1.86	1.02	1.33	1.2	0.66	0.55	0	15	120	499	523
57	1	1	4	12	RP11-285E18	94	9970	7565	100	62	777	11	3	1828	6666	9746.06	441	495	353.17	95.2	85.5	0	1387	6225	5.18	1543	2711	3071.34	331	391	301.01	82.3	69.4	0	1212	2380	5.13	0.87	0.38	0.47	1.14	3.35	0.09	0.09	-0.19	2599	8605	1828	6666
72	1	1	5	12	RP11-285E18	94	9965	7925	100	60	812	22	3	2137	6298	9231.32	469	527	353.25	91.7	76.7	0	1668	5829	6.05	1127	2506	3511.59	315	387	297.31	71.7	53.3	0	812	2191	3.79	0.49	0.38	0.41	0.76	1.2	0.11	0.08	-1.04	2480	8020	2137	6298
87	1	1	6	12	RP11-285E18	94	9975	8325	100	60	812	13	3	1586	4469	6253.94	441	515	342.31	78.3	66.7	0	1145	4028	4.63	1245	2364	2804.55	381	444	315.77	76.7	56.7	0	864	1983	3.94	0.75	0.49	0.72	14.97	101.39	0.22	0.23	-0.41	2009	6011	1586	4469
322	2	1	4	7	RP11-157E11	95	8120	16445	150	154	681	12	3	1385	1885	2061.77	389	450	326.89	78.6	66.2	0	996	1496	4.24	1043	1442	1435.4	298	378	306.84	77.3	58.4	0	745	1144	3.4	0.75	0.76	0.75	1.06	1.02	0.27	0.15	-0.42	1741	2640	1385	1885
337	2	1	5	7	RP11-157E11	95	8145	16805	150	156	716	20	3	1225	1758	1871.06	409	479	333.62	76.9	55.8	0	816	1349	3.67	1109	1294	985.68	300	382	299.3	78.8	60.3	0	809	994	3.71	0.99	0.74	1	1.57	4.8	0.23	0.19	-0.01	1625	2343	1225	1758
352	2	1	6	7	RP11-157E11	95	8115	17205	120	88	812	19	3	1756	2506	2332.09	443	505	362.39	88.6	69.3	0	1313	2063	4.85	1358	1826	1483.05	394	441	304.48	79.5	69.3	0	964	1432	4.46	0.73	0.69	0.72	4.15	29.39	0.24	0.15	-0.45	2277	3495	1756	2506
323	2	1	4	8	488P11	96	8500	16470	200	293	550	25	1	555	859	1827.91	388	441	300.4	39.6	21.2	0	167	471	1.85	495	723	1258.69	311	432	473.52	29.4	11.3	0	184	412	1.05	1.1	0.87	1.13	1.58	3.35	0.1	0.02	0.14	351	883	555	859
338	2	1	5	8	488P11	96	8500	16820	200	293	550	7	1	480	567	411.75	405	485	341.73	25.6	9.9	0	75	162	1.4	479	575	457.8	339	389	286.6	35.8	17.4	0	140	236	1.67	1.87	1.46	1.42	3.19	10.8	0.6	0.29	0.9	215	398	480	567
353	2	1	6	8	488P11	96	8490	17200	200	293	550	18	1	604	670	457.04	467	548	379.96	28.3	8.9	0	137	203	1.59	419	502	393.52	398	479	348.97	19.1	9.2	0	21	104	1.2	0.15	0.51	0.51	1.08	1.33	0.47	0.3	-2.71	158	307	604	670
324	2	1	4	9	138N13	97	8880	16460	200	293	550	14	1	424	479	326.4	413	494	386.4	17.7	3.1	0	11	66	1.1	299	370	304.84	270	350	299.31	20.5	6.8	0	29	100	1	2.64	1.52	1.29	1.85	1.78	0.6	0.42	1.4	40	166	424	479
339	2	1	5	9	138N13	97	8880	16830	200	293	550	9	1	457	518	364.42	445	510	386.35	16.4	5.5	0	12	73	1.18	348	418	389.38	316	381	299.47	19.5	7.8	0	32	102	1.16	2.67	1.4	1	1.46	1.3	0.61	0.33	1.42	44	175	457	518
354	2	1	6	9	138N13	97	8870	17200	200	293	550	13	1	550	641	435.16	568	655	515.67	12.3	3.8	0	-17	73	1.07	392	435	293.55	405	466	344.45	17.1	2.4	0	-12	30	1.14	0.72	0.41	0.91	1.25	1.47	0.45	0.44	-0.47	-31	103	550	641
325	2	1	4	10	349J19	98	9270	16455	170	196	585	15	3	3113	3689	2715.66	436	514	368.63	93.9	86.2	0	2677	3253	8.44	3382	3704	2992.82	335	383	283.26	89.3	84.7	0	3047	3369	11.94	1.14	1.04	1.11	1.34	1.48	0.65	0.34	0.19	5724	6622	3113	3689
340	2	1	5	10	349J19	98	9265	16825	160	172	716	8	3	3292	3658	2553.62	481	542	354.71	92.4	89.5	0	2811	3177	9.28	2890	3146	2359.94	347	399	295.43	92.4	89.5	0	2543	2799	9.78	0.9	0.88	0.85	1.01	0.72	0.34	0.13	-0.14	5354	5976	3292	3658
355	2	1	6	10	349J19	98	9275	17185	160	172	716	20	3	3669	3828	2517.92	495	561	358.76	91.9	86	0	3174	3333	10.23	3108	3292	2393.11	327	407	317.02	90.7	85.5	0	2781	2965	9.8	0.88	0.89	0.86	5.65	52.33	0.56	0.34	-0.19	5955	6298	3669	3828
326	2	1	4	11	132L12	99	9645	16445	210	316	504	12	3	3640	3659	2390.34	446	518	368.37	84.2	77.8	0	3194	3213	9.88	3064	3079	1991.04	328	375	282.54	85.4	81.3	0	2736	2751	10.84	0.86	0.86	0.86	1.33	2.01	0.68	0.67	-0.22	5930	5964	3640	3659
341	2	1	5	11	132L12	99	9645	16820	200	280	585	12	3	3246	3478	1927.2	412	483	345.58	93.2	90.7	0	2834	3066	9.39	2828	2811	1534.66	358	430	347.34	87.5	85	0	2470	2453	8.14	0.87	0.8	0.85	0.94	1.21	0.7	0.76	-0.2	5304	5519	3246	3478
356	2	1	6	11	132L12	99	9640	17195	190	250	585	7	3	2984	3779	2483.48	495	558	359.68	93.6	89.6	0	2489	3284	8.3	2673	2918	1840.25	324	413	358.55	89.2	82.4	0	2349	2594	7.45	0.94	0.79	0.86	0.99	0.97	0.47	0.4	-0.08	4838	5878	2984	3779
327	2	1	4	12	159J2	100	10035	16435	120	88	812	29	3	2045	2309	1204.62	378	448	336.09	90.9	87.5	0	1667	1931	6.08	1410	1706	1051.67	273	346	286.75	94.3	84.1	0	1137	1433	4.92	0.68	0.74	0.68	1.04	1.4	0.56	0.41	-0.55	2804	3364	2045	2309
342	2	1	5	12	159J2	100	10040	16805	110	78	777	36	3	2230	2482	1547.67	387	469	339.26	92.3	84.6	0	1843	2095	6.57	1604	1790	1080.45	313	390	322.19	91	76.9	0	1291	1477	4.98	0.7	0.71	0.7	0.96	1.69	0.42	0.37	-0.51	3134	3572	2230	2482
357	2	1	6	12	159J2	100	10045	17175	120	88	812	42	3	2578	2679	1436.92	483	548	353.81	96.6	89.8	0	2095	2196	7.29	1407	1599	1154.96	344	428	408.28	75	56.8	0	1063	1255	3.45	0.51	0.57	0.51	0.66	0.61	0.34	0.18	-0.98	3158	3451	2578	2679
58	1	1	4	13	182M20	101	10345	7555	180	216	620	19	3	4798	4915	3199.48	374	466	340.61	90.7	82.4	0	4424	4541	14.09	7718	7070	3684.86	340	403	302.99	98.6	96.8	0	7378	6730	25.47	1.67	1.48	1.52	6.34	48.05	1.01	0.77	0.74	11802	11271	4798	4915
73	1	1	5	13	182M20	101	10345	7935	160	172	716	15	3	4848	5250	3482.21	433	496	348.4	97.1	91.3	0	4415	4817	13.92	6427	6695	3828.52	384	467	345.56	100	100	0	6043	6311	18.6	1.37	1.31	1.34	1.8	1.62	1.04	0.9	0.45	10458	11128	4848	5250
88	1	1	6	13	182M20	101	10345	8315	150	156	716	11	3	3848	5326	4026.44	457	514	347.98	98.1	92.9	0	3391	4869	11.06	5531	6751	4192.49	445	508	359.56	100	100	0	5086	6306	15.38	1.5	1.3	1.55	1.76	1.4	0.76	0.53	0.58	8477	11175	3848	5326
59	1	1	4	14	173B14	102	10725	7570	220	346	469	13	3	6345	6676	5243.49	406	491	359.73	87	80.6	0	5939	6270	17.64	5153	5342	3701.37	325	396	358.15	85.8	82.4	0	4828	5017	14.39	0.81	0.8	0.82	13.03	193.73	0.55	0.61	-0.3	10767	11287	6345	6676
74	1	1	5	14	173B14	102	10715	7945	210	316	504	4	3	6614	6942	4506.06	417	468	328.76	91.1	88.6	0	6197	6525	20.12	5372	5437	3040.03	338	413	316.61	94.3	90.2	0	5034	5099	16.97	0.81	0.78	0.8	2.75	24.25	0.49	0.52	-0.3	11231	11624	6614	6942
89	1	1	6	14	173B14	102	10720	8325	210	312	469	8	3	6830	7393	4889.97	469	517	425.27	92.3	90.4	0	6361	6924	16.06	5453	6077	3910.96	369	442	372.13	91	87.5	0	5084	5708	14.65	0.8	0.82	0.82	1.3	5.52	0.62	0.6	-0.32	11445	12632	6830	7393
60	1	1	4	15	29G8	103	11095	7575	120	88	812	8	3	1128	1382	1030.48	397	468	337.83	68.2	54.5	0	731	985	3.34	774	1113	947.94	292	369	309.93	63.6	40.9	0	482	821	2.5	0.66	0.83	0.72	1.25	2.79	0.62	0.45	-0.6	1213	1806	1128	1382
75	1	1	5	15	29G8	103	11105	7935	100	60	812	22	3	1113	1402	1094.96	385	441	319.01	73.3	56.7	0	728	1017	3.49	1262	1394	877.78	265	333	262.39	80	68.3	0	997	1129	4.81	1.37	1.11	1.33	1.43	1.27	0.57	0.5	0.45	1725	2146	1113	1402
90	1	1	6	15	29G8	103	11095	8335	120	88	812	15	3	930	1203	843.66	431	484	350.92	63.6	48.9	0	499	772	2.65	835	985	782.66	344	415	336.48	56.8	36.4	0	491	641	2.48	0.98	0.83	0.84	1.33	1.84	0.71	0.58	-0.02	990	1413	930	1203
328	2	1	4	13	122K21	104	10390	16450	200	293	550	8	1	428	500	357.26	395	474	346.73	21.5	8.5	0	33	105	1.23	284	357	273.4	276	351	299.88	19.5	6.8	0	8	81	0.95	0.24	0.77	0.72	0.93	0.71	0.54	0.49	-2.04	41	186	428	500
343	2	1	5	13	122K21	104	10400	16820	200	293	550	17	1	439	498	369.52	409	472	344.79	21.2	7.8	0	30	89	1.27	317	382	305	298	365	280.05	20.8	8.9	0	19	84	1.13	0.63	0.94	0.7	1.56	2.15	0.51	0.38	-0.66	49	173	439	498
358	2	1	6	13	122K21	104	10390	17190	200	293	550	9	1	481	533	353.33	453	505	332.46	23.2	5.1	0	28	80	1.45	395	450	332.19	325	390	318.35	25.3	8.5	0	70	125	1.24	2.5	1.56	1.12	1.72	2.61	0.78	0.69	1.32	98	205	481	533
329	2	1	4	14	RP11-332E3	105	10775	16460	160	180	681	22	3	3185	4071	3360.13	500	629	544.7	95.6	88.3	0	2685	3571	5.85	2659	3083	2441.48	447	582	494.69	87.8	81.7	0	2212	2636	5.38	0.82	0.74	0.81	0.98	1.41	0.29	0.15	-0.28	4897	6207	3185	4071
344	2	1	5	14	RP11-332E3	105	10780	16835	150	154	681	26	3	3918	4867	3500.76	426	470	305.37	100	100	0	3492	4441	12.83	3409	3886	3341.19	297	375	303.06	92.2	90.3	0	3112	3589	11.25	0.89	0.81	0.77	0.91	0.74	0.28	0.08	-0.17	6604	8030	3918	4867
359	2	1	6	14	RP11-332E3	105	10775	17205	150	156	716	19	3	4454	5525	4899.02	449	513	360.71	99.4	99.4	0	4005	5076	12.35	3092	3942	3779.47	291	365	298.19	92.3	89.1	0	2801	3651	10.37	0.7	0.72	0.69	0.81	0.69	0.26	0.11	-0.52	6806	8727	4454	5525
330	2	1	4	15	10M21	106	11125	16465	150	156	716	20	3	866	922	595.04	387	442	318.22	59	37.2	0	479	535	2.72	550	584	343.01	253	334	278.29	51.9	28.2	0	297	331	1.98	0.62	0.62	0.63	0.79	0.57	0.36	0.39	-0.69	776	866	866	922
345	2	1	5	15	10M21	106	11135	16825	180	216	620	4	3	719	806	493.96	349	413	291.57	58.8	35.6	0	370	457	2.47	515	563	391.52	263	328	255.95	49.5	26.4	0	252	300	2.01	0.68	0.66	0.67	1.24	4.37	0.57	0.52	-0.55	622	757	719	806
360	2	1	6	15	10M21	106	11135	17215	180	216	620	19	3	727	834	507.73	298	430	319.7	61.6	36.1	0	429	536	2.27	508	585	429.9	148	324	253.67	57.9	38	0	360	437	2	0.84	0.82	0.75	1.24	3.39	0.66	0.61	-0.25	789	973	727	834
183	1	2	4	3	VECT	110	12220	7590	200	293	550	65	1	867	990	666.85	394	458	369.32	56.7	36.2	0	473	596	2.35	361	413	293.1	236	322	279.59	31.1	11.3	0	125	177	1.29	0.26	0.3	0.29	0.47	1.03	0.28	0.42	-1.92	598	773	867	990
198	1	2	5	3	VECT	110	12225	7955	130	112	716	54	3	1284	1456	648.86	347	437	331.77	89.3	71.4	0	937	1109	3.87	351	379	253.69	256	340	318.35	21.4	4.5	0	95	123	1.1	0.1	0.11	0.15	0.19	0.16	0.26	0.43	-3.3	1032	1232	1284	1456
213	1	2	6	3	VECT	110	12240	8270	200	293	550	14	1	587	797	611.76	374	458	346.03	42.7	28.3	0	213	423	1.7	268	351	307.17	265	344	277.81	20.8	7.8	0	3	86	0.96	0.01	0.2	0.32	0.37	0.31	0.34	0.45	-6.15	216	509	587	797
181	1	2	4	1	MRV2	111	11465	7565	140	124	716	41	3	676	715	427.72	375	428	328.42	44.4	24.2	0	301	340	2.06	1413	1917	1650.12	259	334	288.14	79	66.1	0	1154	1658	4.9	3.83	4.88	4.03	5.38	4.44	3.05	0.63	1.94	1455	1998	676	715
196	1	2	5	1	MRV2	111	11495	7935	150	156	716	39	3	571	661	479.89	372	432	304.99	41	18.6	0	199	289	1.87	957	1723	1602.71	253	325	260.06	70.5	58.3	0	704	1470	3.68	3.54	5.09	4.23	5.64	5.43	2.11	0.4	1.82	903	1759	571	661
211	1	2	6	1	MRV2	111	11475	8305	120	88	812	29	3	541	692	421.27	440	492	338.83	34.1	18.2	0	101	252	1.6	1965	2286	1467.5	318	382	307.49	89.8	80.7	0	1647	1968	6.39	16.31	7.81	7.66	15.97	45.22	2.44	0.49	4.03	1748	2220	541	692
451	2	2	4	1	MRV2	112	11495	16455	100	60	812	33	3	709	753	393.24	378	443	323.36	53.3	21.7	0	331	375	2.19	2455	2712	1301.61	253	329	272.81	98.3	98.3	0	2202	2459	9	6.65	6.56	6.74	8.17	5.65	2	0.36	2.73	2533	2834	709	753
466	2	2	5	1	MRV2	112	11505	16845	100	60	812	30	3	600	628	378.98	266	419	310.21	51.7	23.3	0	334	362	1.93	1587	1886	1197.44	287	352	276.46	95	76.7	0	1300	1599	5.74	3.89	4.42	3.93	5.14	4.97	2.53	0.64	1.96	1634	1961	600	628
481	2	2	6	1	MRV2	112	11505	17215	190	256	620	27	3	512	569	384.17	390	469	342.77	27	11.7	0	122	179	1.49	566	1059	1267.53	326	395	304.81	46.5	32	0	240	733	1.86	1.97	4.09	2.27	4.19	6.63	1.9	0.33	0.98	362	912	512	569
182	1	2	4	2	ALFA1-1	113	11850	7590	200	293	550	64	1	388	440	314.47	409	485	366.47	16.4	3.1	0	-20	31	1.06	310	354	286.22	295	354	276.1	19.5	7.2	0	15	59	1.12	-0.71	1.9	0.83	3.43	9.15	0.56	0.38	0	-6	90	388	440
197	1	2	5	2	ALFA1-1	113	11850	7930	200	293	550	29	1	421	494	352.89	420	474	333.99	18.8	6.1	0	1	74	1.26	327	389	290.92	265	330	303.58	24.9	6.8	0	62	124	1.08	62	1.68	1.59	5.03	11.93	0.58	0.49	5.95	63	198	421	494
212	1	2	6	2	ALFA1-1	113	11840	8290	200	293	550	18	1	411	489	355.04	389	451	365.46	19.8	6.1	0	22	100	1.12	322	368	252.26	312	361	273.61	16.7	4.4	0	10	56	1.18	0.45	0.56	0.63	1.21	1.74	0.44	0.39	-1.14	32	156	411	489
1	1	1	1	1	ALFA1-2	114	5820	6470	200	293	550	27	1	351	449	345.19	397	446	343.89	17.4	7.2	0	-45	52	1.02	253	325	258.21	246	320	275.09	19.8	5.8	0	7	79	0.92	-0.15	1.52	0.99	1.61	2.79	0.52	0.48	0	-39	131	351	449
16	1	1	2	1	ALFA1-2	114	5840	6820	200	293	550	4	1	432	480	345.98	391	436	300.36	24.2	8.9	0	41	89	1.44	320	379	299.72	279	326	238.09	25.9	10.9	0	41	100	1.34	1	1.12	0.85	1.09	0.82	0.66	0.58	0	82	189	432	480
31	1	1	3	1	ALFA1-2	114	5820	7200	200	293	550	16	1	398	461	316.57	398	453	304.8	19.8	6.8	0	0	63	1.31	324	366	270.89	269	352	290.6	21.8	4.4	0	55	97	1.11	1	1.54	1.24	5.54	24.31	0.59	0.48	0	55	160	398	461
195	1	2	4	15	ALFA1-3	115	16695	7490	210	312	469	46	3	612	743	655.53	303	378	301.47	50.6	28.2	0	309	440	2.03	1333	1897	1985.05	284	361	293.48	75.3	65.4	0	1049	1613	4.54	3.39	3.67	3.47	6.42	14.57	1.66	0.3	1.76	1358	2053	612	743
210	1	2	5	15	ALFA1-3	115	16695	7855	220	332	504	54	3	558	625	451.77	351	422	290.53	43.4	19.9	0	207	274	1.92	1210	1755	1795.64	320	376	283.87	72	60.8	0	890	1435	4.26	4.3	5.24	4.39	6.84	12.72	2.63	0.44	2.1	1097	1709	558	625
225	1	2	6	15	ALFA1-3	115	16710	8245	230	378	469	34	3	612	714	464.36	327	381	278.77	51.1	29.4	0	285	387	2.2	1145	1556	1426.2	275	352	283.72	70.9	60.1	0	870	1281	4.04	3.05	3.31	3.14	6.93	40.15	2.3	0.56	1.61	1155	1668	612	714
452	2	2	4	2	ALFA2-1	116	11880	16470	200	293	550	30	1	475	533	371.34	380	429	304.75	28	11.9	0	95	153	1.56	298	393	335.43	242	297	228.95	32.1	17.1	0	56	151	1.3	0.59	0.99	0.77	1.25	1.23	0.57	0.4	-0.76	151	304	475	533
467	2	2	5	2	ALFA2-1	116	11890	16840	200	293	550	20	1	468	520	361.37	331	404	304.49	31.7	10.9	0	137	189	1.54	313	381	295.47	219	299	256.84	30	13	0	94	162	1.22	0.69	0.86	0.72	1.14	1.08	0.56	0.46	-0.54	231	351	468	520
482	2	2	6	2	ALFA2-1	116	11900	17190	200	293	550	9	1	399	478	353.27	344	434	313.04	25.3	7.5	0	55	134	1.27	304	368	290.78	259	329	275.49	22.2	8.9	0	45	109	1.1	0.82	0.81	0.82	1.78	2.83	0.41	0.25	-0.29	100	243	399	478
271	2	1	1	1	ALFA2-2	117	5900	15340	200	293	550	25	1	624	669	413.18	391	449	337.46	39.6	15	0	233	278	1.85	403	505	393.9	296	371	299.28	35.2	15	0	107	209	1.35	0.46	0.75	0.65	0.91	0.75	0.64	0.45	-1.12	340	487	624	669
286	2	1	2	1	ALFA2-2	117	5880	15700	200	293	550	4	1	595	646	406.5	420	490	329.38	31.7	16.4	0	175	226	1.81	367	467	368.92	342	393	282.73	28	12.3	0	25	125	1.3	0.14	0.55	0.59	0.71	0.62	0.69	0.58	-2.81	200	351	595	646
301	2	1	3	1	ALFA2-2	117	5870	16070	200	293	550	12	1	623	690	440.46	459	540	383.99	30.7	10.9	0	164	231	1.62	381	455	350.95	356	436	343.53	20.8	7.2	0	25	99	1.11	0.15	0.43	0.51	0.69	0.57	0.58	0.54	-2.71	189	330	623	690
464	2	2	4	14	ALFA2-3	118	16410	16465	210	312	469	17	3	1039	1176	784.72	399	456	322.03	65.1	49.7	0	640	777	3.23	907	1056	759.35	278	335	256.88	72.4	56.1	0	629	778	3.53	0.98	1	0.99	1.27	1.12	0.64	0.44	-0.03	1269	1555	1039	1176
479	2	2	5	14	ALFA2-3	118	16405	16845	180	216	620	20	3	993	1100	626.27	371	454	355.96	65.7	41.7	0	622	729	2.79	1031	1160	651.18	287	360	288.63	79.6	63	0	744	873	3.57	1.2	1.2	1.22	2.23	8.86	0.74	0.51	0.26	1366	1602	993	1100
494	2	2	6	14	ALFA2-3	118	16415	17225	200	276	620	28	3	1033	1105	708.96	355	430	347.47	69.6	48.9	0	678	750	2.97	937	1059	719.1	251	340	346.93	70.3	50	0	686	808	2.7	1.01	1.08	1.04	1.29	1.6	0.86	0.71	0.02	1364	1558	1033	1105
150	1	2	1	15	BAC A	119	16720	6440	200	293	550	40	1	348	402	280.73	354	391	268.07	21.2	7.5	0	-5	48	1.3	235	298	245.73	242	307	246.12	18.8	5.8	0	-6	56	0.95	1.17	1.17	0.74	1.28	2.24	0.69	0.62	0.22	-13	104	348	402
165	1	2	2	15	BAC A	119	16730	6780	200	293	550	6	1	325	397	331.71	315	383	303.15	19.1	8.5	0	10	82	1.07	265	330	256.85	246	300	237.36	22.5	7.5	0	19	84	1.12	1.9	1.02	1.2	1.49	1.39	0.58	0.56	0.93	29	166	325	397
180	1	2	3	15	BAC A	119	16710	7150	200	293	550	15	1	376	430	307.6	340	405	306.72	21.2	7.2	0	36	90	1.23	292	338	262.88	287	335	261.28	18.8	5.5	0	5	51	1.12	0.14	0.57	0.67	1.55	2.56	0.53	0.38	-2.85	41	141	376	430
453	2	2	4	3	BAC B	120	12280	16450	200	293	550	2	1	441	502	335.69	395	447	311.44	24.9	9.2	0	46	107	1.42	256	339	298.89	278	334	255.16	20.5	5.5	0	-21	61	1	-0.48	0.57	0.74	1.41	2.02	0.5	0.32	0	24	168	441	502
468	2	2	5	3	BAC B	120	12280	16820	200	293	550	4	1	388	456	321.04	373	442	315.33	20.1	6.5	0	15	83	1.23	280	330	256.03	273	336	270.37	17.7	5.1	0	7	57	1.04	0.47	0.69	0.61	1.12	1.54	0.59	0.55	-1.1	22	140	388	456
483	2	2	6	3	BAC B	120	12280	17200	200	293	550	2	1	415	476	369.8	428	505	377.48	16	5.1	0	-12	48	1.1	252	326	259.08	279	352	293.32	16	3.8	0	-26	47	0.86	2.08	0.98	0.71	1.39	1.71	0.51	0.52	1.05	-40	95	415	476
419	2	2	1	14		h2o	16390	15340	200	293	550	20	1	345	416	326.34	342	418	301.68	21.2	7.2	0	3	74	1.14	211	290	243.04	277	326	244.12	17.4	6.1	0	-65	13	0.86	-22	0.18	0.6	0.93	1.15	0.6	0.65	0	-63	87	345	416
420	2	2	1	15		h2o	16790	15330	200	293	550	13	1	363	403	307.92	325	402	329.62	15	4.8	0	38	78	1.1	198	283	254.83	237	306	253.45	17.7	5.5	0	-38	46	0.78	-1.03	0.59	0.75	0.92	0.76	0.65	0.62	0	-1	124	363	403
434	2	2	2	14		h2o	16400	15710	200	293	550	10	1	326	405	323.26	364	438	348.29	16.4	4.4	0	-37	41	0.94	218	328	380.01	270	328	249.4	19.1	8.2	0	-51	58	0.87	1.37	1.41	0.92	1.48	2.03	0.81	0.48	0.45	-90	99	326	405
435	2	2	2	15		h2o	16790	15700	200	293	550	12	1	313	382	289.18	275	364	303.09	22.9	5.8	0	38	107	1.03	262	322	264.02	237	307	278.29	19.5	7.2	0	25	85	0.94	0.66	0.79	0.67	0.92	0.75	0.67	0.53	-0.6	63	192	313	382
449	2	2	3	14		h2o	16410	16090	200	293	550	17	1	375	448	363.67	410	466	329.57	15.4	4.8	0	-34	38	1.14	210	286	249.21	238	296	247.69	19.5	5.5	0	-27	48	0.85	0.8	1.26	0.82	1.24	1.33	0.45	0.43	-0.32	-63	86	375	448
450	2	2	3	15		h2o	16780	16080	200	293	550	5	1	345	394	284.21	343	424	314.84	17.1	4.8	0	2	51	1.1	257	326	260.85	232	303	252.02	24.6	7.8	0	25	94	1.02	12.5	1.84	1.38	2.91	4.22	0.59	0.42	3.64	27	145	345	394
465	2	2	4	15		h2o	16780	16460	200	293	550	10	1	356	422	303.65	390	435	315.77	16.7	3.8	0	-33	32	1.13	198	274	249.36	275	336	267.43	14	4.4	0	-76	0	0.74	2.26	-0.03	0.73	1.5	2.3	0.56	0.47	1.18	-111	31	356	422
480	2	2	5	15		h2o	16780	16840	200	293	550	15	1	343	400	289.83	350	418	294.71	17.4	5.8	0	-6	50	1.16	292	353	276.82	255	320	262.34	23.9	9.2	0	37	98	1.11	-5.29	1.96	1.32	3.34	6	0.6	0.39	0	30	148	343	400
495	2	2	6	15		h2o	16790	17220	200	293	550	23	1	347	409	285.57	329	391	307.55	18.1	6.1	0	18	80	1.13	229	303	257.06	267	346	389.93	10.9	1.7	0	-37	36	0.59	-2.11	0.45	0.84	1.85	2.63	0.5	0.31	0	-20	116	347	409
91	1	1	7	1		Not Mine	5800	8675	180	230	585	42	3	2747	3942	4391.53	377	454	337.28	90	84.3	0	2370	3565	8.14	1689	2440	2547.54	293	428	482.43	81.3	66.1	0	1396	2147	3.5	0.59	0.6	0.6	0.75	0.55	0.34	0.34	-0.76	3766	5712	2747	3942
92	1	1	7	2		Not Mine	6190	8680	200	293	550	27	1	339	403	284.81	353	417	308.04	18.1	4.1	0	-13	50	1.1	259	333	282.7	246	318	262.67	24.6	7.8	0	13	87	0.99	-0.93	1.74	1.22	2.18	3.35	0.65	0.44	0	-1	137	339	403
93	1	1	7	3		Not Mine	6570	8675	190	250	585	27	3	2193	2264	1231.82	365	447	420.79	88.4	80	0	1828	1899	5.21	2347	2287	1149	265	331	275.39	89.2	87.2	0	2082	2022	8.52	1.14	1.06	1.09	3.54	27.62	0.72	0.59	0.19	3910	3921	2193	2264
94	1	1	7	4		Not Mine	6940	8665	110	78	777	38	3	1911	3188	3534.81	391	445	304.86	75.6	64.1	0	1520	2797	6.27	2558	3155	2185.68	279	351	279.83	100	93.6	0	2279	2876	9.14	1.5	1.03	1.55	2.87	5.3	0.37	0.35	0.58	3799	5673	1911	3188
95	1	1	7	5		Not Mine	7335	8685	200	276	620	12	3	2907	3808	3395.52	393	473	363.01	89.9	86.6	0	2514	3415	8.01	1667	2101	1787.22	283	355	276.91	85.5	80.4	0	1384	1818	6.02	0.55	0.53	0.56	0.74	1.17	0.32	0.38	-0.86	3898	5233	2907	3808
96	1	1	7	6		Not Mine	7710	8680	200	293	550	17	1	352	437	317.17	383	444	303.63	17.4	6.5	0	-30	54	1.16	273	341	309.68	271	318	253.25	19.5	7.8	0	2	70	1.08	-0.06	1.3	0.79	2.66	6.95	0.62	0.4	0	-29	124	352	437
97	1	1	7	7		Not Mine	8080	8680	200	293	550	18	1	439	495	337.79	389	454	328.93	22.2	6.1	0	50	106	1.33	264	324	263.37	234	312	280.1	18.4	5.5	0	30	90	0.94	0.6	0.85	0.73	1	0.84	0.56	0.52	-0.74	80	196	439	495
98	1	1	7	8		Not Mine	8470	8680	150	149	646	19	3	1777	1830	939.88	504	573	379.65	83.2	68.5	0	1273	1326	4.68	817	932	621.61	233	316	289.15	71.1	50.3	0	584	699	2.83	0.46	0.53	0.49	0.64	0.51	0.44	0.45	-1.12	1857	2025	1777	1830
99	1	1	7	9		Not Mine	8830	8695	170	196	585	6	3	2288	2512	1132.4	501	574	368.71	98	95.4	0	1787	2011	6.21	621	742	478.41	280	355	285.03	57.7	35.7	0	341	462	2.18	0.19	0.23	0.2	0.24	0.16	0.25	0.36	-2.39	2128	2473	2288	2512
100	1	1	7	10		Not Mine	9215	8685	170	208	620	12	3	2425	2418	975.79	582	653	426.33	96.6	84.1	0	1843	1836	5.69	867	930	557.58	355	425	307.38	64.4	40.4	0	512	575	2.82	0.28	0.31	0.3	0.33	0.17	0.42	0.54	-1.85	2355	2411	2425	2418
101	1	1	7	11		Not Mine	9590	8685	190	250	585	12	3	2057	2314	1212.07	582	665	391.03	92.4	77.6	0	1475	1732	5.26	1317	1434	760.1	387	456	327.43	84	66.8	0	930	1047	4.02	0.63	0.6	0.62	0.77	1.66	0.4	0.42	-0.67	2405	2779	2057	2314
102	1	1	7	12		Not Mine	9975	8685	220	332	504	18	3	3112	3732	2962.68	519	615	407.21	85.8	78.9	0	2593	3213	7.64	2243	2615	2004.73	378	453	328.94	87.7	77.1	0	1865	2237	6.82	0.72	0.7	0.72	0.95	1.87	0.44	0.42	-0.48	4458	5450	3112	3732
103	1	1	7	13		Not Mine	10335	8695	190	256	620	2	3	1504	1680	982.2	508	564	355.51	84.4	64.5	0	996	1172	4.23	559	651	526.64	360	430	334.24	35.5	18	0	199	291	1.67	0.2	0.25	0.23	0.33	0.29	0.3	0.32	-2.32	1195	1463	1504	1680
104	1	1	7	14		Not Mine	10705	8700	190	250	585	6	3	3359	4093	2527.92	562	644	393.95	95.6	88.4	0	2797	3531	8.53	1278	1534	1175.6	359	419	300.47	75.2	62.8	0	919	1175	4.25	0.33	0.33	0.3	0.33	0.19	0.34	0.55	-1.61	3716	4706	3359	4093
105	1	1	7	15		Not Mine	11100	8685	190	250	585	18	3	1517	1615	825.23	559	627	415.38	74.8	58.8	0	958	1056	3.65	1019	1170	758.88	367	453	354.53	71.2	46.4	0	652	803	2.87	0.68	0.76	0.69	1.02	1.5	0.68	0.54	-0.56	1610	1859	1517	1615
106	1	1	8	1		Not Mine	5805	9055	180	216	620	35	3	2704	4078	4572.69	399	465	327.78	96.3	90.7	0	2305	3679	8.25	1944	2755	2981.73	171	396	339.93	93.1	84.3	0	1773	2584	5.72	0.77	0.7	0.79	0.93	0.77	0.18	0.08	-0.38	4078	6263	2704	4078
107	1	1	8	2		Not Mine	6200	9060	200	293	550	16	1	380	442	326.41	283	356	288.1	28.7	12.3	0	97	159	1.32	200	298	293.86	227	307	260.83	20.1	8.2	0	-26	71	0.77	-0.28	0.45	0.45	0.83	0.92	0.6	0.44	0	70	230	380	442
108	1	1	8	3		Not Mine	6575	9045	200	276	620	29	3	1973	2074	1293.41	359	422	325.34	83.3	76.1	0	1614	1715	6.06	2011	2069	1238.95	247	319	260.93	86.6	82.2	0	1764	1822	7.71	1.09	1.06	1.06	1.48	1.6	0.8	0.69	0.13	3378	3537	1973	2074
109	1	1	8	4		Not Mine	6945	9045	110	80	812	31	3	2217	3524	3701.54	370	429	308.96	91.3	83.8	0	1847	3154	7.18	2803	3379	2870.24	259	313	250.85	90	83.8	0	2544	3120	11.17	1.38	0.99	1.26	1.34	0.96	0.33	0.18	0.46	4391	6274	2217	3524
110	1	1	8	5		Not Mine	7335	9065	200	276	620	7	3	2938	3731	3207.59	374	444	328.97	90.2	85.5	0	2564	3357	8.93	1755	2208	1950.44	257	330	274.91	81.9	76.1	0	1498	1951	6.38	0.58	0.58	0.58	0.68	0.68	0.26	0.18	-0.78	4062	5308	2938	3731
111	1	1	8	6		Not Mine	7710	9060	200	293	550	12	1	315	436	404.91	329	400	304	25.6	8.5	0	-13	107	1.04	254	333	284.77	245	332	309.88	16	7.2	0	9	88	0.82	-0.64	0.82	0.92	1.6	2.58	0.49	0.48	0	-5	195	315	436
112	1	1	8	7		Not Mine	8070	9060	200	293	550	20	1	368	477	614.5	377	440	309.33	20.1	6.8	0	-8	100	1.19	295	382	381.58	266	328	267.47	24.2	8.9	0	29	116	1.1	-3.22	1.16	1.25	2.45	4.45	0.26	0.18	0	20	216	368	477
113	1	1	8	8		Not Mine	8450	9055	170	196	585	20	3	1434	1559	815.96	411	482	348.1	83.2	66.3	0	1023	1148	4.12	692	826	580.72	233	310	267.68	69.9	44.9	0	459	593	2.59	0.45	0.52	0.45	0.57	0.71	0.45	0.41	-1.16	1482	1741	1434	1559
114	1	1	8	9		Not Mine	8845	9065	170	208	620	11	3	2190	2319	1011.71	454	537	368.15	95.2	88	0	1736	1865	5.95	709	812	568.45	274	339	316	59.1	34.6	0	435	538	2.24	0.25	0.29	0.25	0.27	0.21	0.39	0.49	-2	2171	2403	2190	2319
115	1	1	8	10		Not Mine	9215	9065	180	216	620	8	3	2234	2335	867.59	347	610	388.75	99.5	94.4	0	1887	1988	5.75	829	924	555.66	332	405	329.38	65.3	41.7	0	497	592	2.52	0.26	0.3	0.29	0.3	0.16	0.51	0.64	-1.92	2384	2580	2234	2335
116	1	1	8	11		Not Mine	9595	9045	210	316	504	28	3	1722	1884	1109.01	560	641	374.76	77.5	65.5	0	1162	1324	4.59	1128	1236	841.68	407	480	340.91	70.6	52.2	0	721	829	3.31	0.62	0.63	0.62	0.69	0.47	0.61	0.65	-0.69	1883	2153	1722	1884
117	1	1	8	12		Not Mine	9965	9055	210	316	504	17	3	3210	3383	2077.85	547	610	420.6	86.7	81.3	0	2663	2836	7.63	2248	2451	1424.39	396	454	312.2	91.5	82	0	1852	2055	7.2	0.7	0.72	0.72	1.05	1.51	0.55	0.64	-0.52	4515	4891	3210	3383
118	1	1	8	13		Not Mine	10335	9065	190	256	620	7	3	1661	1744	869.46	475	534	361.02	83.2	72.3	0	1186	1269	4.6	651	808	610.22	323	386	286.21	55.1	35.5	0	328	485	2.27	0.28	0.38	0.32	0.39	0.27	0.53	0.56	-1.85	1514	1754	1661	1744
119	1	1	8	14		Not Mine	10710	9075	180	230	585	2	3	1885	1983	972.23	505	567	380.09	89.1	74.8	0	1380	1478	4.96	722	820	516.32	313	370	287.52	59.6	39.1	0	409	507	2.51	0.3	0.34	0.31	0.47	0.93	0.36	0.45	-1.75	1789	1985	1885	1983
120	1	1	8	15		Not Mine	11090	9065	190	250	585	8	3	1420	1517	737.05	639	714	473.91	66	41.2	0	781	878	3	992	1089	622.25	318	438	378.24	70.8	42.4	0	674	771	2.62	0.86	0.88	0.86	1.95	7.59	0.58	0.48	-0.21	1455	1649	1420	1517
121	1	1	9	1		Not Mine	5800	9435	170	196	585	38	3	2595	3664	3513.01	414	475	395.69	91.8	83.7	0	2181	3250	6.56	1624	2356	2260.01	308	360	282.49	87.8	82.1	0	1316	2048	5.75	0.6	0.63	0.61	0.73	0.49	0.32	0.25	-0.73	3497	5298	2595	3664
122	1	1	9	2		Not Mine	6180	9430	200	293	550	35	1	370	452	336.08	381	457	371.49	18.1	6.1	0	-10	71	1	248	343	324.06	225	286	229.03	28.7	10.9	0	23	118	1.08	-2.09	1.66	1.02	2.09	2.94	0.6	0.38	0	12	189	370	452
123	1	1	9	3		Not Mine	6565	9415	210	316	504	38	3	1841	1960	1427.38	378	454	326.48	75	67.1	0	1463	1582	5.64	2044	2014	1425.55	247	323	275.35	78.5	72.8	0	1797	1767	7.42	1.23	1.12	1.2	1.69	2.57	0.78	0.61	0.3	3260	3349	1841	1960
124	1	1	9	4		Not Mine	6945	9425	100	60	812	27	3	2334	4100	4259.99	345	404	294.93	98.3	91.7	0	1989	3755	7.91	2885	4100	3205	250	315	253.03	98.3	96.7	0	2635	3850	11.4	1.32	1.03	1.33	1.9	3.87	0.44	0.34	0.41	4624	7605	2334	4100
125	1	1	9	5		Not Mine	7335	9425	220	332	504	22	3	2653	3358	3166.46	355	416	327.37	79.2	73.2	0	2298	3003	8.1	1658	2082	1771.45	246	308	238.48	82.2	74.7	0	1412	1836	6.95	0.61	0.61	0.62	1.1	2.48	0.4	0.51	-0.7	3710	4839	2653	3358
126	1	1	9	6		Not Mine	7700	9430	200	293	550	20	1	412	485	348.58	305	361	268.42	34.1	15.4	0	107	180	1.53	280	336	257.28	243	313	269.9	23.5	6.5	0	37	93	1.04	0.35	0.52	0.54	0.82	0.79	0.51	0.48	-1.53	144	273	412	485
127	1	1	9	7		Not Mine	8080	9430	200	293	550	18	1	367	427	308.59	404	458	324.21	15.7	4.1	0	-36	23	1.13	211	275	235.11	277	328	257.63	15.4	3.4	0	-65	-1	0.82	1.78	-0.09	0.72	1.21	1.37	0.57	0.57	0.83	-103	21	367	427
128	1	1	9	8		Not Mine	8465	9425	150	156	716	22	3	1579	1787	987.89	429	495	359.94	87.8	70.5	0	1150	1358	4.39	823	858	544.35	267	336	285.53	69.9	48.7	0	556	591	2.88	0.48	0.44	0.48	0.51	0.27	0.39	0.51	-1.05	1706	1949	1579	1787
129	1	1	9	9		Not Mine	8840	9435	170	196	585	12	3	2505	2720	1054.52	418	486	381.16	97.4	93.4	0	2087	2302	6.57	825	1006	852.87	293	371	326.01	70.4	40.3	0	532	713	2.53	0.25	0.31	0.26	0.32	0.27	0.41	0.25	-1.97	2619	3015	2505	2720
130	1	1	9	10		Not Mine	9220	9425	190	250	585	24	3	2269	2336	1150.03	503	568	385.34	91.2	84	0	1766	1833	5.89	815	888	539.36	364	427	350.99	58.4	30.4	0	451	524	2.32	0.26	0.29	0.27	0.38	0.72	0.29	0.38	-1.97	2217	2357	2269	2336
131	1	1	9	11		Not Mine	9595	9425	200	276	620	24	3	2122	2237	1224.22	508	582	371.82	89.5	78.6	0	1614	1729	5.71	1210	1334	793.29	338	398	298.73	79.3	64.1	0	872	996	4.05	0.54	0.58	0.55	0.79	2	0.49	0.58	-0.89	2486	2725	2122	2237
132	1	1	9	12		Not Mine	9975	9425	220	332	504	26	3	3085	3564	2847.14	496	560	378.48	81	75	0	2589	3068	8.15	2072	2342	1640.5	333	391	310.94	84.3	77.4	0	1739	2009	6.66	0.67	0.65	0.68	0.87	0.87	0.38	0.43	-0.57	4328	5077	3085	3564
133	1	1	9	13		Not Mine	10345	9445	200	276	620	8	3	1605	1827	1135.92	475	524	343.81	83.3	70.7	0	1130	1352	4.67	563	645	504.43	269	349	288.65	50.4	27.9	0	294	376	1.95	0.26	0.28	0.26	0.32	0.22	0.33	0.56	-1.94	1424	1728	1605	1827
134	1	1	9	14		Not Mine	10715	9445	180	216	620	4	3	2259	2378	1010.66	467	543	366.22	96.3	89.4	0	1792	1911	6.17	803	867	580.59	270	348	291.66	64.8	45.8	0	533	597	2.75	0.3	0.31	0.32	0.48	1.18	0.4	0.49	-1.75	2325	2508	2259	2378
135	1	1	9	15		Not Mine	11095	9430	180	230	585	19	3	1257	1397	687.09	535	621	450.36	72.2	41.3	0	722	862	2.79	1073	1103	600.38	299	384	327.18	77.4	56.1	0	774	804	3.28	1.07	0.93	1	1.38	2.53	0.59	0.45	0.1	1496	1666	1257	1397
226	1	2	7	1		Not Mine	11475	8705	180	216	620	54	3	1866	1999	954.44	564	624	377.71	90.3	74.1	0	1302	1435	4.94	350	668	470.57	333	404	321.65	40.7	22.2	0	17	335	1.09	0.01	0.23	0.22	0.3	0.24	0.27	0.29	-6.26	1319	1770	1866	1999
227	1	2	7	2		Not Mine	11845	8685	220	332	504	35	3	1733	1831	1002.21	608	662	413.56	76.8	63.9	0	1125	1223	4.19	1954	1945	1025.52	522	602	410.89	81.9	70.8	0	1432	1423	4.76	1.27	1.16	1.21	1.52	1.3	0.83	0.65	0.35	2557	2646	1733	1831
228	1	2	7	3		Not Mine	12215	8675	230	384	504	27	3	1339	2243	2419.92	560	637	415.71	64.3	49.2	0	779	1683	3.22	1971	2989	2767.49	632	670	433.89	77.1	64.3	0	1339	2357	4.54	1.72	1.4	1.61	2.54	3.74	0.5	0.19	0.78	2118	4040	1339	2243
229	1	2	7	4		Not Mine	12605	8615	220	332	504	35	3	1597	2097	1785.34	520	623	475.03	75	55.4	0	1077	1577	3.36	1637	1897	1175.97	482	542	346.52	83.7	68.4	0	1155	1415	4.72	1.07	0.9	1.01	4.02	46.19	0.48	0.54	0.1	2232	2992	1597	2097
230	1	2	7	5		Not Mine	12995	8635	190	256	620	24	3	1142	1282	798.08	565	639	427.52	59.4	34.8	0	577	717	2.67	520	652	540.64	394	460	332.82	32.8	18	0	126	258	1.56	0.22	0.36	0.32	0.46	0.5	0.45	0.44	-2.2	703	975	1142	1282
231	1	2	7	6		Not Mine	13455	8660	130	108	681	104	4	641	1831	1904.16	594	854	1063.13	30.6	22.2	0	47	1237	0.6	51649	40254	27429.8	491	4519	14514.9	70.4	62	45.4	51158	39763	3.56	1088.47	32.14	33.51	101.52	295.09	8.28	0.33	10.09	51205	41000	641	1831
232	1	2	7	7		Not Mine	13750	8640	200	293	550	26	1	390	481	394.17	400	484	353.13	20.5	5.1	0	-9	81	1.1	354	962	3865.55	372	4620	14712.8	1.7	0.7	0	-17	590	0.02	1.8	7.28	1.01	4.14	10.66	4.31	0.19	0.85	-28	671	390	481
233	1	2	7	8		Not Mine	14100	8615	170	196	585	35	3	780	873	561.6	406	461	327.81	53.6	29.6	0	374	467	2.38	889	1158	979.09	240	312	266.04	77.6	59.2	0	649	918	3.34	1.74	1.97	1.74	3.19	6.9	1.17	0.45	0.8	1023	1385	780	873
234	1	2	7	9		Not Mine	14465	8625	190	256	620	27	3	339	433	353.72	347	402	305.07	21.1	9	0	-7	86	1.11	521	695	573.04	246	318	262.11	50.8	36.3	0	275	449	1.99	-34.38	5.22	3.04	14.95	81.89	0.94	0.34	0	267	535	339	433
235	1	2	7	10		Not Mine	14850	8630	200	293	550	20	1	315	386	299.2	300	368	283.72	22.2	7.5	0	15	86	1.11	232	304	247.08	251	337	317.94	14.7	3.4	0	-18	53	0.73	-1.27	0.62	0.69	1.13	1.33	0.6	0.53	0	-4	139	315	386
236	1	2	7	11		Not Mine	15220	8630	200	293	550	20	1	313	384	312.13	291	358	282.36	23.5	8.5	0	22	93	1.11	242	317	272.75	231	316	256.81	21.5	8.2	0	11	86	0.94	0.5	0.92	0.73	1.33	1.57	0.56	0.42	-1	33	179	313	384
237	1	2	7	12		Not Mine	15590	8630	200	293	550	22	1	319	380	298.37	313	370	293.34	18.1	8.2	0	6	67	1.09	226	299	257.73	249	316	261.72	18.8	6.1	0	-22	50	0.86	-3.83	0.75	0.8	1.22	1.3	0.62	0.51	0	-17	117	319	380
238	1	2	7	13		Not Mine	15960	8630	200	293	550	25	1	335	384	288.58	304	373	287.52	21.5	4.8	0	31	80	1.17	255	319	262.55	196	294	258.4	22.5	10.9	0	59	123	0.99	1.9	1.54	1.28	2.26	2.63	0.51	0.31	0.93	90	203	335	384
239	1	2	7	14		Not Mine	16340	8640	200	293	550	14	1	331	380	280.6	315	379	305.11	18.4	5.1	0	16	65	1.08	280	328	240.96	282	328	252.4	18.8	5.5	0	-1	46	1.11	-0.13	0.71	0.88	1.07	0.81	0.71	0.69	0	14	111	331	380
240	1	2	7	15		Not Mine	16710	8640	200	293	550	18	1	353	402	266.34	338	397	294.38	18.4	3.8	0	15	64	1.2	220	296	269.64	225	314	282.75	15	5.8	0	-4	71	0.78	-0.33	1.11	0.69	1.25	1.43	0.64	0.39	0	10	135	353	402
241	1	2	8	1		Not Mine	11465	9075	180	216	620	51	3	1676	1735	766.42	625	700	408.01	80.1	63	0	1051	1110	4.11	578	628	411.93	364	428	318.11	36.1	15.7	0	214	264	1.82	0.2	0.24	0.25	0.3	0.21	0.43	0.64	-2.3	1265	1374	1676	1735
242	1	2	8	2		Not Mine	11845	9065	200	276	620	40	3	1830	1957	976.58	672	711	403.55	81.2	67.8	0	1158	1285	4.53	1778	1900	991.03	507	605	413.57	85.1	70.3	0	1271	1393	4.3	1.1	1.08	1.1	1.44	2.38	0.73	0.52	0.13	2429	2678	1830	1957
243	1	2	8	3		Not Mine	12220	9045	230	378	469	20	3	1327	2106	2155.14	703	782	481.26	56.6	39.7	0	624	1403	2.76	1848	2771	2642.87	656	718	458.74	73.3	56.3	0	1192	2115	4.03	1.91	1.51	1.77	2.66	4.74	0.74	0.37	0.93	1816	3518	1327	2106
244	1	2	8	4		Not Mine	12595	9005	210	316	504	20	3	1607	2114	1596.93	596	645	392.35	75.9	58.5	0	1011	1518	4.1	1216	1514	1155.66	555	624	391.97	65.5	42.4	0	661	959	3.1	0.65	0.63	0.66	1	2.62	0.41	0.32	-0.61	1672	2477	1607	2114
245	1	2	8	5		Not Mine	12975	9010	180	230	585	15	3	1218	1308	706.71	534	600	381.09	64.8	47.4	0	684	774	3.2	554	627	405.04	408	479	336.02	33	12.6	0	146	219	1.65	0.21	0.28	0.26	0.37	0.33	0.39	0.47	-2.23	830	993	1218	1308
246	1	2	8	6		Not Mine	13375	9005	220	332	504	31	3	1511	1939	1584.05	584	660	419.97	68.4	52.7	0	927	1355	3.6	975	1156	841.78	404	458	312.99	65.7	47.9	0	571	752	3.12	0.62	0.55	0.61	0.83	0.9	0.33	0.38	-0.7	1498	2107	1511	1939
247	1	2	8	7		Not Mine	13730	9000	200	293	550	25	1	419	480	347.46	482	564	397.93	11.3	3.4	0	-62	-1	1.05	343	390	286.47	335	427	446.42	11.9	0.3	0	8	55	0.77	-0.13	-27.5	1.19	7.96	40.73	0.55	0.45	0	-55	53	419	480
248	1	2	8	8		Not Mine	14110	8975	110	78	777	50	3	887	1144	948.42	380	439	312.77	67.9	41	0	507	764	2.84	1456	1975	1472.54	273	332	272.2	93.6	84.6	0	1183	1702	5.35	2.33	2.23	2.46	4.08	5.61	0.85	0.3	1.22	1690	2466	887	1144
249	1	2	8	9		Not Mine	14470	9000	200	293	550	25	1	330	408	305.1	308	388	309.57	22.2	6.5	0	22	100	1.07	233	294	235.4	248	325	259.73	17.4	3.8	0	-14	46	0.9	-0.68	0.46	0.73	1.39	2.23	0.51	0.44	0	7	146	330	408
250	1	2	8	10		Not Mine	14840	9010	200	293	550	18	1	278	343	279.18	346	406	307.63	10.9	4.8	0	-67	-2	0.9	238	298	241.26	253	310	251.51	17.4	5.8	0	-14	45	0.95	0.22	-15	1.12	2.57	6.07	0.62	0.52	-2.18	-83	42	278	343
251	1	2	8	11		Not Mine	15210	9010	200	293	550	21	1	302	345	264.06	292	365	272.47	15.7	6.8	0	10	53	1.11	236	321	260.65	223	292	253.39	25.9	8.9	0	13	98	0.93	1.3	1.85	1.41	1.66	1.29	0.73	0.55	0.38	23	151	302	345
252	1	2	8	12		Not Mine	15590	9010	200	293	550	18	1	363	408	300.88	301	370	279.65	25.6	9.2	0	62	107	1.3	239	310	271.7	247	296	225.2	23.2	8.5	0	-7	63	1.06	-0.13	0.59	0.61	0.8	0.68	0.7	0.59	0	54	170	363	408
253	1	2	8	13		Not Mine	15960	9010	200	293	550	21	1	341	418	330.5	340	395	300.31	23.9	9.6	0	1	78	1.14	242	334	297.99	221	315	304.37	21.5	7.2	0	21	113	0.8	21	1.45	1.1	1.7	2.32	0.59	0.42	4.39	22	191	341	418
254	1	2	8	14		Not Mine	16340	9010	200	293	550	18	1	309	347	265.49	320	377	287.38	15.4	3.8	0	-10	27	1.08	201	258	229.75	232	290	233.2	14	5.5	0	-30	26	0.86	2.82	0.96	0.7	1.17	1.47	0.61	0.5	1.49	-42	53	309	347
255	1	2	8	15		Not Mine	16710	9010	200	293	550	21	1	312	394	301.78	311	409	319.13	21.5	6.1	0	1	83	0.98	265	344	277.96	205	297	313.34	21.2	5.5	0	60	139	0.85	60	1.67	1.16	3.93	8.48	0.55	0.35	5.91	61	222	312	394
256	1	2	9	1		Not Mine	11470	9435	190	250	585	35	3	1545	1659	897.63	550	616	391.61	79.2	60.8	0	995	1109	3.95	551	669	471.08	332	424	337.23	40.4	21.2	0	219	337	1.63	0.22	0.3	0.29	0.35	0.23	0.41	0.6	-2.18	1214	1446	1545	1659
257	1	2	9	2		Not Mine	11850	9435	190	250	585	34	3	1988	2149	1116.21	673	749	462.95	84.4	64.8	0	1315	1476	4.29	2043	2106	1052.79	536	598	386.45	86.4	77.6	0	1507	1570	5.29	1.15	1.06	1.13	1.28	0.83	0.62	0.43	0.2	2822	3046	1988	2149
258	1	2	9	3		Not Mine	12225	9420	220	346	469	19	3	1580	2469	2463.86	694	762	453.19	66.8	49.7	0	886	1775	3.49	1763	2850	2644.86	573	654	426.46	79.5	63.6	0	1190	2277	4.13	1.34	1.28	1.42	2.94	17.39	0.6	0.31	0.43	2076	4052	1580	2469
259	1	2	9	4		Not Mine	12585	9385	240	408	504	21	3	1382	1831	1523.14	592	666	435.21	66.7	46.8	0	790	1239	3.18	1115	1385	969.1	582	675	457.07	53.4	33.8	0	533	803	2.44	0.67	0.65	0.67	1.13	2.19	0.31	0.24	-0.57	1323	2042	1382	1831
260	1	2	9	5		Not Mine	12965	9385	210	316	504	18	3	1093	1185	678.29	538	601	382.18	62	37.3	0	555	647	2.86	485	562	376.1	498	550	373.33	19	6	0	-12	64	1.3	-0.02	0.1	0.26	0.27	0.18	0.49	0.78	0	542	711	1093	1185
261	1	2	9	6		Not Mine	13350	9385	210	312	469	15	3	2386	2841	1837.44	574	633	405.41	89.1	78.5	0	1812	2267	5.89	952	1244	965.39	376	465	360.44	64.1	44.6	0	576	868	2.64	0.32	0.38	0.33	0.48	0.67	0.34	0.43	-1.65	2388	3135	2386	2841
262	1	2	9	7		Not Mine	13720	9380	200	293	550	20	1	383	466	354.59	457	525	364.16	14	4.1	0	-73	9	1.05	312	416	379.74	314	392	310.3	20.8	7.5	0	-1	102	1.01	0.03	11.33	1.26	1.96	2.35	0.72	0.45	-5.21	-76	111	383	466
263	1	2	9	8		Not Mine	14105	9355	130	112	716	45	3	879	1092	891.12	407	461	330.56	61.6	40.2	0	472	685	2.66	1169	1657	2145.82	281	359	293.49	82.1	70.5	0	888	1376	3.98	1.88	2.01	1.77	3.06	4.53	0.56	0.05	0.91	1360	2061	879	1092
264	1	2	9	9		Not Mine	14470	9370	200	293	550	30	1	332	404	313.56	364	426	307.08	16.7	5.5	0	-31	40	1.08	237	324	296.5	250	332	279	17.7	7.5	0	-12	74	0.85	0.41	1.85	0.95	5.04	32.34	0.6	0.41	-1.3	-45	114	332	404
265	1	2	9	10		Not Mine	14830	9390	200	293	550	23	1	294	373	287.44	398	491	464.53	5.8	0.7	0	-103	-24	0.63	194	267	227.56	258	319	286.98	13.7	2.4	0	-63	9	0.68	0.62	-0.36	1.31	2.17	3.53	0.57	0.51	-0.7	-168	-16	294	373
266	1	2	9	11		Not Mine	15210	9390	200	293	550	18	1	339	395	303.77	330	389	291.66	21.5	6.5	0	9	65	1.16	272	320	246.6	237	300	251.48	24.6	5.5	0	35	83	1.08	3.89	1.28	1.21	1.92	1.96	0.56	0.48	1.96	44	148	339	395
267	1	2	9	12		Not Mine	15580	9390	200	293	550	23	1	288	351	290.16	305	361	275.7	17.1	5.1	0	-16	46	1.04	228	314	270.52	198	272	236.88	26.6	8.9	0	30	116	0.96	-1.76	2.52	1.27	4.63	22.07	0.55	0.34	0	13	162	288	351
268	1	2	9	13		Not Mine	15960	9390	200	293	550	18	1	299	381	308.57	349	409	307.44	17.7	4.4	0	-49	32	0.97	275	340	288.57	223	297	252.39	26.3	9.6	0	52	117	1.09	-1.04	3.66	1.3	3.98	12.93	0.73	0.61	0	2	149	299	381
269	1	2	9	14		Not Mine	16330	9390	200	293	550	23	1	278	361	324.42	324	373	270.9	18.8	8.9	0	-45	37	1.03	218	280	236.55	223	290	243.85	18.8	7.2	0	-4	57	0.89	0.11	1.54	0.88	2.06	5.16	0.51	0.48	-3.2	-51	94	278	361
270	1	2	9	15		Not Mine	16710	9390	200	293	550	18	1	363	422	285.62	312	393	326.94	22.9	5.5	0	51	110	1.11	223	307	273.43	228	307	258.39	20.8	8.2	0	-4	79	0.86	-0.1	0.72	0.65	1.02	1.05	0.68	0.51	0	46	189	363	422
361	2	1	7	1		Not Mine	5860	17535	150	154	681	42	3	2366	2970	2773.71	446	517	354.87	81.8	77.3	0	1920	2524	6.67	1804	1993	1267.41	319	375	278.37	87.7	80.5	0	1485	1674	6.48	0.77	0.66	0.77	0.96	0.97	0.33	0.53	-0.37	3405	4198	2366	2970
362	2	1	7	2		Not Mine	6255	17535	200	276	620	35	3	2932	3333	2585.26	477	559	374.7	87.3	81.5	0	2455	2856	7.82	2130	2514	1866.57	394	476	393.55	85.1	79	0	1736	2120	5.41	0.71	0.74	0.72	0.96	0.77	0.48	0.44	-0.5	4191	4976	2932	3333
363	2	1	7	3		Not Mine	6625	17525	200	276	620	46	3	3104	3897	3622.36	494	566	401.7	80.1	73.2	0	2610	3403	7.73	3373	4119	3365.01	414	477	356.29	87.3	82.2	0	2959	3705	9.47	1.13	1.09	1.16	2.37	8.65	0.66	0.5	0.18	5569	7108	3104	3897
364	2	1	7	4		Not Mine	7000	17550	200	293	550	22	1	584	640	458.69	470	522	345.2	30.4	11.9	0	114	170	1.69	419	519	399.59	420	463	313.99	21.8	12.6	0	0	99	1.33	-0.01	0.58	0.52	1.05	1.28	0.53	0.36	0	113	269	584	640
365	2	1	7	5		Not Mine	7405	17535	230	384	504	42	3	810	1074	1049.31	521	576	385.73	43.2	26.6	0	289	553	2.1	695	949	894.92	364	438	327.55	50	31.3	0	331	585	2.12	1.15	1.06	1.14	1.65	1.77	0.4	0.22	0.2	620	1138	810	1074
366	2	1	7	6		Not Mine	7765	17540	220	346	469	31	3	3229	4119	4383.34	496	545	347.04	80.6	73.1	0	2733	3623	9.3	2569	3356	3070.43	392	464	329.66	82.9	78.9	0	2177	2964	7.79	0.8	0.82	0.84	1.19	1.38	0.38	0.3	-0.33	4910	6587	3229	4119
367	2	1	7	7		Not Mine	8125	17545	200	276	620	26	3	1617	1929	1571.18	482	522	322.65	75	63.8	0	1135	1447	5.01	1632	1900	1539.19	412	458	312.23	73.6	64.9	0	1220	1488	5.23	1.07	1.03	1.07	1.27	1.16	0.58	0.36	0.1	2355	2935	1617	1929
368	2	1	7	8		Not Mine	8485	17545	230	384	504	34	3	1250	1488	981.32	571	620	373.72	64.6	47.9	0	679	917	3.34	1019	1167	837.88	452	531	378.09	60.2	36.2	0	567	715	2.7	0.84	0.78	0.79	1.05	1.6	0.59	0.48	-0.26	1246	1632	1250	1488
369	2	1	7	9		Not Mine	8865	17565	210	316	504	18	3	2143	2380	1253.95	657	731	421.13	89.2	71.8	0	1486	1723	5.09	889	1073	745.6	504	633	510.43	43.7	19.6	0	385	569	1.74	0.26	0.33	0.3	0.4	0.45	0.41	0.48	-1.95	1871	2292	2143	2380
370	2	1	7	10		Not Mine	9240	17565	230	378	469	18	3	2484	2726	1580.31	615	748	590.32	81.5	67.2	0	1869	2111	4.21	4901	4904	2701.47	495	848	865.72	91.5	82.5	0	4406	4409	5.66	2.36	2.09	2.22	6.89	70.15	1.26	0.55	1.24	6275	6520	2484	2726
371	2	1	7	11		Not Mine	9645	17555	250	448	384	20	3	1140	1313	896.72	512	596	405.3	60.7	40	0	628	801	2.81	1141	1338	997.74	355	479	571.57	57.6	35.9	0	786	983	2	1.25	1.23	1.21	1.54	2.36	0.67	0.36	0.32	1414	1784	1140	1313
372	2	1	7	12		Not Mine	10025	17550	230	378	469	27	3	1292	1517	1033.07	494	564	386.2	69.8	51.6	0	798	1023	3.35	898	1101	891.93	369	429	309.19	59	44.2	0	529	732	2.9	0.66	0.72	0.65	0.75	0.5	0.56	0.43	-0.59	1327	1755	1292	1517
373	2	1	7	13		Not Mine	10405	17535	220	332	504	42	3	1693	1952	1274.57	543	605	437.93	77.1	61.1	0	1150	1409	3.87	1236	1340	875.88	474	528	360.24	68.1	51.8	0	762	866	3.43	0.66	0.61	0.61	0.73	0.83	0.54	0.61	-0.59	1912	2275	1693	1952
374	2	1	7	14		Not Mine	10765	17565	220	332	504	9	3	1800	2053	1271.33	471	540	356.36	87	73.5	0	1329	1582	5.05	947	1126	857.23	322	388	316.29	66.3	49.7	0	625	804	2.99	0.47	0.51	0.48	0.64	0.98	0.44	0.42	-1.09	1954	2386	1800	2053
375	2	1	7	15		Not Mine	11135	17585	230	384	504	14	3	1099	1194	772.95	424	523	417.81	61.2	41.9	0	675	770	2.63	672	754	502.2	385	506	482.63	34.9	10.4	0	287	369	1.39	0.43	0.48	0.47	0.69	2.05	0.41	0.4	-1.23	962	1139	1099	1194
376	2	1	8	1		Not Mine	5835	17925	160	172	716	52	3	2474	3122	2831.24	440	514	353.64	80.8	75.6	0	2034	2682	7	1926	2235	2070.95	336	416	339.87	74.4	67.4	0	1590	1899	5.67	0.78	0.71	0.73	1.45	7.17	0.45	0.37	-0.36	3624	4581	2474	3122
377	2	1	8	2		Not Mine	6255	17895	200	276	620	50	3	3063	3646	3109.63	518	587	388.97	82.2	78.3	0	2545	3128	7.87	2469	2716	1811.8	462	534	408.34	84.4	75	0	2007	2254	6.05	0.79	0.72	0.78	0.98	1.36	0.43	0.55	-0.34	4552	5382	3063	3646
378	2	1	8	3		Not Mine	6625	17890	200	280	585	56	3	2842	3784	3556.72	500	571	382.5	84.6	76.8	0	2342	3284	7.43	3428	4415	3396.08	457	520	367.35	90.7	86.8	0	2971	3958	9.33	1.27	1.21	1.28	5.12	45.65	0.74	0.6	0.34	5313	7242	2842	3784
379	2	1	8	4		Not Mine	7000	17930	200	293	550	17	1	548	655	482.61	464	511	329.69	29	13.7	0	84	191	1.66	451	502	348.28	314	403	347.62	28.7	7.2	0	137	188	1.3	1.63	0.98	1.21	1.62	1.78	0.47	0.43	0.71	221	379	548	655
380	2	1	8	5		Not Mine	7375	17935	240	408	504	13	3	746	982	900.62	497	562	383.26	39.2	23.5	0	249	485	1.95	605	832	822.41	374	435	321.33	44.1	27.2	0	231	458	1.88	0.93	0.94	0.94	1.23	1.22	0.47	0.27	-0.11	480	943	746	982
381	2	1	8	6		Not Mine	7745	17925	230	384	504	24	3	2717	3423	3461.88	538	594	379.32	76.3	66.4	0	2179	2885	7.16	1592	2930	3267.7	357	442	339.74	75	66.7	0	1235	2573	4.69	0.57	0.89	0.87	1.29	1.33	0.49	0.27	-0.82	3414	5458	2717	3423
382	2	1	8	7		Not Mine	8115	17925	180	216	620	27	3	1875	2139	1692.98	462	533	350.19	80.6	72.2	0	1413	1677	5.35	1784	2082	1616.17	377	469	403.71	77.3	66.2	0	1407	1705	4.42	1	1.02	1	1.78	4.95	0.46	0.23	-0.01	2820	3382	1875	2139
383	2	1	8	8		Not Mine	8485	17925	220	332	504	30	3	1258	1425	885.42	644	696	404.22	61.4	42.8	0	614	781	3.11	1136	1260	845.69	494	568	413.11	60.5	38.6	0	642	766	2.75	1.05	0.98	0.98	1.05	0.48	0.73	0.59	0.06	1256	1547	1258	1425
384	2	1	8	9		Not Mine	8865	17935	210	316	504	20	3	1692	2075	1215.3	761	862	440.3	72.5	57.3	0	931	1314	3.84	1021	1174	716.82	822	938	672.8	28.8	9.2	0	199	352	1.52	0.21	0.27	0.36	0.35	0.18	0.54	0.83	-2.23	1130	1666	1692	2075
385	2	1	8	10		Not Mine	9265	17915	210	316	504	31	3	2732	2698	1531.29	924	1013	672.09	73.1	62	0	1808	1774	4.06	4933	4772	2594.76	1042	1275	1006.94	79.7	75.9	0	3891	3730	4.9	2.15	2.1	2.07	2.76	6.03	1.31	0.6	1.11	5699	5504	2732	2698
386	2	1	8	11		Not Mine	9655	17925	190	256	620	30	3	1401	1540	893.26	558	632	401.29	71.5	52	0	843	982	3.49	1231	1528	1058.91	420	498	376.89	77.7	55.9	0	811	1108	3.27	0.96	1.13	1.04	2.07	4.69	0.7	0.35	-0.06	1654	2090	1401	1540
387	2	1	8	12		Not Mine	10015	17925	200	276	620	22	3	1787	1989	1169.71	491	540	352.69	86.6	73.9	0	1296	1498	5.07	1179	1339	834.4	350	418	316.68	77.5	62.7	0	829	989	3.72	0.64	0.66	0.64	0.84	0.87	0.44	0.37	-0.64	2125	2487	1787	1989
388	2	1	8	13		Not Mine	10405	17915	250	448	384	38	3	1606	1776	1271	614	724	533.78	63.4	46.9	0	992	1162	3.01	977	1250	1025.97	453	541	382.43	58.3	39.7	0	524	797	2.55	0.53	0.69	0.61	1.06	2.61	0.47	0.34	-0.92	1516	1959	1606	1776
389	2	1	8	14		Not Mine	10775	17965	230	384	504	25	3	1500	1780	1238.81	543	622	483.81	71.6	49.2	0	957	1237	3.1	794	949	714.43	353	418	300.32	59.4	41.4	0	441	596	2.64	0.46	0.48	0.45	0.67	0.8	0.34	0.34	-1.12	1398	1833	1500	1780
390	2	1	8	15		Not Mine	11135	17965	200	276	620	19	3	1199	1346	804.09	663	767	503.09	52.9	27.2	0	536	683	2.38	689	762	460.49	536	668	500.21	26.8	7.6	0	153	226	1.38	0.29	0.33	0.36	0.48	0.56	0.43	0.56	-1.81	689	909	1199	1346
391	2	1	9	1		Not Mine	5835	18310	150	154	681	48	3	2623	3396	3125.51	459	506	341.47	90.9	85.1	0	2164	2937	7.68	1758	1962	1410.18	327	394	311.61	80.5	72.1	0	1431	1635	5.64	0.66	0.56	0.66	0.84	0.95	0.25	0.3	-0.6	3595	4572	2623	3396
392	2	1	9	2		Not Mine	6255	18280	180	230	585	40	3	3270	3770	1962.34	522	587	387.6	98.3	96.5	0	2748	3248	8.44	2203	2409	1523.36	419	518	375.22	85.7	80.4	0	1784	1990	5.87	0.65	0.61	0.65	0.69	0.36	0.52	0.45	-0.62	4532	5238	3270	3770
393	2	1	9	3		Not Mine	6615	18295	220	332	504	31	3	3053	4314	4105.01	485	549	365.06	85.2	80.1	0	2568	3829	8.36	3111	4233	3599.32	411	502	379.62	83.1	81	0	2700	3822	8.2	1.05	1	1.11	1.97	8.59	0.53	0.36	0.07	5268	7651	3053	4314
394	2	1	9	4		Not Mine	6980	18320	200	293	550	27	1	495	563	431.93	295	459	347.14	33.8	12.3	0	200	268	1.43	362	452	370.7	353	404	296.64	21.2	10.2	0	9	99	1.22	0.05	0.37	0.46	0.77	0.83	0.5	0.34	-4.47	209	367	495	563
395	2	1	9	5		Not Mine	7355	18315	260	484	384	28	3	614	878	870.06	445	498	322.72	43	25.8	0	169	433	1.9	586	739	607.95	422	491	346.7	36.4	20.5	0	164	317	1.69	0.97	0.73	0.89	1.19	1.09	0.32	0.21	-0.04	333	750	614	878
396	2	1	9	6		Not Mine	7735	18305	210	316	504	27	3	3893	5053	4421.51	523	580	363	92.1	89.2	0	3370	4530	10.72	3395	3863	2762.28	446	500	345.34	90.5	86.4	0	2949	3417	9.83	0.88	0.75	0.86	0.93	0.67	0.38	0.36	-0.19	6319	7947	3893	5053
397	2	1	9	7		Not Mine	8125	18295	170	208	620	26	3	1823	2166	1601.05	572	651	435.99	78.8	63.5	0	1251	1594	4.18	2213	2386	1510.99	428	490	354.26	88.5	82.7	0	1785	1958	6.25	1.43	1.23	1.41	1.78	3.02	0.54	0.33	0.51	3036	3552	1823	2166
398	2	1	9	8		Not Mine	8485	18295	250	448	384	34	3	1370	1587	1025.46	675	781	482.93	59.2	37.9	0	695	912	2.84	1066	1196	763.8	524	605	407.71	58	36.8	0	542	672	2.61	0.78	0.74	0.78	1.04	1.49	0.48	0.42	-0.36	1237	1584	1370	1587
399	2	1	9	9		Not Mine	8875	18315	200	276	620	9	3	2109	2367	1376.31	851	900	525.91	76.1	55.8	0	1258	1516	4.01	1110	1344	923.49	834	932	572.01	36.6	18.5	0	276	510	1.94	0.22	0.34	0.28	0.44	0.38	0.41	0.37	-2.19	1534	2026	2109	2367
400	2	1	9	10		Not Mine	9275	18285	230	384	504	39	3	2776	2694	1611.22	827	947	664.24	71.1	62.8	0	1949	1867	4.18	4980	4747	2944.46	943	1227	996.15	78.1	72.7	0	4037	3804	5	2.07	2.04	2.04	6.45	42.95	1.41	0.6	1.05	5986	5671	2776	2694
401	2	1	9	11		Not Mine	9655	18305	240	408	504	27	3	1225	1348	824.84	543	613	410.29	63.2	42.4	0	682	805	2.99	1114	1334	937.91	382	446	317.94	72.8	55.4	0	732	952	3.5	1.07	1.18	1.11	1.69	5.43	0.77	0.46	0.1	1414	1757	1225	1348
402	2	1	9	12		Not Mine	10025	18305	230	384	504	23	3	1424	1733	1259.17	567	661	424.87	68	50.3	0	857	1166	3.35	974	1177	933.48	425	499	365.78	58.3	40.1	0	549	752	2.66	0.64	0.64	0.63	0.95	1.62	0.46	0.39	-0.64	1406	1918	1424	1733
403	2	1	9	13		Not Mine	10405	18295	240	408	504	34	3	1504	1780	1409.94	646	735	473	61.5	46.1	0	858	1134	3.18	1147	1341	981.16	471	556	379.31	64	46.1	0	676	870	3.02	0.79	0.77	0.8	1.16	3.98	0.56	0.65	-0.34	1534	2004	1504	1780
404	2	1	9	14		Not Mine	10765	18325	210	316	504	8	3	1863	2218	1494.93	561	643	444.38	83.5	66.1	0	1302	1657	4.19	982	1144	755.52	354	428	325.32	68.4	49.4	0	628	790	3.02	0.48	0.48	0.47	0.6	0.67	0.28	0.32	-1.05	1930	2447	1863	2218
405	2	1	9	15		Not Mine	11105	18325	190	256	620	27	3	1152	1224	805.32	599	691	445.08	54.7	32.8	0	553	625	2.59	680	815	560.73	528	608	435.87	30.9	14.5	0	152	287	1.56	0.27	0.46	0.44	0.51	0.31	0.53	0.58	-1.86	705	912	1152	1224
496	2	2	7	1		Not Mine	11515	17565	260	484	384	16	3	2626	2962	2123.61	575	676	473.94	81.4	72.7	0	2051	2387	5.54	2492	2712	2052.48	592	699	490.22	77.7	70.2	0	1900	2120	5.08	0.93	0.89	0.92	2.72	23.53	0.53	0.31	-0.11	3951	4507	2626	2962
497	2	2	7	2		Not Mine	11895	17555	210	316	504	21	3	1394	1595	1109.26	433	499	398.99	70.3	55.7	0	961	1162	3.49	1645	2010	1568.7	381	467	367.29	75.3	63.3	0	1264	1629	4.48	1.32	1.4	1.37	1.78	2.49	1.12	0.63	0.4	2225	2791	1394	1595
498	2	2	7	3		Not Mine	12265	17565	200	276	620	16	3	2520	2570	1422.35	465	526	350.59	90.6	84.8	0	2055	2105	7.19	2138	2087	1180.01	386	474	359.56	82.2	76.1	0	1752	1701	5.95	0.85	0.81	0.85	0.92	0.62	0.61	0.55	-0.23	3807	3806	2520	2570
499	2	2	7	4		Not Mine	12680	17575	190	250	585	27	3	1280	1417	752.04	489	538	358.83	78.8	54.8	0	791	928	3.57	1009	1129	740.35	317	367	259.54	71.2	59.2	0	692	812	3.89	0.87	0.88	0.86	1.29	2.98	0.67	0.46	-0.19	1483	1740	1280	1417
500	2	2	7	5		Not Mine	13045	17580	180	230	585	17	3	1395	1578	893.21	564	639	430.73	75.7	47.8	0	831	1014	3.24	747	830	535.87	322	402	314.4	59.6	31.7	0	425	508	2.38	0.51	0.5	0.49	0.75	1.27	0.33	0.31	-0.97	1256	1522	1395	1578
501	2	2	7	6		Not Mine	13410	17555	210	312	469	20	3	1133	1263	822.14	401	468	344.35	68.3	52.2	0	732	862	3.29	1264	1456	1001.98	319	394	310.65	79.8	65.1	0	945	1137	4.07	1.29	1.32	1.3	1.68	1.82	0.82	0.45	0.37	1677	1999	1133	1263
502	2	2	7	7		Not Mine	13780	17560	200	293	550	14	1	334	393	292.68	381	449	317.06	14.7	5.1	0	-46	12	1.05	269	331	257.79	293	352	274.06	17.4	4.4	0	-23	38	0.98	0.51	3.17	1.17	2.44	7.26	0.72	0.68	-0.97	-71	50	334	393
503	2	2	7	8		Not Mine	14150	17580	200	293	550	6	1	385	418	282.24	356	414	296.17	18.4	5.8	0	29	62	1.3	250	339	288.97	244	315	277.39	22.5	6.8	0	6	95	0.9	0.21	1.53	1.11	1.5	1.59	0.72	0.5	-2.27	35	157	385	418
504	2	2	7	9		Not Mine	14520	17580	200	293	550	9	1	325	392	291.52	314	382	346.59	18.4	4.1	0	11	78	0.94	209	277	224.22	246	314	258.04	14.7	3.8	0	-36	31	0.81	-3.36	0.4	0.62	1.85	2.97	0.48	0.39	0	-26	109	325	392
505	2	2	7	10		Not Mine	14910	17580	200	293	550	8	1	319	399	316.79	286	359	291.77	25.3	9.2	0	33	113	1.09	213	295	265.53	245	304	244.98	18.1	7.2	0	-31	50	0.87	-0.97	0.44	0.54	0.99	1.16	0.49	0.34	0	1	163	319	399
506	2	2	7	11		Not Mine	15260	17570	200	293	550	18	1	310	390	300.45	313	389	327.42	20.8	5.8	0	-2	77	0.95	200	270	226.82	235	304	250.32	16	4.4	0	-34	35	0.8	11.67	0.45	0.69	1.5	4.43	0.58	0.59	3.54	-38	112	310	390
507	2	2	7	12		Not Mine	15650	17580	200	293	550	6	1	343	398	294.67	365	450	376.19	14.3	2	0	-21	33	0.91	296	385	289.63	239	303	251.11	29	11.6	0	57	146	1.18	-2.59	4.42	1.44	3.66	5.5	0.69	0.49	0	35	179	343	398
508	2	2	7	13		Not Mine	16020	17580	200	293	550	9	1	292	356	276.9	362	412	303.52	11.9	3.1	0	-69	-5	0.96	209	285	237.76	238	351	319.67	14	2	0	-28	47	0.65	0.41	-7.83	1.34	4.34	11.22	0.52	0.36	-1.27	-99	41	292	356
509	2	2	7	14		Not Mine	16410	17600	200	293	550	26	1	300	368	306.21	368	432	317.7	14	3.4	0	-67	0	0.94	245	320	258.78	208	267	230.09	30	11.6	0	37	112	1.06	-0.54	1	1.53	4.66	10.6	0.57	0.46	0	-31	112	300	368
510	2	2	7	15		Not Mine	16770	17580	200	293	550	9	1	341	402	310.27	322	376	286.07	23.2	7.5	0	19	80	1.19	267	325	256.38	202	272	233.92	29.4	11.3	0	65	123	1.14	3.42	1.54	1.23	1.66	1.44	0.53	0.41	1.77	84	203	341	402
511	2	2	8	1		Not Mine	11515	17935	220	332	504	19	3	2981	3362	2119.91	717	838	536.13	85.8	77.1	0	2264	2645	5.56	2880	3024	1759.15	604	767	608.55	84.6	75.3	0	2276	2420	4.73	1.01	0.91	0.94	1.13	0.93	0.59	0.51	0.01	4540	5065	2981	3362
512	2	2	8	2		Not Mine	11895	17915	210	316	504	35	3	1158	1402	1054.18	471	526	345.89	64.2	49.7	0	687	931	3.35	1631	1769	1150.87	375	450	324.24	82	73.1	0	1256	1394	5.03	1.83	1.5	1.62	3.68	24.58	0.67	0.38	0.87	1943	2325	1158	1402
513	2	2	8	3		Not Mine	12255	17935	220	332	504	27	3	1586	1801	1132.06	449	526	371.03	78.6	65.7	0	1137	1352	4.27	1393	1541	979.42	348	416	321.14	76.8	67.5	0	1045	1193	4.34	0.92	0.88	0.9	1.13	1.65	0.68	0.61	-0.12	2182	2545	1586	1801
514	2	2	8	4		Not Mine	12675	17945	210	316	504	22	3	1229	1300	694.25	454	522	372.81	71.8	53.2	0	775	846	3.3	971	1087	784.51	268	333	266.17	76.6	63	0	703	819	3.65	0.91	0.97	0.93	1.18	1.8	0.89	0.61	-0.14	1478	1665	1229	1300
515	2	2	8	5		Not Mine	13065	17955	190	256	620	37	3	1271	1370	668.31	497	569	394.36	73.4	48.4	0	774	873	3.22	699	807	614.99	305	370	285.92	60.2	35.5	0	394	502	2.44	0.51	0.58	0.51	0.63	0.48	0.49	0.28	-0.97	1168	1375	1271	1370
516	2	2	8	6		Not Mine	13420	17935	190	250	585	22	3	1390	1589	939.14	485	563	477.13	72.8	47.6	0	905	1104	2.91	1315	1456	927.75	325	384	270.1	81.6	72.4	0	990	1131	4.87	1.09	1.02	1.07	1.14	0.59	0.76	0.6	0.13	1895	2235	1390	1589
517	2	2	8	7		Not Mine	13780	17950	200	293	550	2	1	367	442	441.26	373	421	289.95	19.8	3.8	0	-5	69	1.27	282	353	284.28	273	356	293.93	17.1	4.4	0	9	80	0.96	-1.5	1.16	0.97	2.1	4.66	0.38	0.36	0	3	149	367	442
518	2	2	8	8		Not Mine	14150	17950	200	293	550	3	1	335	376	283.27	313	393	309.07	18.8	4.1	0	22	63	1.08	227	302	262.12	205	288	252.28	22.5	8.5	0	22	97	0.9	1	1.54	1.07	1.96	2.69	0.55	0.36	0	44	160	335	376
519	2	2	8	9		Not Mine	14520	17950	200	293	550	8	1	297	362	252.28	357	396	284.71	14.7	2.4	0	-59	5	1.04	223	307	279.19	207	282	239.23	25.9	12.6	0	16	100	0.93	-0.27	20	1.49	2.7	9.09	0.87	0.62	0	-44	105	297	362
520	2	2	8	10		Not Mine	14900	17950	200	293	550	3	1	364	420	297.75	319	374	289.76	21.5	8.9	0	45	101	1.26	192	270	245.36	232	300	263.33	17.1	5.8	0	-39	38	0.73	-0.89	0.38	0.6	1.2	1.59	0.5	0.37	0	5	139	364	420
521	2	2	8	11		Not Mine	15270	17950	200	293	550	8	1	356	400	290.28	328	392	283.08	21.2	5.8	0	28	72	1.26	174	250	231.69	253	306	249.49	13.3	3.4	0	-78	-2	0.7	-2.82	-0.04	0.67	1.25	1.67	0.47	0.35	0	-51	69	356	400
522	2	2	8	12		Not Mine	15650	17950	200	293	550	3	1	316	369	282.47	280	351	281.25	20.5	6.5	0	36	89	1.12	178	272	255.27	240	314	264.97	17.4	5.1	0	-61	32	0.67	-1.72	0.36	0.93	1.53	1.9	0.53	0.34	0	-26	121	316	369
523	2	2	8	13		Not Mine	16020	17950	200	293	550	8	1	377	438	320.18	314	373	280.8	25.6	10.2	0	63	124	1.34	204	296	265.47	265	344	299.2	16	2.7	0	-60	31	0.68	-0.97	0.25	0.63	1.07	1.31	0.5	0.36	0	2	155	377	438
524	2	2	8	14		Not Mine	16400	17950	200	293	550	3	1	358	424	326.09	354	413	308.3	17.1	3.8	0	4	70	1.16	255	315	288.95	226	292	240.53	22.2	8.5	0	29	89	1.06	7.25	1.27	1.03	1.95	4.08	0.65	0.54	2.86	33	159	358	424
525	2	2	8	15		Not Mine	16770	17950	200	293	550	8	1	428	547	423.82	305	376	283.46	38.9	21.5	0	123	242	1.51	269	338	267.07	183	285	221.83	34.1	15	0	86	155	1.21	0.7	0.64	0.64	0.72	0.38	0.54	0.73	-0.52	209	397	428	547
526	2	2	9	1		Not Mine	11515	18325	220	332	504	13	3	3356	3767	1930.01	605	700	480.2	96.7	91	0	2751	3162	6.99	3010	3161	1683.75	540	682	555.98	89.8	79.5	0	2470	2621	5.41	0.9	0.83	0.88	0.9	0.52	0.65	0.55	-0.16	5221	5783	3356	3767
527	2	2	9	2		Not Mine	11885	18315	220	332	504	20	3	1433	1743	1412.57	383	478	375.41	72.9	57.5	0	1050	1360	3.82	1725	2162	1817.85	317	404	337.88	79.8	69.9	0	1408	1845	5.11	1.34	1.36	1.38	1.98	2.84	0.81	0.4	0.42	2458	3205	1433	1743
528	2	2	9	3		Not Mine	12265	18325	230	384	504	13	3	1475	1653	894.87	437	494	325.07	85.4	69.8	0	1038	1216	4.54	1092	1232	749.38	294	375	315.06	78.1	58.9	0	798	938	3.47	0.77	0.77	0.74	0.86	0.67	0.65	0.6	-0.38	1836	2154	1475	1653
529	2	2	9	4		Not Mine	12675	18335	200	276	620	24	3	1489	1545	892.44	418	478	343.35	80.1	65.6	0	1071	1127	4.34	1075	1122	699.33	300	363	293.03	74.3	59.1	0	775	822	3.67	0.72	0.73	0.7	0.93	1.46	0.49	0.38	-0.47	1846	1949	1489	1545
530	2	2	9	5		Not Mine	13045	18295	220	332	504	34	3	964	1144	701.79	536	595	399.87	57.2	32.2	0	428	608	2.41	680	796	508.48	300	375	288.8	58.1	36.4	0	380	496	2.35	0.89	0.82	0.79	1.14	2.21	0.51	0.49	-0.17	808	1104	964	1144
531	2	2	9	6		Not Mine	13410	18315	210	312	469	11	3	1139	1303	781.24	495	569	404.96	65.7	42.6	0	644	808	2.81	1187	1264	759.28	318	382	312.59	76.6	60.9	0	869	946	3.8	1.35	1.17	1.3	1.31	0.96	0.72	0.55	0.43	1513	1754	1139	1303
532	2	2	9	7		Not Mine	13780	18330	200	293	550	5	1	348	415	296	421	483	320.32	11.9	2	0	-72	-5	1.09	247	297	254.67	266	338	308.38	11.3	3.1	0	-18	31	0.8	0.26	-5.17	0.95	1.51	2.08	0.6	0.49	-1.94	-92	25	348	415
533	2	2	9	8		Not Mine	14140	18330	200	293	550	14	1	367	419	343.58	371	426	302.2	16	6.1	0	-3	48	1.21	252	303	241.89	243	300	237.97	20.8	5.8	0	9	60	1.06	-2.25	1.25	1.09	1.67	1.94	0.44	0.39	0	5	108	367	419
534	2	2	9	9		Not Mine	14520	18330	200	293	550	9	1	310	402	328.36	382	453	371.43	15	3.1	0	-71	20	0.83	294	353	285.07	266	333	269.02	19.5	8.2	0	28	87	1.09	-0.39	4.35	1.06	2.96	6	0.54	0.38	0	-44	107	310	402
535	2	2	9	10		Not Mine	14890	18330	200	293	550	14	1	309	393	362.78	378	435	302.92	13.3	4.8	0	-68	15	1.02	263	333	280.84	219	301	271.99	22.5	8.2	0	44	114	0.97	-0.64	7.6	1.48	2.65	3.68	0.48	0.39	0	-25	129	309	393
536	2	2	9	11		Not Mine	15270	18330	200	293	550	9	1	373	445	310.98	325	413	338.48	24.6	6.8	0	48	120	1.1	252	324	268.3	259	325	270.86	22.2	5.8	0	-6	65	0.93	-0.15	0.54	0.69	1.16	1.27	0.56	0.41	0	41	185	373	445
537	2	2	9	12		Not Mine	15640	18330	200	293	550	14	1	330	375	275.17	342	400	302.92	18.1	3.8	0	-11	33	1.09	307	356	282.93	271	326	256.01	21.5	7.2	0	36	85	1.2	-3	2.58	1.16	2.8	5.47	0.68	0.44	0	24	118	330	375
538	2	2	9	13		Not Mine	16020	18330	200	293	550	9	1	357	397	290.75	303	374	284.86	21.5	6.5	0	54	94	1.25	233	308	265.52	255	317	260.41	20.1	6.1	0	-21	53	0.89	-0.41	0.56	0.77	1.21	1.37	0.65	0.51	0	32	147	357	397
539	2	2	9	14		Not Mine	16390	18330	200	293	550	14	1	324	382	282.89	345	409	312.43	14.3	4.8	0	-20	37	1.04	252	314	262.03	220	299	250.37	20.1	6.1	0	32	94	1.01	-1.52	2.54	1.23	2.11	2.61	0.56	0.37	0	11	131	324	382
540	2	2	9	15		Not Mine	16770	18330	200	293	550	9	1	328	403	314.1	347	429	344.88	17.4	6.1	0	-18	56	0.95	260	309	243.07	245	303	232.19	21.2	8.5	0	15	64	1.12	-0.79	1.14	0.89	2.16	3.39	0.52	0.45	0	-4	120	328	403
[truncated: 12 more columns]

## Sheet: 8499
BEGIN HEADER
PerkinElmer Life Sciences.
ScanArrayCSVFileFormat	2
ScanArray Express	2
Number_of_Columns	62
END HEADER
BEGIN GENERAL INFO
DateTime	2004-05-20 17:27:00
GalFile
Scanner	Model: Serial No.:
User Name	Alicia Alonso
Computer Name	MSSM-ALICIA
Protocol	D1
Quantitation Method	Adaptive Circle
Quality Confidence Calculation	Footprint
User comments
Image Origin	0	0
Temperature	0
Laser Powers	0	0
Laser On Time	0
PMT Voltages	0	0
END GENERAL INFO
BEGIN QUANTITATION PARAMETERS
Min Percentile	50
Max Percentile	200
END QUANTITATION PARAMETERS
BEGIN QUALITY MEASUREMENTS
Max Footprint	100
END QUALITY MEASUREMENTS
BEGIN ARRAY PATTERN INFO
Units	µm
Array Rows	2
Array Columns	2
Spot Rows	9
Spot Columns	15
Array Row Spacing	9000
Array Column Spacing	9000
Spot Row Spacing	375
Spot Column Spacing	375
Spot Diameter	200
Interstitial	0
Spots Per Array	135
Total Spots	540
END ARRAY PATTERN INFO
BEGIN IMAGE INFO
ImageID	Channel	Image	Fluorophore	Barcode	Units	X Units Per Pixel	Y Units Per Pixel	X Offset	Y Offset	Status
-1	CH1	C:\Documents and Settings\Alicia Alonso\Desktop\8499-Chop13 IP#1_20May04\12598499_G80.tif	Cy3	Unknown	µm	10	10	0	0	Control Image
-1	CH2	C:\Documents and Settings\Alicia Alonso\Desktop\8499-Chop13 IP#1_20May04\12598499_R80.tif	Cy5	Unknown	µm	10	10	-1	2
END IMAGE INFO
BEGIN NORMALIZATION INFO
Normalization Method	LOWESS					CHOP13q ChIP A IP#1 slide8499
END NORMALIZATION INFO
BEGIN DATA
Index	Array Row	Array Column	Spot Row	Spot Column	Name	ID	X	Y	Diameter	F Pixels	B Pixels	Footprint	Flags	Ch1 Median	Ch1 Mean	Ch1 SD	Ch1 B Median	Ch1 B Mean	Ch1 B SD	Ch1 % > B + 1 SD	Ch1 % > B + 2 SD	Ch1 F % Sat.	Ch1 Median - B	Ch1 Mean - B	Ch1 SignalNoiseRatio	Ch2 Median	Ch2 Mean	Ch2 SD	Ch2 B Median	Ch2 B Mean	Ch2 B SD	Ch2 % > B + 1 SD	Ch2 % > B + 2 SD	Ch2 F % Sat.	Ch2 Median - B	Ch2 Mean - B	Ch2 SignalNoiseRatio	Ch2 Ratio of Medians	Ch2 Ratio of Means	Ch2 Median of Ratios	Ch2 Mean of Ratios	Ch2 Ratios SD	Ch2 Rgn Ratio	Ch2 Rgn R²	Ch2 Log Ratio	Sum of Medians	Sum of Means	Ch1 N Median	Ch1 N Mean
1	1	1	1	1	ALFA1-2	114	5820	6470	200	293	550	27	1	351	449	345.19	397	446	343.89	17.4	7.2	0	-45	52	1.02	253	325	258.21	246	320	275.09	19.8	5.8	0	7	79	0.92	-0.15	1.52	0.99	1.61	2.79	0.52	0.48	0	-39	131	351	449
2	1	1	1	2	505O16	14	6195	6465	130	112	716	24	3	1350	1972	1976.42	413	468	318.98	85.7	70.5	0	937	1559	4.23	1850	2386	2100.72	243	309	254.08	93.8	88.4	0	1607	2143	7.28	1.72	1.37	1.63	2.66	6.02	0.56	0.28	0.78	2544	3702	1350	1972
3	1	1	1	3	rp11-424e21	16	6580	6475	130	108	681	28	3	2868	3522	2478.25	367	433	338.49	98.1	95.4	0	2501	3155	8.47	1723	2184	2212.92	240	332	286.17	82.4	74.1	0	1483	1944	6.02	0.59	0.62	0.54	0.59	0.44	0.45	0.26	-0.75	3984	5099	2868	3522
4	1	1	1	4	390J12	18	6955	6475	150	156	716	28	3	1884	2353	1790.97	379	446	323.18	89.1	78.2	0	1505	1974	5.83	1319	1484	1200.9	303	375	334.76	75.6	64.1	0	1016	1181	3.94	0.68	0.6	0.62	1.09	2.84	0.37	0.31	-0.57	2521	3155	1884	2353
5	1	1	1	5	111B1	20	7330	6475	110	78	777	28	3	3692	6695	6413.5	427	499	359.57	97.4	97.4	0	3265	6268	10.27	3683	5455	4533.78	339	423	402.39	98.7	96.2	0	3344	5116	9.15	1.02	0.82	0.94	1.23	1.43	0.43	0.37	0.03	6609	11384	3692	6695
6	1	1	1	6	109K20	22	7715	6465	200	276	620	17	3	3677	3703	2346.25	444	523	480.99	84.4	77.5	0	3233	3259	7.64	2965	2985	1793.16	343	421	379.07	86.6	79.7	0	2622	2642	7.82	0.81	0.81	0.81	1.03	1.35	0.67	0.77	-0.3	5855	5901	3677	3703
7	1	1	1	7	520F22	32	8085	6475	200	276	620	27	3	6351	6547	2751.48	422	493	349.12	97.5	96.4	0	5929	6125	18.19	4689	4748	2215.55	324	396	322.34	95.7	91.7	0	4365	4424	14.55	0.74	0.72	0.75	0.93	1.62	0.64	0.63	-0.44	10294	10549	6351	6547
8	1	1	1	8	51P14	33	8465	6475	100	60	812	27	3	2065	3284	3477.87	379	451	345.54	98.3	91.7	0	1686	2905	5.98	1461	1898	1650.54	245	302	240.31	95	86.7	0	1216	1653	6.08	0.72	0.57	0.71	0.85	0.68	0.1	0.04	-0.47	2902	4558	2065	3284
9	1	1	1	9	562L19	34	8845	6465	140	124	716	19	3	1060	1298	1097.55	360	444	325.5	74.2	54	0	700	938	3.26	1154	1542	1385.87	209	297	257.63	91.1	73.4	0	945	1333	4.48	1.35	1.42	1.35	2.36	5.23	0.92	0.53	0.43	1645	2271	1060	1298
10	1	1	1	10	248N6	35	9225	6485	140	124	716	39	3	2514	3325	3602.69	388	463	376.27	98.4	87.9	0	2126	2937	6.68	1873	2338	2194.57	270	337	307.36	95.2	84.7	0	1603	2068	6.09	0.75	0.7	0.75	0.95	0.76	0.09	0.02	-0.41	3729	5005	2514	3325
11	1	1	1	11	521L15	36	9605	6475	140	124	716	33	3	2953	3835	3551.73	325	424	341.13	95.2	88.7	0	2628	3510	8.66	2232	2673	2603.57	306	356	288.25	91.1	83.1	0	1926	2367	7.74	0.73	0.67	0.7	0.95	1.63	0.35	0.23	-0.45	4554	5877	2953	3835
12	1	1	1	12	338L17	37	9975	6495	120	88	812	49	3	3281	4315	3736.05	331	389	308.94	100	98.9	0	2950	3984	10.62	1459	1688	1227.92	258	333	278.29	88.6	76.1	0	1201	1430	5.24	0.41	0.36	0.37	0.38	0.26	0.21	0.42	-1.3	4151	5414	3281	4315
13	1	1	1	13	370A2	44	10355	6485	160	172	716	41	3	1254	1726	1515.43	360	422	331.39	73.3	57	0	894	1366	3.78	1691	1854	1327.42	269	327	242.07	84.3	78.5	0	1422	1585	6.99	1.59	1.16	1.49	1.86	1.87	0.55	0.39	0.67	2316	2951	1254	1726
14	1	1	1	14	411G9	45	10730	6475	170	196	585	33	3	3578	4214	3234.63	381	440	314.06	88.8	84.7	0	3197	3833	11.39	3225	3782	2459.41	251	300	241.36	98.5	96.4	0	2974	3531	13.36	0.93	0.92	0.93	1.22	1.08	0.61	0.65	-0.1	6171	7364	3578	4214
15	1	1	1	15	264M20	46	11105	6475	100	60	812	33	3	900	1256	1046.93	355	431	326.47	73.3	40	0	545	901	2.76	710	921	741.01	242	320	267.42	70	40	0	468	679	2.66	0.86	0.75	0.81	0.96	0.86	0.31	0.19	-0.22	1013	1580	900	1256
16	1	1	2	1	ALFA1-2	114	5840	6820	200	293	550	4	1	432	480	345.98	391	436	300.36	24.2	8.9	0	41	89	1.44	320	379	299.72	279	326	238.09	25.9	10.9	0	41	100	1.34	1	1.12	0.85	1.09	0.82	0.66	0.58	0	82	189	432	480
17	1	1	2	2	505O16	14	6205	6840	100	62	777	18	3	1415	1825	1320.07	406	466	323.94	87.1	67.7	0	1009	1419	4.37	1909	2418	1849.77	281	336	259.14	95.2	87.1	0	1628	2137	7.37	1.61	1.51	1.62	1.91	1.27	0.98	0.49	0.69	2637	3556	1415	1825
18	1	1	2	3	rp11-424e21	16	6575	6855	110	80	812	34	3	2118	3282	3953.27	397	459	317.8	97.5	85	0	1721	2885	6.66	1254	2145	3193.6	287	364	335.81	88.8	70	0	967	1858	3.73	0.56	0.64	0.53	0.74	0.64	0.62	0.59	-0.83	2688	4743	2118	3282
19	1	1	2	4	390J12	18	6950	6845	110	78	777	25	3	2356	3053	2152.64	356	436	332.05	96.2	88.5	0	2000	2697	7.1	1588	1908	1150.66	285	357	290.94	97.4	89.7	0	1303	1623	5.46	0.65	0.6	0.66	0.86	1.02	0.25	0.22	-0.62	3303	4320	2356	3053
20	1	1	2	5	111B1	20	7345	6855	100	60	812	33	3	3961	6879	5752.31	399	478	363.84	98.3	98.3	0	3562	6480	10.89	3283	5709	4559.88	338	407	305.21	100	100	0	2945	5371	10.76	0.83	0.83	0.87	1.12	1.69	0.59	0.56	-0.27	6507	11851	3961	6879
21	1	1	2	6	109K20	22	7710	6845	190	250	585	22	3	3624	3714	2101.08	428	511	377.43	89.2	86.8	0	3196	3286	9.6	3093	3074	1704.92	369	431	332.98	89.6	84.8	0	2724	2705	9.29	0.85	0.82	0.84	1.37	4.64	0.62	0.57	-0.23	5920	5991	3624	3714
22	1	1	2	7	520F22	32	8090	6845	210	312	469	22	3	5919	5777	3106.15	500	555	375.09	90.1	86.9	0	5419	5277	15.78	5214	4799	2481.2	375	448	341.27	88.8	85.9	0	4839	4424	15.28	0.89	0.84	0.88	8.75	127.69	0.71	0.79	-0.16	10258	9701	5919	5777
23	1	1	2	8	51P14	33	8455	6855	100	60	812	33	3	1371	2874	4082.57	411	481	348.37	85	66.7	0	960	2463	3.94	1091	1617	1844.25	255	320	257.21	85	71.7	0	836	1362	4.24	0.87	0.55	0.77	1.05	1.15	0.17	0.13	-0.2	1796	3825	1371	2874
24	1	1	2	9	562L19	34	8840	6855	130	108	681	32	3	1211	1576	1463.2	382	447	321.86	75	58.3	0	829	1194	3.76	1139	1519	1301.96	241	307	278.24	82.4	69.4	0	898	1278	4.09	1.08	1.07	1.13	1.52	1.72	0.36	0.17	0.12	1727	2472	1211	1576
25	1	1	2	10	248N6	35	9235	6845	100	60	812	32	3	2488	4675	6213.41	434	494	351.36	98.3	91.7	0	2054	4241	7.08	1765	2867	3234.29	270	341	303.15	90	83.3	0	1495	2597	5.82	0.73	0.61	0.73	0.87	0.56	0.27	0.27	-0.46	3549	6838	2488	4675
26	1	1	2	11	521L15	36	9600	6855	130	108	681	35	3	2739	3533	2926.98	350	406	290.22	98.1	95.4	0	2389	3183	9.44	1952	2299	1737.49	278	338	257.42	89.8	87	0	1674	2021	7.58	0.7	0.63	0.67	0.73	0.48	0.25	0.18	-0.51	4063	5204	2739	3533
27	1	1	2	12	338L17	37	9980	6855	110	78	777	37	3	3343	4032	3033.8	338	401	300.29	100	100	0	3005	3694	11.13	1734	2054	1328.39	268	345	328.62	93.6	84.6	0	1466	1786	5.28	0.49	0.48	0.49	0.56	0.33	0.21	0.22	-1.04	4471	5480	3343	4032
28	1	1	2	13	370A2	44	10350	6855	150	154	681	35	3	1302	1569	1209.72	327	405	311.08	78.6	63.6	0	975	1242	4.19	1555	1774	1348.16	248	326	277.25	91.6	79.9	0	1307	1526	5.61	1.34	1.23	1.27	1.66	2.06	0.85	0.58	0.42	2282	2768	1302	1569
29	1	1	2	14	411G9	45	10725	6855	180	216	620	35	3	2890	3481	2778.87	377	426	304.74	90.7	85.6	0	2513	3104	9.48	3201	3560	2262.44	274	334	270.54	94	89.8	0	2927	3286	11.83	1.16	1.06	1.17	1.92	7.18	0.52	0.41	0.22	5440	6390	2890	3481
30	1	1	2	15	264M20	46	11105	6845	100	60	812	29	3	856	1328	1243.12	380	459	345.84	63.3	40	0	476	948	2.48	845	1043	753.17	267	363	309.59	70	50	0	578	776	2.73	1.21	0.82	1.06	4.61	18.67	0.47	0.61	0.28	1054	1724	856	1328
31	1	1	3	1	ALFA1-2	114	5820	7200	200	293	550	16	1	398	461	316.57	398	453	304.8	19.8	6.8	0	0	63	1.31	324	366	270.89	269	352	290.6	21.8	4.4	0	55	97	1.11	1	1.54	1.24	5.54	24.31	0.59	0.48	0	55	160	398	461
32	1	1	3	2	505O16	14	6200	7215	150	154	681	20	3	1044	1400	1268.91	358	437	332.05	76	53.2	0	686	1042	3.14	1309	1669	1461.3	268	332	271.23	90.3	74	0	1041	1401	4.83	1.52	1.34	1.5	1.94	2.72	0.44	0.14	0.6	1727	2443	1044	1400
33	1	1	3	3	rp11-424e21	16	6580	7225	100	62	777	28	3	2977	4074	5234.6	396	468	328.88	100	96.8	0	2581	3678	9.05	1694	2605	3402.28	301	378	355.18	95.2	79	0	1393	2304	4.77	0.54	0.63	0.55	0.82	0.98	0.05	0.01	-0.89	3974	5982	2977	4074
34	1	1	3	4	390J12	18	6945	7225	100	60	812	32	3	2671	3534	2477.16	461	516	398.58	100	93.3	0	2210	3073	6.7	1593	1812	1075.53	316	388	327.89	91.7	81.7	0	1277	1496	4.86	0.58	0.49	0.54	0.61	0.42	0.21	0.23	-0.79	3487	4569	2671	3534
35	1	1	3	5	111B1	20	7330	7225	100	62	777	28	3	3078	6312	6438.39	420	467	317.95	100	100	0	2658	5892	9.68	3450	5347	4638.55	300	385	321.67	98.4	96.8	0	3150	5047	10.73	1.19	0.86	1.07	1.08	0.49	0.56	0.61	0.25	5808	10939	3078	6312
36	1	1	3	6	109K20	22	7710	7225	180	230	585	27	3	3600	3913	2173.44	466	519	357.59	94.3	92.2	0	3134	3447	10.07	3015	3139	1648.49	341	410	308.12	91.7	86.1	0	2674	2798	9.79	0.85	0.81	0.88	1.06	1.21	0.5	0.43	-0.23	5808	6245	3600	3913
37	1	1	3	7	520F22	32	8085	7225	200	276	620	27	3	6334	6334	2771.76	442	486	318.97	97.8	95.3	0	5892	5892	19.86	4760	4669	2371.81	307	387	325.55	90.2	87	0	4453	4362	14.62	0.76	0.74	0.77	0.89	1.37	0.64	0.56	-0.4	10345	10254	6334	6334
38	1	1	3	8	51P14	33	8465	7205	100	60	812	8	3	1231	2417	3270.08	488	554	358.48	81.7	51.7	0	743	1929	3.43	1026	1522	1837.82	236	314	272.67	80	65	0	790	1286	3.76	1.06	0.67	0.97	1.19	1.22	0.1	0.03	0.09	1533	3215	1231	2417
39	1	1	3	9	562L19	34	8840	7215	120	96	777	17	3	926	1198	966.96	574	621	376.25	47.9	31.3	0	352	624	2.46	630	1059	859.7	255	325	280.15	68.8	46.9	0	375	804	2.25	1.07	1.29	1.37	3.91	17.13	0.4	0.2	0.09	727	1428	926	1198
40	1	1	3	10	248N6	35	9235	7225	110	80	812	36	3	1941	3046	3673.79	459	519	363.28	96.3	80	0	1482	2587	5.34	1512	2125	2165.75	236	297	255.35	92.5	86.3	0	1276	1889	5.92	0.86	0.73	0.87	1.1	0.9	0.11	0.03	-0.22	2758	4476	1941	3046
41	1	1	3	11	521L15	36	9605	7210	140	134	681	22	3	2222	2613	2436.4	397	478	415.45	85.8	73.9	0	1825	2216	5.35	1628	1817	1290.11	209	290	339.14	88.1	76.9	0	1419	1608	4.8	0.78	0.73	0.78	1.02	0.99	0.22	0.18	-0.36	3244	3824	2222	2613
42	1	1	3	12	338L17	37	9975	7225	130	112	716	30	3	2920	3285	2551.74	327	409	329.62	95.5	90.2	0	2593	2958	8.86	1321	1581	1179.99	275	346	282.84	87.5	73.2	0	1046	1306	4.67	0.4	0.44	0.41	0.57	0.71	0.19	0.17	-1.31	3639	4264	2920	3285
43	1	1	3	13	370A2	44	10355	7215	150	156	716	25	3	1232	1675	1611.5	345	418	302.77	80.8	65.4	0	887	1330	4.07	1882	2068	1321.09	307	375	295.74	92.3	83.3	0	1575	1761	6.36	1.78	1.32	1.61	2.15	2.82	0.39	0.23	0.83	2462	3091	1232	1675
44	1	1	3	14	411G9	45	10735	7225	160	172	716	36	3	4527	5013	3133.38	421	476	323.96	93.6	90.7	0	4106	4592	13.97	3954	4361	2465.93	336	398	321.16	95.3	93.6	0	3618	4025	12.31	0.88	0.88	0.86	1.1	0.89	0.53	0.45	-0.18	7724	8617	4527	5013
45	1	1	3	15	264M20	46	11095	7215	160	172	716	19	3	707	865	662.46	404	491	348.31	45.9	25.6	0	303	461	2.03	664	769	694.14	314	373	293.31	57.6	29.7	0	350	455	2.26	1.16	0.99	0.97	4.43	29.04	0.46	0.2	0.21	653	916	707	865
46	1	1	4	1	543G6	68	5805	7555	150	156	716	35	3	1245	2159	2508.38	394	453	315.37	71.2	58.3	0	851	1765	3.95	25319	28395	21303.7	289	363	288.67	100	100	16.7	25030	28106	87.71	29.41	15.92	21.61	35.16	59.97	6.82	0.65	4.88	25881	29871	1245	2159
47	1	1	4	2	360I23	70	6190	7590	200	293	550	27	1	387	481	447.11	386	442	307.92	22.5	9.6	0	1	95	1.26	298	414	388.54	283	347	272.97	27.3	9.6	0	15	131	1.09	15	1.38	1.18	5.06	16.87	0.34	0.16	3.91	16	226	387	481
48	1	1	4	3	76N21	72	6570	7580	200	293	550	18	1	407	514	471.26	351	438	323.51	25.6	11.6	0	56	163	1.26	286	443	595.13	304	379	305.49	21.5	7.8	0	-17	139	0.94	-0.32	0.85	0.67	1.63	2.76	0.42	0.11	0	38	302	407	514
49	1	1	4	4	14B2	74	6945	7575	100	60	812	16	3	2475	5220	6914.83	406	479	344.74	98.3	86.7	0	2069	4814	7.18	1152	1634	1506.04	316	392	313.85	80	55	0	836	1318	3.67	0.4	0.27	0.39	0.48	0.47	0.11	0.24	-1.31	2905	6132	2475	5220
50	1	1	4	5	339I10	76	7340	7575	150	154	681	4	3	1655	2764	3636.94	394	463	362.53	81.8	66.9	0	1261	2370	4.57	1849	3186	4306.41	313	398	322.21	89.6	82.5	0	1536	2873	5.74	1.22	1.21	1.28	4.01	17.2	0.29	0.06	0.28	2797	5243	1655	2764
51	1	1	4	6	11C5	78	7725	7585	120	88	812	18	3	1411	1742	1435.42	371	435	312.43	79.5	63.6	0	1040	1371	4.52	894	1263	1148.31	311	369	284.16	68.2	50	0	583	952	3.15	0.56	0.69	0.61	0.9	0.94	0.52	0.42	-0.84	1623	2323	1411	1742
52	1	1	4	7	157H4	89	8080	7580	200	293	550	9	1	377	459	337.12	442	511	341.65	15.4	4.4	0	-64	17	1.1	290	361	309.26	270	346	290.96	20.1	7.2	0	20	91	1	-0.31	5.35	1.14	3.48	9.05	0.58	0.4	0	-45	108	377	459
53	1	1	4	8	285H4	90	8470	7570	200	293	550	8	1	573	635	399.43	526	758	1550.65	1	0	0	47	109	0.37	289	339	255.64	256	467	1134.75	0	0	0	33	83	0.25	0.7	0.76	0.71	1.01	0.94	0.43	0.46	-0.51	80	192	573	635
54	1	1	4	9	810G21	91	8855	7555	110	80	812	25	3	1203	2888	4551.81	621	715	787.54	45	28.8	0	582	2267	1.53	1147	3043	5345.17	213	288	268.02	82.5	70	0	934	2830	4.28	1.6	1.25	1.19	2.14	2.54	0.57	0.23	0.68	1516	5097	1203	2888
55	1	1	4	10	452P23	92	9225	7565	150	156	716	15	3	4403	7095	7092.34	483	553	355.1	89.1	82.1	0	3920	6612	12.4	3636	5384	5163.62	218	302	273.63	95.5	91.7	0	3418	5166	13.29	0.87	0.78	0.88	1.3	2.45	0.48	0.43	-0.2	7338	11778	4403	7095
56	1	1	4	11	512C24	93	9600	7580	200	293	550	15	1	366	447	309.37	429	495	393.39	14	1.7	0	-62	18	0.93	236	329	273.82	231	314	277.89	23.2	7.8	0	5	98	0.85	-0.08	5.44	1.13	1.37	0.91	0.74	0.69	0	-58	116	366	447
57	1	1	4	12	RP11-285E18	94	9970	7565	100	62	777	11	3	1828	6666	9746.06	441	495	353.17	95.2	85.5	0	1387	6225	5.18	1543	2711	3071.34	331	391	301.01	82.3	69.4	0	1212	2380	5.13	0.87	0.38	0.47	1.14	3.35	0.09	0.09	-0.19	2599	8605	1828	6666
58	1	1	4	13	182M20	101	10345	7555	180	216	620	19	3	4798	4915	3199.48	374	466	340.61	90.7	82.4	0	4424	4541	14.09	7718	7070	3684.86	340	403	302.99	98.6	96.8	0	7378	6730	25.47	1.67	1.48	1.52	6.34	48.05	1.01	0.77	0.74	11802	11271	4798	4915
59	1	1	4	14	173B14	102	10725	7570	220	346	469	13	3	6345	6676	5243.49	406	491	359.73	87	80.6	0	5939	6270	17.64	5153	5342	3701.37	325	396	358.15	85.8	82.4	0	4828	5017	14.39	0.81	0.8	0.82	13.03	193.73	0.55	0.61	-0.3	10767	11287	6345	6676
60	1	1	4	15	29G8	103	11095	7575	120	88	812	8	3	1128	1382	1030.48	397	468	337.83	68.2	54.5	0	731	985	3.34	774	1113	947.94	292	369	309.93	63.6	40.9	0	482	821	2.5	0.66	0.83	0.72	1.25	2.79	0.62	0.45	-0.6	1213	1806	1128	1382
61	1	1	5	1	543G6	68	5815	7915	140	124	716	38	3	1426	2317	2525.63	377	446	332.04	74.2	63.7	0	1049	1940	4.29	23078	30271	19925.4	312	365	289.17	100	100	18.5	22766	29959	79.81	21.7	15.44	22.96	53.29	177.27	5.81	0.54	4.44	23815	31899	1426	2317
62	1	1	5	2	360I23	70	6190	7930	200	293	550	27	1	400	536	479.25	379	434	315.54	25.3	13.3	0	21	157	1.27	344	448	468.11	288	376	295.01	27.3	8.5	0	56	160	1.17	2.67	1.02	0.98	1.46	1.66	0.51	0.27	1.42	77	317	400	536
63	1	1	5	3	76N21	72	6580	7930	200	293	550	18	1	408	500	370.76	396	462	340.21	21.2	6.8	0	12	104	1.2	291	418	507.31	325	377	281.41	20.5	8.5	0	-33	93	1.03	-2.83	0.89	0.84	2	3.29	0.62	0.2	0	-22	197	408	500
64	1	1	5	4	14B2	74	6955	7925	100	60	812	23	3	2270	4311	5207.64	447	505	350.37	98.3	85	0	1823	3864	6.48	1382	2009	1805.62	392	446	317.77	83.3	66.7	0	990	1617	4.35	0.54	0.42	0.49	0.56	0.47	0.16	0.22	-0.88	2813	5481	2270	4311
65	1	1	5	5	339I10	76	7350	7935	130	108	681	18	3	1616	2994	3984.03	471	539	382.77	94.4	75	0	1145	2523	4.22	1989	3103	3827.32	346	420	332.08	92.6	83.3	0	1643	2757	5.99	1.43	1.09	1.38	1.81	2.8	0.37	0.15	0.52	2788	5280	1616	2994
66	1	1	5	6	11C5	78	7705	7940	140	134	681	9	3	948	1282	1211.85	355	417	289.88	73.9	51.5	0	593	927	3.27	759	1005	927.44	250	316	269.95	65.7	47	0	509	755	2.81	0.86	0.81	0.85	1.88	7.71	0.19	0.06	-0.22	1102	1682	948	1282
67	1	1	5	7	157H4	89	8090	7940	200	293	550	8	1	388	441	326.21	384	445	306.57	20.1	6.8	0	4	57	1.27	286	354	291.71	263	336	289.51	19.8	7.2	0	23	91	0.99	5.75	1.6	1.15	1.79	2.56	0.68	0.57	2.52	27	148	388	441
68	1	1	5	8	285H4	90	8450	7930	200	293	550	20	1	579	645	407.4	449	535	388.88	28.3	8.2	0	130	196	1.49	357	403	306.28	235	314	270.4	32.1	11.6	0	122	168	1.32	0.94	0.86	0.78	0.98	1.47	0.6	0.63	-0.09	252	364	579	645
69	1	1	5	9	810G21	91	8835	7925	100	60	812	22	3	1722	3580	5419.93	562	615	387.55	80	68.3	0	1160	3018	4.44	1822	3486	5140.9	221	284	227.39	90	86.7	0	1601	3265	8.01	1.38	1.08	1.36	2.34	2.98	0	0	0.46	2761	6283	1722	3580
70	1	1	5	10	452P23	92	9225	7930	140	134	681	22	3	4698	7398	6653	494	566	360.18	91.8	90.3	0	4204	6904	13.04	3955	5925	4684.53	258	331	269.56	97	96.3	0	3697	5667	14.67	0.88	0.82	0.92	1.18	1.07	0.44	0.4	-0.19	7901	12571	4698	7398
71	1	1	5	11	512C24	93	9590	7930	200	293	550	17	1	431	475	328.21	438	514	363.34	15.4	4.4	0	-6	37	1.19	247	326	276.43	262	348	292.73	16.7	5.5	0	-14	64	0.84	2.14	1.73	0.91	1.86	3.33	0.55	0.43	1.1	-22	101	431	475
72	1	1	5	12	RP11-285E18	94	9965	7925	100	60	812	22	3	2137	6298	9231.32	469	527	353.25	91.7	76.7	0	1668	5829	6.05	1127	2506	3511.59	315	387	297.31	71.7	53.3	0	812	2191	3.79	0.49	0.38	0.41	0.76	1.2	0.11	0.08	-1.04	2480	8020	2137	6298
73	1	1	5	13	182M20	101	10345	7935	160	172	716	15	3	4848	5250	3482.21	433	496	348.4	97.1	91.3	0	4415	4817	13.92	6427	6695	3828.52	384	467	345.56	100	100	0	6043	6311	18.6	1.37	1.31	1.34	1.8	1.62	1.04	0.9	0.45	10458	11128	4848	5250
74	1	1	5	14	173B14	102	10715	7945	210	316	504	4	3	6614	6942	4506.06	417	468	328.76	91.1	88.6	0	6197	6525	20.12	5372	5437	3040.03	338	413	316.61	94.3	90.2	0	5034	5099	16.97	0.81	0.78	0.8	2.75	24.25	0.49	0.52	-0.3	11231	11624	6614	6942
75	1	1	5	15	29G8	103	11105	7935	100	60	812	22	3	1113	1402	1094.96	385	441	319.01	73.3	56.7	0	728	1017	3.49	1262	1394	877.78	265	333	262.39	80	68.3	0	997	1129	4.81	1.37	1.11	1.33	1.43	1.27	0.57	0.5	0.45	1725	2146	1113	1402
76	1	1	6	1	543G6	68	5815	8285	140	124	716	43	3	1822	2787	2725.25	373	436	329.54	83.9	71	0	1449	2414	5.53	28585	34670	21367	301	373	294.71	100	100	23.4	28284	34369	96.99	19.52	14.24	19.21	26.68	40.72	4.57	0.34	4.29	29733	36783	1822	2787
77	1	1	6	2	360I23	70	6190	8310	200	293	550	24	1	417	509	409.27	328	401	290.45	29	14.7	0	89	181	1.44	328	419	401.1	291	358	282.9	22.9	9.6	0	37	128	1.16	0.42	0.71	0.84	1.06	0.96	0.57	0.34	-1.27	126	309	417	509
78	1	1	6	3	76N21	72	6580	8310	200	293	550	14	1	405	509	444.63	404	452	324.53	19.1	7.2	0	1	105	1.25	336	530	781.73	258	343	290.02	32.8	16	0	78	272	1.16	78	2.59	1.98	5.93	13.51	0.49	0.08	6.29	79	377	405	509
79	1	1	6	4	14B2	74	6945	8305	120	88	812	23	3	2545	3745	4118.57	455	525	398.98	95.5	83	0	2090	3290	6.38	1173	1763	1970.27	322	381	300.91	83	69.3	0	851	1441	3.9	0.41	0.44	0.42	0.53	0.58	0.22	0.2	-1.3	2941	4731	2545	3745
80	1	1	6	5	339I10	76	7340	8305	110	78	777	17	3	1931	4015	4903.03	485	545	377.27	88.5	69.2	0	1446	3530	5.12	2326	4277	5093.62	329	393	314.83	96.2	92.3	0	1997	3948	7.39	1.38	1.12	1.39	2.06	2.61	0.4	0.15	0.47	3443	7478	1931	4015
81	1	1	6	6	11C5	78	7715	8310	120	96	777	12	3	1143	1553	1460.66	405	476	324.99	74	53.1	0	738	1148	3.52	829	1057	832.49	281	334	257.93	67.7	52.1	0	548	776	3.21	0.74	0.68	0.75	1.35	3.71	0.29	0.26	-0.43	1286	1924	1143	1553
82	1	1	6	7	157H4	89	8080	8310	200	293	550	14	1	448	492	312.25	448	491	327.07	17.1	4.4	0	0	44	1.37	255	323	267.1	245	305	253.71	20.8	9.6	0	10	78	1.01	1	1.77	0.98	1.54	1.85	0.65	0.57	0	10	122	448	492
83	1	1	6	8	285H4	90	8460	8310	200	293	550	12	1	481	494	290.32	447	508	322.57	17.1	2.4	0	34	47	1.49	271	361	297.55	228	303	262.05	27.6	9.9	0	43	133	1.03	1.26	2.83	1.24	1.62	1.36	0.74	0.52	0.34	77	180	481	494
84	1	1	6	9	810G21	91	8845	8295	140	124	716	28	3	1436	2300	3314.55	467	519	347.69	72.6	57.3	0	969	1833	4.13	1957	2652	3291.23	266	362	301.96	95.2	87.9	0	1691	2386	6.48	1.75	1.3	1.69	3.84	13.95	0.23	0.05	0.8	2660	4219	1436	2300
85	1	1	6	10	452P23	92	9225	8305	130	112	716	22	3	5439	7029	5398.69	470	540	359.5	98.2	92	0	4969	6559	15.13	4703	5603	3522.42	281	372	315.04	99.1	99.1	0	4422	5322	14.93	0.89	0.81	0.93	5.39	43.95	0.3	0.22	-0.17	9391	11881	5439	7029
86	1	1	6	11	512C24	93	9600	8310	200	293	550	18	1	499	523	350.14	481	543	336.79	17.4	5.1	0	18	42	1.48	318	399	314.92	321	389	295.87	20.8	7.2	0	-2	78	1.07	-0.17	1.86	1.02	1.33	1.2	0.66	0.55	0	15	120	499	523
87	1	1	6	12	RP11-285E18	94	9975	8325	100	60	812	13	3	1586	4469	6253.94	441	515	342.31	78.3	66.7	0	1145	4028	4.63	1245	2364	2804.55	381	444	315.77	76.7	56.7	0	864	1983	3.94	0.75	0.49	0.72	14.97	101.39	0.22	0.23	-0.41	2009	6011	1586	4469
88	1	1	6	13	182M20	101	10345	8315	150	156	716	11	3	3848	5326	4026.44	457	514	347.98	98.1	92.9	0	3391	4869	11.06	5531	6751	4192.49	445	508	359.56	100	100	0	5086	6306	15.38	1.5	1.3	1.55	1.76	1.4	0.76	0.53	0.58	8477	11175	3848	5326
89	1	1	6	14	173B14	102	10720	8325	210	312	469	8	3	6830	7393	4889.97	469	517	425.27	92.3	90.4	0	6361	6924	16.06	5453	6077	3910.96	369	442	372.13	91	87.5	0	5084	5708	14.65	0.8	0.82	0.82	1.3	5.52	0.62	0.6	-0.32	11445	12632	6830	7393
90	1	1	6	15	29G8	103	11095	8335	120	88	812	15	3	930	1203	843.66	431	484	350.92	63.6	48.9	0	499	772	2.65	835	985	782.66	344	415	336.48	56.8	36.4	0	491	641	2.48	0.98	0.83	0.84	1.33	1.84	0.71	0.58	-0.02	990	1413	930	1203
91	1	1	7	1		Not Mine	5800	8675	180	230	585	42	3	2747	3942	4391.53	377	454	337.28	90	84.3	0	2370	3565	8.14	1689	2440	2547.54	293	428	482.43	81.3	66.1	0	1396	2147	3.5	0.59	0.6	0.6	0.75	0.55	0.34	0.34	-0.76	3766	5712	2747	3942
92	1	1	7	2		Not Mine	6190	8680	200	293	550	27	1	339	403	284.81	353	417	308.04	18.1	4.1	0	-13	50	1.1	259	333	282.7	246	318	262.67	24.6	7.8	0	13	87	0.99	-0.93	1.74	1.22	2.18	3.35	0.65	0.44	0	-1	137	339	403
93	1	1	7	3		Not Mine	6570	8675	190	250	585	27	3	2193	2264	1231.82	365	447	420.79	88.4	80	0	1828	1899	5.21	2347	2287	1149	265	331	275.39	89.2	87.2	0	2082	2022	8.52	1.14	1.06	1.09	3.54	27.62	0.72	0.59	0.19	3910	3921	2193	2264
94	1	1	7	4		Not Mine	6940	8665	110	78	777	38	3	1911	3188	3534.81	391	445	304.86	75.6	64.1	0	1520	2797	6.27	2558	3155	2185.68	279	351	279.83	100	93.6	0	2279	2876	9.14	1.5	1.03	1.55	2.87	5.3	0.37	0.35	0.58	3799	5673	1911	3188
95	1	1	7	5		Not Mine	7335	8685	200	276	620	12	3	2907	3808	3395.52	393	473	363.01	89.9	86.6	0	2514	3415	8.01	1667	2101	1787.22	283	355	276.91	85.5	80.4	0	1384	1818	6.02	0.55	0.53	0.56	0.74	1.17	0.32	0.38	-0.86	3898	5233	2907	3808
96	1	1	7	6		Not Mine	7710	8680	200	293	550	17	1	352	437	317.17	383	444	303.63	17.4	6.5	0	-30	54	1.16	273	341	309.68	271	318	253.25	19.5	7.8	0	2	70	1.08	-0.06	1.3	0.79	2.66	6.95	0.62	0.4	0	-29	124	352	437
97	1	1	7	7		Not Mine	8080	8680	200	293	550	18	1	439	495	337.79	389	454	328.93	22.2	6.1	0	50	106	1.33	264	324	263.37	234	312	280.1	18.4	5.5	0	30	90	0.94	0.6	0.85	0.73	1	0.84	0.56	0.52	-0.74	80	196	439	495
98	1	1	7	8		Not Mine	8470	8680	150	149	646	19	3	1777	1830	939.88	504	573	379.65	83.2	68.5	0	1273	1326	4.68	817	932	621.61	233	316	289.15	71.1	50.3	0	584	699	2.83	0.46	0.53	0.49	0.64	0.51	0.44	0.45	-1.12	1857	2025	1777	1830
99	1	1	7	9		Not Mine	8830	8695	170	196	585	6	3	2288	2512	1132.4	501	574	368.71	98	95.4	0	1787	2011	6.21	621	742	478.41	280	355	285.03	57.7	35.7	0	341	462	2.18	0.19	0.23	0.2	0.24	0.16	0.25	0.36	-2.39	2128	2473	2288	2512
100	1	1	7	10		Not Mine	9215	8685	170	208	620	12	3	2425	2418	975.79	582	653	426.33	96.6	84.1	0	1843	1836	5.69	867	930	557.58	355	425	307.38	64.4	40.4	0	512	575	2.82	0.28	0.31	0.3	0.33	0.17	0.42	0.54	-1.85	2355	2411	2425	2418
101	1	1	7	11		Not Mine	9590	8685	190	250	585	12	3	2057	2314	1212.07	582	665	391.03	92.4	77.6	0	1475	1732	5.26	1317	1434	760.1	387	456	327.43	84	66.8	0	930	1047	4.02	0.63	0.6	0.62	0.77	1.66	0.4	0.42	-0.67	2405	2779	2057	2314
102	1	1	7	12		Not Mine	9975	8685	220	332	504	18	3	3112	3732	2962.68	519	615	407.21	85.8	78.9	0	2593	3213	7.64	2243	2615	2004.73	378	453	328.94	87.7	77.1	0	1865	2237	6.82	0.72	0.7	0.72	0.95	1.87	0.44	0.42	-0.48	4458	5450	3112	3732
103	1	1	7	13		Not Mine	10335	8695	190	256	620	2	3	1504	1680	982.2	508	564	355.51	84.4	64.5	0	996	1172	4.23	559	651	526.64	360	430	334.24	35.5	18	0	199	291	1.67	0.2	0.25	0.23	0.33	0.29	0.3	0.32	-2.32	1195	1463	1504	1680
104	1	1	7	14		Not Mine	10705	8700	190	250	585	6	3	3359	4093	2527.92	562	644	393.95	95.6	88.4	0	2797	3531	8.53	1278	1534	1175.6	359	419	300.47	75.2	62.8	0	919	1175	4.25	0.33	0.33	0.3	0.33	0.19	0.34	0.55	-1.61	3716	4706	3359	4093
105	1	1	7	15		Not Mine	11100	8685	190	250	585	18	3	1517	1615	825.23	559	627	415.38	74.8	58.8	0	958	1056	3.65	1019	1170	758.88	367	453	354.53	71.2	46.4	0	652	803	2.87	0.68	0.76	0.69	1.02	1.5	0.68	0.54	-0.56	1610	1859	1517	1615
106	1	1	8	1		Not Mine	5805	9055	180	216	620	35	3	2704	4078	4572.69	399	465	327.78	96.3	90.7	0	2305	3679	8.25	1944	2755	2981.73	171	396	339.93	93.1	84.3	0	1773	2584	5.72	0.77	0.7	0.79	0.93	0.77	0.18	0.08	-0.38	4078	6263	2704	4078
107	1	1	8	2		Not Mine	6200	9060	200	293	550	16	1	380	442	326.41	283	356	288.1	28.7	12.3	0	97	159	1.32	200	298	293.86	227	307	260.83	20.1	8.2	0	-26	71	0.77	-0.28	0.45	0.45	0.83	0.92	0.6	0.44	0	70	230	380	442
108	1	1	8	3		Not Mine	6575	9045	200	276	620	29	3	1973	2074	1293.41	359	422	325.34	83.3	76.1	0	1614	1715	6.06	2011	2069	1238.95	247	319	260.93	86.6	82.2	0	1764	1822	7.71	1.09	1.06	1.06	1.48	1.6	0.8	0.69	0.13	3378	3537	1973	2074
109	1	1	8	4		Not Mine	6945	9045	110	80	812	31	3	2217	3524	3701.54	370	429	308.96	91.3	83.8	0	1847	3154	7.18	2803	3379	2870.24	259	313	250.85	90	83.8	0	2544	3120	11.17	1.38	0.99	1.26	1.34	0.96	0.33	0.18	0.46	4391	6274	2217	3524
110	1	1	8	5		Not Mine	7335	9065	200	276	620	7	3	2938	3731	3207.59	374	444	328.97	90.2	85.5	0	2564	3357	8.93	1755	2208	1950.44	257	330	274.91	81.9	76.1	0	1498	1951	6.38	0.58	0.58	0.58	0.68	0.68	0.26	0.18	-0.78	4062	5308	2938	3731
111	1	1	8	6		Not Mine	7710	9060	200	293	550	12	1	315	436	404.91	329	400	304	25.6	8.5	0	-13	107	1.04	254	333	284.77	245	332	309.88	16	7.2	0	9	88	0.82	-0.64	0.82	0.92	1.6	2.58	0.49	0.48	0	-5	195	315	436
112	1	1	8	7		Not Mine	8070	9060	200	293	550	20	1	368	477	614.5	377	440	309.33	20.1	6.8	0	-8	100	1.19	295	382	381.58	266	328	267.47	24.2	8.9	0	29	116	1.1	-3.22	1.16	1.25	2.45	4.45	0.26	0.18	0	20	216	368	477
113	1	1	8	8		Not Mine	8450	9055	170	196	585	20	3	1434	1559	815.96	411	482	348.1	83.2	66.3	0	1023	1148	4.12	692	826	580.72	233	310	267.68	69.9	44.9	0	459	593	2.59	0.45	0.52	0.45	0.57	0.71	0.45	0.41	-1.16	1482	1741	1434	1559
114	1	1	8	9		Not Mine	8845	9065	170	208	620	11	3	2190	2319	1011.71	454	537	368.15	95.2	88	0	1736	1865	5.95	709	812	568.45	274	339	316	59.1	34.6	0	435	538	2.24	0.25	0.29	0.25	0.27	0.21	0.39	0.49	-2	2171	2403	2190	2319
115	1	1	8	10		Not Mine	9215	9065	180	216	620	8	3	2234	2335	867.59	347	610	388.75	99.5	94.4	0	1887	1988	5.75	829	924	555.66	332	405	329.38	65.3	41.7	0	497	592	2.52	0.26	0.3	0.29	0.3	0.16	0.51	0.64	-1.92	2384	2580	2234	2335
116	1	1	8	11		Not Mine	9595	9045	210	316	504	28	3	1722	1884	1109.01	560	641	374.76	77.5	65.5	0	1162	1324	4.59	1128	1236	841.68	407	480	340.91	70.6	52.2	0	721	829	3.31	0.62	0.63	0.62	0.69	0.47	0.61	0.65	-0.69	1883	2153	1722	1884
117	1	1	8	12		Not Mine	9965	9055	210	316	504	17	3	3210	3383	2077.85	547	610	420.6	86.7	81.3	0	2663	2836	7.63	2248	2451	1424.39	396	454	312.2	91.5	82	0	1852	2055	7.2	0.7	0.72	0.72	1.05	1.51	0.55	0.64	-0.52	4515	4891	3210	3383
118	1	1	8	13		Not Mine	10335	9065	190	256	620	7	3	1661	1744	869.46	475	534	361.02	83.2	72.3	0	1186	1269	4.6	651	808	610.22	323	386	286.21	55.1	35.5	0	328	485	2.27	0.28	0.38	0.32	0.39	0.27	0.53	0.56	-1.85	1514	1754	1661	1744
119	1	1	8	14		Not Mine	10710	9075	180	230	585	2	3	1885	1983	972.23	505	567	380.09	89.1	74.8	0	1380	1478	4.96	722	820	516.32	313	370	287.52	59.6	39.1	0	409	507	2.51	0.3	0.34	0.31	0.47	0.93	0.36	0.45	-1.75	1789	1985	1885	1983
120	1	1	8	15		Not Mine	11090	9065	190	250	585	8	3	1420	1517	737.05	639	714	473.91	66	41.2	0	781	878	3	992	1089	622.25	318	438	378.24	70.8	42.4	0	674	771	2.62	0.86	0.88	0.86	1.95	7.59	0.58	0.48	-0.21	1455	1649	1420	1517
121	1	1	9	1		Not Mine	5800	9435	170	196	585	38	3	2595	3664	3513.01	414	475	395.69	91.8	83.7	0	2181	3250	6.56	1624	2356	2260.01	308	360	282.49	87.8	82.1	0	1316	2048	5.75	0.6	0.63	0.61	0.73	0.49	0.32	0.25	-0.73	3497	5298	2595	3664
122	1	1	9	2		Not Mine	6180	9430	200	293	550	35	1	370	452	336.08	381	457	371.49	18.1	6.1	0	-10	71	1	248	343	324.06	225	286	229.03	28.7	10.9	0	23	118	1.08	-2.09	1.66	1.02	2.09	2.94	0.6	0.38	0	12	189	370	452
123	1	1	9	3		Not Mine	6565	9415	210	316	504	38	3	1841	1960	1427.38	378	454	326.48	75	67.1	0	1463	1582	5.64	2044	2014	1425.55	247	323	275.35	78.5	72.8	0	1797	1767	7.42	1.23	1.12	1.2	1.69	2.57	0.78	0.61	0.3	3260	3349	1841	1960
124	1	1	9	4		Not Mine	6945	9425	100	60	812	27	3	2334	4100	4259.99	345	404	294.93	98.3	91.7	0	1989	3755	7.91	2885	4100	3205	250	315	253.03	98.3	96.7	0	2635	3850	11.4	1.32	1.03	1.33	1.9	3.87	0.44	0.34	0.41	4624	7605	2334	4100
125	1	1	9	5		Not Mine	7335	9425	220	332	504	22	3	2653	3358	3166.46	355	416	327.37	79.2	73.2	0	2298	3003	8.1	1658	2082	1771.45	246	308	238.48	82.2	74.7	0	1412	1836	6.95	0.61	0.61	0.62	1.1	2.48	0.4	0.51	-0.7	3710	4839	2653	3358
126	1	1	9	6		Not Mine	7700	9430	200	293	550	20	1	412	485	348.58	305	361	268.42	34.1	15.4	0	107	180	1.53	280	336	257.28	243	313	269.9	23.5	6.5	0	37	93	1.04	0.35	0.52	0.54	0.82	0.79	0.51	0.48	-1.53	144	273	412	485
127	1	1	9	7		Not Mine	8080	9430	200	293	550	18	1	367	427	308.59	404	458	324.21	15.7	4.1	0	-36	23	1.13	211	275	235.11	277	328	257.63	15.4	3.4	0	-65	-1	0.82	1.78	-0.09	0.72	1.21	1.37	0.57	0.57	0.83	-103	21	367	427
128	1	1	9	8		Not Mine	8465	9425	150	156	716	22	3	1579	1787	987.89	429	495	359.94	87.8	70.5	0	1150	1358	4.39	823	858	544.35	267	336	285.53	69.9	48.7	0	556	591	2.88	0.48	0.44	0.48	0.51	0.27	0.39	0.51	-1.05	1706	1949	1579	1787
129	1	1	9	9		Not Mine	8840	9435	170	196	585	12	3	2505	2720	1054.52	418	486	381.16	97.4	93.4	0	2087	2302	6.57	825	1006	852.87	293	371	326.01	70.4	40.3	0	532	713	2.53	0.25	0.31	0.26	0.32	0.27	0.41	0.25	-1.97	2619	3015	2505	2720
130	1	1	9	10		Not Mine	9220	9425	190	250	585	24	3	2269	2336	1150.03	503	568	385.34	91.2	84	0	1766	1833	5.89	815	888	539.36	364	427	350.99	58.4	30.4	0	451	524	2.32	0.26	0.29	0.27	0.38	0.72	0.29	0.38	-1.97	2217	2357	2269	2336
131	1	1	9	11		Not Mine	9595	9425	200	276	620	24	3	2122	2237	1224.22	508	582	371.82	89.5	78.6	0	1614	1729	5.71	1210	1334	793.29	338	398	298.73	79.3	64.1	0	872	996	4.05	0.54	0.58	0.55	0.79	2	0.49	0.58	-0.89	2486	2725	2122	2237
132	1	1	9	12		Not Mine	9975	9425	220	332	504	26	3	3085	3564	2847.14	496	560	378.48	81	75	0	2589	3068	8.15	2072	2342	1640.5	333	391	310.94	84.3	77.4	0	1739	2009	6.66	0.67	0.65	0.68	0.87	0.87	0.38	0.43	-0.57	4328	5077	3085	3564
133	1	1	9	13		Not Mine	10345	9445	200	276	620	8	3	1605	1827	1135.92	475	524	343.81	83.3	70.7	0	1130	1352	4.67	563	645	504.43	269	349	288.65	50.4	27.9	0	294	376	1.95	0.26	0.28	0.26	0.32	0.22	0.33	0.56	-1.94	1424	1728	1605	1827
134	1	1	9	14		Not Mine	10715	9445	180	216	620	4	3	2259	2378	1010.66	467	543	366.22	96.3	89.4	0	1792	1911	6.17	803	867	580.59	270	348	291.66	64.8	45.8	0	533	597	2.75	0.3	0.31	0.32	0.48	1.18	0.4	0.49	-1.75	2325	2508	2259	2378
135	1	1	9	15		Not Mine	11095	9430	180	230	585	19	3	1257	1397	687.09	535	621	450.36	72.2	41.3	0	722	862	2.79	1073	1103	600.38	299	384	327.18	77.4	56.1	0	774	804	3.28	1.07	0.93	1	1.38	2.53	0.59	0.45	0.1	1496	1666	1257	1397
136	1	2	1	1	459P23	47	11475	6485	140	124	716	84	3	2673	3867	3567.17	395	483	481.09	88.7	73.4	0	2278	3472	5.56	3448	4112	2701.42	288	353	278.03	97.6	96.8	0	3160	3824	12.4	1.39	1.1	1.43	1.82	1.7	0.45	0.35	0.47	5438	7296	2673	3867
137	1	2	1	2	501G6	48	11850	6485	210	312	469	84	3	3158	3288	2077.28	418	509	357.75	85.9	83.3	0	2740	2870	8.83	2763	2815	1625.59	315	378	270.77	89.7	85.3	0	2448	2500	10.2	0.89	0.87	0.9	2.02	14.36	0.65	0.69	-0.16	5188	5370	3158	3288
138	1	2	1	3	459J23	49	12240	6450	200	293	550	51	1	401	469	323.22	377	439	320.94	22.5	7.2	0	24	92	1.25	346	395	292.11	235	308	261.24	28	13	0	111	160	1.32	4.63	1.74	1.23	2.71	3.77	0.53	0.35	2.21	135	252	401	469
139	1	2	1	4	468L10	1	12620	6405	130	108	681	19	3	1775	2086	1275.53	337	406	307.26	93.5	86.1	0	1438	1749	5.78	2104	2231	1189.7	266	333	258.59	94.4	88.9	0	1838	1965	8.14	1.28	1.12	1.22	1.32	0.77	0.68	0.53	0.35	3276	3714	1775	2086
140	1	2	1	5	2A19	2	12990	6420	200	293	550	24	1	485	591	486.12	336	429	436.85	26.6	8.5	0	149	255	1.11	395	445	347.05	279	336	272.1	32.1	13	0	116	166	1.45	0.78	0.65	0.76	1.35	2.48	0.38	0.29	-0.36	265	421	485	591
141	1	2	1	6	318C5	3	13365	6415	140	124	716	20	3	1065	1323	955.56	371	442	318.18	72.6	54.8	0	694	952	3.35	903	1126	893.87	297	364	289.49	66.9	50.8	0	606	829	3.12	0.87	0.87	0.88	1.35	2.24	0.61	0.43	-0.2	1300	1781	1065	1323
142	1	2	1	7	213F11	4	13735	6405	200	276	620	10	3	4234	4172	2312.81	422	497	359.68	89.1	84.1	0	3812	3750	11.77	4725	4460	2431.66	290	334	249.19	92.8	88.4	0	4435	4170	18.96	1.16	1.11	1.13	3.16	26.71	0.83	0.62	0.22	8247	7920	4234	4172
143	1	2	1	8	13B15	5	14110	6405	190	250	585	10	3	1282	1362	774.47	382	438	311.65	78.8	62.8	0	900	980	4.11	1178	1259	775.9	255	323	311.66	81.6	67.6	0	923	1004	3.78	1.03	1.02	1.02	1.81	4.13	0.67	0.45	0.04	1823	1984	1282	1362
144	1	2	1	9	261A1	6	14490	6410	200	293	550	17	1	482	538	390.66	371	435	324.18	27.6	8.9	0	111	167	1.49	386	464	364.93	253	337	305.9	31.1	16.7	0	133	211	1.26	1.2	1.26	1.23	1.54	1.48	0.67	0.52	0.26	244	378	482	538
145	1	2	1	10	326D19	13	14850	6415	160	180	681	14	3	3022	3592	2394.35	338	417	322.43	95.6	90.6	0	2684	3254	9.37	3955	4478	2784	281	355	284.02	99.4	96.7	0	3674	4197	13.93	1.37	1.29	1.37	1.92	5.05	0.88	0.57	0.45	6358	7451	3022	3592
146	1	2	1	11	223F20	15	15230	6415	130	108	681	15	3	2083	2165	1359.62	338	402	306.5	90.7	80.6	0	1745	1827	6.8	1920	2256	1458.59	302	368	286.57	89.8	82.4	0	1618	1954	6.7	0.93	1.07	1.03	1.31	1.33	0.67	0.39	-0.11	3363	3781	2083	2165
147	1	2	1	12	298H15	17	15600	6415	210	312	469	14	3	6050	5919	3616.4	439	493	334.35	87.5	84.9	0	5611	5480	18.09	6750	6655	4034.8	346	409	308.26	91	86.2	0	6404	6309	21.9	1.14	1.15	1.14	2.78	16.68	0.95	0.73	0.19	12015	11789	6050	5919
148	1	2	1	13	37K18	19	15975	6415	100	60	812	14	3	4246	6437	4690.34	360	427	325.44	100	100	0	3886	6077	13.05	4205	4822	2629.76	268	337	276.2	100	100	0	3937	4554	15.22	1.01	0.75	0.9	0.93	0.43	0.31	0.3	0.02	7823	10631	4246	6437
149	1	2	1	14	335P18	21	16345	6445	110	80	812	45	3	2932	2953	1264.25	336	396	299.15	100	97.5	0	2596	2617	9.8	1344	1385	695.23	223	297	253.81	88.8	80	0	1121	1162	5.3	0.43	0.44	0.43	0.45	0.23	0.39	0.51	-1.21	3717	3779	2932	2953
150	1	2	1	15	BAC A	119	16720	6440	200	293	550	40	1	348	402	280.73	354	391	268.07	21.2	7.5	0	-5	48	1.3	235	298	245.73	242	307	246.12	18.8	5.8	0	-6	56	0.95	1.17	1.17	0.74	1.28	2.24	0.69	0.62	0.22	-13	104	348	402
151	1	2	2	1	459P23	47	11475	6860	120	96	777	84	3	3867	4803	3780.82	417	479	334.96	92.7	88.5	0	3450	4386	11.54	4061	4622	2508.39	280	355	288.72	100	96.9	0	3781	4342	14.07	1.1	0.99	1.14	2.61	8.02	0.43	0.43	0.13	7231	8728	3867	4803
152	1	2	2	2	501G6	48	11855	6865	210	316	504	90	3	2917	2970	1764.09	458	624	1346.9	74.1	43.4	0	2459	2512	2.17	2482	2604	1687.76	299	359	301.31	85.4	81	0	2183	2305	8.24	0.89	0.92	0.89	1.66	3.67	0.76	0.63	-0.17	4642	4817	2917	2970
153	1	2	2	3	459J23	49	12240	6800	200	293	550	28	1	427	490	340.58	403	454	311.53	22.9	7.8	0	24	87	1.37	333	389	307.11	266	327	259.21	26.3	11.3	0	67	123	1.28	2.79	1.41	1.11	1.51	1.55	0.74	0.67	1.48	91	210	427	490
154	1	2	2	4	468L10	1	12625	6780	140	134	681	24	3	1741	2124	1314.96	369	418	302.67	93.3	82.1	0	1372	1755	5.75	1784	2144	1430.11	275	324	264.39	94.8	81.3	0	1509	1869	6.75	1.1	1.06	1.1	1.49	2.67	0.83	0.58	0.14	2881	3624	1741	2124
155	1	2	2	5	2A19	2	12990	6770	200	293	550	14	1	469	567	465.56	405	469	334.07	25.3	10.6	0	64	162	1.4	273	388	357.35	280	326	256.94	22.2	13	0	-6	108	1.06	-0.11	0.67	0.5	1.07	1.58	0.38	0.25	0	57	270	469	567
156	1	2	2	6	318C5	3	13355	6775	140	124	716	4	3	708	1048	898.34	395	457	320.8	52.4	38.7	0	313	653	2.21	1018	1246	872.18	287	356	281.3	82.3	64.5	0	731	959	3.62	2.34	1.47	1.69	3.93	7.59	0.43	0.2	1.22	1044	1612	708	1048
157	1	2	2	7	213F11	4	13735	6785	200	276	620	13	3	3690	3683	2086.55	372	455	342.33	88.4	84.4	0	3318	3311	10.78	4284	4027	2088.48	301	377	288.43	92.4	90.6	0	3983	3726	14.85	1.2	1.13	1.14	1.46	1.7	0.85	0.72	0.26	7301	7037	3690	3683
158	1	2	2	8	13B15	5	14105	6785	190	256	620	10	3	1207	1321	797.14	342	431	344.2	74.6	57.8	0	865	979	3.51	1191	1237	755.8	288	367	267.78	79.3	67.6	0	903	949	4.45	1.04	0.97	1.03	1.16	0.94	0.76	0.65	0.06	1768	1928	1207	1321
159	1	2	2	9	261A1	6	14480	6780	200	293	550	6	1	496	578	456.93	333	399	302.18	37.2	17.7	0	163	245	1.64	352	451	364.2	303	366	283.09	29.7	12.6	0	49	148	1.24	0.3	0.6	0.64	0.84	0.77	0.48	0.36	-1.73	212	393	496	578
160	1	2	2	10	326D19	13	14850	6795	150	154	681	19	3	2761	3365	2241.79	351	412	301.82	96.8	92.2	0	2410	3014	9.15	3812	4097	2236.43	301	375	303.84	98.1	94.8	0	3511	3796	12.55	1.46	1.26	1.42	1.63	1.29	0.72	0.51	0.54	5921	6810	2761	3365
161	1	2	2	11	223F20	15	15235	6795	100	60	812	21	3	2157	2678	1492.22	382	440	318.23	100	98.3	0	1775	2296	6.78	2340	2924	1610.57	325	394	304.72	100	100	0	2015	2599	7.68	1.14	1.13	1.16	1.29	0.58	0.44	0.17	0.18	3790	4895	2157	2678
162	1	2	2	12	298H15	17	15610	6785	210	312	469	13	3	5522	5163	3287.29	429	478	329.01	84.6	80.1	0	5093	4734	16.78	6517	5994	3330.62	389	445	326.75	89.4	84	0	6128	5605	19.95	1.2	1.18	1.19	2.16	5.19	0.86	0.71	0.27	11221	10339	5522	5163
163	1	2	2	13	37K18	19	15975	6790	100	62	777	14	3	4157	6567	5776.89	368	436	327.6	100	100	0	3789	6199	12.69	3152	4311	2907.84	342	404	324.8	100	100	0	2810	3969	9.7	0.74	0.64	0.74	0.77	0.33	0.29	0.34	-0.43	6599	10168	4157	6567
164	1	2	2	14	335P18	21	16340	6805	120	96	777	31	3	2485	2666	1336.08	326	395	309.46	97.9	96.9	0	2159	2340	8.03	1343	1532	850.46	227	301	253.7	90.6	82.3	0	1116	1305	5.29	0.52	0.56	0.52	0.56	0.3	0.43	0.46	-0.95	3275	3645	2485	2666
165	1	2	2	15	BAC A	119	16730	6780	200	293	550	6	1	325	397	331.71	315	383	303.15	19.1	8.5	0	10	82	1.07	265	330	256.85	246	300	237.36	22.5	7.5	0	19	84	1.12	1.9	1.02	1.2	1.49	1.39	0.58	0.56	0.93	29	166	325	397
166	1	2	3	1	459P23	47	11485	7220	140	134	681	70	3	2290	3562	3538.25	382	442	322.64	88.1	79.9	0	1908	3180	7.1	2697	3363	2608.19	291	360	295.27	91	87.3	0	2406	3072	9.13	1.26	0.97	1.31	7.15	62.97	0.36	0.24	0.33	4314	6252	2290	3562
167	1	2	3	2	501G6	48	11855	7235	200	276	620	85	3	3115	3379	2083.63	434	516	350.13	92	87.7	0	2681	2945	8.9	2475	2517	1380.64	290	357	302.02	90.2	84.8	0	2185	2227	8.19	0.81	0.76	0.82	1.1	2.74	0.46	0.48	-0.3	4866	5172	3115	3379
168	1	2	3	3	459J23	49	12230	7190	200	293	550	40	1	418	499	381.22	390	448	318.77	23.5	9.6	0	28	109	1.31	276	353	286.82	255	323	293.29	23.2	6.5	0	21	98	0.94	0.75	0.9	0.79	1.03	0.81	0.56	0.56	-0.42	49	207	418	499
169	1	2	3	4	468L10	1	12625	7150	120	96	777	24	3	1938	2057	1260.68	386	445	311.39	85.4	80.2	0	1552	1671	6.22	2255	2324	1428.2	289	359	302.21	89.6	84.4	0	1966	2035	7.46	1.27	1.22	1.26	2.36	8.08	0.71	0.39	0.34	3518	3706	1938	2057
170	1	2	3	5	2A19	2	12980	7150	200	293	550	4	1	435	539	455.76	407	477	365.02	23.5	8.9	0	28	132	1.19	359	429	334.86	260	331	261.42	33.4	13.7	0	99	169	1.37	3.54	1.28	1.49	1.8	2	0.42	0.33	1.82	127	301	435	539
171	1	2	3	6	318C5	3	13355	7155	140	124	716	6	3	854	1140	854.16	371	438	301.38	68.5	46.8	0	483	769	2.83	1029	1145	771.23	299	359	281.08	74.2	56.5	0	730	846	3.66	1.51	1.1	1.26	1.33	0.65	0.58	0.42	0.6	1213	1615	854	1140
172	1	2	3	7	213F11	4	13735	7155	200	276	620	10	3	4019	3895	2298.39	362	428	320.66	88.8	83.3	0	3657	3533	12.53	4278	4127	2192.49	346	409	313.59	91.3	88	0	3932	3781	13.64	1.08	1.07	1.08	3.22	21.77	0.83	0.75	0.1	7589	7314	4019	3895
173	1	2	3	8	13B15	5	14110	7155	190	250	585	10	3	1077	1164	682.11	334	399	297.84	75.6	60	0	743	830	3.62	1052	1180	781.27	297	354	267.95	78.4	62.4	0	755	883	3.93	1.02	1.06	1.01	1.45	2.61	0.76	0.44	0.02	1498	1713	1077	1164
174	1	2	3	9	261A1	6	14465	7155	160	172	716	12	3	488	583	436.4	326	384	287.92	40.1	16.3	0	162	257	1.69	506	634	501.45	267	350	298.38	44.2	25.6	0	239	367	1.7	1.48	1.43	1.45	2.24	3.77	0.65	0.32	0.56	401	624	488	583
175	1	2	3	10	326D19	13	14855	7165	160	172	716	15	3	2251	2951	2327.17	345	406	304.82	92.4	83.1	0	1906	2606	7.38	3303	4099	2728.37	314	385	422.82	98.3	92.4	0	2989	3785	7.81	1.57	1.45	1.57	3.58	19.99	0.72	0.37	0.65	4895	6391	2251	2951
176	1	2	3	11	223F20	15	15225	7175	120	88	812	24	3	2072	2299	1251.23	339	412	307.01	94.3	92	0	1733	1960	6.75	2124	2352	1332.48	324	372	277.26	94.3	87.5	0	1800	2028	7.66	1.04	1.03	1.08	1.15	0.71	0.7	0.43	0.05	3533	3988	2072	2299
177	1	2	3	12	298H15	17	15605	7175	210	316	504	25	3	5484	5261	2872.16	404	482	327.91	90.8	87.7	0	5080	4857	16.72	5901	5554	3297.64	357	411	300.12	90.5	87.7	0	5544	5197	19.66	1.09	1.07	1.06	1.26	1.46	0.96	0.7	0.13	10624	10054	5484	5261
178	1	2	3	13	37K18	19	15970	7175	110	78	777	25	3	3752	5572	4378.87	379	435	312.69	100	100	0	3373	5193	12	3136	3942	2576.4	344	410	288.34	100	96.2	0	2792	3598	10.88	0.83	0.69	0.76	0.82	0.45	0.27	0.21	-0.27	6165	8791	3752	5572
179	1	2	3	14	335P18	21	16340	7190	130	113	646	41	3	2478	2566	1201.5	342	411	308.42	98.2	93.8	0	2136	2224	8.03	1360	1465	952.25	320	368	290.42	78.8	69.9	0	1040	1145	4.68	0.49	0.51	0.49	0.5	0.26	0.57	0.52	-1.04	3176	3369	2478	2566
180	1	2	3	15	BAC A	119	16710	7150	200	293	550	15	1	376	430	307.6	340	405	306.72	21.2	7.2	0	36	90	1.23	292	338	262.88	287	335	261.28	18.8	5.5	0	5	51	1.12	0.14	0.57	0.67	1.55	2.56	0.53	0.38	-2.85	41	141	376	430
181	1	2	4	1	MRV2	111	11465	7565	140	124	716	41	3	676	715	427.72	375	428	328.42	44.4	24.2	0	301	340	2.06	1413	1917	1650.12	259	334	288.14	79	66.1	0	1154	1658	4.9	3.83	4.88	4.03	5.38	4.44	3.05	0.63	1.94	1455	1998	676	715
182	1	2	4	2	ALFA1-1	113	11850	7590	200	293	550	64	1	388	440	314.47	409	485	366.47	16.4	3.1	0	-20	31	1.06	310	354	286.22	295	354	276.1	19.5	7.2	0	15	59	1.12	-0.71	1.9	0.83	3.43	9.15	0.56	0.38	0	-6	90	388	440
183	1	2	4	3	VECT	110	12220	7590	200	293	550	65	1	867	990	666.85	394	458	369.32	56.7	36.2	0	473	596	2.35	361	413	293.1	236	322	279.59	31.1	11.3	0	125	177	1.29	0.26	0.3	0.29	0.47	1.03	0.28	0.42	-1.92	598	773	867	990
184	1	2	4	4	99O6	56	12610	7505	190	250	585	21	3	2249	2842	2227.35	371	433	316.24	91.2	83.2	0	1878	2471	7.11	2107	2386	1558.99	305	352	275.36	91.6	84	0	1802	2081	7.65	0.96	0.84	0.89	1.24	1.49	0.5	0.51	-0.06	3680	4552	2249	2842
185	1	2	4	5	121J6	57	12980	7495	210	312	469	30	3	3078	3151	2178.53	440	501	365.68	82.4	75.3	0	2638	2711	8.42	2092	2222	1527.02	305	373	292.5	84	77.2	0	1787	1917	7.15	0.68	0.71	0.68	1.06	1.66	0.49	0.5	-0.56	4425	4628	3078	3151
186	1	2	4	6	286B9	58	13355	7495	180	216	620	30	3	2779	3297	2502.41	391	450	328.7	91.7	87	0	2388	2906	8.45	3166	3370	1730.79	249	331	281.67	98.6	96.8	0	2917	3121	11.24	1.22	1.07	1.24	1.82	4.06	0.37	0.28	0.29	5305	6027	2779	3297
187	1	2	4	7	452L13	59	13730	7510	200	293	550	15	1	510	582	505.75	379	453	362.73	26.6	8.2	0	131	203	1.41	348	452	412.67	296	356	284.91	27	13.7	0	52	156	1.22	0.4	0.77	0.68	1.05	0.99	0.41	0.25	-1.33	183	359	510	582
188	1	2	4	8	457F14	60	14115	7505	160	172	716	24	3	2032	3199	3145.57	397	447	304.46	92.4	87.2	0	1635	2802	6.67	1496	2277	1966.3	286	357	273.42	89	82.6	0	1210	1991	5.47	0.74	0.71	0.73	1	1.07	0.25	0.16	-0.43	2845	4793	2032	3199
189	1	2	4	9	280J7	61	14475	7495	120	88	812	30	3	2479	3682	3123.26	336	398	302.22	93.2	85.2	0	2143	3346	8.2	2524	3573	2377.89	283	364	303.97	100	98.9	0	2241	3290	8.3	1.05	0.98	1.2	2.7	11.36	0.51	0.44	0.06	4384	6636	2479	3682
190	1	2	4	10	512J14	69	14845	7495	130	112	716	30	3	4152	4498	2998.46	331	397	302.54	96.4	86.6	0	3821	4167	13.72	24164	30381	20074.9	311	370	281.58	100	100	0.9	23853	30070	85.82	6.24	7.22	7.29	32.6	247.65	6.22	0.86	2.64	27674	34237	4152	4498
191	1	2	4	11	393H6	71	15225	7505	110	80	812	20	3	1708	3420	4177.26	363	433	329.61	92.5	85	0	1345	3057	5.18	1875	3997	5113.94	283	355	324.44	95	88.8	0	1592	3714	5.78	1.18	1.21	1.16	1.73	1.94	0.83	0.46	0.24	2937	6771	1708	3420
192	1	2	4	12	117N4	73	15600	7505	170	196	585	20	3	2868	3461	2446.17	381	459	343.02	90.3	86.7	0	2487	3080	8.36	4538	4955	2616.99	332	406	324.17	96.9	95.4	0	4206	4623	14	1.69	1.5	1.66	2.95	9.17	0.93	0.76	0.76	6693	7703	2868	3461
193	1	2	4	13	490B20	75	15965	7510	140	134	681	18	3	1855	2528	2204.56	397	454	332.54	94.8	82.8	0	1458	2131	5.58	2059	2586	2048.27	310	378	298.12	98.5	92.5	0	1749	2276	6.91	1.2	1.07	1.18	2.12	6.26	0.33	0.12	0.26	3207	4407	1855	2528
194	1	2	4	14	335N6	77	16330	7520	200	293	550	21	1	408	513	458.29	363	432	305.74	28	9.9	0	45	150	1.33	318	386	329.85	287	359	291.76	19.8	7.5	0	31	99	1.09	0.69	0.66	0.86	1.27	1.35	0.34	0.22	-0.54	76	249	408	513
195	1	2	4	15	ALFA1-3	115	16695	7490	210	312	469	46	3	612	743	655.53	303	378	301.47	50.6	28.2	0	309	440	2.03	1333	1897	1985.05	284	361	293.48	75.3	65.4	0	1049	1613	4.54	3.39	3.67	3.47	6.42	14.57	1.66	0.3	1.76	1358	2053	612	743
196	1	2	5	1	MRV2	111	11495	7935	150	156	716	39	3	571	661	479.89	372	432	304.99	41	18.6	0	199	289	1.87	957	1723	1602.71	253	325	260.06	70.5	58.3	0	704	1470	3.68	3.54	5.09	4.23	5.64	5.43	2.11	0.4	1.82	903	1759	571	661
197	1	2	5	2	ALFA1-1	113	11850	7930	200	293	550	29	1	421	494	352.89	420	474	333.99	18.8	6.1	0	1	74	1.26	327	389	290.92	265	330	303.58	24.9	6.8	0	62	124	1.08	62	1.68	1.59	5.03	11.93	0.58	0.49	5.95	63	198	421	494
198	1	2	5	3	VECT	110	12225	7955	130	112	716	54	3	1284	1456	648.86	347	437	331.77	89.3	71.4	0	937	1109	3.87	351	379	253.69	256	340	318.35	21.4	4.5	0	95	123	1.1	0.1	0.11	0.15	0.19	0.16	0.26	0.43	-3.3	1032	1232	1284	1456
199	1	2	5	4	99O6	56	12615	7865	200	276	620	37	3	2247	2645	1864.37	431	479	342.3	88.4	81.2	0	1816	2214	6.56	2330	2377	1478.09	301	367	284.15	87	80.8	0	2029	2076	8.2	1.12	0.94	1.03	1.48	2.99	0.62	0.62	0.16	3845	4290	2247	2645
200	1	2	5	5	121J6	57	12990	7865	210	312	469	37	3	3185	3294	2068.9	454	502	318.74	83.3	81.1	0	2731	2840	9.99	2473	2471	1453.89	352	391	276.64	87.5	81.7	0	2121	2119	8.94	0.78	0.75	0.77	1.25	2.79	0.54	0.59	-0.36	4852	4959	3185	3294
201	1	2	5	6	286B9	58	13365	7865	200	276	620	37	3	2482	2818	2027.54	415	479	340.14	88	80.4	0	2067	2403	7.3	2820	2944	1849.2	269	352	287.1	89.1	84.4	0	2551	2675	9.82	1.23	1.11	1.23	1.56	2.25	0.61	0.44	0.3	4618	5078	2482	2818
202	1	2	5	7	452L13	59	13735	7880	120	96	777	21	3	754	798	559.27	359	424	308.72	53.1	28.1	0	395	439	2.44	497	595	440.34	267	327	255.62	47.9	30.2	0	230	328	1.94	0.58	0.75	0.67	0.89	0.72	0.46	0.34	-0.78	625	767	754	798
203	1	2	5	8	457F14	60	14105	7875	130	112	716	25	3	2095	3504	3603.83	432	497	394.99	94.6	81.3	0	1663	3072	5.3	1721	2541	2247.98	292	350	277.03	93.8	84.8	0	1429	2249	6.21	0.86	0.73	0.86	0.98	0.73	0.35	0.32	-0.22	3092	5321	2095	3504
204	1	2	5	9	280J7	61	14475	7875	130	112	716	25	3	2067	2953	2820.14	377	435	336.06	91.1	78.6	0	1690	2576	6.15	1889	2372	1830.93	292	361	300.99	96.4	85.7	0	1597	2080	6.28	0.94	0.81	0.94	1.28	1.74	0.33	0.26	-0.08	3287	4656	2067	2953
205	1	2	5	10	512J14	69	14855	7855	110	80	812	45	3	4643	4671	2728.36	326	394	301.18	96.3	92.5	0	4317	4345	15.42	41060	35952	16856.7	287	352	272.98	100	100	0	40773	35665	150.41	9.44	8.21	8.77	11	9.18	5.63	0.83	3.24	45090	40010	4643	4671
206	1	2	5	11	393H6	71	15225	7865	100	60	812	35	3	1670	3707	4566.97	345	417	311.95	93.3	83.3	0	1325	3362	5.35	2011	4200	4896.99	308	370	300.48	96.7	88.3	0	1703	3892	6.69	1.29	1.16	1.31	2.27	3.92	0.35	0.11	0.36	3028	7254	1670	3707
207	1	2	5	12	117N4	73	15595	7865	160	172	716	35	3	4180	4576	2788.4	376	423	316.37	93.6	89	0	3804	4200	13.21	5684	5995	2685.5	310	374	288.56	100	100	0	5374	5685	19.7	1.41	1.35	1.39	3.59	17.32	0.86	0.8	0.5	9178	9885	4180	4576
208	1	2	5	13	490B20	75	15975	7870	140	134	681	30	3	2044	2940	3980.54	341	418	313.13	88.1	79.1	0	1703	2599	6.53	2536	2989	2397.77	278	342	267.98	97.8	94	0	2258	2711	9.46	1.33	1.04	1.33	3.28	12.45	0.16	0.07	0.41	3961	5310	2044	2940
209	1	2	5	14	335N6	77	16330	7870	200	293	550	36	1	361	451	442.32	329	413	308.38	21.5	8.9	0	32	122	1.17	290	386	372.77	264	336	268.99	24.6	9.9	0	26	122	1.08	0.81	1	0.89	1.32	1.56	0.5	0.35	-0.3	58	244	361	451
210	1	2	5	15	ALFA1-3	115	16695	7855	220	332	504	54	3	558	625	451.77	351	422	290.53	43.4	19.9	0	207	274	1.92	1210	1755	1795.64	320	376	283.87	72	60.8	0	890	1435	4.26	4.3	5.24	4.39	6.84	12.72	2.63	0.44	2.1	1097	1709	558	625
211	1	2	6	1	MRV2	111	11475	8305	120	88	812	29	3	541	692	421.27	440	492	338.83	34.1	18.2	0	101	252	1.6	1965	2286	1467.5	318	382	307.49	89.8	80.7	0	1647	1968	6.39	16.31	7.81	7.66	15.97	45.22	2.44	0.49	4.03	1748	2220	541	692
212	1	2	6	2	ALFA1-1	113	11840	8290	200	293	550	18	1	411	489	355.04	389	451	365.46	19.8	6.1	0	22	100	1.12	322	368	252.26	312	361	273.61	16.7	4.4	0	10	56	1.18	0.45	0.56	0.63	1.21	1.74	0.44	0.39	-1.14	32	156	411	489
213	1	2	6	3	VECT	110	12240	8270	200	293	550	14	1	587	797	611.76	374	458	346.03	42.7	28.3	0	213	423	1.7	268	351	307.17	265	344	277.81	20.8	7.8	0	3	86	0.96	0.01	0.2	0.32	0.37	0.31	0.34	0.45	-6.15	216	509	587	797
214	1	2	6	4	99O6	56	12625	8215	180	216	620	64	3	1889	2595	2354.34	439	497	335.07	70.4	66.2	0	1450	2156	5.64	2248	2488	1813.76	316	370	280.77	86.1	79.6	0	1932	2172	8.01	1.33	1.01	1.18	2.16	4.84	0.49	0.4	0.41	3382	4328	1889	2595
215	1	2	6	5	121J6	57	12990	8245	210	312	469	33	3	3628	3752	2270.09	461	537	400.21	88.5	85.3	0	3167	3291	9.07	2412	2549	1552.57	334	402	293.09	89.7	84	0	2078	2215	8.23	0.66	0.67	0.65	0.88	1.2	0.53	0.6	-0.61	5245	5506	3628	3752
216	1	2	6	6	286B9	58	13350	8240	200	293	550	35	1	2412	2763	2131.5	403	465	319.18	84.3	77.8	0	2009	2360	7.56	2523	2738	1838.25	319	2440	10837.3	0	0	0	2204	2419	0.23	1.1	1.02	1.09	2.07	5.54	0.61	0.5	0.13	4213	4779	2412	2763
217	1	2	6	7	452L13	59	13730	8250	200	293	550	25	1	470	548	410.72	367	419	299.45	30.4	12.6	0	103	181	1.57	428	544	463.03	263	446	1850.7	1.7	0	0	165	281	0.23	1.6	1.55	1.43	2.47	4.72	0.56	0.25	0.68	268	462	470	548
218	1	2	6	8	457F14	60	14105	8255	140	124	716	20	3	2145	4499	3643.8	388	435	326.06	100	96.8	0	1757	4111	6.58	2261	3198	2398.56	265	332	262.33	97.6	91.9	0	1996	2933	8.62	1.14	0.71	0.8	0.88	0.6	0.37	0.32	0.18	3753	7044	2145	4499
219	1	2	6	9	280J7	61	14475	8245	120	88	812	30	3	2385	3269	2633.95	356	405	293.11	100	96.6	0	2029	2913	8.14	2023	3039	2314.06	283	358	304.22	100	98.9	0	1740	2756	6.65	0.86	0.95	0.92	1.11	0.6	0.51	0.34	-0.22	3769	5669	2385	3269
220	1	2	6	10	512J14	69	14855	8225	110	80	812	50	3	3418	3958	2606.59	325	404	331.2	92.5	88.8	0	3093	3633	10.32	20926	25566	13316.1	283	349	282.47	100	100	0	20643	25283	74.08	6.67	6.96	7.08	41.86	249.28	4.01	0.62	2.74	23736	28916	3418	3958
221	1	2	6	11	393H6	71	15235	8245	100	60	812	31	3	2039	3593	4316.57	340	406	303.58	95	88.3	0	1699	3253	6.72	1747	3584	4582.73	290	369	296.99	96.7	91.7	0	1457	3294	5.88	0.86	1.01	0.92	1.32	1.26	0.61	0.33	-0.22	3156	6547	2039	3593
222	1	2	6	12	117N4	73	15595	8235	180	216	620	40	3	2640	3229	2359.73	346	404	295.34	91.7	83.3	0	2294	2883	8.94	4290	4543	2696.37	297	362	285.48	97.7	95.8	0	3993	4246	15.03	1.74	1.47	1.64	2.1	2.16	0.81	0.5	0.8	6287	7129	2640	3229
223	1	2	6	13	490B20	75	15965	8235	130	112	716	41	3	2015	2615	2608.66	314	381	290.79	89.3	84.8	0	1701	2301	6.93	2606	3021	1682.25	287	348	258.91	99.1	99.1	0	2319	2734	10.07	1.36	1.19	1.39	6.15	42.83	0.24	0.14	0.45	4020	5035	2015	2615
224	1	2	6	14	335N6	77	16340	8250	200	293	550	27	1	371	445	354.87	313	372	283.65	26.3	11.6	0	58	132	1.31	337	406	311.05	274	353	335.46	21.2	6.5	0	63	132	1	1.09	1	0.97	1.43	1.7	0.56	0.41	0.12	121	264	371	445
225	1	2	6	15	ALFA1-3	115	16710	8245	230	378	469	34	3	612	714	464.36	327	381	278.77	51.1	29.4	0	285	387	2.2	1145	1556	1426.2	275	352	283.72	70.9	60.1	0	870	1281	4.04	3.05	3.31	3.14	6.93	40.15	2.3	0.56	1.61	1155	1668	612	714
226	1	2	7	1		Not Mine	11475	8705	180	216	620	54	3	1866	1999	954.44	564	624	377.71	90.3	74.1	0	1302	1435	4.94	350	668	470.57	333	404	321.65	40.7	22.2	0	17	335	1.09	0.01	0.23	0.22	0.3	0.24	0.27	0.29	-6.26	1319	1770	1866	1999
227	1	2	7	2		Not Mine	11845	8685	220	332	504	35	3	1733	1831	1002.21	608	662	413.56	76.8	63.9	0	1125	1223	4.19	1954	1945	1025.52	522	602	410.89	81.9	70.8	0	1432	1423	4.76	1.27	1.16	1.21	1.52	1.3	0.83	0.65	0.35	2557	2646	1733	1831
228	1	2	7	3		Not Mine	12215	8675	230	384	504	27	3	1339	2243	2419.92	560	637	415.71	64.3	49.2	0	779	1683	3.22	1971	2989	2767.49	632	670	433.89	77.1	64.3	0	1339	2357	4.54	1.72	1.4	1.61	2.54	3.74	0.5	0.19	0.78	2118	4040	1339	2243
229	1	2	7	4		Not Mine	12605	8615	220	332	504	35	3	1597	2097	1785.34	520	623	475.03	75	55.4	0	1077	1577	3.36	1637	1897	1175.97	482	542	346.52	83.7	68.4	0	1155	1415	4.72	1.07	0.9	1.01	4.02	46.19	0.48	0.54	0.1	2232	2992	1597	2097
230	1	2	7	5		Not Mine	12995	8635	190	256	620	24	3	1142	1282	798.08	565	639	427.52	59.4	34.8	0	577	717	2.67	520	652	540.64	394	460	332.82	32.8	18	0	126	258	1.56	0.22	0.36	0.32	0.46	0.5	0.45	0.44	-2.2	703	975	1142	1282
231	1	2	7	6		Not Mine	13455	8660	130	108	681	104	4	641	1831	1904.16	594	854	1063.13	30.6	22.2	0	47	1237	0.6	51649	40254	27429.8	491	4519	14514.9	70.4	62	45.4	51158	39763	3.56	1088.47	32.14	33.51	101.52	295.09	8.28	0.33	10.09	51205	41000	641	1831
232	1	2	7	7		Not Mine	13750	8640	200	293	550	26	1	390	481	394.17	400	484	353.13	20.5	5.1	0	-9	81	1.1	354	962	3865.55	372	4620	14712.8	1.7	0.7	0	-17	590	0.02	1.8	7.28	1.01	4.14	10.66	4.31	0.19	0.85	-28	671	390	481
233	1	2	7	8		Not Mine	14100	8615	170	196	585	35	3	780	873	561.6	406	461	327.81	53.6	29.6	0	374	467	2.38	889	1158	979.09	240	312	266.04	77.6	59.2	0	649	918	3.34	1.74	1.97	1.74	3.19	6.9	1.17	0.45	0.8	1023	1385	780	873
234	1	2	7	9		Not Mine	14465	8625	190	256	620	27	3	339	433	353.72	347	402	305.07	21.1	9	0	-7	86	1.11	521	695	573.04	246	318	262.11	50.8	36.3	0	275	449	1.99	-34.38	5.22	3.04	14.95	81.89	0.94	0.34	0	267	535	339	433
235	1	2	7	10		Not Mine	14850	8630	200	293	550	20	1	315	386	299.2	300	368	283.72	22.2	7.5	0	15	86	1.11	232	304	247.08	251	337	317.94	14.7	3.4	0	-18	53	0.73	-1.27	0.62	0.69	1.13	1.33	0.6	0.53	0	-4	139	315	386
236	1	2	7	11		Not Mine	15220	8630	200	293	550	20	1	313	384	312.13	291	358	282.36	23.5	8.5	0	22	93	1.11	242	317	272.75	231	316	256.81	21.5	8.2	0	11	86	0.94	0.5	0.92	0.73	1.33	1.57	0.56	0.42	-1	33	179	313	384
237	1	2	7	12		Not Mine	15590	8630	200	293	550	22	1	319	380	298.37	313	370	293.34	18.1	8.2	0	6	67	1.09	226	299	257.73	249	316	261.72	18.8	6.1	0	-22	50	0.86	-3.83	0.75	0.8	1.22	1.3	0.62	0.51	0	-17	117	319	380
238	1	2	7	13		Not Mine	15960	8630	200	293	550	25	1	335	384	288.58	304	373	287.52	21.5	4.8	0	31	80	1.17	255	319	262.55	196	294	258.4	22.5	10.9	0	59	123	0.99	1.9	1.54	1.28	2.26	2.63	0.51	0.31	0.93	90	203	335	384
239	1	2	7	14		Not Mine	16340	8640	200	293	550	14	1	331	380	280.6	315	379	305.11	18.4	5.1	0	16	65	1.08	280	328	240.96	282	328	252.4	18.8	5.5	0	-1	46	1.11	-0.13	0.71	0.88	1.07	0.81	0.71	0.69	0	14	111	331	380
240	1	2	7	15		Not Mine	16710	8640	200	293	550	18	1	353	402	266.34	338	397	294.38	18.4	3.8	0	15	64	1.2	220	296	269.64	225	314	282.75	15	5.8	0	-4	71	0.78	-0.33	1.11	0.69	1.25	1.43	0.64	0.39	0	10	135	353	402
241	1	2	8	1		Not Mine	11465	9075	180	216	620	51	3	1676	1735	766.42	625	700	408.01	80.1	63	0	1051	1110	4.11	578	628	411.93	364	428	318.11	36.1	15.7	0	214	264	1.82	0.2	0.24	0.25	0.3	0.21	0.43	0.64	-2.3	1265	1374	1676	1735
242	1	2	8	2		Not Mine	11845	9065	200	276	620	40	3	1830	1957	976.58	672	711	403.55	81.2	67.8	0	1158	1285	4.53	1778	1900	991.03	507	605	413.57	85.1	70.3	0	1271	1393	4.3	1.1	1.08	1.1	1.44	2.38	0.73	0.52	0.13	2429	2678	1830	1957
243	1	2	8	3		Not Mine	12220	9045	230	378	469	20	3	1327	2106	2155.14	703	782	481.26	56.6	39.7	0	624	1403	2.76	1848	2771	2642.87	656	718	458.74	73.3	56.3	0	1192	2115	4.03	1.91	1.51	1.77	2.66	4.74	0.74	0.37	0.93	1816	3518	1327	2106
244	1	2	8	4		Not Mine	12595	9005	210	316	504	20	3	1607	2114	1596.93	596	645	392.35	75.9	58.5	0	1011	1518	4.1	1216	1514	1155.66	555	624	391.97	65.5	42.4	0	661	959	3.1	0.65	0.63	0.66	1	2.62	0.41	0.32	-0.61	1672	2477	1607	2114
245	1	2	8	5		Not Mine	12975	9010	180	230	585	15	3	1218	1308	706.71	534	600	381.09	64.8	47.4	0	684	774	3.2	554	627	405.04	408	479	336.02	33	12.6	0	146	219	1.65	0.21	0.28	0.26	0.37	0.33	0.39	0.47	-2.23	830	993	1218	1308
246	1	2	8	6		Not Mine	13375	9005	220	332	504	31	3	1511	1939	1584.05	584	660	419.97	68.4	52.7	0	927	1355	3.6	975	1156	841.78	404	458	312.99	65.7	47.9	0	571	752	3.12	0.62	0.55	0.61	0.83	0.9	0.33	0.38	-0.7	1498	2107	1511	1939
247	1	2	8	7		Not Mine	13730	9000	200	293	550	25	1	419	480	347.46	482	564	397.93	11.3	3.4	0	-62	-1	1.05	343	390	286.47	335	427	446.42	11.9	0.3	0	8	55	0.77	-0.13	-27.5	1.19	7.96	40.73	0.55	0.45	0	-55	53	419	480
248	1	2	8	8		Not Mine	14110	8975	110	78	777	50	3	887	1144	948.42	380	439	312.77	67.9	41	0	507	764	2.84	1456	1975	1472.54	273	332	272.2	93.6	84.6	0	1183	1702	5.35	2.33	2.23	2.46	4.08	5.61	0.85	0.3	1.22	1690	2466	887	1144
249	1	2	8	9		Not Mine	14470	9000	200	293	550	25	1	330	408	305.1	308	388	309.57	22.2	6.5	0	22	100	1.07	233	294	235.4	248	325	259.73	17.4	3.8	0	-14	46	0.9	-0.68	0.46	0.73	1.39	2.23	0.51	0.44	0	7	146	330	408
250	1	2	8	10		Not Mine	14840	9010	200	293	550	18	1	278	343	279.18	346	406	307.63	10.9	4.8	0	-67	-2	0.9	238	298	241.26	253	310	251.51	17.4	5.8	0	-14	45	0.95	0.22	-15	1.12	2.57	6.07	0.62	0.52	-2.18	-83	42	278	343
251	1	2	8	11		Not Mine	15210	9010	200	293	550	21	1	302	345	264.06	292	365	272.47	15.7	6.8	0	10	53	1.11	236	321	260.65	223	292	253.39	25.9	8.9	0	13	98	0.93	1.3	1.85	1.41	1.66	1.29	0.73	0.55	0.38	23	151	302	345
252	1	2	8	12		Not Mine	15590	9010	200	293	550	18	1	363	408	300.88	301	370	279.65	25.6	9.2	0	62	107	1.3	239	310	271.7	247	296	225.2	23.2	8.5	0	-7	63	1.06	-0.13	0.59	0.61	0.8	0.68	0.7	0.59	0	54	170	363	408
253	1	2	8	13		Not Mine	15960	9010	200	293	550	21	1	341	418	330.5	340	395	300.31	23.9	9.6	0	1	78	1.14	242	334	297.99	221	315	304.37	21.5	7.2	0	21	113	0.8	21	1.45	1.1	1.7	2.32	0.59	0.42	4.39	22	191	341	418
254	1	2	8	14		Not Mine	16340	9010	200	293	550	18	1	309	347	265.49	320	377	287.38	15.4	3.8	0	-10	27	1.08	201	258	229.75	232	290	233.2	14	5.5	0	-30	26	0.86	2.82	0.96	0.7	1.17	1.47	0.61	0.5	1.49	-42	53	309	347
255	1	2	8	15		Not Mine	16710	9010	200	293	550	21	1	312	394	301.78	311	409	319.13	21.5	6.1	0	1	83	0.98	265	344	277.96	205	297	313.34	21.2	5.5	0	60	139	0.85	60	1.67	1.16	3.93	8.48	0.55	0.35	5.91	61	222	312	394
256	1	2	9	1		Not Mine	11470	9435	190	250	585	35	3	1545	1659	897.63	550	616	391.61	79.2	60.8	0	995	1109	3.95	551	669	471.08	332	424	337.23	40.4	21.2	0	219	337	1.63	0.22	0.3	0.29	0.35	0.23	0.41	0.6	-2.18	1214	1446	1545	1659
257	1	2	9	2		Not Mine	11850	9435	190	250	585	34	3	1988	2149	1116.21	673	749	462.95	84.4	64.8	0	1315	1476	4.29	2043	2106	1052.79	536	598	386.45	86.4	77.6	0	1507	1570	5.29	1.15	1.06	1.13	1.28	0.83	0.62	0.43	0.2	2822	3046	1988	2149
258	1	2	9	3		Not Mine	12225	9420	220	346	469	19	3	1580	2469	2463.86	694	762	453.19	66.8	49.7	0	886	1775	3.49	1763	2850	2644.86	573	654	426.46	79.5	63.6	0	1190	2277	4.13	1.34	1.28	1.42	2.94	17.39	0.6	0.31	0.43	2076	4052	1580	2469
259	1	2	9	4		Not Mine	12585	9385	240	408	504	21	3	1382	1831	1523.14	592	666	435.21	66.7	46.8	0	790	1239	3.18	1115	1385	969.1	582	675	457.07	53.4	33.8	0	533	803	2.44	0.67	0.65	0.67	1.13	2.19	0.31	0.24	-0.57	1323	2042	1382	1831
260	1	2	9	5		Not Mine	12965	9385	210	316	504	18	3	1093	1185	678.29	538	601	382.18	62	37.3	0	555	647	2.86	485	562	376.1	498	550	373.33	19	6	0	-12	64	1.3	-0.02	0.1	0.26	0.27	0.18	0.49	0.78	0	542	711	1093	1185
261	1	2	9	6		Not Mine	13350	9385	210	312	469	15	3	2386	2841	1837.44	574	633	405.41	89.1	78.5	0	1812	2267	5.89	952	1244	965.39	376	465	360.44	64.1	44.6	0	576	868	2.64	0.32	0.38	0.33	0.48	0.67	0.34	0.43	-1.65	2388	3135	2386	2841
262	1	2	9	7		Not Mine	13720	9380	200	293	550	20	1	383	466	354.59	457	525	364.16	14	4.1	0	-73	9	1.05	312	416	379.74	314	392	310.3	20.8	7.5	0	-1	102	1.01	0.03	11.33	1.26	1.96	2.35	0.72	0.45	-5.21	-76	111	383	466
263	1	2	9	8		Not Mine	14105	9355	130	112	716	45	3	879	1092	891.12	407	461	330.56	61.6	40.2	0	472	685	2.66	1169	1657	2145.82	281	359	293.49	82.1	70.5	0	888	1376	3.98	1.88	2.01	1.77	3.06	4.53	0.56	0.05	0.91	1360	2061	879	1092
264	1	2	9	9		Not Mine	14470	9370	200	293	550	30	1	332	404	313.56	364	426	307.08	16.7	5.5	0	-31	40	1.08	237	324	296.5	250	332	279	17.7	7.5	0	-12	74	0.85	0.41	1.85	0.95	5.04	32.34	0.6	0.41	-1.3	-45	114	332	404
265	1	2	9	10		Not Mine	14830	9390	200	293	550	23	1	294	373	287.44	398	491	464.53	5.8	0.7	0	-103	-24	0.63	194	267	227.56	258	319	286.98	13.7	2.4	0	-63	9	0.68	0.62	-0.36	1.31	2.17	3.53	0.57	0.51	-0.7	-168	-16	294	373
266	1	2	9	11		Not Mine	15210	9390	200	293	550	18	1	339	395	303.77	330	389	291.66	21.5	6.5	0	9	65	1.16	272	320	246.6	237	300	251.48	24.6	5.5	0	35	83	1.08	3.89	1.28	1.21	1.92	1.96	0.56	0.48	1.96	44	148	339	395
267	1	2	9	12		Not Mine	15580	9390	200	293	550	23	1	288	351	290.16	305	361	275.7	17.1	5.1	0	-16	46	1.04	228	314	270.52	198	272	236.88	26.6	8.9	0	30	116	0.96	-1.76	2.52	1.27	4.63	22.07	0.55	0.34	0	13	162	288	351
268	1	2	9	13		Not Mine	15960	9390	200	293	550	18	1	299	381	308.57	349	409	307.44	17.7	4.4	0	-49	32	0.97	275	340	288.57	223	297	252.39	26.3	9.6	0	52	117	1.09	-1.04	3.66	1.3	3.98	12.93	0.73	0.61	0	2	149	299	381
269	1	2	9	14		Not Mine	16330	9390	200	293	550	23	1	278	361	324.42	324	373	270.9	18.8	8.9	0	-45	37	1.03	218	280	236.55	223	290	243.85	18.8	7.2	0	-4	57	0.89	0.11	1.54	0.88	2.06	5.16	0.51	0.48	-3.2	-51	94	278	361
270	1	2	9	15		Not Mine	16710	9390	200	293	550	18	1	363	422	285.62	312	393	326.94	22.9	5.5	0	51	110	1.11	223	307	273.43	228	307	258.39	20.8	8.2	0	-4	79	0.86	-0.1	0.72	0.65	1.02	1.05	0.68	0.51	0	46	189	363	422
271	2	1	1	1	ALFA2-2	117	5900	15340	200	293	550	25	1	624	669	413.18	391	449	337.46	39.6	15	0	233	278	1.85	403	505	393.9	296	371	299.28	35.2	15	0	107	209	1.35	0.46	0.75	0.65	0.91	0.75	0.64	0.45	-1.12	340	487	624	669
272	2	1	1	2	RP11-187e23	24	6270	15335	210	312	469	18	3	5254	5320	3676.23	366	427	315.14	85.6	82.7	0	4888	4954	16.67	5207	4998	3398.66	283	360	301.78	85.6	80.8	0	4924	4715	17.25	1.01	0.95	0.98	2.52	16.02	0.71	0.59	0.01	9812	9669	5254	5320
273	2	1	1	3	22C22	26	6640	15345	130	108	681	25	3	2134	3095	2839.56	405	475	345.34	96.3	90.7	0	1729	2690	6.18	1447	1930	1679.92	314	380	298.86	90.7	80.6	0	1133	1616	4.84	0.66	0.6	0.65	0.97	1.7	0.12	0.04	-0.61	2862	4306	2134	3095
274	2	1	1	4	576O3	28	7020	15335	210	312	469	18	3	5612	5714	3567.29	394	475	341.01	88.1	84.9	0	5218	5320	16.46	4863	4709	2716.72	320	403	321.4	87.2	83.3	0	4543	4389	15.13	0.87	0.82	0.84	0.96	0.74	0.65	0.73	-0.2	9761	9709	5612	5714
275	2	1	1	5	531B22	30	7405	15340	200	280	585	29	3	6484	6592	4440.82	426	501	369.7	88.2	83.9	0	6058	6166	17.54	4735	4772	3005.03	340	410	359.4	86.8	83.9	0	4395	4432	13.17	0.73	0.72	0.72	1.45	5.27	0.51	0.56	-0.46	10453	10598	6484	6592
276	2	1	1	6	631G24	31	7780	15325	150	154	681	22	3	8517	8896	4945.38	398	452	335.78	96.1	93.5	0	8119	8498	25.36	5390	6860	2906.74	337	423	336.44	100	100	0	5053	6523	16.02	0.62	0.77	0.78	1.37	3.9	0.5	0.72	-0.68	13172	15021	8517	8896
277	2	1	1	7	45A9	38	8150	15350	130	113	646	33	3	1347	1968	1739.7	381	458	334.34	81.4	64.6	0	966	1587	4.03	692	978	952.53	323	395	318.19	54	32.7	0	369	655	2.17	0.38	0.41	0.37	0.46	0.39	0.35	0.4	-1.39	1335	2242	1347	1968
278	2	1	1	8	157F14	39	8505	15365	150	156	716	44	3	4469	6284	5948.37	444	514	375.79	96.8	94.9	0	4025	5840	11.89	2626	3773	3052.85	320	414	381.33	90.4	88.5	0	2306	3453	6.89	0.57	0.59	0.66	0.72	0.5	0.27	0.27	-0.8	6331	9293	4469	6284
279	2	1	1	9	520F24	40	8915	15335	190	256	620	35	3	3599	3898	3100.08	399	476	346.25	91	81.6	0	3200	3499	10.39	2455	2635	1964.36	306	366	283.31	84.4	78.5	0	2149	2329	8.67	0.67	0.67	0.68	0.8	0.56	0.36	0.32	-0.57	5349	5828	3599	3898
280	2	1	1	10	23B16	41	9295	15345	170	208	620	44	3	2947	3043	1936.95	408	469	325.37	89.4	85.6	0	2539	2635	9.06	2824	2987	2105.72	324	376	294.08	89.4	84.1	0	2500	2663	9.6	0.98	1.01	0.98	1.16	0.99	0.76	0.48	-0.02	5039	5298	2947	3043
281	2	1	1	11	321F21	42	9650	15355	150	154	681	38	3	3634	4114	2768.87	465	558	402.76	96.8	90.3	0	3169	3649	9.02	3145	3607	2388.88	342	425	358.37	96.8	92.9	0	2803	3265	8.78	0.88	0.89	0.92	1.18	1.59	0.44	0.26	-0.18	5972	6914	3634	4114
282	2	1	1	12	430K22	43	10010	15365	170	196	585	44	3	2816	3127	2177.44	479	551	366.54	87.2	83.2	0	2337	2648	7.68	2870	3291	2161.2	360	421	314.39	94.9	87.8	0	2510	2931	9.13	1.07	1.11	1.14	2.51	12.8	0.49	0.25	0.1	4847	5579	2816	3127
283	2	1	1	13	62J23	50	10390	15370	200	293	550	49	1	539	607	381.45	553	638	397.36	16.4	4.1	0	-13	54	1.36	553	615	380.29	483	569	388.16	24.2	6.1	0	70	132	1.42	-5	2.44	1.53	2.67	6.99	0.82	0.67	0	56	186	539	607
284	2	1	1	14	480O9	51	10755	15335	260	484	384	14	3	4384	4325	2466.58	622	736	494.12	89.5	81.8	0	3762	3703	8.87	4815	5068	2792.39	650	722	495.41	96.5	93	0	4165	4418	9.72	1.11	1.19	1.16	2.19	7.85	0.76	0.45	0.15	7927	8121	4384	4325
285	2	1	1	15	394C23	52	11135	15335	190	256	620	14	3	452	625	569.91	367	427	310.08	32.8	18.8	0	85	258	1.46	484	602	525.53	301	376	290.05	41	21.1	0	183	301	1.67	2.15	1.17	1.57	2.28	3.58	0.45	0.24	1.11	268	559	452	625
286	2	1	2	1	ALFA2-2	117	5880	15700	200	293	550	4	1	595	646	406.5	420	490	329.38	31.7	16.4	0	175	226	1.81	367	467	368.92	342	393	282.73	28	12.3	0	25	125	1.3	0.14	0.55	0.59	0.71	0.62	0.69	0.58	-2.81	200	351	595	646
287	2	1	2	2	RP11-187e23	24	6265	15695	210	316	504	7	3	4554	4796	3655.97	471	531	371.52	83.2	76.3	0	4083	4325	12.26	5244	5099	3335.77	314	373	318.74	87	82	0	4930	4785	16.45	1.21	1.11	1.2	2.23	12.58	0.73	0.64	0.27	9013	9110	4554	4796
288	2	1	2	3	22C22	26	6645	15695	120	88	812	12	3	2155	3740	3920.41	422	502	380.5	87.5	78.4	0	1733	3318	5.66	1562	2212	2001.01	323	404	324.06	90.9	76.1	0	1239	1889	4.82	0.71	0.57	0.78	0.99	0.93	0.11	0.05	-0.48	2972	5207	2155	3740
289	2	1	2	4	576O3	28	7025	15705	210	316	504	19	3	5276	5113	3575.78	431	497	331.62	80.7	78.2	0	4845	4682	15.91	5009	4573	3171.77	351	422	331.01	82.3	77.5	0	4658	4222	15.13	0.96	0.9	0.95	1.23	1.48	0.73	0.68	-0.06	9503	8904	5276	5113
290	2	1	2	5	531B22	30	7380	15715	210	312	469	19	3	5057	5445	4094.15	397	484	349.97	84.3	80.1	0	4660	5048	14.45	4394	4278	2662.82	300	354	265.28	88.5	83.3	0	4094	3978	16.56	0.88	0.79	0.87	1.66	4.66	0.51	0.61	-0.19	8754	9026	5057	5445
291	2	1	2	6	631G24	31	7775	15695	170	208	620	17	3	5977	6634	4141.15	423	490	557.27	91.3	89.4	0	5554	6211	10.73	5043	5374	2972.09	347	437	697.71	92.8	88.5	0	4696	5027	7.23	0.85	0.81	0.85	1.03	1.08	0.53	0.55	-0.24	10250	11238	5977	6634
292	2	1	2	7	45A9	38	8145	15695	100	60	812	12	3	1487	2564	2567.08	380	445	317.92	78.3	68.3	0	1107	2184	4.68	852	958	657.11	337	402	313.92	61.7	45	0	515	621	2.71	0.47	0.28	0.4	0.41	0.2	0.18	0.49	-1.1	1622	2805	1487	2564
293	2	1	2	8	157F14	39	8505	15735	130	112	716	39	3	4917	6222	4945.29	451	509	358.97	100	100	0	4466	5771	13.7	2574	3481	2605.26	302	391	307.15	95.5	92.9	0	2272	3179	8.38	0.51	0.55	0.52	0.61	0.35	0.22	0.18	-0.98	6738	8950	4917	6222
294	2	1	2	9	520F24	40	8905	15705	170	208	620	24	3	3698	4135	2961.88	400	456	312.38	96.2	93.3	0	3298	3735	11.84	2530	2677	1648.92	330	407	335.75	90.9	85.6	0	2200	2347	7.54	0.67	0.63	0.66	0.76	0.63	0.32	0.34	-0.58	5498	6082	3698	4135
295	2	1	2	10	23B16	41	9290	15705	170	196	585	33	3	2500	2981	2577.55	486	769	802.31	77	63.8	0	2014	2495	3.12	2607	2978	2220.92	357	521	533.55	90.8	81.6	0	2250	2621	4.89	1.12	1.05	1.12	1.96	3.64	0.27	0.1	0.16	4264	5116	2500	2981
296	2	1	2	11	321F21	42	9645	15725	150	156	716	31	3	3296	3665	2213.98	484	653	637.2	96.8	84.6	0	2812	3181	5.17	2823	3160	2147.71	365	464	423.92	92.3	86.5	0	2458	2795	6.66	0.87	0.88	0.88	1.03	0.75	0.44	0.21	-0.19	5270	5976	3296	3665
297	2	1	2	12	430K22	43	10020	15715	170	196	585	22	3	2433	3007	2275.67	445	528	377.52	90.8	82.7	0	1988	2562	6.44	2919	3345	2222.58	319	401	407.7	95.9	89.8	0	2600	3026	7.16	1.31	1.18	1.3	5.48	53.66	0.6	0.38	0.39	4588	5588	2433	3007
298	2	1	2	13	62J23	50	10390	15720	200	293	550	25	1	520	575	354.93	509	603	442.41	14	2	0	11	66	1.18	598	654	407.01	502	586	410.24	20.8	7.5	0	96	152	1.46	8.73	2.3	1.6	2.69	3.75	0.75	0.43	3.13	107	218	520	575
299	2	1	2	14	480O9	51	10765	15710	260	494	349	15	3	4418	4519	2325.26	710	827	496.73	92.3	86.4	0	3708	3809	8.89	4965	5098	3633.37	776	878	590.52	98.6	92.5	0	4189	4322	8.41	1.13	1.13	1.1	1.49	1.63	0.89	0.32	0.18	7897	8131	4418	4519
300	2	1	2	15	394C23	52	11125	15715	180	216	620	20	3	541	762	793.33	386	474	363.09	31.9	19.9	0	155	376	1.49	552	700	541.49	319	415	366.05	39.4	24.5	0	233	381	1.51	1.5	1.01	1.26	6.06	23.65	0.35	0.26	0.59	388	757	541	762
301	2	1	3	1	ALFA2-2	117	5870	16070	200	293	550	12	1	623	690	440.46	459	540	383.99	30.7	10.9	0	164	231	1.62	381	455	350.95	356	436	343.53	20.8	7.2	0	25	99	1.11	0.15	0.43	0.51	0.69	0.57	0.58	0.54	-2.71	189	330	623	690
302	2	1	3	2	RP11-187e23	24	6265	16055	210	316	504	17	3	4838	5392	4367.66	426	488	336.74	82.9	78.2	0	4412	4966	14.37	5218	5240	3692.65	358	403	302.71	87.7	82.3	0	4860	4882	17.24	1.1	0.98	1.05	1.86	4.19	0.6	0.5	0.14	9272	9848	4838	5392
303	2	1	3	3	22C22	26	6635	16065	120	88	812	6	3	1954	3803	4592.32	404	473	342.62	90.9	79.5	0	1550	3399	5.7	1441	2118	1911.96	329	410	346.4	89.8	71.6	0	1112	1789	4.16	0.72	0.53	0.69	1.04	1.54	0.1	0.06	-0.48	2662	5188	1954	3803
304	2	1	3	4	576O3	28	6995	16085	200	276	620	18	3	5215	5272	3055.77	434	504	347.65	90.9	88.4	0	4781	4838	15	4329	4306	2385.88	342	406	326.85	93.8	87.3	0	3987	3964	13.24	0.83	0.82	0.84	1.4	3.43	0.55	0.49	-0.26	8768	8802	5215	5272
305	2	1	3	5	531B22	30	7365	16100	200	280	585	34	3	6308	6453	3599.74	425	486	357.09	94.3	92.1	0	5883	6028	17.66	4395	4472	2475.71	335	392	304.09	91.1	89.3	0	4060	4137	14.45	0.69	0.69	0.69	0.87	1.13	0.52	0.57	-0.54	9943	10165	6308	6453
306	2	1	3	6	631G24	31	7775	16065	180	216	620	18	3	5271	5717	3866.23	399	460	320.79	95.8	94.9	0	4872	5318	16.43	3972	4396	2560.3	327	400	317.58	94.4	91.2	0	3645	4069	12.51	0.75	0.77	0.78	1.44	6.12	0.33	0.26	-0.42	8517	9387	5271	5717
307	2	1	3	7	45A9	38	8165	16085	100	60	812	35	3	1242	2147	2211.97	432	485	335.81	70	56.7	0	810	1715	3.7	1217	1299	880.41	340	424	313.3	70	55	0	877	959	3.88	1.08	0.56	0.87	1.07	1.34	0.22	0.29	0.11	1687	2674	1242	2147
308	2	1	3	8	157F14	39	8505	16115	130	112	716	44	3	5170	6352	4957.49	453	508	354.54	100	100	0	4717	5899	14.58	2762	3512	3120.92	308	421	432.63	89.3	83	0	2454	3204	6.38	0.52	0.54	0.52	0.64	0.57	0.09	0.02	-0.94	7171	9103	5170	6352
309	2	1	3	9	520F24	40	8905	16085	170	208	620	26	3	3378	3864	2359.49	432	517	499.05	96.2	92.3	0	2946	3432	6.77	2085	2169	1410.84	306	403	392.53	85.1	73.6	0	1779	1863	5.31	0.6	0.54	0.58	0.56	0.28	0.35	0.35	-0.73	4725	5295	3378	3864
310	2	1	3	10	23B16	41	9295	16080	160	180	681	38	3	2887	3256	2025.45	503	664	655.79	88.9	79.4	0	2384	2753	4.4	2633	3029	2433.17	354	446	405.28	87.8	81.7	0	2279	2675	6.5	0.96	0.97	0.96	1.14	1.08	0.69	0.33	-0.06	4663	5428	2887	3256
311	2	1	3	11	321F21	42	9635	16095	150	156	716	24	3	3636	4180	3493.3	459	520	377.29	94.2	89.1	0	3177	3721	9.64	2466	2799	2099.97	322	390	306.64	94.9	87.2	0	2144	2477	8.04	0.67	0.67	0.69	0.8	0.65	0.3	0.25	-0.57	5321	6198	3636	4180
312	2	1	3	12	430K22	43	10010	16085	170	196	585	14	3	2340	2719	2156.5	429	480	319.54	87.2	77.6	0	1911	2290	7.32	2879	3169	1941.31	323	398	297.61	96.9	92.3	0	2556	2846	9.67	1.34	1.24	1.41	2.34	6.21	0.58	0.41	0.42	4467	5136	2340	2719
313	2	1	3	13	62J23	50	10380	16090	200	293	550	19	1	554	616	371.47	478	556	392.29	25.9	6.1	0	76	138	1.41	428	477	311.15	441	527	403.77	13.7	1.4	0	-12	36	1.06	-0.17	0.26	0.57	0.61	0.34	0.74	0.79	0	63	174	554	616
314	2	1	3	14	480O9	51	10755	16085	270	540	384	14	3	3761	4149	2628.97	685	793	528.71	88.3	79.1	0	3076	3464	7.11	4590	4822	2616.52	678	776	544.35	94.6	89.3	0	3912	4144	8.43	1.27	1.2	1.27	1.76	1.97	0.74	0.55	0.35	6988	7608	3761	4149
315	2	1	3	15	394C23	52	11135	16080	200	280	585	9	3	576	784	750.45	359	406	302.8	40.4	23.9	0	217	425	1.9	413	609	596.53	260	314	240.43	42.1	28.6	0	153	349	1.72	0.71	0.82	0.78	1.04	1.01	0.46	0.34	-0.5	370	774	576	784
316	2	1	4	1	342J4	79	5840	16450	120	97	742	42	3	1202	1444	1012.73	481	546	377.98	72.2	48.5	0	721	963	3.18	826	1062	903.27	324	407	369.88	60.8	35.1	0	502	738	2.23	0.7	0.77	0.7	0.84	0.54	0.64	0.52	-0.52	1223	1701	1202	1444
317	2	1	4	2	505F3	81	6240	16450	200	293	550	18	1	439	492	341.08	354	438	322.02	27.3	8.2	0	85	138	1.36	375	454	385.45	276	362	299.64	30.7	12.6	0	99	178	1.25	1.16	1.29	1.14	1.49	1.52	0.82	0.53	0.22	184	316	439	492
318	2	1	4	3	309H15	83	6615	16455	140	124	716	19	3	2341	2951	2403.44	361	437	376.07	92.7	88.7	0	1980	2590	6.22	1299	1582	1245.7	257	318	244.15	86.3	75.8	0	1042	1325	5.32	0.53	0.51	0.51	0.89	3.44	0.34	0.44	-0.93	3022	3915	2341	2951
319	2	1	4	4	RP11-245E23	85	7000	16460	200	293	550	16	1	372	446	320.79	415	463	359.65	15.7	4.4	0	-42	31	1.03	332	385	303.2	324	381	302.5	19.1	6.8	0	8	61	1.1	-0.19	1.97	1.11	2.18	5.52	0.79	0.71	0	-35	92	372	446
320	2	1	4	5	552M6	87	7375	16450	140	134	681	8	3	3316	4745	6112.25	406	463	316.39	98.5	97	0	2910	4339	10.48	1840	2789	3442.53	308	383	313.87	89.6	79.1	0	1532	2481	5.86	0.53	0.57	0.52	0.65	0.67	0.15	0.07	-0.93	4442	6820	3316	4745
321	2	1	4	6	13H5	88	7745	16445	120	88	812	12	3	2271	3977	5530.95	385	450	327.84	94.3	88.6	0	1886	3592	6.93	1858	3267	3680.86	312	381	290.08	97.7	88.6	0	1546	2955	6.41	0.82	0.82	0.97	2.4	10.74	0.24	0.13	-0.29	3432	6547	2271	3977
322	2	1	4	7	RP11-157E11	95	8120	16445	150	154	681	12	3	1385	1885	2061.77	389	450	326.89	78.6	66.2	0	996	1496	4.24	1043	1442	1435.4	298	378	306.84	77.3	58.4	0	745	1144	3.4	0.75	0.76	0.75	1.06	1.02	0.27	0.15	-0.42	1741	2640	1385	1885
323	2	1	4	8	488P11	96	8500	16470	200	293	550	25	1	555	859	1827.91	388	441	300.4	39.6	21.2	0	167	471	1.85	495	723	1258.69	311	432	473.52	29.4	11.3	0	184	412	1.05	1.1	0.87	1.13	1.58	3.35	0.1	0.02	0.14	351	883	555	859
324	2	1	4	9	138N13	97	8880	16460	200	293	550	14	1	424	479	326.4	413	494	386.4	17.7	3.1	0	11	66	1.1	299	370	304.84	270	350	299.31	20.5	6.8	0	29	100	1	2.64	1.52	1.29	1.85	1.78	0.6	0.42	1.4	40	166	424	479
325	2	1	4	10	349J19	98	9270	16455	170	196	585	15	3	3113	3689	2715.66	436	514	368.63	93.9	86.2	0	2677	3253	8.44	3382	3704	2992.82	335	383	283.26	89.3	84.7	0	3047	3369	11.94	1.14	1.04	1.11	1.34	1.48	0.65	0.34	0.19	5724	6622	3113	3689
326	2	1	4	11	132L12	99	9645	16445	210	316	504	12	3	3640	3659	2390.34	446	518	368.37	84.2	77.8	0	3194	3213	9.88	3064	3079	1991.04	328	375	282.54	85.4	81.3	0	2736	2751	10.84	0.86	0.86	0.86	1.33	2.01	0.68	0.67	-0.22	5930	5964	3640	3659
327	2	1	4	12	159J2	100	10035	16435	120	88	812	29	3	2045	2309	1204.62	378	448	336.09	90.9	87.5	0	1667	1931	6.08	1410	1706	1051.67	273	346	286.75	94.3	84.1	0	1137	1433	4.92	0.68	0.74	0.68	1.04	1.4	0.56	0.41	-0.55	2804	3364	2045	2309
328	2	1	4	13	122K21	104	10390	16450	200	293	550	8	1	428	500	357.26	395	474	346.73	21.5	8.5	0	33	105	1.23	284	357	273.4	276	351	299.88	19.5	6.8	0	8	81	0.95	0.24	0.77	0.72	0.93	0.71	0.54	0.49	-2.04	41	186	428	500
329	2	1	4	14	RP11-332E3	105	10775	16460	160	180	681	22	3	3185	4071	3360.13	500	629	544.7	95.6	88.3	0	2685	3571	5.85	2659	3083	2441.48	447	582	494.69	87.8	81.7	0	2212	2636	5.38	0.82	0.74	0.81	0.98	1.41	0.29	0.15	-0.28	4897	6207	3185	4071
330	2	1	4	15	10M21	106	11125	16465	150	156	716	20	3	866	922	595.04	387	442	318.22	59	37.2	0	479	535	2.72	550	584	343.01	253	334	278.29	51.9	28.2	0	297	331	1.98	0.62	0.62	0.63	0.79	0.57	0.36	0.39	-0.69	776	866	866	922
331	2	1	5	1	342J4	79	5840	16835	120	96	777	44	3	1411	1664	991.55	396	472	361.77	89.6	67.7	0	1015	1268	3.9	924	1078	880.89	290	361	287.5	71.9	52.1	0	634	788	3.21	0.62	0.62	0.63	0.63	0.29	0.73	0.68	-0.68	1649	2056	1411	1664
332	2	1	5	2	505F3	81	6230	16830	200	293	550	29	1	467	528	348.73	391	436	304.56	27.6	11.9	0	76	137	1.53	361	445	374.42	260	324	274.5	31.4	15.4	0	101	185	1.32	1.33	1.35	1.18	1.75	1.88	0.63	0.34	0.41	177	322	467	528
333	2	1	5	3	309H15	83	6610	16815	150	154	681	23	3	1487	2637	3894.27	399	460	368.22	77.3	64.9	0	1088	2238	4.04	1015	1559	1923.44	303	362	294.05	76.6	55.8	0	712	1256	3.45	0.65	0.56	0.64	0.92	1.03	0.1	0.04	-0.61	1800	3494	1487	2637
334	2	1	5	4	RP11-245E23	85	6990	16820	200	293	550	17	1	450	484	304.41	432	466	295.11	17.7	6.5	0	18	52	1.52	329	403	320.51	348	403	314.04	18.1	6.5	0	-18	55	1.05	-1.06	1.06	0.98	1.47	1.51	0.72	0.46	0	-1	107	450	484
335	2	1	5	5	552M6	87	7365	16825	130	112	716	18	3	3624	5216	5418.27	396	466	323.74	97.3	94.6	0	3228	4820	11.19	2146	2660	2501.61	308	371	284.09	91.1	83.9	0	1838	2352	7.55	0.57	0.49	0.54	0.77	1.38	0.21	0.2	-0.81	5066	7172	3624	5216
336	2	1	5	6	13H5	88	7745	16825	140	124	716	13	3	2118	3121	4284.99	447	501	364.99	90.3	81.5	0	1671	2674	5.8	1747	2658	3421.08	341	405	300.72	88.7	83.1	0	1406	2317	5.81	0.84	0.87	0.83	4.34	20.55	0.36	0.21	-0.25	3077	4991	2118	3121
337	2	1	5	7	RP11-157E11	95	8145	16805	150	156	716	20	3	1225	1758	1871.06	409	479	333.62	76.9	55.8	0	816	1349	3.67	1109	1294	985.68	300	382	299.3	78.8	60.3	0	809	994	3.71	0.99	0.74	1	1.57	4.8	0.23	0.19	-0.01	1625	2343	1225	1758
338	2	1	5	8	488P11	96	8500	16820	200	293	550	7	1	480	567	411.75	405	485	341.73	25.6	9.9	0	75	162	1.4	479	575	457.8	339	389	286.6	35.8	17.4	0	140	236	1.67	1.87	1.46	1.42	3.19	10.8	0.6	0.29	0.9	215	398	480	567
339	2	1	5	9	138N13	97	8880	16830	200	293	550	9	1	457	518	364.42	445	510	386.35	16.4	5.5	0	12	73	1.18	348	418	389.38	316	381	299.47	19.5	7.8	0	32	102	1.16	2.67	1.4	1	1.46	1.3	0.61	0.33	1.42	44	175	457	518
340	2	1	5	10	349J19	98	9265	16825	160	172	716	8	3	3292	3658	2553.62	481	542	354.71	92.4	89.5	0	2811	3177	9.28	2890	3146	2359.94	347	399	295.43	92.4	89.5	0	2543	2799	9.78	0.9	0.88	0.85	1.01	0.72	0.34	0.13	-0.14	5354	5976	3292	3658
341	2	1	5	11	132L12	99	9645	16820	200	280	585	12	3	3246	3478	1927.2	412	483	345.58	93.2	90.7	0	2834	3066	9.39	2828	2811	1534.66	358	430	347.34	87.5	85	0	2470	2453	8.14	0.87	0.8	0.85	0.94	1.21	0.7	0.76	-0.2	5304	5519	3246	3478
342	2	1	5	12	159J2	100	10040	16805	110	78	777	36	3	2230	2482	1547.67	387	469	339.26	92.3	84.6	0	1843	2095	6.57	1604	1790	1080.45	313	390	322.19	91	76.9	0	1291	1477	4.98	0.7	0.71	0.7	0.96	1.69	0.42	0.37	-0.51	3134	3572	2230	2482
343	2	1	5	13	122K21	104	10400	16820	200	293	550	17	1	439	498	369.52	409	472	344.79	21.2	7.8	0	30	89	1.27	317	382	305	298	365	280.05	20.8	8.9	0	19	84	1.13	0.63	0.94	0.7	1.56	2.15	0.51	0.38	-0.66	49	173	439	498
344	2	1	5	14	RP11-332E3	105	10780	16835	150	154	681	26	3	3918	4867	3500.76	426	470	305.37	100	100	0	3492	4441	12.83	3409	3886	3341.19	297	375	303.06	92.2	90.3	0	3112	3589	11.25	0.89	0.81	0.77	0.91	0.74	0.28	0.08	-0.17	6604	8030	3918	4867
345	2	1	5	15	10M21	106	11135	16825	180	216	620	4	3	719	806	493.96	349	413	291.57	58.8	35.6	0	370	457	2.47	515	563	391.52	263	328	255.95	49.5	26.4	0	252	300	2.01	0.68	0.66	0.67	1.24	4.37	0.57	0.52	-0.55	622	757	719	806
346	2	1	6	1	342J4	79	5835	17205	120	88	812	48	3	1213	1506	912.96	428	492	340	83	59.1	0	785	1078	3.57	910	1179	1015.01	328	394	311.5	65.9	47.7	0	582	851	2.92	0.74	0.79	0.74	0.95	0.8	0.55	0.25	-0.43	1367	1929	1213	1506
347	2	1	6	2	505F3	81	6240	17190	200	293	550	18	1	381	470	370.88	418	487	340.82	17.4	6.8	0	-36	52	1.12	326	396	299.49	318	388	324.05	18.4	5.1	0	8	78	1.01	-0.22	1.5	1.04	2.4	3.86	0.49	0.37	0	-29	130	381	470
348	2	1	6	3	309H15	83	6595	17195	120	88	812	37	3	2172	3583	4620.8	417	484	352.55	95.5	84.1	0	1755	3166	6.16	1392	1881	1964.02	343	396	304.53	80.7	68.2	0	1049	1538	4.57	0.6	0.49	0.56	0.66	0.48	0.13	0.1	-0.74	2804	4704	2172	3583
349	2	1	6	4	RP11-245E23	85	6990	17200	200	293	550	18	1	375	454	351.2	423	485	314.63	19.1	7.2	0	-47	31	1.19	335	362	242.12	349	419	321.11	12.6	1.7	0	-13	13	1.04	0.29	0.42	0.65	2.61	5.4	0.45	0.42	-1.78	-62	44	375	454
350	2	1	6	5	552M6	87	7365	17195	130	112	716	17	3	3615	5631	6714.92	453	514	349.46	96.4	93.8	0	3162	5178	10.34	2506	3267	3540.94	337	423	331.94	95.5	89.3	0	2169	2930	7.55	0.69	0.57	0.67	0.84	0.9	0.06	0.01	-0.54	5331	8108	3615	5631
351	2	1	6	6	13H5	88	7735	17195	100	60	812	22	3	1981	3510	3987.7	432	492	339.43	91.7	83.3	0	1549	3078	5.84	2398	3491	3451.38	353	433	324.22	100	88.3	0	2045	3138	7.4	1.32	1.02	1.28	16.63	92.08	0.51	0.35	0.4	3594	6216	1981	3510
352	2	1	6	7	RP11-157E11	95	8115	17205	120	88	812	19	3	1756	2506	2332.09	443	505	362.39	88.6	69.3	0	1313	2063	4.85	1358	1826	1483.05	394	441	304.48	79.5	69.3	0	964	1432	4.46	0.73	0.69	0.72	4.15	29.39	0.24	0.15	-0.45	2277	3495	1756	2506
353	2	1	6	8	488P11	96	8490	17200	200	293	550	18	1	604	670	457.04	467	548	379.96	28.3	8.9	0	137	203	1.59	419	502	393.52	398	479	348.97	19.1	9.2	0	21	104	1.2	0.15	0.51	0.51	1.08	1.33	0.47	0.3	-2.71	158	307	604	670
354	2	1	6	9	138N13	97	8870	17200	200	293	550	13	1	550	641	435.16	568	655	515.67	12.3	3.8	0	-17	73	1.07	392	435	293.55	405	466	344.45	17.1	2.4	0	-12	30	1.14	0.72	0.41	0.91	1.25	1.47	0.45	0.44	-0.47	-31	103	550	641
355	2	1	6	10	349J19	98	9275	17185	160	172	716	20	3	3669	3828	2517.92	495	561	358.76	91.9	86	0	3174	3333	10.23	3108	3292	2393.11	327	407	317.02	90.7	85.5	0	2781	2965	9.8	0.88	0.89	0.86	5.65	52.33	0.56	0.34	-0.19	5955	6298	3669	3828
356	2	1	6	11	132L12	99	9640	17195	190	250	585	7	3	2984	3779	2483.48	495	558	359.68	93.6	89.6	0	2489	3284	8.3	2673	2918	1840.25	324	413	358.55	89.2	82.4	0	2349	2594	7.45	0.94	0.79	0.86	0.99	0.97	0.47	0.4	-0.08	4838	5878	2984	3779
357	2	1	6	12	159J2	100	10045	17175	120	88	812	42	3	2578	2679	1436.92	483	548	353.81	96.6	89.8	0	2095	2196	7.29	1407	1599	1154.96	344	428	408.28	75	56.8	0	1063	1255	3.45	0.51	0.57	0.51	0.66	0.61	0.34	0.18	-0.98	3158	3451	2578	2679
358	2	1	6	13	122K21	104	10390	17190	200	293	550	9	1	481	533	353.33	453	505	332.46	23.2	5.1	0	28	80	1.45	395	450	332.19	325	390	318.35	25.3	8.5	0	70	125	1.24	2.5	1.56	1.12	1.72	2.61	0.78	0.69	1.32	98	205	481	533
359	2	1	6	14	RP11-332E3	105	10775	17205	150	156	716	19	3	4454	5525	4899.02	449	513	360.71	99.4	99.4	0	4005	5076	12.35	3092	3942	3779.47	291	365	298.19	92.3	89.1	0	2801	3651	10.37	0.7	0.72	0.69	0.81	0.69	0.26	0.11	-0.52	6806	8727	4454	5525
360	2	1	6	15	10M21	106	11135	17215	180	216	620	19	3	727	834	507.73	298	430	319.7	61.6	36.1	0	429	536	2.27	508	585	429.9	148	324	253.67	57.9	38	0	360	437	2	0.84	0.82	0.75	1.24	3.39	0.66	0.61	-0.25	789	973	727	834
361	2	1	7	1		Not Mine	5860	17535	150	154	681	42	3	2366	2970	2773.71	446	517	354.87	81.8	77.3	0	1920	2524	6.67	1804	1993	1267.41	319	375	278.37	87.7	80.5	0	1485	1674	6.48	0.77	0.66	0.77	0.96	0.97	0.33	0.53	-0.37	3405	4198	2366	2970
362	2	1	7	2		Not Mine	6255	17535	200	276	620	35	3	2932	3333	2585.26	477	559	374.7	87.3	81.5	0	2455	2856	7.82	2130	2514	1866.57	394	476	393.55	85.1	79	0	1736	2120	5.41	0.71	0.74	0.72	0.96	0.77	0.48	0.44	-0.5	4191	4976	2932	3333
363	2	1	7	3		Not Mine	6625	17525	200	276	620	46	3	3104	3897	3622.36	494	566	401.7	80.1	73.2	0	2610	3403	7.73	3373	4119	3365.01	414	477	356.29	87.3	82.2	0	2959	3705	9.47	1.13	1.09	1.16	2.37	8.65	0.66	0.5	0.18	5569	7108	3104	3897
364	2	1	7	4		Not Mine	7000	17550	200	293	550	22	1	584	640	458.69	470	522	345.2	30.4	11.9	0	114	170	1.69	419	519	399.59	420	463	313.99	21.8	12.6	0	0	99	1.33	-0.01	0.58	0.52	1.05	1.28	0.53	0.36	0	113	269	584	640
365	2	1	7	5		Not Mine	7405	17535	230	384	504	42	3	810	1074	1049.31	521	576	385.73	43.2	26.6	0	289	553	2.1	695	949	894.92	364	438	327.55	50	31.3	0	331	585	2.12	1.15	1.06	1.14	1.65	1.77	0.4	0.22	0.2	620	1138	810	1074
366	2	1	7	6		Not Mine	7765	17540	220	346	469	31	3	3229	4119	4383.34	496	545	347.04	80.6	73.1	0	2733	3623	9.3	2569	3356	3070.43	392	464	329.66	82.9	78.9	0	2177	2964	7.79	0.8	0.82	0.84	1.19	1.38	0.38	0.3	-0.33	4910	6587	3229	4119
367	2	1	7	7		Not Mine	8125	17545	200	276	620	26	3	1617	1929	1571.18	482	522	322.65	75	63.8	0	1135	1447	5.01	1632	1900	1539.19	412	458	312.23	73.6	64.9	0	1220	1488	5.23	1.07	1.03	1.07	1.27	1.16	0.58	0.36	0.1	2355	2935	1617	1929
368	2	1	7	8		Not Mine	8485	17545	230	384	504	34	3	1250	1488	981.32	571	620	373.72	64.6	47.9	0	679	917	3.34	1019	1167	837.88	452	531	378.09	60.2	36.2	0	567	715	2.7	0.84	0.78	0.79	1.05	1.6	0.59	0.48	-0.26	1246	1632	1250	1488
369	2	1	7	9		Not Mine	8865	17565	210	316	504	18	3	2143	2380	1253.95	657	731	421.13	89.2	71.8	0	1486	1723	5.09	889	1073	745.6	504	633	510.43	43.7	19.6	0	385	569	1.74	0.26	0.33	0.3	0.4	0.45	0.41	0.48	-1.95	1871	2292	2143	2380
370	2	1	7	10		Not Mine	9240	17565	230	378	469	18	3	2484	2726	1580.31	615	748	590.32	81.5	67.2	0	1869	2111	4.21	4901	4904	2701.47	495	848	865.72	91.5	82.5	0	4406	4409	5.66	2.36	2.09	2.22	6.89	70.15	1.26	0.55	1.24	6275	6520	2484	2726
371	2	1	7	11		Not Mine	9645	17555	250	448	384	20	3	1140	1313	896.72	512	596	405.3	60.7	40	0	628	801	2.81	1141	1338	997.74	355	479	571.57	57.6	35.9	0	786	983	2	1.25	1.23	1.21	1.54	2.36	0.67	0.36	0.32	1414	1784	1140	1313
372	2	1	7	12		Not Mine	10025	17550	230	378	469	27	3	1292	1517	1033.07	494	564	386.2	69.8	51.6	0	798	1023	3.35	898	1101	891.93	369	429	309.19	59	44.2	0	529	732	2.9	0.66	0.72	0.65	0.75	0.5	0.56	0.43	-0.59	1327	1755	1292	1517
373	2	1	7	13		Not Mine	10405	17535	220	332	504	42	3	1693	1952	1274.57	543	605	437.93	77.1	61.1	0	1150	1409	3.87	1236	1340	875.88	474	528	360.24	68.1	51.8	0	762	866	3.43	0.66	0.61	0.61	0.73	0.83	0.54	0.61	-0.59	1912	2275	1693	1952
374	2	1	7	14		Not Mine	10765	17565	220	332	504	9	3	1800	2053	1271.33	471	540	356.36	87	73.5	0	1329	1582	5.05	947	1126	857.23	322	388	316.29	66.3	49.7	0	625	804	2.99	0.47	0.51	0.48	0.64	0.98	0.44	0.42	-1.09	1954	2386	1800	2053
375	2	1	7	15		Not Mine	11135	17585	230	384	504	14	3	1099	1194	772.95	424	523	417.81	61.2	41.9	0	675	770	2.63	672	754	502.2	385	506	482.63	34.9	10.4	0	287	369	1.39	0.43	0.48	0.47	0.69	2.05	0.41	0.4	-1.23	962	1139	1099	1194
376	2	1	8	1		Not Mine	5835	17925	160	172	716	52	3	2474	3122	2831.24	440	514	353.64	80.8	75.6	0	2034	2682	7	1926	2235	2070.95	336	416	339.87	74.4	67.4	0	1590	1899	5.67	0.78	0.71	0.73	1.45	7.17	0.45	0.37	-0.36	3624	4581	2474	3122
377	2	1	8	2		Not Mine	6255	17895	200	276	620	50	3	3063	3646	3109.63	518	587	388.97	82.2	78.3	0	2545	3128	7.87	2469	2716	1811.8	462	534	408.34	84.4	75	0	2007	2254	6.05	0.79	0.72	0.78	0.98	1.36	0.43	0.55	-0.34	4552	5382	3063	3646
378	2	1	8	3		Not Mine	6625	17890	200	280	585	56	3	2842	3784	3556.72	500	571	382.5	84.6	76.8	0	2342	3284	7.43	3428	4415	3396.08	457	520	367.35	90.7	86.8	0	2971	3958	9.33	1.27	1.21	1.28	5.12	45.65	0.74	0.6	0.34	5313	7242	2842	3784
379	2	1	8	4		Not Mine	7000	17930	200	293	550	17	1	548	655	482.61	464	511	329.69	29	13.7	0	84	191	1.66	451	502	348.28	314	403	347.62	28.7	7.2	0	137	188	1.3	1.63	0.98	1.21	1.62	1.78	0.47	0.43	0.71	221	379	548	655
380	2	1	8	5		Not Mine	7375	17935	240	408	504	13	3	746	982	900.62	497	562	383.26	39.2	23.5	0	249	485	1.95	605	832	822.41	374	435	321.33	44.1	27.2	0	231	458	1.88	0.93	0.94	0.94	1.23	1.22	0.47	0.27	-0.11	480	943	746	982
381	2	1	8	6		Not Mine	7745	17925	230	384	504	24	3	2717	3423	3461.88	538	594	379.32	76.3	66.4	0	2179	2885	7.16	1592	2930	3267.7	357	442	339.74	75	66.7	0	1235	2573	4.69	0.57	0.89	0.87	1.29	1.33	0.49	0.27	-0.82	3414	5458	2717	3423
382	2	1	8	7		Not Mine	8115	17925	180	216	620	27	3	1875	2139	1692.98	462	533	350.19	80.6	72.2	0	1413	1677	5.35	1784	2082	1616.17	377	469	403.71	77.3	66.2	0	1407	1705	4.42	1	1.02	1	1.78	4.95	0.46	0.23	-0.01	2820	3382	1875	2139
383	2	1	8	8		Not Mine	8485	17925	220	332	504	30	3	1258	1425	885.42	644	696	404.22	61.4	42.8	0	614	781	3.11	1136	1260	845.69	494	568	413.11	60.5	38.6	0	642	766	2.75	1.05	0.98	0.98	1.05	0.48	0.73	0.59	0.06	1256	1547	1258	1425
384	2	1	8	9		Not Mine	8865	17935	210	316	504	20	3	1692	2075	1215.3	761	862	440.3	72.5	57.3	0	931	1314	3.84	1021	1174	716.82	822	938	672.8	28.8	9.2	0	199	352	1.52	0.21	0.27	0.36	0.35	0.18	0.54	0.83	-2.23	1130	1666	1692	2075
385	2	1	8	10		Not Mine	9265	17915	210	316	504	31	3	2732	2698	1531.29	924	1013	672.09	73.1	62	0	1808	1774	4.06	4933	4772	2594.76	1042	1275	1006.94	79.7	75.9	0	3891	3730	4.9	2.15	2.1	2.07	2.76	6.03	1.31	0.6	1.11	5699	5504	2732	2698
386	2	1	8	11		Not Mine	9655	17925	190	256	620	30	3	1401	1540	893.26	558	632	401.29	71.5	52	0	843	982	3.49	1231	1528	1058.91	420	498	376.89	77.7	55.9	0	811	1108	3.27	0.96	1.13	1.04	2.07	4.69	0.7	0.35	-0.06	1654	2090	1401	1540
387	2	1	8	12		Not Mine	10015	17925	200	276	620	22	3	1787	1989	1169.71	491	540	352.69	86.6	73.9	0	1296	1498	5.07	1179	1339	834.4	350	418	316.68	77.5	62.7	0	829	989	3.72	0.64	0.66	0.64	0.84	0.87	0.44	0.37	-0.64	2125	2487	1787	1989
388	2	1	8	13		Not Mine	10405	17915	250	448	384	38	3	1606	1776	1271	614	724	533.78	63.4	46.9	0	992	1162	3.01	977	1250	1025.97	453	541	382.43	58.3	39.7	0	524	797	2.55	0.53	0.69	0.61	1.06	2.61	0.47	0.34	-0.92	1516	1959	1606	1776
389	2	1	8	14		Not Mine	10775	17965	230	384	504	25	3	1500	1780	1238.81	543	622	483.81	71.6	49.2	0	957	1237	3.1	794	949	714.43	353	418	300.32	59.4	41.4	0	441	596	2.64	0.46	0.48	0.45	0.67	0.8	0.34	0.34	-1.12	1398	1833	1500	1780
390	2	1	8	15		Not Mine	11135	17965	200	276	620	19	3	1199	1346	804.09	663	767	503.09	52.9	27.2	0	536	683	2.38	689	762	460.49	536	668	500.21	26.8	7.6	0	153	226	1.38	0.29	0.33	0.36	0.48	0.56	0.43	0.56	-1.81	689	909	1199	1346
391	2	1	9	1		Not Mine	5835	18310	150	154	681	48	3	2623	3396	3125.51	459	506	341.47	90.9	85.1	0	2164	2937	7.68	1758	1962	1410.18	327	394	311.61	80.5	72.1	0	1431	1635	5.64	0.66	0.56	0.66	0.84	0.95	0.25	0.3	-0.6	3595	4572	2623	3396
392	2	1	9	2		Not Mine	6255	18280	180	230	585	40	3	3270	3770	1962.34	522	587	387.6	98.3	96.5	0	2748	3248	8.44	2203	2409	1523.36	419	518	375.22	85.7	80.4	0	1784	1990	5.87	0.65	0.61	0.65	0.69	0.36	0.52	0.45	-0.62	4532	5238	3270	3770
393	2	1	9	3		Not Mine	6615	18295	220	332	504	31	3	3053	4314	4105.01	485	549	365.06	85.2	80.1	0	2568	3829	8.36	3111	4233	3599.32	411	502	379.62	83.1	81	0	2700	3822	8.2	1.05	1	1.11	1.97	8.59	0.53	0.36	0.07	5268	7651	3053	4314
394	2	1	9	4		Not Mine	6980	18320	200	293	550	27	1	495	563	431.93	295	459	347.14	33.8	12.3	0	200	268	1.43	362	452	370.7	353	404	296.64	21.2	10.2	0	9	99	1.22	0.05	0.37	0.46	0.77	0.83	0.5	0.34	-4.47	209	367	495	563
395	2	1	9	5		Not Mine	7355	18315	260	484	384	28	3	614	878	870.06	445	498	322.72	43	25.8	0	169	433	1.9	586	739	607.95	422	491	346.7	36.4	20.5	0	164	317	1.69	0.97	0.73	0.89	1.19	1.09	0.32	0.21	-0.04	333	750	614	878
396	2	1	9	6		Not Mine	7735	18305	210	316	504	27	3	3893	5053	4421.51	523	580	363	92.1	89.2	0	3370	4530	10.72	3395	3863	2762.28	446	500	345.34	90.5	86.4	0	2949	3417	9.83	0.88	0.75	0.86	0.93	0.67	0.38	0.36	-0.19	6319	7947	3893	5053
397	2	1	9	7		Not Mine	8125	18295	170	208	620	26	3	1823	2166	1601.05	572	651	435.99	78.8	63.5	0	1251	1594	4.18	2213	2386	1510.99	428	490	354.26	88.5	82.7	0	1785	1958	6.25	1.43	1.23	1.41	1.78	3.02	0.54	0.33	0.51	3036	3552	1823	2166
398	2	1	9	8		Not Mine	8485	18295	250	448	384	34	3	1370	1587	1025.46	675	781	482.93	59.2	37.9	0	695	912	2.84	1066	1196	763.8	524	605	407.71	58	36.8	0	542	672	2.61	0.78	0.74	0.78	1.04	1.49	0.48	0.42	-0.36	1237	1584	1370	1587
399	2	1	9	9		Not Mine	8875	18315	200	276	620	9	3	2109	2367	1376.31	851	900	525.91	76.1	55.8	0	1258	1516	4.01	1110	1344	923.49	834	932	572.01	36.6	18.5	0	276	510	1.94	0.22	0.34	0.28	0.44	0.38	0.41	0.37	-2.19	1534	2026	2109	2367
400	2	1	9	10		Not Mine	9275	18285	230	384	504	39	3	2776	2694	1611.22	827	947	664.24	71.1	62.8	0	1949	1867	4.18	4980	4747	2944.46	943	1227	996.15	78.1	72.7	0	4037	3804	5	2.07	2.04	2.04	6.45	42.95	1.41	0.6	1.05	5986	5671	2776	2694
401	2	1	9	11		Not Mine	9655	18305	240	408	504	27	3	1225	1348	824.84	543	613	410.29	63.2	42.4	0	682	805	2.99	1114	1334	937.91	382	446	317.94	72.8	55.4	0	732	952	3.5	1.07	1.18	1.11	1.69	5.43	0.77	0.46	0.1	1414	1757	1225	1348
402	2	1	9	12		Not Mine	10025	18305	230	384	504	23	3	1424	1733	1259.17	567	661	424.87	68	50.3	0	857	1166	3.35	974	1177	933.48	425	499	365.78	58.3	40.1	0	549	752	2.66	0.64	0.64	0.63	0.95	1.62	0.46	0.39	-0.64	1406	1918	1424	1733
403	2	1	9	13		Not Mine	10405	18295	240	408	504	34	3	1504	1780	1409.94	646	735	473	61.5	46.1	0	858	1134	3.18	1147	1341	981.16	471	556	379.31	64	46.1	0	676	870	3.02	0.79	0.77	0.8	1.16	3.98	0.56	0.65	-0.34	1534	2004	1504	1780
404	2	1	9	14		Not Mine	10765	18325	210	316	504	8	3	1863	2218	1494.93	561	643	444.38	83.5	66.1	0	1302	1657	4.19	982	1144	755.52	354	428	325.32	68.4	49.4	0	628	790	3.02	0.48	0.48	0.47	0.6	0.67	0.28	0.32	-1.05	1930	2447	1863	2218
405	2	1	9	15		Not Mine	11105	18325	190	256	620	27	3	1152	1224	805.32	599	691	445.08	54.7	32.8	0	553	625	2.59	680	815	560.73	528	608	435.87	30.9	14.5	0	152	287	1.56	0.27	0.46	0.44	0.51	0.31	0.53	0.58	-1.86	705	912	1152	1224
406	2	2	1	1	463I5	53	11500	15375	150	154	681	57	3	2550	2920	2138.3	342	396	298.66	85.7	76	0	2208	2578	8.54	2505	2602	1501.42	299	351	286.3	93.5	87.7	0	2206	2303	8.75	1	0.89	1	1.41	1.85	0.54	0.59	0	4414	4881	2550	2920
407	2	2	1	2	215G1	54	11885	15375	190	256	620	53	3	5291	5712	2875.13	401	446	313.13	98	96.1	0	4890	5311	16.9	2850	3004	1668.12	306	355	277.04	94.5	91	0	2544	2698	10.29	0.52	0.51	0.52	0.59	0.61	0.45	0.59	-0.94	7434	8009	5291	5712
408	2	2	1	3	206H15	55	12260	15385	190	250	585	63	3	750	1112	1428.71	432	506	379.03	45.2	27.6	0	318	680	1.98	515	623	548.56	282	346	278.94	44	24.4	0	233	341	1.85	0.73	0.5	0.67	0.93	1	0.14	0.13	-0.45	551	1021	750	1112
409	2	2	1	4	331L19	7	12665	15325	270	540	384	12	3	612	789	668.56	386	441	304.55	44.4	26.1	0	226	403	2.01	439	570	471.86	218	271	224.99	49.6	33.5	0	221	352	1.95	0.98	0.87	0.9	1.23	1.34	0.42	0.35	-0.03	447	755	612	789
410	2	2	1	5	211D10	8	13035	15305	160	172	716	20	3	1045	1150	717.69	357	418	304	73.8	55.2	0	688	793	3.44	972	1110	767.42	212	288	273.05	79.7	60.5	0	760	898	3.56	1.1	1.13	1.09	1.65	3.02	0.71	0.44	0.14	1448	1691	1045	1150
411	2	2	1	6	129M14	9	13415	15295	120	88	812	31	3	1112	1342	897.02	354	398	285.89	67	59.1	0	758	988	3.89	1351	1773	1235.68	222	285	242.79	89.8	79.5	0	1129	1551	5.56	1.49	1.57	1.68	2.66	2.83	0.94	0.46	0.57	1887	2539	1112	1342
412	2	2	1	7	1L24	10	13785	15305	140	124	716	20	3	1146	1414	1309.01	347	419	321.8	72.6	54.8	0	799	1067	3.56	1497	1910	1614.68	199	277	272.87	92.7	80.6	0	1298	1711	5.49	1.62	1.6	1.79	2.55	4.07	0.45	0.14	0.7	2097	2778	1146	1414
413	2	2	1	8	BAC11	11	14150	15320	200	293	550	5	1	562	626	400.22	350	408	308.06	41	18.4	0	212	276	1.82	328	409	329.51	211	289	270.54	34.5	15	0	117	198	1.21	0.55	0.72	0.7	1.12	1.92	0.53	0.41	-0.86	329	474	562	626
414	2	2	1	9	229I7	12	14530	15325	180	230	585	2	3	2840	3011	1946.6	359	422	295.54	90.4	87	0	2481	2652	9.61	2318	2479	1604.43	236	312	271.38	91.7	83.5	0	2082	2243	8.54	0.84	0.85	0.85	1.17	2.43	0.58	0.49	-0.25	4563	4895	2840	3011
415	2	2	1	10	495K23	23	14895	15310	120	96	777	16	3	1570	1814	1177.36	369	422	303.5	84.4	74	0	1201	1445	5.17	1291	1481	878.02	232	298	248.78	90.6	76	0	1059	1249	5.19	0.88	0.86	0.87	1.09	0.88	0.56	0.55	-0.18	2260	2694	1570	1814
416	2	2	1	11	24H17	25	15265	15335	160	172	716	16	3	4587	5376	3166.68	389	456	329.71	99.4	98.3	0	4198	4987	13.91	1886	2104	1385.75	251	309	247.21	94.8	89	0	1635	1853	7.63	0.39	0.37	0.36	0.45	0.79	0.21	0.23	-1.36	5833	6840	4587	5376
417	2	2	1	12	138D23	27	15660	15355	150	154	681	31	3	6114	6089	3821.33	393	479	392.27	98.1	93.5	0	5721	5696	15.59	5269	5692	3075.84	280	348	280.12	100	100	0	4989	5412	18.81	0.87	0.95	0.98	1.55	3.35	0.69	0.74	-0.2	10710	11108	6114	6089
418	2	2	1	13	346A3	29	16020	15335	180	230	585	13	3	4671	5198	3817.06	387	461	324.09	90.4	83.9	0	4284	4811	14.41	2968	3443	2337.25	305	357	305.39	92.2	88.3	0	2663	3138	9.72	0.62	0.65	0.69	0.92	1	0.51	0.68	-0.69	6947	7949	4671	5198
419	2	2	1	14		h2o	16390	15340	200	293	550	20	1	345	416	326.34	342	418	301.68	21.2	7.2	0	3	74	1.14	211	290	243.04	277	326	244.12	17.4	6.1	0	-65	13	0.86	-22	0.18	0.6	0.93	1.15	0.6	0.65	0	-63	87	345	416
420	2	2	1	15		h2o	16790	15330	200	293	550	13	1	363	403	307.92	325	402	329.62	15	4.8	0	38	78	1.1	198	283	254.83	237	306	253.45	17.7	5.5	0	-38	46	0.78	-1.03	0.59	0.75	0.92	0.76	0.65	0.62	0	-1	124	363	403
421	2	2	2	1	463I5	53	11520	15725	150	154	681	26	3	2694	2866	1987.17	350	416	311.6	87	77.3	0	2344	2516	8.65	2837	2895	1670.37	261	332	283.66	94.8	90.3	0	2576	2634	10	1.1	1.05	1.1	1.41	1.13	0.65	0.59	0.14	4920	5150	2694	2866
422	2	2	2	2	215G1	54	11880	15745	180	230	585	50	3	5621	6221	3231.82	394	459	329.69	100	100	0	5227	5827	17.05	3304	3412	2088.98	260	345	290.38	93	90	0	3044	3152	11.38	0.58	0.54	0.56	0.57	0.29	0.44	0.47	-0.78	8271	8979	5621	6221
423	2	2	2	3	206H15	55	12280	15720	200	293	550	20	1	529	655	513.26	387	455	323.14	37.5	17.1	0	142	268	1.64	321	402	340.06	233	317	269.68	27.3	11.3	0	88	169	1.19	0.62	0.63	0.59	0.85	0.95	0.39	0.34	-0.69	230	437	529	655
424	2	2	2	4	331L19	7	12670	15700	200	293	550	17	1	878	985	641.89	398	494	412.85	56	27.6	0	480	587	2.13	491	598	427.92	268	370	369.5	39.6	17.4	0	223	330	1.33	0.46	0.56	0.5	0.6	0.38	0.47	0.5	-1.11	703	917	878	985
425	2	2	2	5	211D10	8	13035	15655	160	172	716	45	3	1015	1065	631.93	428	533	467.17	55.8	28.5	0	587	637	2.17	918	1042	642.55	276	376	374.8	72.1	43.6	0	642	766	2.45	1.09	1.2	1.2	2.17	5.28	0.84	0.67	0.13	1229	1403	1015	1065
426	2	2	2	6	129M14	9	13410	15675	110	78	777	25	3	1500	1511	747.29	349	417	329.09	91	65.4	0	1151	1162	4.56	1228	1573	1239.82	228	292	232.25	80.8	67.9	0	1000	1345	5.29	0.87	1.16	1.03	1.04	0.5	1.48	0.79	-0.2	2151	2507	1500	1511
427	2	2	2	7	1L24	10	13785	15655	120	88	812	45	3	1110	1463	1643.23	326	391	299.01	68.2	54.5	0	784	1137	3.71	1810	2201	1507.69	223	323	294.4	98.9	94.3	0	1587	1978	6.15	2.02	1.74	2.41	4.81	14.05	0.39	0.19	1.02	2371	3115	1110	1463
428	2	2	2	8	BAC11	11	14150	15680	200	293	550	19	1	587	630	361.9	344	410	313.8	42.3	15.4	0	243	286	1.87	305	390	339.69	232	306	282.81	28	11.6	0	73	158	1.08	0.3	0.55	0.52	0.76	0.61	0.63	0.45	-1.73	316	444	587	630
429	2	2	2	9	229I7	12	14530	15685	190	250	585	14	3	2418	2727	1994.78	335	388	294.72	85.6	78.8	0	2083	2392	8.2	2588	2831	1808.92	274	340	291.63	95.6	90.8	0	2314	2557	8.87	1.11	1.07	1.07	1.89	3.56	0.71	0.61	0.15	4397	4949	2418	2727
430	2	2	2	10	495K23	23	14900	15685	150	154	681	14	3	1033	1254	856.9	354	405	300.67	73.4	53.9	0	679	900	3.44	1067	1269	933.18	274	329	253.98	78.6	62.3	0	793	995	4.2	1.17	1.11	1.09	1.22	0.62	0.75	0.47	0.22	1472	1895	1033	1254
431	2	2	2	11	24H17	25	15275	15695	160	172	716	5	3	4043	4702	2734.35	365	417	302.14	99.4	98.3	0	3678	4337	13.38	1888	2162	1527.99	251	309	254.59	95.9	88.4	0	1637	1911	7.42	0.45	0.44	0.43	0.47	0.32	0.37	0.44	-1.17	5315	6248	4043	4702
432	2	2	2	12	138D23	27	15660	15725	150	154	681	26	3	4806	5554	3650.48	395	448	328.65	98.1	94.2	0	4411	5159	14.62	4304	4896	3089.18	292	366	298.33	100	99.4	0	4012	4604	14.43	0.91	0.89	0.92	1.09	0.84	0.68	0.65	-0.14	8423	9763	4806	5554
433	2	2	2	13	346A3	29	16025	15710	160	180	681	10	3	5162	5605	3347.79	407	480	377.93	98.9	96.7	0	4755	5198	13.66	3257	3515	2008.27	246	338	303.92	96.1	93.3	0	3011	3269	10.72	0.63	0.63	0.63	0.76	0.7	0.37	0.39	-0.66	7766	8467	5162	5605
434	2	2	2	14		h2o	16400	15710	200	293	550	10	1	326	405	323.26	364	438	348.29	16.4	4.4	0	-37	41	0.94	218	328	380.01	270	328	249.4	19.1	8.2	0	-51	58	0.87	1.37	1.41	0.92	1.48	2.03	0.81	0.48	0.45	-90	99	326	405
435	2	2	2	15		h2o	16790	15700	200	293	550	12	1	313	382	289.18	275	364	303.09	22.9	5.8	0	38	107	1.03	262	322	264.02	237	307	278.29	19.5	7.2	0	25	85	0.94	0.66	0.79	0.67	0.92	0.75	0.67	0.53	-0.6	63	192	313	382
436	2	2	3	1	463I5	53	11510	16105	150	154	681	35	3	2525	2795	2124.17	356	425	308.81	79.9	72.7	0	2169	2439	8.18	2664	2991	2163.27	283	361	290.93	89.6	85.7	0	2381	2708	9.16	1.1	1.11	1.14	2.97	10.57	0.67	0.43	0.13	4550	5147	2525	2795
437	2	2	3	2	215G1	54	11885	16110	200	280	585	39	3	5433	5703	2826.41	409	470	330.69	97.5	96.4	0	5024	5294	16.43	3232	3248	1720.81	241	315	268.54	93.6	91.1	0	2991	3007	12.04	0.6	0.57	0.57	0.57	0.18	0.55	0.82	-0.75	8015	8301	5433	5703
438	2	2	3	3	206H15	55	12290	16100	200	293	550	28	1	615	799	957.95	424	456	319.83	38.6	23.2	0	191	375	1.92	368	496	569.89	253	318	268.48	35.2	16.7	0	115	243	1.37	0.6	0.65	0.6	0.96	1.26	0.22	0.14	-0.73	306	618	615	799
439	2	2	3	4	331L19	7	12700	16095	170	196	585	51	3	1071	1170	660.67	444	483	329.01	67.9	48	0	627	726	3.26	516	623	401.88	276	342	280.25	46.9	26	0	240	347	1.84	0.38	0.48	0.47	0.62	0.62	0.4	0.43	-1.39	867	1073	1071	1170
440	2	2	3	5	211D10	8	13035	16035	160	172	716	40	3	987	1081	561.3	430	514	377.06	67.4	37.8	0	557	651	2.62	1107	1161	608.1	316	405	344.9	76.7	56.4	0	791	845	3.21	1.42	1.3	1.4	1.48	0.86	0.88	0.66	0.51	1348	1496	987	1081
441	2	2	3	6	129M14	9	13410	16025	110	78	777	49	3	1257	1463	979.23	336	407	309	80.8	60.3	0	921	1127	4.07	2138	2197	1110.88	233	302	246.91	96.2	91	0	1905	1964	8.66	2.07	1.74	1.98	3.09	6.08	0.9	0.64	1.05	2826	3091	1257	1463
442	2	2	3	7	1L24	10	13785	16045	150	156	716	30	3	876	1147	1007.46	350	416	311.87	66.7	47.4	0	526	797	2.81	1034	1425	1318.59	279	322	254.55	74.4	57.1	0	755	1146	4.06	1.44	1.44	1.37	1.84	1.53	0.6	0.21	0.52	1281	1943	876	1147
443	2	2	3	8	BAC11	11	14160	16060	200	293	550	16	1	543	580	400.1	342	405	406.44	26.6	7.8	0	201	238	1.34	337	419	302.93	226	317	270.05	35.8	14	0	111	193	1.25	0.55	0.81	0.73	0.93	0.65	0.55	0.53	-0.86	312	431	543	580
444	2	2	3	9	229I7	12	14525	16055	190	256	620	19	3	2543	2788	1942.86	344	391	380.94	87.5	80.1	0	2199	2444	6.68	1926	2212	1620.77	238	301	251.36	89.1	81.3	0	1688	1974	7.66	0.77	0.81	0.77	0.94	0.9	0.63	0.58	-0.38	3887	4418	2543	2788
445	2	2	3	10	495K23	23	14900	16055	110	78	777	19	3	1632	1885	1372.64	355	413	293.04	92.3	85.9	0	1277	1530	5.57	1556	1526	874.83	270	336	263.22	88.5	73.1	0	1286	1256	5.91	1.01	0.82	0.89	1.2	1.99	0.32	0.26	0.01	2563	2786	1632	1885
446	2	2	3	11	24H17	25	15270	16070	150	149	646	9	3	4797	5467	3354.51	391	469	401.43	100	99.3	0	4406	5076	11.95	1903	2247	1647.96	284	343	268.8	89.9	85.2	0	1619	1963	7.08	0.37	0.39	0.37	0.39	0.22	0.25	0.25	-1.44	6025	7039	4797	5467
447	2	2	3	12	138D23	27	15665	16105	140	124	716	32	3	5356	6223	3431.85	348	420	316.66	100	100	0	5008	5875	16.91	3772	4588	2760.49	274	360	328.2	100	99.2	0	3498	4314	11.49	0.7	0.73	0.7	0.78	0.37	0.52	0.41	-0.52	8506	10189	5356	6223
448	2	2	3	13	346A3	29	16020	16075	170	196	585	8	3	5002	5212	2609.83	386	437	310.48	98	95.9	0	4616	4826	16.11	3145	3155	1698.7	296	384	325.4	95.9	89.8	0	2849	2859	9.66	0.62	0.59	0.59	0.66	0.53	0.55	0.71	-0.7	7465	7685	5002	5212
449	2	2	3	14		h2o	16410	16090	200	293	550	17	1	375	448	363.67	410	466	329.57	15.4	4.8	0	-34	38	1.14	210	286	249.21	238	296	247.69	19.5	5.5	0	-27	48	0.85	0.8	1.26	0.82	1.24	1.33	0.45	0.43	-0.32	-63	86	375	448
450	2	2	3	15		h2o	16780	16080	200	293	550	5	1	345	394	284.21	343	424	314.84	17.1	4.8	0	2	51	1.1	257	326	260.85	232	303	252.02	24.6	7.8	0	25	94	1.02	12.5	1.84	1.38	2.91	4.22	0.59	0.42	3.64	27	145	345	394
451	2	2	4	1	MRV2	112	11495	16455	100	60	812	33	3	709	753	393.24	378	443	323.36	53.3	21.7	0	331	375	2.19	2455	2712	1301.61	253	329	272.81	98.3	98.3	0	2202	2459	9	6.65	6.56	6.74	8.17	5.65	2	0.36	2.73	2533	2834	709	753
452	2	2	4	2	ALFA2-1	116	11880	16470	200	293	550	30	1	475	533	371.34	380	429	304.75	28	11.9	0	95	153	1.56	298	393	335.43	242	297	228.95	32.1	17.1	0	56	151	1.3	0.59	0.99	0.77	1.25	1.23	0.57	0.4	-0.76	151	304	475	533
453	2	2	4	3	BAC B	120	12280	16450	200	293	550	2	1	441	502	335.69	395	447	311.44	24.9	9.2	0	46	107	1.42	256	339	298.89	278	334	255.16	20.5	5.5	0	-21	61	1	-0.48	0.57	0.74	1.41	2.02	0.5	0.32	0	24	168	441	502
454	2	2	4	4	335H23	62	12665	16460	160	180	681	15	3	2184	3162	3151.4	460	532	380.64	92.2	81.1	0	1724	2702	5.74	1469	1943	1774.2	285	345	291.5	91.7	78.3	0	1184	1658	5.04	0.69	0.61	0.68	0.89	1.19	0.31	0.29	-0.54	2908	4360	2184	3162
455	2	2	4	5	150L15	63	13035	16440	170	196	585	11	3	3132	4220	3046.19	494	567	374.33	99	97.4	0	2638	3726	8.37	2504	3013	1974.21	309	376	278.89	100	98	0	2195	2704	8.98	0.83	0.73	0.79	0.9	1.19	0.41	0.4	-0.27	4833	6430	3132	4220
456	2	2	4	6	184L18	64	13415	16425	160	172	716	27	3	1692	2507	2543.43	384	446	310.42	76.7	66.9	0	1308	2123	5.45	1999	2353	1758.94	286	345	258.4	89.5	82	0	1713	2067	7.74	1.31	0.97	1.22	1.85	3.11	0.4	0.33	0.39	3021	4190	1692	2507
457	2	2	4	7	1G3	65	13785	16430	200	280	585	20	3	2265	2383	1541.73	363	437	338.43	82.1	73.9	0	1902	2020	6.69	3252	3376	1855.35	294	336	247.29	93.6	91.4	0	2958	3082	13.15	1.56	1.53	1.6	6.81	47.08	0.81	0.46	0.64	4860	5102	2265	2383
458	2	2	4	8	77P3	66	14160	16450	200	293	550	7	1	444	537	420.54	335	390	286.67	33.4	14.3	0	109	202	1.55	372	475	396.15	267	331	271.47	32.4	16.7	0	105	208	1.37	0.96	1.03	0.95	1.26	1.08	0.59	0.39	-0.05	214	410	444	537
459	2	2	4	9	209P2	67	14530	16435	130	108	681	14	3	357	422	348.11	383	441	339.02	13.9	5.6	0	-25	39	1.05	529	1115	1775.92	231	318	270.7	52.8	36.1	0	298	884	1.95	-11.46	22.67	5.16	15.01	22.74	1.93	0.14	0	272	923	357	422
460	2	2	4	10	555G22	80	14910	16445	150	154	681	8	3	2585	3513	3216.49	357	416	309.35	96.1	92.2	0	2228	3156	8.36	2494	3413	2867.03	291	345	263.32	97.4	95.5	0	2203	3122	9.47	0.99	0.99	1.01	1.58	2.86	0.37	0.17	-0.02	4431	6278	2585	3513
461	2	2	4	11	263G23	82	15285	16445	160	172	716	8	3	1846	2336	1998.66	345	407	300.96	93	89	0	1501	1991	6.13	1355	1609	1261.07	294	357	285.09	84.9	70.3	0	1061	1315	4.75	0.71	0.66	0.68	0.85	0.87	0.3	0.22	-0.5	2562	3306	1846	2336
462	2	2	4	12	30C8	84	15655	16435	160	172	716	14	3	3745	4511	4027.33	328	401	321.94	94.8	91.3	0	3417	4183	11.63	2294	2717	2188.85	245	312	262.72	97.1	89	0	2049	2472	8.73	0.6	0.59	0.62	2.77	21.83	0.28	0.26	-0.74	5466	6655	3745	4511
463	2	2	4	13	474L7	86	16020	16465	180	230	585	17	3	2537	3568	3676.5	387	456	318.02	97.4	89.1	0	2150	3181	7.98	1127	1610	1878.01	298	357	300.76	77.4	61.3	0	829	1312	3.75	0.39	0.41	0.38	0.49	0.68	0.19	0.14	-1.37	2979	4493	2537	3568
464	2	2	4	14	ALFA2-3	118	16410	16465	210	312	469	17	3	1039	1176	784.72	399	456	322.03	65.1	49.7	0	640	777	3.23	907	1056	759.35	278	335	256.88	72.4	56.1	0	629	778	3.53	0.98	1	0.99	1.27	1.12	0.64	0.44	-0.03	1269	1555	1039	1176
465	2	2	4	15		h2o	16780	16460	200	293	550	10	1	356	422	303.65	390	435	315.77	16.7	3.8	0	-33	32	1.13	198	274	249.36	275	336	267.43	14	4.4	0	-76	0	0.74	2.26	-0.03	0.73	1.5	2.3	0.56	0.47	1.18	-111	31	356	422
466	2	2	5	1	MRV2	112	11505	16845	100	60	812	30	3	600	628	378.98	266	419	310.21	51.7	23.3	0	334	362	1.93	1587	1886	1197.44	287	352	276.46	95	76.7	0	1300	1599	5.74	3.89	4.42	3.93	5.14	4.97	2.53	0.64	1.96	1634	1961	600	628
467	2	2	5	2	ALFA2-1	116	11890	16840	200	293	550	20	1	468	520	361.37	331	404	304.49	31.7	10.9	0	137	189	1.54	313	381	295.47	219	299	256.84	30	13	0	94	162	1.22	0.69	0.86	0.72	1.14	1.08	0.56	0.46	-0.54	231	351	468	520
468	2	2	5	3	BAC B	120	12280	16820	200	293	550	4	1	388	456	321.04	373	442	315.33	20.1	6.5	0	15	83	1.23	280	330	256.03	273	336	270.37	17.7	5.1	0	7	57	1.04	0.47	0.69	0.61	1.12	1.54	0.59	0.55	-1.1	22	140	388	456
469	2	2	5	4	335H23	62	12665	16810	100	62	777	18	3	2734	4888	4485.49	452	517	341.64	98.4	98.4	0	2282	4436	8	1800	2791	3045.67	262	342	291.9	75.8	72.6	0	1538	2529	6.17	0.67	0.57	0.6	0.62	0.34	0.56	0.68	-0.57	3820	6965	2734	4888
470	2	2	5	5	150L15	63	13035	16815	160	172	716	11	3	2825	3505	2899.17	490	548	367.1	90.7	85.5	0	2335	3015	7.7	2084	2526	1975.19	291	350	271.97	95.3	90.1	0	1793	2235	7.66	0.77	0.74	0.76	1.54	5.49	0.46	0.46	-0.38	4128	5250	2825	3505
471	2	2	5	6	184L18	64	13415	16820	110	78	777	12	3	3883	4808	3217.77	388	458	329.04	98.7	97.4	0	3495	4420	11.8	3176	4128	2560.44	300	363	279.08	100	98.7	0	2876	3828	11.38	0.82	0.87	0.83	1.1	1.04	0.6	0.57	-0.28	6371	8248	3883	4808
472	2	2	5	7	1G3	65	13785	16805	210	316	504	20	3	2067	2310	1705.02	376	446	353.37	79.7	69.9	0	1691	1934	5.85	2982	3131	1834.85	316	392	312.63	90.5	86.4	0	2666	2815	9.54	1.58	1.46	1.57	2.09	2.29	0.77	0.52	0.66	4357	4749	2067	2310
473	2	2	5	8	77P3	66	14150	16820	200	293	550	5	1	481	597	491.96	340	401	308.78	34.1	18.8	0	141	257	1.56	370	463	450.5	300	379	302.28	25.9	8.2	0	70	163	1.22	0.5	0.63	0.61	1.05	1.15	0.41	0.2	-1.01	211	420	481	597
474	2	2	5	9	209P2	67	14530	16830	200	293	550	5	1	310	398	319.99	319	393	319.81	18.4	5.8	0	-8	79	0.97	353	717	1408.65	250	326	282.15	34.8	18.1	0	103	467	1.25	-11.44	5.91	1.9	4.59	7.67	1.63	0.14	0	94	546	310	398
475	2	2	5	10	555G22	80	14915	16825	160	172	716	12	3	2602	3108	2258.28	360	423	310.45	97.7	94.2	0	2242	2748	8.38	2654	3102	2211.89	255	323	255.2	97.7	95.3	0	2399	2847	10.4	1.07	1.04	1.05	1.26	0.9	0.49	0.25	0.1	4641	5595	2602	3108
476	2	2	5	11	263G23	82	15275	16805	150	156	716	19	3	2248	2758	2338.26	347	415	310.66	96.8	93.6	0	1901	2411	7.24	1891	2207	1558.52	237	317	263.3	94.2	91	0	1654	1970	7.18	0.87	0.82	0.87	1.21	2.21	0.28	0.17	-0.2	3555	4381	2248	2758
477	2	2	5	12	30C8	84	15655	16820	150	154	681	4	3	4104	4641	2926.32	311	386	315.4	100	99.4	0	3793	4330	13.01	2045	2277	1740.83	258	334	287.96	91.6	84.4	0	1787	2019	7.1	0.47	0.47	0.44	0.49	0.37	0.2	0.11	-1.09	5580	6349	4104	4641
478	2	2	5	13	474L7	86	16025	16825	190	256	620	3	3	2120	3296	3970.61	411	464	325.76	94.9	85.9	0	1709	2885	6.51	1108	1511	1552.08	276	337	265.67	82	65.6	0	832	1235	4.17	0.49	0.43	0.47	0.79	1.81	0.15	0.15	-1.04	2541	4120	2120	3296
479	2	2	5	14	ALFA2-3	118	16405	16845	180	216	620	20	3	993	1100	626.27	371	454	355.96	65.7	41.7	0	622	729	2.79	1031	1160	651.18	287	360	288.63	79.6	63	0	744	873	3.57	1.2	1.2	1.22	2.23	8.86	0.74	0.51	0.26	1366	1602	993	1100
480	2	2	5	15		h2o	16780	16840	200	293	550	15	1	343	400	289.83	350	418	294.71	17.4	5.8	0	-6	50	1.16	292	353	276.82	255	320	262.34	23.9	9.2	0	37	98	1.11	-5.29	1.96	1.32	3.34	6	0.6	0.39	0	30	148	343	400
481	2	2	6	1	MRV2	112	11505	17215	190	256	620	27	3	512	569	384.17	390	469	342.77	27	11.7	0	122	179	1.49	566	1059	1267.53	326	395	304.81	46.5	32	0	240	733	1.86	1.97	4.09	2.27	4.19	6.63	1.9	0.33	0.98	362	912	512	569
482	2	2	6	2	ALFA2-1	116	11900	17190	200	293	550	9	1	399	478	353.27	344	434	313.04	25.3	7.5	0	55	134	1.27	304	368	290.78	259	329	275.49	22.2	8.9	0	45	109	1.1	0.82	0.81	0.82	1.78	2.83	0.41	0.25	-0.29	100	243	399	478
483	2	2	6	3	BAC B	120	12280	17200	200	293	550	2	1	415	476	369.8	428	505	377.48	16	5.1	0	-12	48	1.1	252	326	259.08	279	352	293.32	16	3.8	0	-26	47	0.86	2.08	0.98	0.71	1.39	1.71	0.51	0.52	1.05	-40	95	415	476
484	2	2	6	4	335H23	62	12670	17195	140	134	681	17	3	2736	3504	3114.74	511	570	361.57	98.5	94	0	2225	2993	7.57	1594	2277	2607.01	305	373	282.68	95.5	84.3	0	1289	1972	5.64	0.58	0.66	0.6	0.8	0.84	0.14	0.03	-0.79	3514	4965	2736	3504
485	2	2	6	5	150L15	63	13040	17175	180	230	585	27	3	3219	3496	2367.86	559	609	368.85	90.9	86.1	0	2660	2937	8.73	2432	2593	1700.49	335	388	305.06	91.3	83.9	0	2097	2258	7.97	0.79	0.77	0.79	0.9	0.67	0.34	0.23	-0.34	4757	5195	3219	3496
486	2	2	6	6	184L18	64	13425	17205	150	156	716	22	3	3260	3992	2420.27	423	478	382.63	100	98.7	0	2837	3569	8.52	2639	3030	2037.66	285	354	291.24	98.1	92.9	0	2354	2745	9.06	0.83	0.77	0.81	0.81	0.41	0.53	0.4	-0.27	5191	6314	3260	3992
487	2	2	6	7	1G3	65	13790	17185	210	312	469	18	3	2090	2237	1530.37	421	487	375.02	81.7	75	0	1669	1816	5.57	3051	3052	1753.66	285	357	289.46	91.3	85.9	0	2766	2767	10.54	1.66	1.52	1.59	4.02	30.96	0.77	0.46	0.73	4435	4583	2090	2237
488	2	2	6	8	77P3	66	14160	17200	200	293	550	7	1	463	612	651.1	327	385	307.85	33.1	16.4	0	136	285	1.5	352	511	667.08	254	319	256.63	33.1	16.4	0	98	257	1.37	0.72	0.9	0.83	1.31	1.63	0.32	0.1	-0.47	234	542	463	612
489	2	2	6	9	209P2	67	14530	17200	200	293	550	2	1	348	428	380.36	314	403	341.47	20.5	8.9	0	34	114	1.02	418	658	953.01	274	330	255.72	38.9	23.2	0	144	384	1.63	4.24	3.37	2.37	4.4	7.19	1.04	0.17	2.08	178	498	348	428
490	2	2	6	10	555G22	80	14910	17195	140	134	681	8	3	2774	3508	2858.1	308	385	305.62	97.8	93.3	0	2466	3200	9.08	2806	3359	2057.7	250	331	279.33	100	98.5	0	2556	3109	10.05	1.04	0.97	1.05	1.67	3.63	0.31	0.19	0.05	5022	6309	2774	3508
491	2	2	6	11	263G23	82	15265	17170	120	96	777	32	3	2462	3209	2719.48	359	418	311.43	100	99	0	2103	2850	7.91	1707	2336	1955.09	262	329	252.09	99	95.8	0	1445	2074	6.77	0.69	0.73	0.71	0.86	0.54	0.2	0.08	-0.54	3548	4924	2462	3209
492	2	2	6	12	30C8	84	15655	17190	150	154	681	9	3	4146	4468	2277.92	334	390	293.6	97.4	96.8	0	3812	4134	14.12	2455	2692	1690.26	258	325	269.84	93.5	89.6	0	2197	2434	9.1	0.58	0.59	0.56	1.07	5.11	0.47	0.41	-0.8	6009	6568	4146	4468
493	2	2	6	13	474L7	86	16025	17205	160	172	716	6	3	2806	4694	5551.41	393	478	376.18	95.9	88.4	0	2413	4301	7.46	1484	2111	2251.86	279	345	282.12	87.2	73.3	0	1205	1832	5.26	0.5	0.43	0.48	0.57	0.45	0.16	0.15	-1	3618	6133	2806	4694
494	2	2	6	14	ALFA2-3	118	16415	17225	200	276	620	28	3	1033	1105	708.96	355	430	347.47	69.6	48.9	0	678	750	2.97	937	1059	719.1	251	340	346.93	70.3	50	0	686	808	2.7	1.01	1.08	1.04	1.29	1.6	0.86	0.71	0.02	1364	1558	1033	1105
495	2	2	6	15		h2o	16790	17220	200	293	550	23	1	347	409	285.57	329	391	307.55	18.1	6.1	0	18	80	1.13	229	303	257.06	267	346	389.93	10.9	1.7	0	-37	36	0.59	-2.11	0.45	0.84	1.85	2.63	0.5	0.31	0	-20	116	347	409
496	2	2	7	1		Not Mine	11515	17565	260	484	384	16	3	2626	2962	2123.61	575	676	473.94	81.4	72.7	0	2051	2387	5.54	2492	2712	2052.48	592	699	490.22	77.7	70.2	0	1900	2120	5.08	0.93	0.89	0.92	2.72	23.53	0.53	0.31	-0.11	3951	4507	2626	2962
497	2	2	7	2		Not Mine	11895	17555	210	316	504	21	3	1394	1595	1109.26	433	499	398.99	70.3	55.7	0	961	1162	3.49	1645	2010	1568.7	381	467	367.29	75.3	63.3	0	1264	1629	4.48	1.32	1.4	1.37	1.78	2.49	1.12	0.63	0.4	2225	2791	1394	1595
498	2	2	7	3		Not Mine	12265	17565	200	276	620	16	3	2520	2570	1422.35	465	526	350.59	90.6	84.8	0	2055	2105	7.19	2138	2087	1180.01	386	474	359.56	82.2	76.1	0	1752	1701	5.95	0.85	0.81	0.85	0.92	0.62	0.61	0.55	-0.23	3807	3806	2520	2570
499	2	2	7	4		Not Mine	12680	17575	190	250	585	27	3	1280	1417	752.04	489	538	358.83	78.8	54.8	0	791	928	3.57	1009	1129	740.35	317	367	259.54	71.2	59.2	0	692	812	3.89	0.87	0.88	0.86	1.29	2.98	0.67	0.46	-0.19	1483	1740	1280	1417
500	2	2	7	5		Not Mine	13045	17580	180	230	585	17	3	1395	1578	893.21	564	639	430.73	75.7	47.8	0	831	1014	3.24	747	830	535.87	322	402	314.4	59.6	31.7	0	425	508	2.38	0.51	0.5	0.49	0.75	1.27	0.33	0.31	-0.97	1256	1522	1395	1578
501	2	2	7	6		Not Mine	13410	17555	210	312	469	20	3	1133	1263	822.14	401	468	344.35	68.3	52.2	0	732	862	3.29	1264	1456	1001.98	319	394	310.65	79.8	65.1	0	945	1137	4.07	1.29	1.32	1.3	1.68	1.82	0.82	0.45	0.37	1677	1999	1133	1263
502	2	2	7	7		Not Mine	13780	17560	200	293	550	14	1	334	393	292.68	381	449	317.06	14.7	5.1	0	-46	12	1.05	269	331	257.79	293	352	274.06	17.4	4.4	0	-23	38	0.98	0.51	3.17	1.17	2.44	7.26	0.72	0.68	-0.97	-71	50	334	393
503	2	2	7	8		Not Mine	14150	17580	200	293	550	6	1	385	418	282.24	356	414	296.17	18.4	5.8	0	29	62	1.3	250	339	288.97	244	315	277.39	22.5	6.8	0	6	95	0.9	0.21	1.53	1.11	1.5	1.59	0.72	0.5	-2.27	35	157	385	418
504	2	2	7	9		Not Mine	14520	17580	200	293	550	9	1	325	392	291.52	314	382	346.59	18.4	4.1	0	11	78	0.94	209	277	224.22	246	314	258.04	14.7	3.8	0	-36	31	0.81	-3.36	0.4	0.62	1.85	2.97	0.48	0.39	0	-26	109	325	392
505	2	2	7	10		Not Mine	14910	17580	200	293	550	8	1	319	399	316.79	286	359	291.77	25.3	9.2	0	33	113	1.09	213	295	265.53	245	304	244.98	18.1	7.2	0	-31	50	0.87	-0.97	0.44	0.54	0.99	1.16	0.49	0.34	0	1	163	319	399
506	2	2	7	11		Not Mine	15260	17570	200	293	550	18	1	310	390	300.45	313	389	327.42	20.8	5.8	0	-2	77	0.95	200	270	226.82	235	304	250.32	16	4.4	0	-34	35	0.8	11.67	0.45	0.69	1.5	4.43	0.58	0.59	3.54	-38	112	310	390
507	2	2	7	12		Not Mine	15650	17580	200	293	550	6	1	343	398	294.67	365	450	376.19	14.3	2	0	-21	33	0.91	296	385	289.63	239	303	251.11	29	11.6	0	57	146	1.18	-2.59	4.42	1.44	3.66	5.5	0.69	0.49	0	35	179	343	398
508	2	2	7	13		Not Mine	16020	17580	200	293	550	9	1	292	356	276.9	362	412	303.52	11.9	3.1	0	-69	-5	0.96	209	285	237.76	238	351	319.67	14	2	0	-28	47	0.65	0.41	-7.83	1.34	4.34	11.22	0.52	0.36	-1.27	-99	41	292	356
509	2	2	7	14		Not Mine	16410	17600	200	293	550	26	1	300	368	306.21	368	432	317.7	14	3.4	0	-67	0	0.94	245	320	258.78	208	267	230.09	30	11.6	0	37	112	1.06	-0.54	1	1.53	4.66	10.6	0.57	0.46	0	-31	112	300	368
510	2	2	7	15		Not Mine	16770	17580	200	293	550	9	1	341	402	310.27	322	376	286.07	23.2	7.5	0	19	80	1.19	267	325	256.38	202	272	233.92	29.4	11.3	0	65	123	1.14	3.42	1.54	1.23	1.66	1.44	0.53	0.41	1.77	84	203	341	402
511	2	2	8	1		Not Mine	11515	17935	220	332	504	19	3	2981	3362	2119.91	717	838	536.13	85.8	77.1	0	2264	2645	5.56	2880	3024	1759.15	604	767	608.55	84.6	75.3	0	2276	2420	4.73	1.01	0.91	0.94	1.13	0.93	0.59	0.51	0.01	4540	5065	2981	3362
512	2	2	8	2		Not Mine	11895	17915	210	316	504	35	3	1158	1402	1054.18	471	526	345.89	64.2	49.7	0	687	931	3.35	1631	1769	1150.87	375	450	324.24	82	73.1	0	1256	1394	5.03	1.83	1.5	1.62	3.68	24.58	0.67	0.38	0.87	1943	2325	1158	1402
513	2	2	8	3		Not Mine	12255	17935	220	332	504	27	3	1586	1801	1132.06	449	526	371.03	78.6	65.7	0	1137	1352	4.27	1393	1541	979.42	348	416	321.14	76.8	67.5	0	1045	1193	4.34	0.92	0.88	0.9	1.13	1.65	0.68	0.61	-0.12	2182	2545	1586	1801
514	2	2	8	4		Not Mine	12675	17945	210	316	504	22	3	1229	1300	694.25	454	522	372.81	71.8	53.2	0	775	846	3.3	971	1087	784.51	268	333	266.17	76.6	63	0	703	819	3.65	0.91	0.97	0.93	1.18	1.8	0.89	0.61	-0.14	1478	1665	1229	1300
515	2	2	8	5		Not Mine	13065	17955	190	256	620	37	3	1271	1370	668.31	497	569	394.36	73.4	48.4	0	774	873	3.22	699	807	614.99	305	370	285.92	60.2	35.5	0	394	502	2.44	0.51	0.58	0.51	0.63	0.48	0.49	0.28	-0.97	1168	1375	1271	1370
516	2	2	8	6		Not Mine	13420	17935	190	250	585	22	3	1390	1589	939.14	485	563	477.13	72.8	47.6	0	905	1104	2.91	1315	1456	927.75	325	384	270.1	81.6	72.4	0	990	1131	4.87	1.09	1.02	1.07	1.14	0.59	0.76	0.6	0.13	1895	2235	1390	1589
517	2	2	8	7		Not Mine	13780	17950	200	293	550	2	1	367	442	441.26	373	421	289.95	19.8	3.8	0	-5	69	1.27	282	353	284.28	273	356	293.93	17.1	4.4	0	9	80	0.96	-1.5	1.16	0.97	2.1	4.66	0.38	0.36	0	3	149	367	442
518	2	2	8	8		Not Mine	14150	17950	200	293	550	3	1	335	376	283.27	313	393	309.07	18.8	4.1	0	22	63	1.08	227	302	262.12	205	288	252.28	22.5	8.5	0	22	97	0.9	1	1.54	1.07	1.96	2.69	0.55	0.36	0	44	160	335	376
519	2	2	8	9		Not Mine	14520	17950	200	293	550	8	1	297	362	252.28	357	396	284.71	14.7	2.4	0	-59	5	1.04	223	307	279.19	207	282	239.23	25.9	12.6	0	16	100	0.93	-0.27	20	1.49	2.7	9.09	0.87	0.62	0	-44	105	297	362
520	2	2	8	10		Not Mine	14900	17950	200	293	550	3	1	364	420	297.75	319	374	289.76	21.5	8.9	0	45	101	1.26	192	270	245.36	232	300	263.33	17.1	5.8	0	-39	38	0.73	-0.89	0.38	0.6	1.2	1.59	0.5	0.37	0	5	139	364	420
521	2	2	8	11		Not Mine	15270	17950	200	293	550	8	1	356	400	290.28	328	392	283.08	21.2	5.8	0	28	72	1.26	174	250	231.69	253	306	249.49	13.3	3.4	0	-78	-2	0.7	-2.82	-0.04	0.67	1.25	1.67	0.47	0.35	0	-51	69	356	400
522	2	2	8	12		Not Mine	15650	17950	200	293	550	3	1	316	369	282.47	280	351	281.25	20.5	6.5	0	36	89	1.12	178	272	255.27	240	314	264.97	17.4	5.1	0	-61	32	0.67	-1.72	0.36	0.93	1.53	1.9	0.53	0.34	0	-26	121	316	369
523	2	2	8	13		Not Mine	16020	17950	200	293	550	8	1	377	438	320.18	314	373	280.8	25.6	10.2	0	63	124	1.34	204	296	265.47	265	344	299.2	16	2.7	0	-60	31	0.68	-0.97	0.25	0.63	1.07	1.31	0.5	0.36	0	2	155	377	438
524	2	2	8	14		Not Mine	16400	17950	200	293	550	3	1	358	424	326.09	354	413	308.3	17.1	3.8	0	4	70	1.16	255	315	288.95	226	292	240.53	22.2	8.5	0	29	89	1.06	7.25	1.27	1.03	1.95	4.08	0.65	0.54	2.86	33	159	358	424
525	2	2	8	15		Not Mine	16770	17950	200	293	550	8	1	428	547	423.82	305	376	283.46	38.9	21.5	0	123	242	1.51	269	338	267.07	183	285	221.83	34.1	15	0	86	155	1.21	0.7	0.64	0.64	0.72	0.38	0.54	0.73	-0.52	209	397	428	547
526	2	2	9	1		Not Mine	11515	18325	220	332	504	13	3	3356	3767	1930.01	605	700	480.2	96.7	91	0	2751	3162	6.99	3010	3161	1683.75	540	682	555.98	89.8	79.5	0	2470	2621	5.41	0.9	0.83	0.88	0.9	0.52	0.65	0.55	-0.16	5221	5783	3356	3767
527	2	2	9	2		Not Mine	11885	18315	220	332	504	20	3	1433	1743	1412.57	383	478	375.41	72.9	57.5	0	1050	1360	3.82	1725	2162	1817.85	317	404	337.88	79.8	69.9	0	1408	1845	5.11	1.34	1.36	1.38	1.98	2.84	0.81	0.4	0.42	2458	3205	1433	1743
528	2	2	9	3		Not Mine	12265	18325	230	384	504	13	3	1475	1653	894.87	437	494	325.07	85.4	69.8	0	1038	1216	4.54	1092	1232	749.38	294	375	315.06	78.1	58.9	0	798	938	3.47	0.77	0.77	0.74	0.86	0.67	0.65	0.6	-0.38	1836	2154	1475	1653
529	2	2	9	4		Not Mine	12675	18335	200	276	620	24	3	1489	1545	892.44	418	478	343.35	80.1	65.6	0	1071	1127	4.34	1075	1122	699.33	300	363	293.03	74.3	59.1	0	775	822	3.67	0.72	0.73	0.7	0.93	1.46	0.49	0.38	-0.47	1846	1949	1489	1545
530	2	2	9	5		Not Mine	13045	18295	220	332	504	34	3	964	1144	701.79	536	595	399.87	57.2	32.2	0	428	608	2.41	680	796	508.48	300	375	288.8	58.1	36.4	0	380	496	2.35	0.89	0.82	0.79	1.14	2.21	0.51	0.49	-0.17	808	1104	964	1144
531	2	2	9	6		Not Mine	13410	18315	210	312	469	11	3	1139	1303	781.24	495	569	404.96	65.7	42.6	0	644	808	2.81	1187	1264	759.28	318	382	312.59	76.6	60.9	0	869	946	3.8	1.35	1.17	1.3	1.31	0.96	0.72	0.55	0.43	1513	1754	1139	1303
532	2	2	9	7		Not Mine	13780	18330	200	293	550	5	1	348	415	296	421	483	320.32	11.9	2	0	-72	-5	1.09	247	297	254.67	266	338	308.38	11.3	3.1	0	-18	31	0.8	0.26	-5.17	0.95	1.51	2.08	0.6	0.49	-1.94	-92	25	348	415
533	2	2	9	8		Not Mine	14140	18330	200	293	550	14	1	367	419	343.58	371	426	302.2	16	6.1	0	-3	48	1.21	252	303	241.89	243	300	237.97	20.8	5.8	0	9	60	1.06	-2.25	1.25	1.09	1.67	1.94	0.44	0.39	0	5	108	367	419
534	2	2	9	9		Not Mine	14520	18330	200	293	550	9	1	310	402	328.36	382	453	371.43	15	3.1	0	-71	20	0.83	294	353	285.07	266	333	269.02	19.5	8.2	0	28	87	1.09	-0.39	4.35	1.06	2.96	6	0.54	0.38	0	-44	107	310	402
535	2	2	9	10		Not Mine	14890	18330	200	293	550	14	1	309	393	362.78	378	435	302.92	13.3	4.8	0	-68	15	1.02	263	333	280.84	219	301	271.99	22.5	8.2	0	44	114	0.97	-0.64	7.6	1.48	2.65	3.68	0.48	0.39	0	-25	129	309	393
536	2	2	9	11		Not Mine	15270	18330	200	293	550	9	1	373	445	310.98	325	413	338.48	24.6	6.8	0	48	120	1.1	252	324	268.3	259	325	270.86	22.2	5.8	0	-6	65	0.93	-0.15	0.54	0.69	1.16	1.27	0.56	0.41	0	41	185	373	445
537	2	2	9	12		Not Mine	15640	18330	200	293	550	14	1	330	375	275.17	342	400	302.92	18.1	3.8	0	-11	33	1.09	307	356	282.93	271	326	256.01	21.5	7.2	0	36	85	1.2	-3	2.58	1.16	2.8	5.47	0.68	0.44	0	24	118	330	375
538	2	2	9	13		Not Mine	16020	18330	200	293	550	9	1	357	397	290.75	303	374	284.86	21.5	6.5	0	54	94	1.25	233	308	265.52	255	317	260.41	20.1	6.1	0	-21	53	0.89	-0.41	0.56	0.77	1.21	1.37	0.65	0.51	0	32	147	357	397
539	2	2	9	14		Not Mine	16390	18330	200	293	550	14	1	324	382	282.89	345	409	312.43	14.3	4.8	0	-20	37	1.04	252	314	262.03	220	299	250.37	20.1	6.1	0	32	94	1.01	-1.52	2.54	1.23	2.11	2.61	0.56	0.37	0	11	131	324	382
540	2	2	9	15		Not Mine	16770	18330	200	293	550	9	1	328	403	314.1	347	429	344.88	17.4	6.1	0	-18	56	0.95	260	309	243.07	245	303	232.19	21.2	8.5	0	15	64	1.12	-0.79	1.14	0.89	2.16	3.39	0.52	0.45	0	-4	120	328	403
END DATA
[truncated: 12 more columns]
