# Supplementary material for: Independent centromere formation in a capricious, gene-free domain of chromosome 13q21 in Old World monkeys and pigs
Source: Genome Biol. 2006 Oct 13;7(10):R91. doi: 10.1186/gb-2006-7-10-r91 (PMC1794570; doi:10.1186/gb-2006-7-10-r91)
Supplement: Additional data file 10 — Primary data for three independent CenpA ChIP on a CHIP experiments and combined data for the three biological replicates for the cell line containing the invdup13q14 neocentric chromosome (cell line CHOP13) [file gb-2006-7-10-r91-S10.xls]

## Sheet: SN graph
Index	Name	genome ID	coordinates/1000	1368 LOG 2 MEAN	1368 LOG 2 SD			coordinates/1000	1368 LOG 2 MEAN SN
139	468L10	1	0	-0.13299	0.343087	stats with MRV2		0	-0.310636
141	318C5	3	172.064	-0.0112529	0.335132			172.064	-0.177006
142	213F11	4	276.897	-0.0565296	0.183978	Mean	0.15448	276.897	-0.226707
143	13B15	5	339.722	0.838281	0.0853781	Standard Error	0.0994159	339.722	0.755523
409	331L19	7	578.048	-0.566176	0.204145	Median	0.0109632	578.048	-0.786143
410	211D10	8	684.735	0.505606	0.271196	Mode	#N/A	684.735	0.390347
411	129M14	9	798.259	-0.709953	0.235492	Standard Deviation	0.911162	798.259	-0.943966
412	1L24	10	856.465	0.0857652	0.224591	Sample Variance	0.830216	856.465	-0.0705102
414	229I7	12	1048.33	-0.263337	0.0362406	Kurtosis	9.61182	1048.33	-0.453718
145	326D19	13	1176.22	0.0746883	0.0343956	Skewness	2.547	1176.22	-0.0826692
2	505O16	14	1261.03	0.276728	0.164901	Range	6.15461	1261.03	0.139109
146	223F20	15	1350.34	0.00983035	0.243151	Minimum	-1.40492	1350.34	-0.153864
3	rp11-424e21	16	1441.96	-0.377151	0.0187375	Maximum	4.74969	1441.96	-0.578651
147	298H15	17	1529.14	0.347898	0.0553212	Sum	12.9763	1529.14	0.217232
4	390J12	18	1653.68	-0.62696	0.232533	Count	84	1653.68	-0.852865
5	111B19	20	1780.12	0.102597	0.239501			1780.12	-0.0520336
149	335P18	21	1862.96	-1.08993	0.0537567	Mean= 0.15		1862.96	-1.36106
6	109K20	22	2010.03	-1.0204	0.0666708	SD=0.911		2010.03	-1.28474
415	495K23	23	2101.6	-0.545329	0.113372			2101.6	-0.763259
272	RP11-187e23	24	2212.62	0.012096	0.0983273			2212.62	-0.151376
416	24H17	25	2288.26	-1.00137	0.077398			2288.26	-1.26385
273	22C22	26	2315.61	-0.445268	0.137091			2315.61	-0.653423
417	138D23	27	2494.69	-0.236223	0.0867426			2494.69	-0.423955
274	576O3	28	2646.83	-0.154591	0.106181			2646.83	-0.334348
418	346A3	29	2750.66	-0.509691	0.0923092			2750.66	-0.724139
275	531B22	30	2826.02	-0.341066	0.0653154			2826.02	-0.539041
276	631G24	31	2953.83	0.112678	0.110876			2953.83	-0.0409685
7	520F22	32	3111.13	-0.0194309	0.0168277			3111.13	-0.185983
8	51P14	33	3194.47	0.58227	0.308913			3194.47	0.474501
9	562L19	34	3247.64	0.588117	0.289367			3247.64	0.480919
10	248N6	35	3369.68	0.15167	0.117096			3369.68	0.00183303
11	521L15	36	3489.22	-0.351224	0.217229			3489.22	-0.550192
12	338L17	37	3559.8	0.042204	0.282039			3559.8	-0.118327
277	45A9	38	3453.39	-0.0418261	0.111435			3453.39	-0.210567
278	157F14	39	3654.02	-0.0555829	0.225127			3654.02	-0.225667
279	520F24	40	3795.48	0.270894	0.13242			3795.48	0.132704
280	23B16	41	3928.04	0.431367	0.233817			3928.04	0.308855
281	321F21	42	4021.63	-0.0488842	0.147623			4021.63	-0.218314
282	430K22	43	4150.65	0.714321	0.218939			4150.65	0.619452
13	370A2	44	4264.91	0.554023	0.221025			4264.91	0.443494
14	411G9	45	4361.63	0.487224	0.0845738			4361.63	0.370169
136	459P23	47	4616.23	-0.222192	0.209069			4616.23	-0.408553
137	501G6	48	4738.32	0.206047	0.186567			4738.32	0.0615225
284	480O9	51	5043.48	-0.41773	0.108359			5043.48	-0.623194
406	463I5	53	5303.45	0.237425	0.152802			5303.45	0.0959654
407	215G1	54	5354.9	-0.25263	0.0687583			5354.9	-0.441965
408	206H15	55	5420.6	-0.184272	0.218695			5420.6	-0.366929
184	99O6	56	5529.7	0.315652	0.21247			5529.7	0.181835
185	121J6	57	5659.97	-0.696013	0.310359			5659.97	-0.928664
186	286B9	58	5795.66	0.157447	0.0875737			5795.66	0.00817497
188	457F14	60	6024.6	-0.767148	0.419623			6024.6	-1.00675
189	280J7	61	6164.05	0.841466	0.25234			6164.05	0.759019
454	335H23	62	6227.86	0.914971	0.120947			6227.86	0.839704
455	150L15	63	6280.08	0.260448	0.10528			6280.08	0.121238
456	184L18	64	6391.04	-0.209246	0.109568			6391.04	-0.394343
457	1G3	65	6523.98	0.547921	0.0758205			6523.98	0.436796
459	209P2	67	6765.98	2.53292	0.178004			6765.98	2.61572
46	543G6	68	6829.89	4.74969	0.105228			6829.89	5.04906
190	512J14	69	6906.39	3.37189	0.157078			6906.39	3.53665
191	393H6	71	7209.2	-0.145126	0.126798			7209.2	-0.323958
192	117N4	73	7494.63	0.590726	0.0522244			7494.63	0.483783
49	14B2	74	7655.38	0.784001	0.206287			7655.38	0.69594
193	490G20	75	7750.48	0.81986	0.129032			7750.48	0.735301
50	339I10	76	7850.32	1.01385	0.0470218			7850.32	0.948239
51	11C5	78	8132.79	-0.512824	0.338032			8132.79	-0.727578
316	342J4	79	8251.77	-0.384403	0.333083			8251.77	-0.586611
460	555G22	80	8363.44	-0.475909	0.0928723			8363.44	-0.687057
461	263G23	82	8640.86	-0.30998	0.0103472			8640.86	-0.504918
318	309H15	83	8681.15	-0.235454	0.169092			8681.15	-0.423111
462	30C8	84	8935.17	-0.662968	0.130744			8935.17	-0.892391
463	474L7	86	9124.12	-0.505012	0.133727			9124.12	-0.719003
320	552M6	87	9275.63	-0.603669	0.134137			9275.63	-0.827298
321	13H5	88	9338.53	-0.0361832	0.301139			9338.53	-0.204372
54	810G21	91	9668.24	0.54536	0.175022			9668.24	0.433985
55	452P23	92	9801.39	0.387347	0.266669			9801.39	0.260535
57	RP11-285E18	94	10080.4	-0.403989	0.295424			10080.4	-0.60811
322	RP11-157E11	95	10222.8	0.687694	0.10043			10222.8	0.590224
325	349J19	98	10522.7	0.69037	0.155998			10522.7	0.593162
326	132L12	99	10628.8	0.608049	0.255955			10628.8	0.502798
327	159J2	100	10783.6	0.314737	0.0901915			10783.6	0.180831
58	182M20	101	10929.4	0.056	0.0503712			10929.4	-0.103183
59	173B14	102	11087.6	0.113394	0.331056			11087.6	-0.0401823
329	RP11-332E3	105	11398.7	-1.40492	0.195352			11398.7	-1.70682
181	MRV2	111	11500	2.88985	0.238233			11500	2.88985
145	MRV3	112	11550	3.2614	0.0237874			11550	3.2614

## Sheet: final values
Index	Name	genome ID	Flags	1368 MEAN	1368 SD	1368 %SD	1368 LOG 2 MEAN	1368 LOG 2 SD	Name	1368 LOG 2 MEAN	1368 LOG 2 SD
139	468L10	1	3	0.93	0.23388	25.1484	-0.13299	0.343087	468L10	-0.13299	0.343087
140	2A19	2	1						2A19
141	318C5	3	3	1.01	0.23	22.7723	-0.0112529	0.335132	318C5	-0.0112529	0.335132
142	213F11	4	3	0.966667	0.118462	12.2547	-0.0565296	0.183978	213F11	-0.0565296	0.183978
143	13B15	5	3	1.79	0.105357	5.88584	0.838281	0.0853781	13B15	0.838281	0.0853781
144	261A1	6	1						261A1
409	331L19	7	3	0.68	0.0984886	14.4836	-0.566176	0.204145	331L19	-0.566176	0.204145
410	211D10	8	3	1.43667	0.273008	19.0029	0.505606	0.271196	211D10	0.505606	0.271196
411	129M14	9	3	0.616667	0.0971253	15.7501	-0.709953	0.235492	129M14	-0.709953	0.235492
412	1L24	10	3	1.07	0.170587	15.9427	0.0857652	0.224591	1L24	0.0857652	0.224591
413	BAC11	11	1						BAC11
414	229I7	12	3	0.833333	0.0208167	2.498	-0.263337	0.0362406	229I7	-0.263337	0.0362406
145	326D19	13	3	1.05333	0.0251661	2.38919	0.0746883	0.0343956	326D19	0.0746883	0.0343956
2	505O16	14	3	1.21667	0.136504	11.2195	0.276728	0.164901	505O16	0.276728	0.164901
146	223F20	15	3	1.01667	0.177858	17.4942	0.00983035	0.243151	223F20	0.00983035	0.243151
3	rp11-424e21	16	3	0.77	0.01	1.2987	-0.377151	0.0187375	rp11-424e21	-0.377151	0.0187375
147	298H15	17	3	1.27333	0.0493288	3.87399	0.347898	0.0553212	298H15	0.347898	0.0553212
4	390J12	18	3	0.653333	0.109697	16.7903	-0.62696	0.232533	390J12	-0.62696	0.232533
148	37K18	19	1						37K18
5	111B1	20	3	1.08333	0.172143	15.8902	0.102597	0.239501	111B1	0.102597	0.239501
149	335P18	21	3	0.47	0.0173205	3.68521	-1.08993	0.0537567	335P18	-1.08993	0.0537567
6	109K20	22	3	0.493333	0.023094	4.68122	-1.0204	0.0666708	109K20	-1.0204	0.0666708
415	495K23	23	3	0.686667	0.0550757	8.02073	-0.545329	0.113372	495K23	-0.545329	0.113372
272	RP11-187e23	24	3	1.01	0.07	6.93069	0.012096	0.0983273	RP11-187e23	0.012096	0.0983273
416	24H17	25	3	0.5	0.0264575	5.2915	-1.00137	0.077398	24H17	-1.00137	0.077398
330	10M21	25.1	1						10M21
273	22C22	26	3	0.736667	0.0702377	9.53453	-0.445268	0.137091	22C22	-0.445268	0.137091
417	138D23	27	3	0.85	0.0519615	6.11312	-0.236223	0.0867426	138D23	-0.236223	0.0867426
274	576O3	28	3	0.9	0.0655744	7.28604	-0.154591	0.106181	576O3	-0.154591	0.106181
418	346A3	29	3	0.703333	0.0450925	6.41126	-0.509691	0.0923092	346A3	-0.509691	0.0923092
275	531B22	30	3	0.79	0.0360555	4.56399	-0.341066	0.0653154	531B22	-0.341066	0.0653154
276	631G24	31	3	1.08333	0.0814453	7.51803	0.112678	0.110876	631G24	0.112678	0.110876
7	520F22	32	3	0.986667	0.011547	1.1703	-0.0194309	0.0168277	520F22	-0.0194309	0.0168277
8	51P14	33	3	1.52	0.32	21.0526	0.58227	0.308913	51P14	0.58227	0.308913
9	562L19	34	3	1.52333	0.300056	19.6973	0.588117	0.289367	562L19	0.588117	0.289367
10	248N6	35	3	1.11333	0.092376	8.29725	0.15167	0.117096	248N6	0.15167	0.117096
11	521L15	36	3	0.79	0.122882	15.5547	-0.351224	0.217229	521L15	-0.351224	0.217229
12	338L17	37	3	1.04333	0.213854	20.4971	0.042204	0.282039	338L17	0.042204	0.282039
277	45A9	38	3	0.973333	0.0737111	7.57306	-0.0418261	0.111435	45A9	-0.0418261	0.111435
278	157F14	39	3	0.97	0.15	15.4639	-0.0555829	0.225127	157F14	-0.0555829	0.225127
279	520F24	40	3	1.21	0.113578	9.38663	0.270894	0.13242	520F24	0.270894	0.13242
280	23B16	41	3	1.36	0.21	15.4412	0.431367	0.233817	23B16	0.431367	0.233817
281	321F21	42	3	0.97	0.0964365	9.94191	-0.0488842	0.147623	321F21	-0.0488842	0.147623
282	430K22	43	3	1.65333	0.250267	15.1371	0.714321	0.218939	430K22	0.714321	0.218939
13	370A2	44	3	1.48	0.23516	15.8892	0.554023	0.221025	370A2	0.554023	0.221025
14	411G9	45	3	1.40333	0.080829	5.75979	0.487224	0.0845738	411G9	0.487224	0.0845738
15	264M20	46	1						264M20
136	459P23	47	3	0.863333	0.126623	14.6667	-0.222192	0.209069	459P23	-0.222192	0.209069
137	501G6	48	3	1.16	0.150997	13.017	0.206047	0.186567	501G6	0.206047	0.186567
138	459J23	49	1						459J23
283	62J23	50	1						62J23
284	480O9	51	3	0.75	0.0556776	7.42369	-0.41773	0.108359	480O9	-0.41773	0.108359
285	394C23	52	1						394C23
406	463I5	53	3	1.18333	0.126623	10.7005	0.237425	0.152802	463I5	0.237425	0.152802
407	215G1	54	3	0.84	0.04	4.7619	-0.25263	0.0687583	215G1	-0.25263	0.0687583
408	206H15	55	3	0.886667	0.128582	14.5017	-0.184272	0.218695	206H15	-0.184272	0.218695
184	99O6	56	3	1.25333	0.176163	14.0555	0.315652	0.21247	99O6	0.315652	0.21247
185	121J6	57	3	0.626667	0.130512	20.8264	-0.696013	0.310359	121J6	-0.696013	0.310359
186	286B9	58	3	1.11667	0.0665833	5.96268	0.157447	0.0875737	286B9	0.157447	0.0875737
187	452L13	59	3						452L13
188	457F14	60	3	0.603333	0.15885	26.3287	-0.767148	0.419623	457F14	-0.767148	0.419623
189	280J7	61	3	1.81	0.310483	17.1538	0.841466	0.25234	280J7	0.841466	0.25234
454	335H23	62	3	1.89	0.160935	8.51507	0.914971	0.120947	335H23	0.914971	0.120947
455	150L15	63	3	1.2	0.0888819	7.40683	0.260448	0.10528	150L15	0.260448	0.10528
456	184L18	64	3	0.866667	0.0665833	7.68269	-0.209246	0.109568	184L18	-0.209246	0.109568
457	1G3	65	3	1.46333	0.0776745	5.30805	0.547921	0.0758205	1G3	0.547921	0.0758205
458	77P3	66	1						77P3
459	209P2	67	3	5.81667	0.710587	12.2164	2.53292	0.178004	209P2	2.53292	0.178004
46	543G6	68	3	26.95	1.92268	7.13425	4.74969	0.105228	543G6	4.74969	0.105228
190	512J14	69	3	10.3933	1.13094	10.8814	3.37189	0.157078	512J14	3.37189	0.157078
47	360I23	70	1	1.22	0.232594	19.0651	0.269653	0.272047	360I23	0.269653	0.272047
191	393H6	71	3	0.906667	0.0814453	8.98294	-0.145126	0.126798	393H6	-0.145126	0.126798
48	76N21	72	1						76N21
192	117N4	73	3	1.50667	0.0550757	3.65547	0.590726	0.0522244	117N4	0.590726	0.0522244
49	14B2	74	3	1.73333	0.236925	13.6687	0.784001	0.206287	14B2	0.784001	0.206287
193	490B20	75	3	1.77	0.160935	9.09236	0.81986	0.129032	490B20	0.81986	0.129032
50	339I10	76	3	2.02	0.0655744	3.24626	1.01385	0.0470218	339I10	1.01385	0.0470218
194	335N6	77	1						335N6
51	11C5	78	3	0.713333	0.158219	22.1803	-0.512824	0.338032	11C5	-0.512824	0.338032
316	342J4	79	3	0.78	0.183303	23.5004	-0.384403	0.333083	342J4	-0.384403	0.333083
460	555G22	80	3	0.72	0.0458258	6.36469	-0.475909	0.0928723	555G22	-0.475909	0.0928723
317	505F3	81	1	2.09	0.357911	17.1249	1.0485	0.258719	505F3	1.0485	0.258719
461	263G23	82	3	0.806667	0.0057735	0.715723	-0.30998	0.0103472	263G23	-0.30998	0.0103472
318	309H15	83	3	0.853333	0.100664	11.7966	-0.235454	0.169092	309H15	-0.235454	0.169092
462	30C8	84	3	0.633333	0.0585947	9.25179	-0.662968	0.130744	30C8	-0.662968	0.130744
319	RP11-245E23	85	1						RP11-245E23
463	474L7	86	3	0.706667	0.0650641	9.20718	-0.505012	0.133727	474L7	-0.505012	0.133727
320	552M6	87	3	0.66	0.06245	9.46212	-0.603669	0.134137	552M6	-0.603669	0.134137
321	13H5	88	3	0.99	0.217025	21.9218	-0.0361832	0.301139	13H5	-0.0361832	0.301139
52	157H4	89	1						157H4
53	285H4	90	1	1.23333	0.298719	24.2205	0.275696	0.336571	285H4	0.275696	0.336571
54	810G21	91	3	1.46667	0.181751	12.3921	0.54536	0.175022	810G21	0.54536	0.175022
55	452P23	92	3	1.32333	0.253246	19.1369	0.387347	0.266669	452P23	0.387347	0.266669
56	512C24	93	1						512C24
57	RP11-285E18	94	3	0.766667	0.162583	21.2065	-0.403989	0.295424	RP11-285E18	-0.403989	0.295424
322	RP11-157E11	95	3	1.61333	0.113725	7.04906	0.687694	0.10043	RP11-157E11	0.687694	0.10043
323	488P11	96	1						488P11	0.367241	0.181662
324	138N13	97	1						138N13
325	349J19	98	3	1.62	0.175214	10.8157	0.69037	0.155998	349J19	0.69037	0.155998
326	132L12	99	3	1.54	0.266271	17.2903	0.608049	0.255955	132L12	0.608049	0.255955
327	159J2	100	3	1.245	0.0777817	6.24753	0.314737	0.0901915	159J2	0.314737	0.0901915
58	182M20	101	3	1.04	0.0360555	3.46688	0.056	0.0503712	182M20	0.056	0.0503712
59	173B14	102	3	1.1	0.23388	21.2618	0.113394	0.331056	173B14	0.113394	0.331056
60	29G8	103	1						29G8
328	122K21	104	1						122K21
329	RP11-332E3	105	3	0.38	0.052915	13.925	-1.40492	0.195352	RP11-332E3	-1.40492	0.195352
181	MRV2	111	3	7.48	1.24591	16.6566	2.88985	0.238233	MRV2	2.88985	0.238233
451	MRV2	112	3	9.59	0.158745	1.65532	3.2614	0.0237874	MRV2	3.2614	0.0237874

## Sheet: mean and sd
Index	Name	genome ID	Flags	Ch1 SignalNoiseRatio	Ch2 SignalNoiseRatio	Ch2 N Ratio of Medians	Ch2 N Ratio of Means	1368 MEAN	1368 SD	1368 %SD	1368 LOG 2	1368 LOG 2 MEAN	1368 LOG 2 SD
139	468L10	1	3	7.38	3.09	0.73	0.79	0.93	0.23388	25.1484	-0.340075	-0.13299	0.343087
154	468L10	1	3	6.64	4.54	1.35	1.2				0.263034
169	468L10	1	3	6.61	3.24	0.88	0.8				-0.321928
140	2A19	2	1	1.73	1	1.34	1.5	0.99	0.693758	70.0766	0.584963	-0.464046	1.61345
155	2A19	2	1	1.43	0.57	-2.21	0.2				-2.32193
170	2A19	2	1	1.87	1.03	0.78	1.27				0.344828
141	318C5	3	3	3.44	2.54	1.5	1.01	1.01	0.23	22.7723	0.0143553	-0.0112529	0.335132
156	318C5	3	3	3.75	2.13	0.95	1.24				0.31034
171	318C5	3	3	3.94	1.91	0.97	0.78				-0.358454
142	213F11	4	3	8.33	4.3	0.77	0.83	0.966667	0.118462	12.2547	-0.268817	-0.0565296	0.183978
157	213F11	4	3	7	4.63	0.97	1.03				0.0426443
172	213F11	4	3	6.86	3.67	1.04	1.04				0.0565835
143	13B15	5	3	3.93	3.16	1.52	1.68	1.79	0.105357	5.88584	0.748461	0.838281	0.0853781
158	13B15	5	3	3.33	3.07	1.86	1.8				0.847997
173	13B15	5	3	3.25	2.44	1.81	1.89				0.918386
144	261A1	6	1	1.48	1.08	1.24	1.76	1.7	0.255343	15.0202	0.815575	0.754191	0.224007
159	261A1	6	1	1.61	1.03	3.11	1.92				0.941106
174	261A1	6	1	1.71	0.97	1.03	1.42				0.505891
409	331L19	7	3	6.21	2.11	0.47	0.6	0.68	0.0984886	14.4836	-0.736966	-0.566176	0.204145
424	331L19	7	3	4.53	2.31	0.66	0.79				-0.340075
439	331L19	7	3	4.75	1.6	0.47	0.65				-0.621488
410	211D10	8	3	3.82	2.27	1.08	1.19	1.43667	0.273008	19.0029	0.250962	0.505606	0.271196
425	211D10	8	3	2.62	2.03	1.66	1.73				0.790772
440	211D10	8	3	3.03	1.76	1.23	1.39				0.475085
411	129M14	9	3	8.47	2.61	0.61	0.64	0.616667	0.0971253	15.7501	-0.643856	-0.709953	0.235492
426	129M14	9	3	8.95	2.04	0.72	0.7				-0.514573
441	129M14	9	3	8.56	2.43	0.43	0.51				-0.971431
412	1L24	10	3	4.88	3.37	1.31	1.26	1.07	0.170587	15.9427	0.333424	0.0857652	0.224591
427	1L24	10	3	5.2	1.44	0.88	1.02				0.0285692
442	1L24	10	3	5.12	2.02	0.62	0.93				-0.104697
413	BAC11	11	1	1.65	0.84	0.26	0.79	0.65	0.456399	70.2152	-0.340075	-1.04934	1.55867
428	BAC11	11	1	1.52	0.92	0.7	1.02				0.0285692
443	BAC11	11	1	1.24	0.62	-0.22	0.14				-2.8365
414	229I7	12	3	5.97	3.35	0.84	0.84	0.833333	0.0208167	2.498	-0.251539	-0.263337	0.0362406
429	229I7	12	3	6.9	2.94	0.81	0.81				-0.304006
444	229I7	12	3	6.18	3.13	0.79	0.85				-0.234465
145	326D19	13	3	6.63	5.16	1.14	1.05	1.05333	0.0251661	2.38919	0.0703893	0.0746883	0.0343956
160	326D19	13	3	7.02	5.08	1.22	1.03				0.0426443
175	326D19	13	3	7.17	3.47	1.12	1.08				0.111031
2	505O16	14	3	4.64	3.3	1.23	1.07	1.21667	0.136504	11.2195	0.0976108	0.276728	0.164901
17	505O16	14	3	3.73	2.27	1.3	1.34				0.422233
32	505O16	14	3	4.04	2.68	1.41	1.24				0.31034
146	223F20	15	3	6.28	3.29	0.89	0.89	1.01667	0.177858	17.4942	-0.168123	0.00983035	0.243151
161	223F20	15	3	4.34	2.45	0.78	1.22				0.286881
176	223F20	15	3	3.98	3.13	1.01	0.94				-0.0892673
3	rp11-424e21	16	3	6.42	3.52	0.86	0.77	0.77	0.01	1.2987	-0.37707	-0.377151	0.0187375
18	rp11-424e21	16	3	5.48	3.33	0.99	0.78				-0.358454
33	rp11-424e21	16	3	5.72	3.78	1.08	0.76				-0.395929
147	298H15	17	3	7.56	5.87	1.27	1.33	1.27333	0.0493288	3.87399	0.411426	0.347898	0.0553212
162	298H15	17	3	8.8	6.27	1.17	1.24				0.31034
177	298H15	17	3	7.19	5.71	1.43	1.25				0.321928
4	390J12	18	3	7.84	2.82	0.54	0.59	0.653333	0.109697	16.7903	-0.761213	-0.62696	0.232533
19	390J12	18	3	5.16	2.57	0.93	0.78				-0.358454
34	390J12	18	3	7.82	2.67	0.59	0.59				-0.761213
148	37K18	19	1	4.06	2.45	1.12	0.93	0.826667	0.130512	15.7877	-0.104697	-0.287334	0.237926
163	37K18	19	3	9.42	6.06	1.03	0.87				-0.200913
178	37K18	19	3	7.71	4.26	0.87	0.68				-0.556393
5	111B1	20	3	11.08	6.64	0.87	0.89	1.08333	0.172143	15.8902	-0.168123	0.102597	0.239501
20	111B1	20	3	7.36	4.21	0.94	1.22				0.286881
35	111B1	20	3	5.67	3.79	1.35	1.14				0.189034
149	335P18	21	3	10.81	3.43	0.42	0.48	0.47	0.0173205	3.68521	-1.05889	-1.08993	0.0537567
164	335P18	21	3	14.01	3.72	0.4	0.45				-1.152
179	335P18	21	3	4.07	2.47	0.49	0.48				-1.05889
6	109K20	22	3	7.43	2.68	0.47	0.48	0.493333	0.023094	4.68122	-1.05889	-1.0204	0.0666708
21	109K20	22	3	5.51	2.52	0.71	0.52				-0.943416
36	109K20	22	3	6.81	2.43	0.39	0.48				-1.05889
415	495K23	23	3	5.64	2.44	0.67	0.66	0.686667	0.0550757	8.02073	-0.599462	-0.545329	0.113372
430	495K23	23	3	6.67	2.56	0.55	0.65				-0.621488
445	495K23	23	3	5.72	2.91	0.83	0.75				-0.415037
272	RP11-187e23	24	3	8.42	4.3	0.91	0.96	1.01	0.07	6.93069	-0.0588937	0.012096	0.0983273
287	RP11-187e23	24	3	8.74	5.74	0.99	0.98				-0.0291463
302	RP11-187e23	24	3	7.22	4.02	0.92	1.09				0.124328
416	24H17	25	3	14.71	4.85	0.5	0.52	0.5	0.0264575	5.2915	-0.943416	-1.00137	0.077398
431	24H17	25	3	11.97	3.44	0.56	0.51				-0.971431
446	24H17	25	3	12.79	3.5	0.5	0.47				-1.08927
273	22C22	26	3	6.6	4.14	0.96	0.67	0.736667	0.0702377	9.53453	-0.577767	-0.445268	0.137091
288	22C22	26	3	6.87	4.5	0.99	0.81				-0.304006
303	22C22	26	3	6.09	3.7	0.96	0.73				-0.454032
417	138D23	27	3	12.5	7.11	0.89	0.82	0.85	0.0519615	6.11312	-0.286304	-0.236223	0.0867426
432	138D23	27	3	10.41	4.78	0.62	0.82				-0.286304
447	138D23	27	3	7.98	4.55	0.9	0.91				-0.136062
274	576O3	28	3	10.37	5.58	0.86	0.83	0.9	0.0655744	7.28604	-0.268817	-0.154591	0.106181
289	576O3	28	3	7.99	5.69	1	0.96				-0.0588937
304	576O3	28	3	8.1	4.78	0.9	0.91				-0.136062
418	346A3	29	3	10.11	4.59	0.75	0.75	0.703333	0.0450925	6.41126	-0.415037	-0.509691	0.0923092
433	346A3	29	3	12.48	5.64	0.74	0.7				-0.514573
448	346A3	29	3	9.27	3.82	0.68	0.66				-0.599462
275	531B22	30	3	6.03	3.76	1.06	0.76	0.79	0.0360555	4.56399	-0.395929	-0.341066	0.0653154
290	531B22	30	3	8.06	4.51	0.9	0.83				-0.268817
305	531B22	30	3	7.12	3.88	0.73	0.78				-0.358454
276	631G24	31	3	9.61	6.86	1.16	1.14	1.08333	0.0814453	7.51803	0.189034	0.112678	0.110876
291	631G24	31	3	9.46	5.65	1.12	0.99				-0.0144996
306	631G24	31	3	7.34	4.6	1.06	1.12				0.163499
7	520F22	32	3	7.91	4.83	0.98	0.98	0.986667	0.011547	1.1703	-0.0291463	-0.0194309	0.0168277
22	520F22	32	3	7.16	4.13	0.96	1				0
37	520F22	32	3	7.27	4.79	0.96	0.98				-0.0291463
8	51P14	33	3	4.62	2.67	0.9	1.2	1.52	0.32	21.0526	0.263034	0.58227	0.308913
23	51P14	33	3	3.71	3.14	1.92	1.52				0.604071
38	51P14	33	3	3.09	2.17	1.68	1.84				0.879706
9	562L19	34	3	3.03	3	1.93	1.82	1.52333	0.300056	19.6973	0.863938	0.588117	0.289367
24	562L19	34	3	2.85	2.24	1.69	1.53				0.613532
39	562L19	34	3	4.36	2.7	1.12	1.22				0.286881
10	248N6	35	3	6.21	3.24	0.96	1.06	1.11333	0.092376	8.29725	0.0840643	0.15167	0.117096
25	248N6	35	3	5.5	4.13	1.26	1.22				0.286881
40	248N6	35	3	5.72	3.67	1.13	1.06				0.0840643
11	521L15	36	3	3.41	3.38	0.78	0.7	0.79	0.122882	15.5547	-0.514573	-0.351224	0.217229
26	521L15	36	3	8.31	3.94	0.76	0.74				-0.434403
41	521L15	36	3	8.52	4.15	0.83	0.93				-0.104697
12	338L17	37	3	7.91	4.69	1.11	0.91	1.04333	0.213854	20.4971	-0.136062	0.042204	0.282039
27	338L17	37	3	6.91	4.51	1.12	0.93				-0.104697
42	338L17	37	3	5.41	4.65	1.52	1.29				0.367371
277	45A9	38	3	2.9	0.98	1	0.89	0.973333	0.0737111	7.57306	-0.168123	-0.0418261	0.111435
292	45A9	38	3	2.17	0.67	0.69	1				0
307	45A9	38	3	5.85	3.29	0.89	1.03				0.0426443
278	157F14	39	3	8.68	4.59	0.83	0.97	0.97	0.15	15.4639	-0.0439433	-0.0555829	0.225127
293	157F14	39	3	7.48	4.74	1.06	1.12				0.163499
308	157F14	39	3	9.06	4.48	0.92	0.82				-0.286304
279	520F24	40	3	6.6	4.02	1.21	1.13	1.21	0.113578	9.38663	0.176323	0.270894	0.13242
294	520F24	40	3	5.74	3.4	1.17	1.16				0.214125
309	520F24	40	3	4.12	3.68	1.04	1.34				0.422233
280	23B16	41	3	6.89	4.71	1.26	1.12	1.36	0.21	15.4412	0.163499	0.431367	0.233817
295	23B16	41	3	5.37	4.47	1.58	1.45				0.536053
310	23B16	41	3	6.19	5.37	1.69	1.51				0.594549
281	321F21	42	3	8.83	5.62	1.06	1.04	0.97	0.0964365	9.94191	0.0565835	-0.0488842	0.147623
296	321F21	42	3	9.57	3.97	0.84	0.86				-0.217591
311	321F21	42	3	8.32	5.4	1.11	1.01				0.0143553
282	430K22	43	3	5.67	5.22	1.42	1.41	1.65333	0.250267	15.1371	0.495695	0.714321	0.218939
297	430K22	43	3	4.71	1.25	1.8	1.64				0.713696
312	430K22	43	3	4.79	4.54	2.02	1.91				0.933573
13	370A2	44	3	4.36	2.44	1.07	1.37	1.48	0.23516	15.8892	0.454176	0.554023	0.221025
28	370A2	44	3	3.46	2.91	1.45	1.32				0.400538
43	370A2	44	3	2.79	2.91	2.2	1.75				0.807355
14	411G9	45	3	4.62	3.59	1.28	1.31	1.40333	0.080829	5.75979	0.389567	0.487224	0.0845738
29	411G9	45	3	3.02	2.87	2.12	1.45				0.536053
44	411G9	45	3	3.29	2.94	2.26	1.45				0.536053
15	264M20	46	1	1.24	0.78	-3.18	0.05	-1.96667	0	0	-4.32193	#NUM!	0
30	264M20	46	1	1.1	0.92	0.36	-6.65				#NUM!
45	264M20	46	1	1.07	0.72	0.76	0.7				-0.514573
136	459P23	47	3	9.5	2.87	0.52	0.75	0.863333	0.126623	14.6667	-0.415037	-0.222192	0.209069
151	459P23	47	3	7.27	3.79	0.92	0.84				-0.251539
166	459P23	47	3	7.6	3.89	0.91	1				0
137	501G6	48	3	5.35	3.46	1.11	1.14	1.16	0.150997	13.017	0.189034	0.206047	0.186567
152	501G6	48	3	4.53	3.34	1.24	1.32				0.400538
167	501G6	48	3	4.15	3.18	1.09	1.02				0.0285692
138	459J23	49	1	1.51	0.91	-0.24	0.54	1	0	0	-0.888969	0	0
153	459J23	49	1	1.61	1.1	-1.05	0.94				-0.0892673
168	459J23	49	1	1.37	0.99	0.04	0.76				-0.395929
283	62J23	50	1	1.57	0.92	0.04	-46.04	1	0	0	#NUM!	0	0
298	62J23	50	1	1.63	0.93	10.51	0.21				-2.25154
313	62J23	50	1	1.56	0.84	2.24	1.38				0.464668
284	480O9	51	3	4.3	2	0.52	0.76	0.75	0.0556776	7.42369	-0.395929	-0.41773	0.108359
299	480O9	51	3	4.79	1.86	0.55	0.8				-0.321928
314	480O9	51	3	5.06	2.7	0.61	0.69				-0.535332
285	394C23	52	1	1.18	0.75	-1.36	1.17	1	0	0	0.226509	0	0
300	394C23	52	1	1.12	1.15	11.47	1.62				0.695994
315	394C23	52	1	0.68	1.09	2.52	1.3				0.378512
406	463I5	53	3	7.54	5.6	1.16	1.07	1.18333	0.126623	10.7005	0.0976108	0.237425	0.152802
421	463I5	53	3	7.6	5.27	1.12	1.16				0.214125
436	463I5	53	3	5.4	4.54	1.56	1.32				0.400538
407	215G1	54	3	18.31	10.86	0.86	0.88	0.84	0.04	4.7619	-0.184425	-0.25263	0.0687583
422	215G1	54	3	19.82	10.6	0.81	0.84				-0.251539
437	215G1	54	3	14.7	1.7	0.77	0.8				-0.321928
408	206H15	55	3	2.77	1.72	1.06	0.94	0.886667	0.128582	14.5017	-0.0892673	-0.184272	0.218695
423	206H15	55	1	2.1	1.28	1.09	0.98				-0.0291463
438	206H15	55	1	1.86	1.06	0.51	0.74				-0.434403
184	99O6	56	3	4.14	2.74	1.19	1.05	1.25333	0.176163	14.0555	0.0703893	0.315652	0.21247
199	99O6	56	3	3.57	2.6	1.41	1.35				0.432959
214	99O6	56	3	3.04	2.21	1.34	1.36				0.443607
185	121J6	57	3	5.87	1.97	0.42	0.49	0.626667	0.130512	20.8264	-1.02915	-0.696013	0.310359
200	121J6	57	3	5.52	2.73	0.58	0.64				-0.643856
215	121J6	57	3	4.81	2.75	0.7	0.75				-0.415037
186	286B9	58	3	6.05	2.9	1.02	1.04	1.11667	0.0665833	5.96268	0.0565835	0.157447	0.0875737
201	286B9	58	3	5.59	4.22	1.25	1.15				0.201634
216	286B9	58	3	5.3	4.04	1.33	1.16				0.214125
187	452L13	59	3	2.53	0.7	0.09	0.51	1.45667	0	0	-0.971431	0.292509	0
202	452L13	59	1	1.24	1.09	6.26	2.28				1.18903
217	452L13	59	1	1.56	0.78	1.54	1.58				0.659925
188	457F14	60	3	5.72	2.93	0.79	0.42	0.603333	0.15885	26.3287	-1.25154	-0.767148	0.419623
203	457F14	60	3	4.97	2.27	1.01	0.7				-0.514573
218	457F14	60	3	5.54	3.29	0.93	0.69				-0.535332
189	280J7	61	3	5.16	4.53	1.54	1.49	1.81	0.310483	17.1538	0.575312	0.841466	0.25234
204	280J7	61	3	4.7	3.78	2.15	1.83				0.871844
219	280J7	61	1	0.25	0.36	2.48	2.11				1.07724
454	335H23	62	3	5.3	3.36	1.05	1.76	1.89	0.160935	8.51507	0.815575	0.914971	0.120947
469	335H23	62	3	4.78	4.94	2.27	2.07				1.04963
484	335H23	62	3	5.3	5.92	2.22	1.84				0.879706
455	150L15	63	3	7.36	5.16	1.38	1.3	1.2	0.0888819	7.40683	0.378512	0.260448	0.10528
470	150L15	63	3	5.79	4.01	1.13	1.13				0.176323
485	150L15	63	3	6.43	5	1.3	1.17				0.226509
456	184L18	64	3	6.78	3.95	0.99	0.94	0.866667	0.0665833	7.68269	-0.0892673	-0.209246	0.109568
471	184L18	64	3	8.03	3.47	0.86	0.85				-0.234465
486	184L18	64	3	7.05	4.68	1.07	0.81				-0.304006
457	1G3	65	3	4.02	3.72	2.04	1.44	1.46333	0.0776745	5.30805	0.526069	0.547921	0.0758205
472	1G3	65	3	4.75	3.3	1.27	1.4				0.485427
487	1G3	65	3	4.62	3.81	1.54	1.55				0.632268
458	77P3	66	1	0.24	0.39	1.33	0.96	11.1533	0	0	-0.0588937	1.67093	0
473	77P3	66	1	1.52	1.17	1.62	1.07				0.0976108
488	77P3	66	1	0.29	0.44	42.32	31.43				4.97407
459	209P2	67	3	1.47	1.46	6.81	6.51	5.81667	0.710587	12.2164	2.70266	2.53292	0.178004
474	209P2	67	1	2	1.98	3.74	5.85				2.54844
489	209P2	67	1	1.39	1.05	0.35	5.09				2.34767
46	543G6	68	3	2.96	56.16	64.93	28.08	26.95	1.92268	7.13425	4.81147	4.74969	0.105228
61	543G6	68	3	3.11	41.67	57	28.04				4.80941
76	543G6	68	3	4.76	90	54.16	24.73				4.62819
190	512J14	69	3	4.81	18.31	12.29	11.55	10.3933	1.13094	10.8814	3.52982	3.37189	0.157078
205	512J14	69	3	9.38	40.49	8.88	9.29				3.21568
220	512J14	69	3	2.29	33.06	10.22	10.34				3.37016
47	360I23	70	1	1.32	1.03	1.09	1.18	1.22	0.232594	19.0651	0.238787	0.269653	0.272047
62	360I23	70	1	1.96	1.08	0.98	1.47				0.555816
77	360I23	70	1	1.89	1.05	0.61	1.01				0.0143553
191	393H6	71	3	4.74	2.39	0.98	0.87	0.906667	0.0814453	8.98294	-0.200913	-0.145126	0.126798
206	393H6	71	3	4.21	3.29	1.29	1				0
221	393H6	71	3	4.63	3.39	1.14	0.85				-0.234465
48	76N21	72	1	1.6	0.89	1.21	1.67	2.03333	0.762911	37.5202	0.739848	0.961646	0.506324
63	76N21	72	1	1.75	0.94	1.34	1.52				0.604071
78	76N21	72	1	1.76	1.17	3.64	2.91				1.54102
192	117N4	73	3	11.95	9.27	1.33	1.48	1.50667	0.0550757	3.65547	0.565597	0.590726	0.0522244
207	117N4	73	3	8.99	6.97	1.39	1.47				0.555816
222	117N4	73	3	9.15	7.39	1.56	1.57				0.650765
49	14B2	74	3	4.46	6.26	2.8	1.88	1.73333	0.236925	13.6687	0.910733	0.784001	0.206287
64	14B2	74	3	4.8	5.76	2.57	1.86				0.895303
79	14B2	74	3	5.04	5.98	2.44	1.46				0.545968
193	490B20	75	3	4.46	4.34	2.08	1.95	1.77	0.160935	9.09236	0.963474	0.81986	0.129032
208	490B20	75	3	4.82	4.01	1.9	1.72				0.782409
223	490B20	75	3	5.59	4.08	1.49	1.64				0.713696
50	339I10	76	3	2.74	3.14	2.39	1.95	2.02	0.0655744	3.24626	0.963474	1.01385	0.0470218
65	339I10	76	3	3.22	3.39	2.1	2.08				1.05658
80	339I10	76	3	3.38	3.24	2.1	2.03				1.02148
194	335N6	77	1	0.5	0.5	0.53	1.07	0.933333	0	0	0.0976108	-0.185097	0
209	335N6	77	1	1.74	0.64	-0.13	0.53				-0.915936
224	335N6	77	1	1.55	0.86	1.09	1.2				0.263034
51	11C5	78	3	3.58	1.95	0.86	0.54	0.713333	0.158219	22.1803	-0.888969	-0.512824	0.338032
66	11C5	78	3	2.47	1.51	0.88	0.85				-0.234465
81	11C5	78	3	3.89	1.52	0.67	0.75				-0.415037
316	342J4	79	3	3.88	3.51	1.46	0.98	0.78	0.183303	23.5004	-0.0291463	-0.384403	0.333083
331	342J4	79	3	5.95	3.21	0.81	0.62				-0.68966
346	342J4	79	3	5.65	3.09	0.94	0.74				-0.434403
460	555G22	80	3	6.81	3.64	0.76	0.76	0.72	0.0458258	6.36469	-0.395929	-0.475909	0.0928723
475	555G22	80	3	7.11	3.58	0.83	0.67				-0.577767
490	555G22	80	3	7.95	3.83	0.75	0.73				-0.454032
317	505F3	81	1	1.57	0.94	0.64	2.2	2.09	0.357911	17.1249	1.1375	1.0485	0.258719
332	505F3	81	1	1.55	1.01	2.7	2.38				1.25096
347	505F3	81	1	1.72	1.02	1.6	1.69				0.757023
461	263G23	82	3	6.86	3.74	0.89	0.8	0.806667	0.0057735	0.715723	-0.321928	-0.30998	0.0103472
476	263G23	82	3	6.48	4.03	0.88	0.81				-0.304006
491	263G23	82	3	7.72	4.14	0.89	0.81				-0.304006
318	309H15	83	3	8.44	5.39	1.01	0.96	0.853333	0.100664	11.7966	-0.0588937	-0.235454	0.169092
333	309H15	83	3	8.16	6.69	1.38	0.76				-0.395929
348	309H15	83	3	5.56	4.03	0.89	0.84				-0.251539
462	30C8	84	3	15.63	5.57	0.58	0.61	0.633333	0.0585947	9.25179	-0.713119	-0.662968	0.130744
477	30C8	84	3	11.73	5	0.62	0.59				-0.761213
492	30C8	84	3	7.36	5.73	0.73	0.7				-0.514573
319	RP11-245E23	85	1	1.63	0.77	-0.13	0.74	1	0	0	-0.434403	#NUM!	0
334	RP11-245E23	85	1	1.66	0.94	7.53	7.78				2.95977
349	RP11-245E23	85	1	1.32	0.84	0.6	-7.01				#NUM!
463	474L7	86	3	6.5	3.22	0.72	0.64	0.706667	0.0650641	9.20718	-0.643856	-0.505012	0.133727
478	474L7	86	3	6.47	3.12	0.73	0.71				-0.494109
493	474L7	86	3	7.06	3.87	0.8	0.77				-0.37707
320	552M6	87	3	12.97	5.58	0.71	0.61	0.66	0.06245	9.46212	-0.713119	-0.603669	0.134137
335	552M6	87	3	10.24	4.67	0.8	0.73				-0.454032
350	552M6	87	3	10.52	5.41	0.72	0.64				-0.643856
321	13H5	88	3	9.98	4.62	0.83	0.88	0.99	0.217025	21.9218	-0.184425	-0.0361832	0.301139
336	13H5	88	3	6.81	4.98	1.12	0.85				-0.234465
351	13H5	88	3	5.8	4.48	1.15	1.24				0.31034
52	157H4	89	1	1.51	0.77	-1.86	2.82	1	0	0	1.4957	0	0
67	157H4	89	1	0.44	0.99	1.78	1.73				0.790772
82	157H4	89	1	1.36	0.9	1.52	0.33				-1.59946
53	285H4	90	1	1.44	0.7	5.75	1	1.23333	0.298719	24.2205	0	0.275696	0.336571
68	285H4	90	1	1.44	0.79	5.07	1.13				0.176323
83	285H4	90	1	1.46	1	1.49	1.57				0.650765
54	810G21	91	3	3.5	2.58	1.48	1.32	1.46667	0.181751	12.3921	0.400538	0.54536	0.175022
69	810G21	91	3	4.86	3.99	1.77	1.41				0.495695
84	810G21	91	3	5.25	5.31	1.73	1.67				0.739848
55	452P23	92	3	11.72	7.99	1.08	1.23	1.32333	0.253246	19.1369	0.298658	0.387347	0.266669
70	452P23	92	3	14.43	8.71	0.95	1.13				0.176323
85	452P23	92	3	6.34	5.94	1.66	1.61				0.687061
56	512C24	93	1	1.45	0.94	-0.38	0.43	1	0	0	-1.21759	0	0
71	512C24	93	1	1.58	0.97	-0.68	9.46				3.24184
86	512C24	93	1	1.34	1.4	18.4	6.85				2.7761
57	RP11-285E18	94	3	4.62	3.32	1.29	0.95	0.766667	0.162583	21.2065	-0.0740006	-0.403989	0.295424
72	RP11-285E18	94	3	4.35	3.42	1.15	0.71				-0.494109
87	RP11-285E18	94	3	3.79	1.97	1.36	0.64				-0.643856
322	RP11-157E11	95	3	5.37	5.11	1.67	1.74	1.61333	0.113725	7.04906	0.799087	0.687694	0.10043
337	RP11-157E11	95	3	3.97	3.54	1.9	1.52				0.604071
352	RP11-157E11	95	3	2.85	2.6	1.6	1.58				0.659925
323	488P11	96	1	1.32	0.6	1.93	1.41	0.943333	0.619866	65.7101	0.495695	-0.441471	1.40661
338	488P11	96	1	1.63	1.13	0.75	1.18				0.238787
353	488P11	96	1	1.75	1.01	-0.13	0.24				-2.05889
324	138N13	97	1	1.33	0.76	2.09	-1.24	1	0	0	#NUM!	0	0
339	138N13	97	1	1.3	1.01	-0.38	13.16				3.71809
354	138N13	97	1	1.57	0.99	-1.03	49.54				5.63052
325	349J19	98	3	7.94	6.57	1.64	1.61	1.62	0.175214	10.8157	0.687061	0.69037	0.155998
340	349J19	98	3	7.4	5.2	1.34	1.45				0.536053
355	349J19	98	3	4.65	4.98	1.71	1.8				0.847997
326	132L12	99	3	5.94	4.35	1.18	1.26	1.54	0.266271	17.2903	0.333424	0.608049	0.255955
341	132L12	99	3	4.61	4.68	1.69	1.57				0.650765
356	132L12	99	3	5.16	4.67	1.77	1.79				0.83996
327	159J2	100	3	6.11	3.8	1.09	1.3	1.03	0.376431	36.5467	0.378512	-0.0358308	0.610541
342	159J2	100	3	8.77	3.85	0.67	0.6				-0.736966
357	159J2	100	3	5.07	3.98	1.14	1.19				0.250962
58	182M20	101	3	3.41	2.17	0.95	1.05	1.04	0.0360555	3.46688	0.0703893	0.056	0.0503712
73	182M20	101	3	4.62	2.28	1.05	1				0
88	182M20	101	3	3.08	1.82	1.29	1.07				0.0976108
59	173B14	102	3	6.91	7.12	1.24	1.23	1.1	0.23388	21.2618	0.298658	0.113394	0.331056
74	173B14	102	3	25.17	30.49	1.31	1.24				0.31034
89	173B14	102	3	5.27	2.77	0.78	0.83				-0.268817
60	29G8	103	1	1.64	1.54	-1.13	2.2	1	0	0	1.1375	0	0
75	29G8	103	1	1.28	1.37	5.19	2.43				1.28096
90	29G8	103	1	1.28	0.9	0.54	0.75				-0.415037
328	122K21	104	1	1.25	0.96	-0.21	-4.76	1	0	0	#NUM!	0	0
343	122K21	104	1	1.6	1.07	1.66	1.86				0.895303
358	122K21	104	1	1.79	0.96	-2.77	0.33				-1.59946
329	RP11-332E3	105	3	9.57	3.35	0.45	0.44	0.38	0.052915	13.925	-1.18442	-1.40492	0.195352
344	RP11-332E3	105	3	10.67	3.28	0.4	0.36				-1.47393
359	RP11-332E3	105	3	10.11	3.11	0.31	0.34				-1.55639
330	10M21	106	1	1.71	1.02	-0.01	0.47	1.03667	0	0	-1.08927	-0.144852	0
345	10M21	106	1	1.9	1.24	1.28	1.73				0.790772
360	10M21	106	1	1.54	1.04	-1.88	0.91				-0.136062
183	VECT	110	1	1.2	0.63	0.52	1.97	1.38667	0.53799	38.7974	0.978196	0.399426	0.558388
198	VECT	110	1	1.35	0.89	0.14	0.91				-0.136062
213	VECT	110	1	1.69	1.08	0.65	1.28				0.356144
181	MRV2	111	3	2.74	3.49	3.95	7.29	7.48	1.24591	16.6566	2.86592	2.88985	0.238233
196	MRV2	111	3	2.63	5.1	7.99	6.34				2.66448
211	MRV2	111	3	2.64	6.06	7.34	8.81				3.13914
451	MRV2	112	3	3.24	12	8.45	9.53	9.59	0.158745	1.65532	3.25248	3.2614	0.0237874
466	MRV2	112	3	1.86	4.41	14.79	9.77				3.28836
481	MRV2	112	3	2.26	6.45	8.96	9.47				3.24336
195	ALFA1-3	115	3	2.13	5.76	9.74	10.38	9.54667	1.44338	15.1192	3.37573	3.24322	0.229519
210	ALFA1-3	115	1	0.15	5.54	8.76	10.38				3.37573
225	ALFA1-3	115	3	2.22	5.41	8.4	7.88				2.9782
464	ALFA2-3	118	3	3.21	2.01	1.04	1.12	1.17333	0.083865	7.14758	0.163499	0.228217	0.101192
479	ALFA2-3	118	3	3.38	2.13	1.13	1.13				0.176323
494	ALFA2-3	118	3	3.09	1.86	1.18	1.27				0.344828

## Sheet: sorted by genome  ID
Index	Array Row	Array Column	Spot Row	Spot Column	Name	genome ID	X	Y	Diameter	F Pixels	B Pixels	Footprint	Flags	Ch1 Median	Ch1 Mean	Ch1 SD	Ch1 B Median	Ch1 B Mean	Ch1 B SD	Ch1 % > B + 1 SD	Ch1 % > B + 2 SD	Ch1 F % Sat.	Ch1 Median - B	Ch1 Mean - B	Ch1 SignalNoiseRatio	Ch2 Median	Ch2 Mean	Ch2 SD	Ch2 B Median	Ch2 B Mean	Ch2 B SD	Ch2 % > B + 1 SD	Ch2 % > B + 2 SD	Ch2 F % Sat.	Ch2 Median - B	Ch2 Mean - B	Ch2 SignalNoiseRatio	Ch2 Ratio of Medians	Ch2 Ratio of Means	Ch2 Median of Ratios	Ch2 Mean of Ratios	Ch2 Ratios SD	Ch2 Rgn Ratio	Ch2 Rgn R²	Ch2 Log Ratio	Sum of Medians	Sum of Means	Ch1 N Median	Ch1 N Mean
139	1	2	1	4	468L10	1	13655	14345	130	112	716	45	3	2969	3229	1766.91	611	695	402.41	92	81.3	0	2358	2618	7.38	1736	1958	1238.2	602	715	562.4	74.1	50.9	0	1134	1356	3.09	0.48	0.52	0.47	1.06	4.43	0.49	0.5	-1.06	3492	3974	2969	3229
154	1	2	2	4	468L10	1	13650	14705	110	78	777	40	3	3230	3719	1824.79	663	746	486.66	97.4	91	0	2567	3056	6.64	2892	3043	1513.4	581	733	636.72	89.7	75.6	0	2311	2462	4.54	0.9	0.81	0.81	0.84	0.35	0.69	0.69	-0.15	4878	5518	3230	3719
169	1	2	3	4	468L10	1	13645	15070	100	62	777	38	3	3288	3813	2221.53	630	727	497.52	93.5	85.5	0	2658	3183	6.61	2073	2204	1242.46	514	670	639.7	79	59.7	0	1559	1690	3.24	0.59	0.53	0.58	0.6	0.35	0.36	0.42	-0.77	4217	4873	3288	3813
140	1	2	1	5	2A19	2	14020	14350	200	293	550	34	1	726	910	693.3	609	693	420.15	32.1	15.4	0	117	301	1.73	566	762	743.78	461	620	564.13	24.2	13	0	105	301	1	0.9	1	0.91	1.49	1.88	0.58	0.29	-0.16	222	602	726	910
155	1	2	2	5	2A19	2	14010	14710	200	293	550	22	1	652	752	492.69	614	702	455.38	20.1	7.5	0	38	138	1.43	315	427	395.27	399	552	549.23	9.6	2	0	-83	28	0.57	-2.21	0.2	0.97	1.09	0.94	0.6	0.55	0	-46	166	652	752
170	1	2	3	5	2A19	2	14010	15090	200	293	550	22	1	816	903	534.19	632	712	435.84	30.4	10.9	0	184	271	1.87	477	609	570.31	383	516	462.63	24.6	9.2	0	94	226	1.03	0.51	0.83	0.69	1.03	1.03	0.65	0.37	-0.97	278	497	816	903
141	1	2	1	6	318C5	3	14395	14350	110	78	777	31	3	1263	2051	2094.43	509	579	366.68	73.1	51.3	0	754	1542	3.44	1011	1266	1129.16	329	431	398.59	66.7	43.6	0	682	937	2.54	0.9	0.61	0.76	1.01	1.15	0.45	0.69	-0.14	1436	2479	1263	2051
156	1	2	2	6	318C5	3	14395	14715	130	112	716	29	3	1345	1777	1452.31	493	552	359.04	75.9	53.6	0	852	1284	3.75	796	1259	1293.05	312	421	374.45	60.7	37.5	0	484	947	2.13	0.57	0.74	0.66	0.93	1.26	0.58	0.42	-0.82	1336	2231	1345	1777
171	1	2	3	6	318C5	3	14395	15095	100	60	812	30	3	1531	2528	2544.82	545	599	388.45	83.3	63.3	0	986	1983	3.94	940	1304	1202.99	360	462	491.05	55	31.7	0	580	944	1.91	0.59	0.48	0.57	0.56	0.32	0.36	0.58	-0.77	1566	2927	1531	2528
142	1	2	1	7	213F11	4	14765	14345	170	208	620	22	3	3625	3734	1395.83	666	737	435.38	99.5	96.6	0	2959	3068	8.33	1917	2108	1211.51	407	518	446.14	87	76.4	0	1510	1701	4.3	0.51	0.55	0.5	0.54	0.25	0.67	0.6	-0.97	4469	4769	3625	3734
157	1	2	2	7	213F11	4	14760	14725	180	230	585	21	3	3240	3344	1360.93	717	789	462.54	96.1	92.6	0	2523	2627	7	2111	2280	1154.62	487	569	455.74	88.7	76.5	0	1624	1793	4.63	0.64	0.68	0.65	0.82	1.28	0.61	0.52	-0.64	4147	4420	3240	3344
172	1	2	3	7	213F11	4	14760	15085	190	250	585	16	3	2937	3111	1765.12	655	729	428.31	87.6	80	0	2282	2456	6.86	1992	2108	1232.41	423	523	542.25	80.8	66.4	0	1569	1685	3.67	0.69	0.69	0.72	0.86	0.8	0.49	0.5	-0.54	3851	4141	2937	3111
143	1	2	1	8	13B15	5	15135	14350	160	180	681	18	3	1621	1700	793.01	560	617	412.43	83.3	64.4	0	1061	1140	3.93	1374	1566	973.25	351	462	434.23	80.6	56.7	0	1023	1215	3.16	0.96	1.07	1.04	1.58	3.41	0.78	0.41	-0.05	2084	2355	1621	1700
158	1	2	2	8	13B15	5	15135	14725	170	208	620	19	3	1408	1546	766.98	591	668	422.58	76	48.6	0	817	955	3.33	1317	1441	861.74	372	485	428.71	74	54.8	0	945	1069	3.07	1.16	1.12	1.14	1.33	1.62	0.78	0.49	0.21	1762	2024	1408	1546
173	1	2	3	8	13B15	5	15135	15095	190	256	620	16	3	1280	1390	715.38	588	664	393.62	69.5	46.1	0	692	802	3.25	1120	1280	958.76	363	498	459.83	63.3	42.6	0	757	917	2.44	1.09	1.14	1.08	1.6	5.15	1.06	0.63	0.13	1449	1719	1280	1390
144	1	2	1	9	261A1	6	15500	14360	200	293	550	22	1	721	774	514.89	555	632	485.57	20.5	5.8	0	166	219	1.48	433	549	499.49	299	418	399.46	30.4	11.9	0	134	250	1.08	0.81	1.14	1.07	1.56	2.98	0.65	0.45	-0.31	300	469	721	774
159	1	2	2	9	261A1	6	15510	14720	200	293	550	13	1	602	702	443.56	554	611	374	28.7	10.9	0	48	148	1.61	434	528	438.6	330	445	419.39	25.9	7.2	0	104	198	1.03	2.17	1.34	1.14	1.49	1.36	0.7	0.5	1.12	152	346	602	702
174	1	2	3	9	261A1	6	15500	15100	200	293	550	14	1	631	769	656.87	538	604	369.8	29.7	10.9	0	93	231	1.71	421	581	549.27	355	463	432.75	29	12.6	0	66	226	0.97	0.71	0.98	1.01	1.15	0.7	0.53	0.4	-0.49	159	457	631	769
409	2	2	1	4	331L19	7	13715	23270	150	154	681	50	3	2310	2489	1134.77	515	567	372.05	97.4	90.3	0	1795	1974	6.21	929	1144	799.82	399	501	441.28	56.5	33.1	0	530	745	2.11	0.3	0.38	0.32	0.39	0.24	0.58	0.67	-1.76	2325	2719	2310	2489
424	2	2	2	4	331L19	7	13710	23655	170	196	585	49	3	1922	2039	922.51	538	619	424.56	88.3	71.4	0	1384	1501	4.53	905	1075	774.5	339	440	391.77	60.7	39.8	0	566	736	2.31	0.41	0.49	0.45	0.54	0.38	0.63	0.55	-1.29	1950	2237	1922	2039
439	2	2	3	4	331L19	7	13715	24025	170	208	620	52	3	2162	2188	1004.31	614	693	455.45	84.1	71.2	0	1548	1574	4.75	928	1111	833.64	483	600	581.49	43.8	19.7	0	445	628	1.6	0.29	0.4	0.42	0.68	2.27	0.63	0.58	-1.8	1993	2202	2162	2188
410	2	2	1	5	211D10	8	14055	23225	150	156	716	37	3	1426	1501	734.94	480	562	373.64	80.8	60.9	0	946	1021	3.82	960	1078	712.33	338	457	422.01	62.2	37.2	0	622	740	2.27	0.66	0.72	0.66	1.03	2.63	0.71	0.54	-0.6	1568	1761	1426	1501
425	2	2	2	5	211D10	8	14060	23610	180	225	550	29	3	1062	1188	692.66	486	570	405.04	63.1	37.3	0	576	702	2.62	883	1033	743.13	320	452	434.55	58.7	35.1	0	563	713	2.03	0.98	1.02	1.01	1.14	0.71	0.76	0.5	-0.03	1139	1415	1062	1188
440	2	2	3	5	211D10	8	14060	23965	140	134	681	46	3	1201	1363	772	558	624	396.41	67.2	43.3	0	643	805	3.03	900	1090	948.17	434	554	512.29	46.3	26.1	0	466	656	1.76	0.72	0.81	0.72	1.07	1.27	0.55	0.2	-0.46	1109	1461	1201	1363
411	2	2	1	6	129M14	9	14435	23255	100	60	812	14	3	3517	3793	2635.67	506	588	415.21	93.3	85	0	3011	3287	8.47	1543	1718	1197.48	331	478	591.75	66.7	50	0	1212	1387	2.61	0.4	0.42	0.41	0.44	0.17	0.34	0.56	-1.31	4223	4674	3517	3793
426	2	2	2	6	129M14	9	14445	23605	100	60	812	37	3	3685	3978	2036.95	510	593	411.78	96.7	93.3	0	3175	3468	8.95	1943	2035	1217.31	416	728	952.33	68.3	35	0	1527	1619	2.04	0.48	0.47	0.48	0.47	0.19	0.49	0.66	-1.06	4702	5087	3685	3978
441	2	2	3	6	129M14	9	14435	23970	100	62	777	40	3	3166	3219	1560.56	502	575	369.71	100	91.9	0	2664	2717	8.56	1104	1258	753.03	360	491	454.85	72.6	37.1	0	744	898	2.43	0.28	0.33	0.31	0.35	0.18	0.34	0.49	-1.84	3408	3615	3166	3219
412	2	2	1	7	1L24	10	14805	23255	120	88	812	7	3	1956	2610	2384.09	535	610	401.13	87.5	72.7	0	1421	2075	4.88	1592	2076	1847.87	384	515	472.89	84.1	61.4	0	1208	1692	3.37	0.85	0.82	0.8	1.14	1.04	0.17	0.05	-0.23	2629	3767	1956	2610
427	2	2	2	7	1L24	10	14805	23615	110	80	812	20	3	1960	2385	1824.68	504	573	376.71	93.8	81.3	0	1456	1881	5.2	1190	1595	1642.42	378	667	826.53	48.8	21.3	0	812	1217	1.44	0.56	0.65	0.56	0.8	1.22	0.67	0.56	-0.84	2268	3098	1960	2385
442	2	2	3	7	1L24	10	14805	23975	120	88	812	33	3	1999	2412	2166.57	529	600	390.67	90.9	81.8	0	1470	1883	5.12	932	1457	1128.12	366	493	460.61	63.6	45.5	0	566	1091	2.02	0.39	0.58	0.63	0.72	0.58	0.21	0.16	-1.38	2036	2974	1999	2412
413	2	2	1	8	BAC11	11	15180	23260	200	293	550	3	1	685	808	555.85	532	611	415.17	32.4	10.6	0	153	276	1.65	405	529	467.25	377	497	484.81	20.8	5.8	0	28	152	0.84	0.18	0.55	0.61	1	1.27	0.48	0.33	-2.45	181	428	685	808
428	2	2	2	8	BAC11	11	15170	23630	200	293	550	8	1	741	834	581.54	513	603	488.87	34.5	6.8	0	228	321	1.52	413	521	463.32	309	438	449.59	23.5	6.8	0	104	212	0.92	0.46	0.66	0.57	0.81	0.75	0.48	0.36	-1.13	332	533	741	834
443	2	2	3	8	BAC11	11	15180	24000	200	293	550	8	1	715	819	495.79	508	627	575.05	26.3	5.5	0	207	311	1.24	373	460	385.35	418	547	603.6	8.9	1.4	0	-44	42	0.62	-0.22	0.14	0.31	0.52	0.54	0.59	0.58	0	162	353	715	819
414	2	2	1	9	229I7	12	15540	23255	170	196	585	15	3	2638	2959	1895.08	551	628	441.86	94.9	85.2	0	2087	2408	5.97	1520	1697	1081.83	368	492	453.99	76	60.2	0	1152	1329	3.35	0.55	0.55	0.54	0.62	0.78	0.34	0.36	-0.86	3239	3737	2638	2959
429	2	2	2	9	229I7	12	15545	23625	160	172	716	13	3	2499	2923	1866.29	521	577	361.99	99.4	97.1	0	1978	2402	6.9	1390	1609	1073.99	341	482	472.44	76.7	56.4	0	1049	1268	2.94	0.53	0.53	0.55	0.59	0.4	0.32	0.31	-0.92	3027	3670	2499	2923
444	2	2	3	9	229I7	12	15550	23995	170	196	585	14	3	2360	2677	1513.33	493	579	381.93	96.4	89.3	0	1867	2184	6.18	1331	1585	1072.95	376	470	425.24	79.6	57.7	0	955	1209	3.13	0.51	0.55	0.53	0.62	0.42	0.48	0.45	-0.97	2822	3393	2360	2677
145	1	2	1	10	326D19	13	15880	14350	140	137	646	13	3	2869	3572	2258.64	599	650	432.69	95.6	83.9	0	2270	2973	6.63	2063	2430	1567.7	350	452	399.66	89.1	78.8	0	1713	2080	5.16	0.75	0.7	0.7	0.88	0.97	0.53	0.57	-0.41	3983	5053	2869	3572
160	1	2	2	10	326D19	13	15885	14730	130	108	681	20	3	2851	3755	2452.75	646	695	406.17	93.5	88	0	2205	3109	7.02	2146	2480	1631.99	361	469	422.34	89.8	78.7	0	1785	2119	5.08	0.81	0.68	0.75	0.78	0.42	0.48	0.52	-0.3	3990	5228	2851	3755
175	1	2	3	10	326D19	13	15885	15105	130	112	716	21	3	2821	3329	2168.63	608	671	393.36	97.3	87.5	0	2213	2721	7.17	2051	2353	1577.95	404	557	590.97	83.9	67.9	0	1647	1949	3.47	0.74	0.72	0.71	0.89	0.76	0.49	0.45	-0.43	3860	4670	2821	3329
2	1	1	1	2	505O16	14	7230	14405	120	96	777	20	3	1795	2062	1203.41	527	578	386.77	88.5	72.9	0	1268	1535	4.64	1296	1353	730.17	303	419	393.08	77.1	60.4	0	993	1050	3.3	0.78	0.68	0.76	0.72	0.33	0.44	0.53	-0.35	2261	2585	1795	2062
17	1	1	2	2	505O16	14	7240	14770	150	149	646	14	3	1407	1593	1149.46	464	530	377.27	85.9	63.8	0	943	1129	3.73	1095	1271	962.61	338	468	483.07	63.8	38.3	0	757	933	2.27	0.8	0.83	0.76	0.91	0.65	0.3	0.13	-0.32	1700	2062	1407	1593
32	1	1	3	2	505O16	14	7245	15145	120	88	812	18	3	1483	1996	1687.75	489	553	367.34	81.8	61.4	0	994	1507	4.04	1191	1482	1146	315	431	444.81	78.4	48.9	0	876	1167	2.68	0.88	0.77	0.92	2.08	7.57	0.21	0.1	-0.18	1870	2674	1483	1996
146	1	2	1	11	223F20	15	16245	14350	100	62	777	16	3	2422	2754	1546.97	561	612	385.54	98.4	88.7	0	1861	2193	6.28	1423	1617	815.07	341	445	432.07	87.1	67.7	0	1082	1276	3.29	0.58	0.58	0.61	0.7	0.47	0.24	0.21	-0.78	2943	3469	2422	2754
161	1	2	2	11	223F20	15	16255	14720	140	134	681	8	3	1757	1970	1386.63	611	656	405.12	81.3	62.7	0	1146	1359	4.34	911	1380	899.9	364	450	371.88	71.6	56	0	547	1016	2.45	0.48	0.75	0.79	1.23	2.17	0.31	0.23	-1.07	1693	2375	1757	1970
176	1	2	3	11	223F20	15	16245	15105	130	112	716	22	3	2115	2427	1658.99	659	743	532.02	78.6	66.1	0	1456	1768	3.98	1370	1489	932.7	424	526	437.31	74.1	52.7	0	946	1065	3.13	0.65	0.6	0.62	0.78	0.7	0.32	0.32	-0.62	2402	2833	2115	2427
3	1	1	1	3	rp11-424e21	16	7610	14405	120	96	777	20	3	2238	2713	2460.3	459	522	348.67	92.7	83.3	0	1779	2254	6.42	1303	1441	836.48	317	410	370.66	82.3	64.6	0	986	1124	3.52	0.55	0.5	0.56	0.72	0.61	0.16	0.23	-0.85	2765	3378	2238	2713
18	1	1	2	3	rp11-424e21	16	7625	14770	110	78	777	19	3	2006	2678	2693.19	513	575	366.17	94.9	82.1	0	1493	2165	5.48	1273	1408	791.32	327	425	381.74	80.8	56.4	0	946	1081	3.33	0.63	0.5	0.63	0.7	0.52	0.19	0.42	-0.66	2439	3246	2006	2678
33	1	1	3	3	rp11-424e21	16	7620	15145	110	78	777	16	3	2252	3056	2911.95	514	589	393.52	98.7	92.3	0	1738	2542	5.72	1546	1575	782.67	319	438	409.49	87.2	66.7	0	1227	1256	3.78	0.71	0.49	0.68	0.65	0.35	0.11	0.18	-0.5	2965	3798	2252	3056
147	1	2	1	12	298H15	17	16620	14335	210	312	469	14	3	3715	3881	2120.91	721	799	491.72	85.9	82.7	0	2994	3160	7.56	3021	3304	1977.55	473	595	514.77	89.1	80.4	0	2548	2831	5.87	0.85	0.9	0.86	1.44	7.66	0.78	0.69	-0.23	5542	5991	3715	3881
162	1	2	2	12	298H15	17	16620	14725	180	230	585	19	3	4036	4212	1582.97	737	805	458.8	99.1	98.3	0	3299	3475	8.8	3127	3430	1640.18	523	621	498.71	97	91.7	0	2604	2907	6.27	0.79	0.84	0.8	1.57	11.24	0.83	0.65	-0.34	5903	6382	4036	4212
177	1	2	3	12	298H15	17	16625	15095	200	276	620	13	3	3567	4057	1759.77	758	827	496.35	93.8	89.5	0	2809	3299	7.19	3246	3315	1670.39	545	668	568.72	90.9	82.6	0	2701	2770	5.71	0.96	0.84	0.84	0.97	1.17	0.77	0.66	-0.06	5510	6069	3567	4057
4	1	1	1	4	390J12	18	7995	14400	120	96	777	17	3	2792	3354	2352.68	484	551	355.94	97.9	90.6	0	2308	2870	7.84	1092	1387	994.01	283	408	386.61	76	52.1	0	809	1104	2.82	0.35	0.38	0.36	0.5	0.88	0.25	0.36	-1.51	3117	3974	2792	3354
19	1	1	2	4	390J12	18	7995	14765	130	112	716	10	3	1834	2465	2078.42	501	557	355.14	94.6	86.6	0	1333	1964	5.16	1082	1260	888.64	298	435	420.23	70.5	46.4	0	784	962	2.57	0.59	0.49	0.54	0.58	0.38	0.27	0.39	-0.77	2117	2926	1834	2465
34	1	1	3	4	390J12	18	7995	15135	100	60	812	8	3	2607	3382	2405.34	489	538	333.54	98.3	90	0	2118	2893	7.82	1135	1424	1070.28	324	447	425.14	80	46.7	0	811	1100	2.67	0.38	0.38	0.37	0.47	0.42	0.2	0.21	-1.38	2929	3993	2607	3382
148	1	2	1	13	37K18	19	17000	14350	200	293	550	17	1	1514	2211	2295.16	559	615	372.49	74.1	59	0	955	1652	4.06	1065	1348	1064.08	410	492	435.46	61.8	41.3	0	655	938	2.45	0.69	0.57	0.71	1.22	2.62	0.2	0.18	-0.54	1610	2590	1514	2211
163	1	2	2	13	37K18	19	16995	14735	100	60	812	29	3	3687	5313	3425.22	564	628	391.21	98.3	98.3	0	3123	4749	9.42	2554	3172	1891.25	390	488	421.61	95	85	0	2164	2782	6.06	0.69	0.59	0.64	0.7	0.46	0.33	0.37	-0.53	5287	7531	3687	5313
178	1	2	3	13	37K18	19	16990	15105	100	62	777	29	3	3244	5143	3788.4	611	683	420.84	100	100	0	2633	4532	7.71	1901	2444	1513.31	389	499	446.5	93.5	79	0	1512	2055	4.26	0.57	0.45	0.52	0.57	0.39	0.16	0.17	-0.8	4145	6587	3244	5143
5	1	1	1	5	111B1	20	8395	14405	100	60	812	36	3	4349	6178	4867.94	557	620	392.4	98.3	96.7	0	3792	5621	11.08	2551	3688	3062.65	329	437	383.93	93.3	81.7	0	2222	3359	6.64	0.59	0.6	0.54	0.65	0.5	0.49	0.61	-0.77	6014	8980	4349	6178
20	1	1	2	5	111B1	20	8380	14785	110	78	777	30	3	3086	5189	4683.6	564	646	419.44	100	98.7	0	2522	4625	7.36	1943	4117	4826.54	365	494	460.97	92.3	75.6	0	1578	3752	4.21	0.63	0.81	0.61	0.93	1.04	0.5	0.23	-0.68	4100	8377	3086	5189
35	1	1	3	5	111B1	20	8370	15155	130	108	681	23	3	2314	3990	4294.94	652	706	407.93	94.4	84.3	0	1662	3338	5.67	1965	2979	2961.93	495	615	518.59	88	65.7	0	1470	2484	3.79	0.88	0.74	0.85	1.1	1	0.19	0.08	-0.18	3132	5822	2314	3990
149	1	2	1	14	335P18	21	17370	14375	130	108	681	42	3	4485	4574	1918.07	573	638	415	100	97.2	0	3912	4001	10.81	1387	1575	1375.53	286	410	404.31	78.7	62	0	1101	1289	3.43	0.28	0.32	0.29	0.33	0.23	0.4	0.31	-1.83	5013	5290	4485	4574
164	1	2	2	14	335P18	21	17375	14735	120	88	812	28	3	5141	5251	1822.49	548	594	366.9	100	100	0	4593	4703	14.01	1563	1744	1053.66	328	448	420.46	81.8	65.9	0	1235	1416	3.72	0.27	0.3	0.28	0.3	0.16	0.41	0.49	-1.89	5828	6119	5141	5251
179	1	2	3	14	335P18	21	17370	15125	130	108	681	44	3	4316	4482	1839.97	560	713	1059.57	95.4	83.3	0	3756	3922	4.07	1565	1593	876.29	336	492	633.86	74.1	46.3	0	1229	1257	2.47	0.33	0.32	0.32	0.44	1.18	0.41	0.74	-1.61	4985	5179	4316	4482
6	1	1	1	6	109K20	22	8755	14405	180	216	620	23	3	3184	3368	1620.31	609	686	428.62	98.6	95.8	0	2575	2759	7.43	1180	1260	755.52	391	506	439.86	68.1	46.3	0	789	869	2.68	0.31	0.31	0.32	0.34	0.19	0.29	0.38	-1.71	3364	3628	3184	3368
21	1	1	2	6	109K20	22	8745	14770	170	196	585	11	3	2361	3194	1623.41	601	667	428.88	98	93.4	0	1760	2593	5.51	1203	1268	817.58	397	547	478.24	63.8	41.8	0	806	871	2.52	0.46	0.34	0.37	0.38	0.22	0.33	0.44	-1.13	2566	3464	2361	3194
36	1	1	3	6	109K20	22	8755	15140	170	196	585	14	3	3177	3376	1671.57	618	702	466.41	96.4	93.9	0	2559	2758	6.81	1103	1314	890.06	453	566	454.37	60.2	42.9	0	650	861	2.43	0.25	0.31	0.28	0.31	0.19	0.41	0.6	-1.98	3209	3619	3177	3376
415	2	2	1	10	495K23	23	15915	23255	110	80	812	18	3	2347	2739	1917.03	596	660	416.37	87.5	73.8	0	1751	2143	5.64	1136	1284	796.1	384	493	465.17	66.3	42.5	0	752	900	2.44	0.43	0.42	0.45	0.53	0.46	0.28	0.45	-1.22	2503	3043	2347	2739
430	2	2	2	10	495K23	23	15925	23615	100	60	812	20	3	2652	3066	1999.72	559	626	397.44	93.3	86.7	0	2093	2507	6.67	1103	1409	984.92	367	483	431.31	70	43.3	0	736	1042	2.56	0.35	0.42	0.35	0.65	1.56	0.35	0.5	-1.51	2829	3549	2652	3066
445	2	2	3	10	495K23	23	15925	23995	120	88	812	15	3	2116	2509	1670.48	574	634	370.12	90.9	83	0	1542	1935	5.72	1161	1277	790.62	347	448	398.96	73.9	51.1	0	814	930	2.91	0.53	0.48	0.5	0.52	0.23	0.31	0.42	-0.92	2356	2865	2116	2509
272	2	1	1	2	RP11-187e23	24	7295	23245	190	256	620	30	3	4335	4465	1983.42	778	875	514.6	94.9	89.5	0	3557	3687	8.42	2763	2963	1705.02	581	701	642.7	89.8	72.3	0	2182	2382	4.3	0.61	0.65	0.59	1.02	4.53	0.61	0.51	-0.71	5739	6069	4335	4465
287	2	1	2	2	RP11-187e23	24	7300	23605	190	250	585	36	3	4125	4324	1948.36	732	812	472.17	96.8	92.8	0	3393	3592	8.74	2773	2886	1374.89	510	631	483.08	92.4	84.8	0	2263	2376	5.74	0.67	0.66	0.68	0.73	0.34	0.56	0.63	-0.58	5656	5968	4125	4324
302	2	1	3	2	RP11-187e23	24	7295	23965	210	316	504	38	3	3227	3346	1827.45	701	792	446.81	86.1	79.1	0	2526	2645	7.22	2172	2549	1545.45	628	714	540.53	78.5	68.4	0	1544	1921	4.02	0.61	0.73	0.72	0.79	0.56	0.76	0.81	-0.71	4070	4566	3227	3346
416	2	2	1	11	24H17	25	16285	23265	160	172	716	26	3	6561	7495	4257.35	726	790	446.15	98.3	98.3	0	5835	6769	14.71	2443	2832	1873.89	468	574	503.69	90.7	80.2	0	1975	2364	4.85	0.34	0.35	0.34	0.38	0.39	0.27	0.38	-1.56	7810	9133	6561	7495
431	2	2	2	11	24H17	25	16290	23630	160	177	646	21	3	5019	6318	4712.83	658	719	419.27	100	98.9	0	4361	5660	11.97	2135	2442	1505.34	495	615	620.55	84.7	65	0	1640	1947	3.44	0.38	0.34	0.37	0.38	0.22	0.17	0.29	-1.41	6001	7607	5019	6318
446	2	2	3	11	24H17	25	16295	24005	160	172	716	16	3	5485	6584	4032.54	643	697	428.77	99.4	98.8	0	4842	5941	12.79	2026	2268	1598.91	386	534	578.33	82	65.7	0	1640	1882	3.5	0.34	0.32	0.32	0.35	0.2	0.22	0.31	-1.56	6482	7823	5485	6584
273	2	1	1	3	22C22	26	7675	23245	110	80	812	32	3	3441	6117	6021.45	861	949	521.48	91.3	83.8	0	2580	5256	6.6	2168	2872	2418.71	521	647	523.24	80	63.8	0	1647	2351	4.14	0.64	0.45	0.52	0.83	1.88	0.16	0.16	-0.65	4227	7607	3441	6117
288	2	1	2	3	22C22	26	7675	23605	100	60	812	33	3	3415	6398	6473.03	729	812	496.85	95	83.3	0	2686	5669	6.87	2281	3582	3199.79	512	638	506.77	81.7	68.3	0	1769	3070	4.5	0.66	0.54	0.61	0.83	0.8	0.4	0.66	-0.6	4455	8739	3415	6398
303	2	1	3	3	22C22	26	7655	23975	100	60	812	18	3	2983	5455	6234.19	685	787	489.77	88.3	75	0	2298	4770	6.09	1987	2831	2465.18	523	655	537.65	80	66.7	0	1464	2308	3.7	0.64	0.48	0.66	0.92	1.46	0.3	0.57	-0.65	3762	7078	2983	5455
417	2	2	1	12	138D23	27	16680	23305	120	96	777	45	3	6631	7170	3672.99	873	931	530.29	97.9	93.8	0	5758	6297	12.5	4046	4076	2498.45	572	708	568.91	85.4	75	0	3474	3504	7.11	0.6	0.56	0.56	0.66	1.09	0.6	0.78	-0.73	9232	9801	6631	7170
432	2	2	2	12	138D23	27	16675	23665	130	112	716	33	3	5176	6062	3259.44	739	830	497.41	100	97.3	0	4437	5323	10.41	2332	3432	2037.75	486	574	488.13	89.3	86.6	0	1846	2946	4.78	0.42	0.55	0.55	0.6	0.31	0.51	0.66	-1.27	6283	8269	5176	6062
447	2	2	3	12	138D23	27	16675	24035	130	112	716	30	3	3891	5103	3246.24	657	734	487.39	99.1	96.4	0	3234	4446	7.98	2363	3119	1997.88	416	535	519.36	94.6	80.4	0	1947	2703	4.55	0.6	0.61	0.62	0.73	0.9	0.53	0.73	-0.73	5181	7149	3891	5103
274	2	1	1	4	576O3	28	8045	23235	200	276	620	24	3	5028	5457	3316.17	774	863	484.64	93.1	88.4	0	4254	4683	10.37	2953	3117	1773.88	484	624	529.4	89.1	80.8	0	2469	2633	5.58	0.58	0.56	0.59	0.86	2.73	0.45	0.72	-0.78	6723	7316	5028	5457
289	2	1	2	4	576O3	28	8055	23615	190	256	620	34	3	4155	4665	2250.22	749	839	520.21	98	96.9	0	3406	3916	7.99	2759	3010	1565.47	472	597	485	93.8	86.7	0	2287	2538	5.69	0.67	0.65	0.66	0.65	0.2	0.57	0.67	-0.57	5693	6454	4155	4665
304	2	1	3	4	576O3	28	8055	23985	190	256	620	34	3	4028	4490	2354.93	700	787	497.05	98.4	94.5	0	3328	3790	8.1	2534	2830	1677.19	530	659	530.64	88.7	78.5	0	2004	2300	4.78	0.6	0.61	0.61	0.91	3.62	0.39	0.29	-0.73	5332	6090	4028	4490
418	2	2	1	13	346A3	29	17030	23275	150	154	681	39	3	5754	6508	3278.16	919	989	568.94	100	99.4	0	4835	5589	10.11	3041	3394	1816.54	578	701	662.85	92.2	81.2	0	2463	2816	4.59	0.51	0.5	0.51	0.51	0.2	0.47	0.71	-0.97	7298	8405	5754	6508
433	2	2	2	13	346A3	29	17030	23640	140	137	646	37	3	6367	7024	3136.99	803	895	510.38	100	100	0	5564	6221	12.48	3354	3509	1576.59	556	698	595.08	92.7	88.3	0	2798	2953	5.64	0.5	0.47	0.49	0.49	0.19	0.41	0.66	-0.99	8362	9174	6367	7024
448	2	2	3	13	346A3	29	17040	24005	150	154	681	27	3	4240	4720	2647.11	714	809	457.43	99.4	98.1	0	3526	4006	9.27	2168	2318	1353.71	559	686	566.84	82.5	68.8	0	1609	1759	3.82	0.46	0.44	0.46	0.49	0.3	0.39	0.58	-1.13	5135	5765	4240	4720
275	2	1	1	5	531B22	30	8435	23240	200	280	585	36	3	2821	3955	2067.94	732	807	467.82	91.1	86.1	0	2089	3223	6.03	2071	2227	1322.27	605	705	550.73	77.1	60.4	0	1466	1622	3.76	0.7	0.5	0.51	0.55	0.34	0.49	0.58	-0.51	3555	4845	2821	3955
290	2	1	2	5	531B22	30	8435	23625	180	216	620	37	3	3685	4065	2075.55	722	781	456.93	97.2	94.9	0	2963	3343	8.06	2310	2381	1070.81	522	630	512.36	90.3	79.2	0	1788	1859	4.51	0.6	0.56	0.61	0.69	0.65	0.35	0.46	-0.73	4751	5202	3685	4065
305	2	1	3	5	531B22	30	8430	23985	190	250	585	31	3	3616	3869	1808.86	722	819	507.78	95.6	91.6	0	2894	3147	7.12	1931	2164	1137.65	530	638	497.67	86.8	68.4	0	1401	1634	3.88	0.48	0.52	0.5	0.59	0.48	0.39	0.38	-1.05	4295	4781	3616	3869
276	2	1	1	6	631G24	31	8810	23245	170	196	585	33	3	4297	4800	2580.85	657	720	447.13	96.4	94.9	0	3640	4143	9.61	3290	3637	1993.22	451	572	479.67	95.4	88.3	0	2839	3186	6.86	0.78	0.77	0.74	0.82	0.38	0.47	0.37	-0.36	6479	7329	4297	4800
291	2	1	2	6	631G24	31	8805	23605	160	172	716	29	3	4251	4829	2434.69	670	737	449.56	97.7	97.1	0	3581	4159	9.46	3221	3316	1658.2	528	663	570.03	91.9	83.1	0	2693	2788	5.65	0.75	0.67	0.7	0.77	0.56	0.44	0.43	-0.41	6274	6947	4251	4829
306	2	1	3	6	631G24	31	8805	23980	170	196	585	29	3	2966	3437	2175.65	625	693	403.96	96.4	90.8	0	2341	2812	7.34	2117	2573	1783.17	477	575	459.97	88.3	75	0	1640	2096	4.6	0.7	0.75	0.7	1.08	2.37	0.36	0.19	-0.51	3981	4908	2966	3437
7	1	1	1	7	520F22	32	9130	14400	190	253	550	18	3	3798	3944	1527.51	741	808	480.08	97.2	95.7	0	3057	3203	7.91	2568	2679	1474.25	572	682	531.53	87.4	74.3	0	1996	2107	4.83	0.65	0.66	0.65	0.69	0.71	0.72	0.56	-0.62	5053	5310	3798	3944
22	1	1	2	7	520F22	32	9125	14765	200	276	620	7	3	3289	3560	1761.77	808	851	459.09	91.3	85.1	0	2481	2752	7.16	2141	2383	1298.62	557	669	517.93	83.7	69.2	0	1584	1826	4.13	0.64	0.66	0.64	0.78	1.08	0.63	0.72	-0.65	4065	4578	3289	3560
37	1	1	3	7	520F22	32	9130	15145	190	250	585	15	3	3646	3820	1584.01	711	802	501.62	97.2	94	0	2935	3109	7.27	2365	2520	1222.92	490	587	493.53	90	77.2	0	1875	2030	4.79	0.64	0.65	0.65	0.67	0.33	0.64	0.69	-0.65	4810	5139	3646	3820
8	1	1	1	8	51P14	33	9505	14395	100	60	812	12	3	2066	2653	2501.61	562	649	447.22	83.3	65	0	1504	2091	4.62	1276	2015	1807.85	409	535	477.95	78.3	45	0	867	1606	2.67	0.58	0.77	0.73	0.95	0.68	0.4	0.31	-0.79	2371	3697	2066	2653
23	1	1	2	8	51P14	33	9500	14765	130	108	681	6	3	1467	2069	2179.08	588	641	395.01	74.1	54.6	0	879	1481	3.71	1502	1858	1658.27	441	561	478.05	75.9	53.7	0	1061	1417	3.14	1.21	0.96	1.2	2.31	8	0.37	0.23	0.27	1940	2898	1467	2069
38	1	1	3	8	51P14	33	9505	15165	130	112	716	33	3	1109	1675	2116.24	565	616	358.56	60.7	42.9	0	544	1110	3.09	910	1572	2325.75	373	488	419.41	54.5	40.2	0	537	1199	2.17	0.99	1.08	1.04	1.8	2.57	0.17	0.02	-0.02	1081	2309	1109	1675
9	1	1	1	9	562L19	34	9875	14405	140	124	716	20	3	1186	1381	879.97	495	562	391.9	74.2	40.3	0	691	886	3.03	1143	1313	794.26	334	441	381.2	79	52.4	0	809	979	3	1.17	1.1	1.16	1.95	4.75	0.41	0.2	0.23	1500	1865	1186	1381
24	1	1	2	9	562L19	34	9885	14770	160	180	681	14	3	1017	1269	908.4	506	573	356.26	65	38.9	0	511	763	2.85	883	1061	895.38	378	461	395.04	57.8	33.9	0	505	683	2.24	0.99	0.9	0.92	1.33	2.31	0.47	0.23	-0.02	1016	1446	1017	1269
39	1	1	3	9	562L19	34	9885	15155	100	60	812	23	3	1679	2066	1588.4	581	641	385.21	83.3	70	0	1098	1485	4.36	1141	1502	1390.97	373	472	421.97	65	45	0	768	1129	2.7	0.7	0.76	0.68	0.86	0.81	0.29	0.11	-0.52	1866	2614	1679	2066
10	1	1	1	10	248N6	35	10260	14405	150	154	681	21	3	2247	2675	1960.71	566	609	361.58	94.2	86.4	0	1681	2109	6.21	1434	1842	1896.93	393	499	442.74	77.9	60.4	0	1041	1449	3.24	0.62	0.69	0.62	0.95	1.14	0.23	0.06	-0.69	2722	3558	2247	2675
25	1	1	2	10	248N6	35	10265	14785	140	124	716	28	3	2219	2788	2429.94	608	657	403.69	93.5	82.3	0	1611	2180	5.5	1657	2067	1758.13	327	445	401.08	85.5	74.2	0	1330	1740	4.13	0.83	0.8	0.82	1.13	1.68	0.13	0.03	-0.28	2941	3920	2219	2788
40	1	1	3	10	248N6	35	10260	15155	120	96	777	23	3	2207	3020	3221.5	535	612	385.92	93.8	79.2	0	1672	2485	5.72	1646	2132	2015.42	415	528	448.08	82.3	62.5	0	1231	1717	3.67	0.74	0.69	0.69	2.54	16.04	0.21	0.11	-0.44	2903	4202	2207	3020
11	1	1	1	11	521L15	36	10635	14415	120	88	812	30	3	3552	4436	3075.64	507	636	1043.17	95.5	78.4	0	3045	3929	3.41	1910	2176	1188.47	332	468	565.72	87.5	70.5	0	1578	1844	3.38	0.52	0.47	0.53	0.52	0.21	0.26	0.47	-0.95	4623	5773	3552	4436
26	1	1	2	11	521L15	36	10635	14785	120	88	812	26	3	3294	4126	3211.4	550	619	396.63	100	96.6	0	2744	3576	8.31	1747	2128	1478.65	371	499	442.96	92	75	0	1376	1757	3.94	0.5	0.49	0.51	0.56	0.29	0.36	0.6	-1	4120	5333	3294	4126
41	1	1	3	11	521L15	36	10640	15145	100	62	777	14	3	3436	4596	3938.76	569	635	403.48	100	98.4	0	2867	4027	8.52	2043	2961	2977.7	456	563	491.92	85.5	67.7	0	1587	2505	4.15	0.55	0.62	0.55	0.72	0.8	0.19	0.07	-0.85	4454	6532	3436	4596
12	1	1	1	12	338L17	37	11010	14415	110	78	777	30	3	2944	3768	2630.6	537	588	372.04	100	98.7	0	2407	3231	7.91	2126	2309	1190.51	356	469	453.54	92.3	83.3	0	1770	1953	4.69	0.74	0.6	0.66	0.68	0.3	0.26	0.33	-0.44	4177	5184	2944	3768
27	1	1	2	12	338L17	37	11005	14775	100	60	812	17	3	2778	3809	3082.79	558	634	402.23	100	93.3	0	2220	3251	6.91	2036	2382	1314.66	382	497	450.99	96.7	80	0	1654	2000	4.51	0.75	0.62	0.73	0.72	0.3	0.35	0.66	-0.42	3874	5251	2778	3809
42	1	1	3	12	338L17	37	11010	15145	110	78	777	12	3	2455	3338	2998	668	735	453.9	98.7	83.3	0	1787	2670	5.41	2254	2741	1980.33	462	579	484.53	91	74.4	0	1792	2279	4.65	1	0.85	1.02	2.1	9.25	0.41	0.39	0	3579	4949	2455	3338
277	2	1	1	7	45A9	38	9180	23265	130	108	681	35	3	1625	3174	3957.15	600	693	560.23	70.4	46.3	0	1025	2574	2.9	1092	1875	2206.2	466	628	1112.67	33.3	20.4	0	626	1409	0.98	0.61	0.55	0.61	0.83	1.04	0.27	0.24	-0.71	1651	3983	1625	3174
292	2	1	2	7	45A9	38	9185	23625	160	172	716	31	3	1295	2343	3641.36	619	733	596.4	55.8	29.1	0	676	1724	2.17	731	1473	2513.27	456	638	1090.68	22.7	9.9	0	275	1017	0.67	0.41	0.59	0.5	0.72	0.63	0.45	0.42	-1.3	951	2741	1295	2343
307	2	1	3	7	45A9	38	9185	23995	100	60	812	30	3	2535	4202	4092.61	644	719	433.65	91.7	73.3	0	1891	3558	5.85	1552	2840	3452.78	453	558	471.24	73.3	53.3	0	1099	2387	3.29	0.58	0.67	0.68	0.86	0.87	0.38	0.21	-0.78	2990	5945	2535	4202
278	2	1	1	8	157F14	39	9530	23275	150	154	681	34	3	3861	4871	4007.1	713	764	445.07	92.9	90.3	0	3148	4158	8.68	2323	3285	2826.61	583	673	506.4	87	76	0	1740	2702	4.59	0.55	0.65	0.58	0.92	1.13	0.23	0.11	-0.86	4888	6860	3861	4871
293	2	1	2	8	157F14	39	9530	23645	120	96	777	30	3	3809	4850	3505.63	762	829	509.33	99	97.9	0	3047	4088	7.48	2714	3628	2930	555	700	572.17	89.6	81.3	0	2159	3073	4.74	0.71	0.75	0.71	0.83	0.61	0.33	0.15	-0.5	5206	7161	3809	4850
308	2	1	3	8	157F14	39	9530	24025	110	78	777	36	3	4276	5526	4044.09	695	747	471.8	100	100	0	3581	4831	9.06	2737	3187	2295.19	510	642	611.04	89.7	80.8	0	2227	2677	4.48	0.62	0.55	0.59	0.63	0.46	0.15	0.07	-0.69	5808	7508	4276	5526
279	2	1	1	9	520F24	40	9940	23255	170	196	585	32	3	3049	3451	1732.47	726	790	462.04	99	91.8	0	2323	2725	6.6	2499	2677	1264.25	631	759	621.82	90.3	74	0	1868	2046	4.02	0.8	0.75	0.79	0.87	0.63	0.47	0.41	-0.31	4191	4771	3049	3451
294	2	1	2	9	520F24	40	9940	23625	170	196	585	31	3	2941	3138	1457.09	748	833	512.32	95.4	88.3	0	2193	2390	5.74	2287	2419	1382.26	582	739	672.99	81.1	61.7	0	1705	1837	3.4	0.78	0.77	0.75	0.81	0.58	0.56	0.35	-0.36	3898	4227	2941	3138
309	2	1	3	9	520F24	40	9940	23995	170	196	585	29	3	2859	2927	1316.46	701	818	694.17	90.8	73	0	2158	2226	4.12	2072	2565	1621.27	589	699	562.45	83.2	68.9	0	1483	1976	3.68	0.69	0.89	0.81	0.94	0.58	0.82	0.44	-0.54	3641	4202	2859	2927
280	2	1	1	10	23B16	41	10310	23255	150	154	681	25	3	2970	3448	2211.95	704	773	430.89	96.1	90.9	0	2266	2744	6.89	2411	2553	1080.81	516	632	511.92	94.8	81.2	0	1895	2037	4.71	0.84	0.74	0.85	1.14	2.02	0.33	0.44	-0.26	4161	4781	2970	3448
295	2	1	2	10	23B16	41	10315	23625	150	156	716	28	3	2522	3022	2148.1	715	784	469.24	96.2	82.1	0	1807	2307	5.37	2354	2685	1580.59	468	605	526.7	92.3	80.1	0	1886	2217	4.47	1.04	0.96	1.03	1.4	2.78	0.3	0.17	0.06	3693	4524	2522	3022
310	2	1	3	10	23B16	41	10310	23995	150	154	681	22	3	2702	3252	2050.24	716	769	436.31	99.4	89.6	0	1986	2536	6.19	2749	3072	1953.47	520	630	511.97	92.2	83.1	0	2229	2552	5.37	1.12	1.01	1.07	1.19	1.23	0.49	0.26	0.17	4215	5088	2702	3252
281	2	1	1	11	321F21	42	10660	23275	150	154	681	34	3	4077	4515	2939.05	727	803	461.72	95.5	89	0	3350	3788	8.83	2833	3107	1969.24	447	589	503.87	92.2	81.8	0	2386	2660	5.62	0.71	0.7	0.72	0.86	1.03	0.52	0.61	-0.49	5736	6448	4077	4515
296	2	1	2	11	321F21	42	10655	23655	130	112	716	41	3	4246	5030	3466.46	698	764	443.46	100	100	0	3548	4332	9.57	2542	3053	2022.23	546	677	639.89	92	75.9	0	1996	2507	3.97	0.56	0.58	0.59	0.64	0.35	0.36	0.38	-0.83	5544	6839	4246	5030
311	2	1	3	11	321F21	42	10675	24020	130	108	681	32	3	3625	4822	3640.9	704	748	435.62	99.1	99.1	0	2921	4118	8.32	2791	3394	2489.32	615	701	516.78	91.7	80.6	0	2176	2779	5.4	0.74	0.67	0.62	0.79	0.73	0.15	0.05	-0.42	5097	6897	3625	4822
282	2	1	1	12	430K22	43	11055	23265	150	156	716	26	3	2722	3229	1965.87	772	847	480.2	90.4	85.9	0	1950	2457	5.67	2365	2824	1801.64	536	611	452.83	92.3	84.6	0	1829	2288	5.22	0.94	0.93	0.92	2	9.43	0.48	0.28	-0.09	3779	4745	2722	3229
297	2	1	2	12	430K22	43	11045	23635	150	156	716	20	3	2271	2675	1669.8	671	759	482.41	90.4	76.3	0	1600	2004	4.71	2397	2663	1651.33	493	712	1924.22	48.7	10.9	0	1904	2170	1.25	1.19	1.08	1.19	1.28	0.78	0.6	0.37	0.25	3504	4174	2271	2675
312	2	1	3	12	430K22	43	11030	24015	150	154	681	30	3	2159	2668	1789.01	696	758	450.56	90.3	76	0	1463	1972	4.79	2462	2999	1851.46	520	643	542.74	94.8	83.1	0	1942	2479	4.54	1.33	1.26	1.32	1.82	2.51	0.54	0.27	0.41	3405	4451	2159	2668
13	1	1	1	13	370A2	44	11395	14415	120	88	812	31	3	1934	2207	1312.44	586	685	443.9	89.8	70.5	0	1348	1621	4.36	1327	1824	1453.15	411	547	544.24	73.9	44.3	0	916	1413	2.44	0.68	0.87	0.75	0.83	0.41	0.92	0.7	-0.56	2264	3034	1934	2207
28	1	1	2	13	370A2	44	11390	14785	130	108	681	26	3	1736	2093	1478.73	687	796	501.14	78.7	51.9	0	1049	1406	3.46	1561	1775	1084.81	604	721	536.02	75	46.3	0	957	1171	2.91	0.91	0.83	0.93	1.27	1.95	0.36	0.23	-0.13	2006	2577	1736	2093
43	1	1	3	13	370A2	44	11395	15145	120	88	812	13	3	1617	2035	1219.91	918	984	579.96	58	36.4	0	699	1117	2.79	1658	1919	1257.14	716	827	570.37	64.8	42	0	942	1203	2.91	1.35	1.08	1.25	2.63	5.04	0.63	0.38	0.43	1641	2320	1617	2035
14	1	1	1	14	411G9	45	11765	14415	170	208	620	30	3	2617	3123	1977.07	983	1059	566.39	77.4	62	0	1634	2140	4.62	2083	2547	1867.33	721	826	580.79	73.1	55.8	0	1362	1826	3.59	0.83	0.85	0.83	1.48	5.86	0.58	0.38	-0.26	2996	3966	2617	3123
29	1	1	2	14	411G9	45	11755	14785	140	124	716	28	3	2058	3052	2754.98	1282	1382	681.86	53.2	38.7	0	776	1770	3.02	1985	2555	2331.16	963	1069	692.57	61.3	38.7	0	1022	1592	2.87	1.32	0.9	1.2	2.74	11.84	0.3	0.13	0.4	1798	3362	2058	3052
44	1	1	3	14	411G9	45	11760	15155	110	78	777	23	3	2399	3356	3066.58	1627	1704	730.04	51.3	28.2	0	772	1729	3.29	2327	2807	1953.44	1239	1345	790.74	64.1	32.1	0	1088	1568	2.94	1.41	0.91	1.23	2.58	7.34	0.42	0.43	0.5	1860	3297	2399	3356
15	1	1	1	15	264M20	46	12140	14430	200	293	550	45	1	819	981	844.63	774	902	660.63	15.7	5.5	0	45	207	1.24	476	630	598.26	619	727	610.18	13.7	6.5	0	-142	11	0.78	-3.18	0.05	0.78	0.95	0.74	0.49	0.49	0	-98	218	819	981
30	1	1	2	15	264M20	46	12140	14790	200	293	550	31	1	847	1023	805.79	1037	1173	770.9	9.2	4.4	0	-189	-13	1.1	708	869	728.81	776	940	765.99	17.7	5.1	0	-67	93	0.92	0.36	-6.64	1.59	4.68	12.99	0.62	0.47	-1.48	-258	79	847	1023
45	1	1	3	15	264M20	46	12150	15160	200	293	550	27	1	845	1000	694.91	1208	1327	792.91	8.2	3.4	0	-362	-207	1.07	571	703	590.26	848	1036	789.97	8.2	2	0	-276	-144	0.72	0.76	0.7	1.27	2.42	3.74	0.66	0.61	-0.39	-640	-353	845	1000
136	1	2	1	1	459P23	47	12505	14425	120	88	812	92	3	3675	4646	2842.94	590	653	386.68	100	98.9	0	3085	4056	9.5	1411	2353	1697.32	344	486	492.15	87.5	75	0	1067	2009	2.87	0.35	0.5	0.5	0.55	0.36	0.28	0.22	-1.53	4152	6065	3675	4646
151	1	2	2	1	459P23	47	12505	14795	120	88	812	88	3	3185	4670	3963.09	571	666	437.92	96.6	95.5	0	2614	4099	7.27	2003	2686	2076.88	401	549	528.38	90.9	73.9	0	1602	2285	3.79	0.61	0.56	0.61	0.76	0.58	0.27	0.26	-0.71	4216	6384	3185	4670
166	1	2	3	1	459P23	47	12515	15155	120	88	812	80	3	3806	5027	3595.64	697	791	500.72	98.9	95.5	0	3109	4330	7.6	2511	3511	2620.4	616	783	644.88	84.1	67	0	1895	2895	3.89	0.61	0.67	0.62	0.71	0.43	0.54	0.55	-0.71	5004	7225	3806	5027
137	1	2	1	2	501G6	48	12895	14425	200	276	620	97	3	2312	2437	1101.27	678	746	432.55	89.9	76.1	0	1634	1759	5.35	1706	1836	1030.6	527	625	492.83	76.1	58.3	0	1179	1309	3.46	0.72	0.74	0.72	0.94	1.53	0.71	0.58	-0.47	2813	3068	2312	2437
152	1	2	2	2	501G6	48	12885	14785	210	316	504	80	3	2241	2423	1213	762	841	494.55	84.2	68.7	0	1479	1661	4.53	1885	2118	1292.3	696	802	563.97	71.5	51.6	0	1189	1422	3.34	0.8	0.86	0.84	0.9	0.63	0.89	0.7	-0.31	2668	3083	2241	2423
167	1	2	3	2	501G6	48	12890	15150	190	253	550	74	3	2410	2647	1136.42	742	833	581.38	89.3	73.9	0	1668	1905	4.15	1981	2057	1056.59	794	927	623.11	69.6	47	0	1187	1263	3.18	0.71	0.66	0.71	0.74	0.5	0.75	0.65	-0.49	2855	3168	2410	2647
138	1	2	1	3	459J23	49	13280	14390	200	293	550	71	1	687	782	489.46	599	684	455.68	24.9	8.5	0	88	183	1.51	565	685	557.84	586	729	619.8	14.7	3.4	0	-20	99	0.91	-0.24	0.54	0.81	1.21	1.14	0.77	0.46	0	67	282	687	782
153	1	2	2	3	459J23	49	13250	14740	200	293	550	34	1	686	803	497.58	667	727	426.36	25.3	9.9	0	19	136	1.61	585	733	582.71	605	732	531.72	20.5	6.8	0	-19	128	1.1	-1.05	0.94	1.01	1.21	0.88	0.99	0.71	0	-1	264	686	803
168	1	2	3	3	459J23	49	13250	15110	200	293	550	30	1	768	871	511.86	674	826	561.23	21.2	4.4	0	94	197	1.37	734	848	586.11	731	926	740.29	16.7	2.4	0	3	117	0.99	0.03	0.59	0.76	1.53	1.83	0.71	0.38	-4.97	97	314	768	871
283	2	1	1	13	62J23	50	11430	23270	200	293	550	30	1	841	947	527.09	950	1011	535.33	15	4.1	0	-108	-2	1.57	548	690	581.46	552	692	596.95	16.7	5.8	0	-3	138	0.92	0.04	-46	1.27	3.15	5.29	0.94	0.72	-4.77	-113	135	841	947
298	2	1	2	13	62J23	50	11420	23630	200	293	550	15	1	885	1003	568.62	897	965	541.62	20.1	6.5	0	-11	106	1.63	513	661	539.92	639	734	549.38	14.3	5.8	0	-125	22	0.93	10.5	0.21	0.75	1.86	3.63	0.58	0.37	3.39	-138	128	885	1003
313	2	1	3	13	62J23	50	11420	24010	200	293	550	21	1	908	974	539.78	929	998	583.75	18.1	3.4	0	-20	45	1.56	519	628	467.89	566	735	617.64	13.7	3.1	0	-46	62	0.84	2.24	1.38	0.9	1.66	3.02	0.68	0.62	1.16	-68	107	908	974
284	2	1	1	14	480O9	51	11800	23245	300	658	242	4	3	3066	3369	1539.47	1462	1595	712.84	78.7	56.4	0	1604	1907	4.3	1230	1615	1408.54	707	832	614.82	47.4	26.1	0	523	908	2	0.33	0.48	0.38	0.59	1.07	0.49	0.28	-1.62	2127	2815	3066	3369
299	2	1	2	14	480O9	51	11805	23625	290	616	264	11	3	2946	3216	1568.3	1340	1365	615.12	79.7	61.4	0	1606	1876	4.79	1378	1764	1424.05	820	981	741.37	43.3	23.2	0	558	944	1.86	0.35	0.5	0.39	0.63	0.78	0.49	0.3	-1.53	2164	2820	2946	3216
314	2	1	3	14	480O9	51	11795	23995	270	540	384	8	3	3394	3623	1492.43	1145	1228	670.67	92.4	76.1	0	2249	2478	5.06	1632	1840	1210.67	732	844	604.11	60	37.6	0	900	1108	2.7	0.4	0.45	0.41	0.49	0.47	0.57	0.49	-1.32	3149	3586	3394	3623
285	2	1	1	15	394C23	52	12180	23240	200	293	550	1	1	688	968	1073.29	760	850	581.08	17.1	8.2	0	-71	208	1.18	511	657	577.97	413	578	683.98	19.5	4.1	0	98	244	0.75	-1.36	1.17	1.46	6.44	41.48	0.39	0.52	0	26	452	688	968
300	2	1	2	15	394C23	52	12180	23620	200	293	550	5	1	821	1018	863.67	807	979	731.69	17.1	7.5	0	14	211	1.12	553	686	564.75	435	567	481.06	27.6	13	0	118	251	1.15	8.43	1.19	1.38	2.6	3.86	0.35	0.28	3.08	132	462	821	1018
315	2	1	3	15	394C23	52	12170	23990	200	293	550	8	1	844	1065	1044.93	769	1112	1237.32	7.8	3.8	0	75	296	0.68	553	686	562.94	425	570	507.74	24.9	10.6	0	128	261	1.09	1.71	0.88	1.14	1.77	2.36	0.32	0.35	0.77	203	557	844	1065
406	2	2	1	1	463I5	53	12555	23275	120	88	812	28	3	3163	3621	1850.09	544	626	419.3	98.9	96.6	0	2619	3077	7.54	2449	2613	1309.86	414	524	437.57	95.5	84.1	0	2035	2199	5.6	0.78	0.71	0.75	0.84	0.8	0.45	0.41	-0.36	4654	5276	3163	3621
421	2	2	2	1	463I5	53	12540	23665	110	78	777	32	3	3168	3775	2276.66	588	663	416.89	98.7	96.2	0	2580	3187	7.6	2368	2890	2006.2	435	514	448.96	96.2	82.1	0	1933	2455	5.27	0.75	0.77	0.7	0.85	0.62	0.42	0.22	-0.42	4513	5642	3168	3775
436	2	2	3	1	463I5	53	12535	24025	130	112	716	17	3	2362	2765	1751.23	602	673	437.24	94.6	80.4	0	1760	2163	5.4	2229	2300	1109.57	419	546	491.24	92.9	79.5	0	1810	1881	4.54	1.03	0.87	0.95	1.01	0.44	0.33	0.27	0.04	3570	4044	2362	2765
407	2	2	1	2	215G1	54	12905	23305	170	208	620	44	3	8390	8721	3261.03	600	701	458.2	100	100	0	7790	8121	18.31	5003	5346	2435.65	467	556	460.69	98.6	97.1	0	4536	4879	10.86	0.58	0.6	0.58	0.6	0.2	0.55	0.55	-0.78	12326	13000	8390	8721
422	2	2	2	2	215G1	54	12940	23625	180	230	585	32	3	7935	7618	2997.77	605	646	400.26	99.1	97.8	0	7330	7013	19.82	4403	4399	2155.91	391	483	415.49	96.5	92.6	0	4012	4008	10.6	0.55	0.57	0.55	0.57	0.2	0.58	0.66	-0.87	11342	11021	7935	7618
437	2	2	3	2	215G1	54	12935	24005	170	208	620	26	3	7321	7528	2647.54	655	742	498.11	100	99.5	0	6666	6873	14.7	3931	4177	1953.57	456	695	2315.96	75	31.3	0	3475	3721	1.7	0.52	0.54	0.53	0.54	0.22	0.54	0.53	-0.94	10141	10594	7321	7528
408	2	2	1	3	206H15	55	13275	23355	170	208	620	95	3	1114	1440	1354.99	599	670	401.68	55.3	36.1	0	515	841	2.77	658	802	721.28	334	429	382.12	44.2	22.1	0	324	468	1.72	0.63	0.56	0.61	0.76	0.73	0.3	0.32	-0.67	839	1309	1114	1440
423	2	2	2	3	206H15	55	13300	23670	200	293	550	38	1	837	1025	713.82	618	670	397.86	39.6	27	0	219	407	2.1	521	624	545.92	369	473	406.36	28.7	10.9	0	152	255	1.28	0.69	0.63	0.69	1.4	5.59	0.39	0.26	-0.53	371	662	837	1025
438	2	2	3	3	206H15	55	13310	24010	200	293	550	23	1	788	943	722.8	577	648	424.61	32.4	17.4	0	211	366	1.86	449	556	453.82	378	478	424.3	26.3	8.5	0	71	178	1.06	0.34	0.49	0.53	0.8	0.75	0.46	0.53	-1.57	282	544	788	943
184	1	2	4	4	99O6	56	13635	15435	180	216	620	34	3	1851	2239	1554.35	623	706	446.89	75.9	60.6	0	1228	1616	4.14	1362	1514	990.42	436	555	497.76	68.1	45.4	0	926	1078	2.74	0.75	0.67	0.71	0.96	1.73	0.43	0.46	-0.41	2154	2694	1851	2239
199	1	2	5	4	99O6	56	13635	15805	170	208	620	37	3	1754	2062	1536.74	842	895	491.56	63	47.6	0	912	1220	3.57	1225	1454	1024.64	433	538	471.08	69.2	44.2	0	792	1021	2.6	0.87	0.84	0.88	1.88	4.79	0.44	0.44	-0.2	1704	2241	1754	2062
214	1	2	6	4	99O6	56	13625	16185	200	276	620	26	3	1583	1848	1157.22	911	998	521.23	57.2	35.1	0	672	937	3.04	986	1207	1005.82	455	550	446.86	53.6	36.2	0	531	752	2.21	0.79	0.8	0.74	0.92	0.73	0.53	0.37	-0.34	1203	1689	1583	1848
185	1	2	4	5	121J6	57	14005	15440	180	230	585	25	3	2862	3038	1175.82	713	816	487.85	97.4	89.6	0	2149	2325	5.87	1042	1191	847.46	461	596	530.2	53.9	28.3	0	581	730	1.97	0.27	0.31	0.27	0.33	0.22	0.53	0.54	-1.89	2730	3055	2862	3038
200	1	2	5	5	121J6	57	14005	15815	190	256	620	24	3	2938	3077	1337.82	920	1030	531.84	95.7	80.1	0	2018	2157	5.52	1177	1308	820.34	421	517	430.68	66	44.5	0	756	887	2.73	0.37	0.41	0.39	0.45	0.28	0.36	0.35	-1.42	2774	3044	2938	3077
215	1	2	6	5	121J6	57	14005	16165	200	276	620	45	3	2775	2939	1334.95	998	1080	577.31	86.6	70.7	0	1777	1941	4.81	1284	1417	895.73	481	593	466.53	65.9	42.4	0	803	936	2.75	0.45	0.48	0.46	0.51	0.27	0.57	0.72	-1.15	2580	2877	2775	2939
186	1	2	4	6	286B9	58	14395	15445	170	208	620	32	3	2433	2778	1565.77	620	658	402.43	94.7	88.9	0	1813	2158	6.05	1588	1846	1157.55	375	484	548.34	79.8	55.3	0	1213	1471	2.9	0.67	0.68	0.67	0.75	0.51	0.46	0.38	-0.58	3026	3629	2433	2778
201	1	2	5	6	286B9	58	14370	15805	140	134	681	28	3	2571	3149	2085.47	717	784	460.13	91.8	75.4	0	1854	2432	5.59	1950	2256	1492.88	421	540	461.56	85.8	69.4	0	1529	1835	4.22	0.82	0.75	0.83	1.16	2.11	0.42	0.34	-0.28	3383	4267	2571	3149
216	1	2	6	6	286B9	58	14380	16185	150	154	681	26	3	2758	3364	1963.74	798	888	520.5	93.5	83.1	0	1960	2566	5.3	2285	2523	1453.2	555	669	565.3	81.8	66.9	0	1730	1968	4.04	0.88	0.77	0.83	0.85	0.72	0.59	0.64	-0.18	3690	4534	2758	3364
187	1	2	4	7	452L13	59	14755	15445	110	80	812	17	3	1057	1366	1437.46	561	644	418.1	53.8	27.5	0	496	805	2.53	407	654	740.28	379	519	584.07	22.5	8.8	0	28	275	0.7	0.06	0.34	0.4	0.77	1.06	0.14	0.07	-4.15	524	1080	1057	1366
202	1	2	5	7	452L13	59	14750	15810	200	293	550	23	1	575	701	585.88	542	617	462.42	22.5	6.5	0	33	159	1.24	481	590	504.67	337	462	442.03	25.3	10.9	0	144	253	1.09	4.36	1.59	1.47	2.09	1.92	0.53	0.38	2.13	177	412	575	701
217	1	2	6	7	452L13	59	14740	16200	200	293	550	8	1	596	752	748.56	485	571	382.59	28.7	10.2	0	111	267	1.56	413	581	531.51	299	454	528.5	25.9	8.2	0	114	282	0.78	1.03	1.06	1.12	1.68	2.26	0.31	0.19	0.04	225	549	596	752
188	1	2	4	8	457F14	60	15125	15455	100	60	812	5	3	2532	5804	6448.65	633	713	442.9	95	85	0	1899	5171	5.72	1392	1825	1265.74	419	523	474.5	71.7	53.3	0	973	1406	2.93	0.51	0.27	0.38	0.53	0.5	0.09	0.22	-0.96	2872	6577	2532	5804
203	1	2	5	8	457F14	60	15130	15810	160	177	646	24	3	2330	3314	3733.03	712	769	468.7	92.1	75.7	0	1618	2602	4.97	1432	1553	956.95	379	526	629.63	71.2	40.1	0	1053	1174	2.27	0.65	0.45	0.62	0.68	0.51	0.07	0.08	-0.62	2671	3776	2330	3314
218	1	2	6	8	457F14	60	15130	16180	170	197	550	28	3	2430	3283	3622.87	648	711	438.45	94.9	83.8	0	1782	2635	5.54	1478	1578	784.96	402	532	449.56	81.7	60.4	0	1076	1176	3.29	0.6	0.45	0.6	0.79	1.72	0.11	0.25	-0.73	2858	3811	2430	3283
189	1	2	4	9	280J7	61	15500	15445	130	108	681	14	3	2137	2919	2375.88	572	642	414.02	89.8	75	0	1565	2347	5.16	2026	2733	2143.04	447	534	447.45	86.1	74.1	0	1579	2286	4.53	1.01	0.97	1.03	1.25	1.07	0.59	0.43	0.01	3144	4633	2137	2919
204	1	2	5	9	280J7	61	15500	15805	140	134	681	28	3	1892	2548	2101.02	598	663	402.51	85.8	73.9	0	1294	1950	4.7	2242	2754	2101.04	423	565	593.46	79.9	64.2	0	1819	2331	3.78	1.41	1.2	1.29	6.85	59.2	0.44	0.19	0.49	3113	4281	1892	2548
219	1	2	6	9	280J7	61	15490	16180	200	293	550	28	1	1113	1559	1609.99	657	1106	4366.59	3.8	0.7	0	456	902	0.25	1091	1544	1593.42	428	767	2997.13	8.9	2.7	0	663	1116	0.36	1.45	1.24	1.43	2.22	3.49	0.4	0.17	0.54	1119	2018	1113	1559
454	2	2	4	4	335H23	62	13700	24375	140	134	681	35	3	2476	3587	3422.24	631	708	467.1	93.3	83.6	0	1845	2956	5.3	1777	3920	3500.8	513	641	528.84	90.3	80.6	0	1264	3407	3.36	0.69	1.15	1.35	1.79	2.92	0.66	0.42	-0.55	3109	6363	2476	3587
469	2	2	5	4	335H23	62	13705	24755	110	80	812	40	3	2159	3479	3670.22	703	777	451.46	90	72.5	0	1456	2776	4.78	2678	4292	5080.82	498	631	541.96	92.5	80	0	2180	3794	4.94	1.5	1.37	1.49	2.18	2.57	0.15	0.01	0.58	3636	6570	2159	3479
484	2	2	6	4	335H23	62	13705	25115	100	60	812	42	3	2355	4263	4757.94	698	768	443.93	88.3	70	0	1657	3565	5.3	2938	4859	5214.88	496	608	496.52	88.3	83.3	0	2442	4363	5.92	1.47	1.22	1.57	2.11	1.97	0.33	0.09	0.56	4099	7928	2355	4263
455	2	2	4	5	150L15	63	14065	24375	160	172	716	23	3	2932	3669	2667.88	610	666	398.46	96.5	88.4	0	2322	3059	7.36	2665	3186	2151.07	535	643	516.09	92.4	79.1	0	2130	2651	5.16	0.92	0.87	0.94	1.06	0.89	0.48	0.36	-0.12	4452	5710	2932	3669
470	2	2	5	5	150L15	63	14075	24755	180	216	620	32	3	2637	3010	2042.7	655	719	455.8	92.6	80.1	0	1982	2355	5.79	2034	2314	1367.41	563	669	506.64	83.3	66.7	0	1471	1751	4.01	0.74	0.74	0.75	0.83	0.39	0.37	0.3	-0.43	3453	4106	2637	3010
485	2	2	6	5	150L15	63	14070	25120	160	177	646	28	3	3148	3424	1884.01	752	829	489.38	97.2	92.1	0	2396	2672	6.43	2537	2540	1126.05	459	581	507.7	92.1	81.4	0	2078	2081	5	0.87	0.78	0.85	0.83	0.27	0.41	0.47	-0.21	4474	4753	3148	3424
456	2	2	4	6	184L18	64	14455	24390	140	134	681	34	3	2871	3823	3038.25	631	676	423.31	99.3	95.5	0	2240	3192	6.78	1913	2431	2104.33	454	552	483.79	72.4	61.9	0	1459	1977	3.95	0.65	0.62	0.64	0.77	0.71	0.26	0.14	-0.62	3699	5169	2871	3823
471	2	2	5	6	184L18	64	14445	24765	110	80	812	25	3	3198	4790	3822.28	577	651	398.05	100	97.5	0	2621	4213	8.03	1934	2829	2488.27	441	567	557.05	83.8	67.5	0	1493	2388	3.47	0.57	0.57	0.57	0.59	0.38	0.44	0.46	-0.81	4114	6601	3198	4790
486	2	2	6	6	184L18	64	14445	25125	140	124	716	24	3	3187	4076	2837.48	698	751	451.82	100	97.6	0	2489	3378	7.05	2263	2311	1179.87	488	575	483.25	85.5	71.8	0	1775	1823	4.68	0.71	0.54	0.65	0.61	0.28	0.28	0.47	-0.49	4264	5201	3187	4076
457	2	2	4	7	1G3	65	14815	24365	210	316	504	23	3	1577	2065	1290.12	585	647	392.6	83.9	67.7	0	992	1480	4.02	1685	1753	1050.82	395	509	452.95	78.8	62.3	0	1290	1358	3.72	1.3	0.92	1.05	1.23	1.32	0.54	0.44	0.38	2282	2838	1577	2065
472	2	2	5	7	1G3	65	14805	24760	200	280	585	7	3	1846	1983	980.32	577	633	388.4	86.4	70	0	1269	1406	4.75	1460	1686	1115.26	433	537	441.78	75.7	57.1	0	1027	1253	3.3	0.81	0.89	0.83	1.11	1.2	0.81	0.51	-0.31	2296	2659	1846	1983
487	2	2	6	7	1G3	65	14815	25125	190	256	620	16	3	2003	2143	1010.16	581	637	433.89	89.5	77	0	1422	1562	4.62	2138	2289	1271.2	706	808	560.68	78.9	58.6	0	1432	1583	3.81	1.01	1.01	1	1.03	0.51	0.96	0.59	0.01	2854	3145	2003	2143
458	2	2	4	8	77P3	66	15180	24380	200	293	550	3	1	647	882	965.31	508	744	2721.16	2.7	0.7	0	139	374	0.24	454	568	524.01	332	520	1149.82	5.1	1	0	122	236	0.39	0.88	0.63	0.75	0.98	0.96	0.23	0.19	-0.19	261	610	647	882
473	2	2	5	8	77P3	66	15170	24800	200	293	550	44	1	612	789	719.54	526	603	403.72	26.6	12.3	0	86	263	1.52	535	632	526.92	440	536	456.19	28.7	8.9	0	95	192	1.17	1.1	0.73	1.06	1.28	0.98	0.45	0.39	0.14	181	455	612	789
488	2	2	6	8	77P3	66	15150	25250	200	293	550	122	1	935	1540	1854.14	677	1673	3199.93	8.2	3.4	0	258	863	0.29	8648	19157	21420.8	1567	9618	19854	30	17.1	10.6	7081	17590	0.44	27.45	20.38	23.52	30.43	25.78	8.51	0.54	4.78	7339	18453	935	1540
459	2	2	4	9	209P2	67	15555	24375	150	156	716	7	3	603	797	607.73	545	608	409.94	34	14.1	0	58	252	1.47	616	1440	2634.57	355	464	421.38	42.3	28.2	0	261	1085	1.46	4.5	4.31	2.2	5.2	8.05	1.63	0.14	2.17	319	1337	603	797
474	2	2	5	9	209P2	67	15550	24760	200	293	550	6	1	723	762	453.57	549	590	361.18	31.1	12.6	0	174	213	2	767	1134	1727.36	366	474	387.44	50.2	29.7	0	401	768	1.98	2.3	3.61	2.2	3.3	3.63	1.68	0.19	1.2	575	981	723	762
489	2	2	6	9	209P2	67	15540	25170	200	293	550	42	1	546	641	445.93	509	588	394.1	22.2	8.9	0	37	132	1.39	668	1179	1833.91	658	814	634.02	25.3	13	0	10	521	1.05	0.27	3.95	2.05	4.79	9.78	1.7	0.17	-1.89	47	653	546	641
46	1	1	4	1	543G6	68	6865	15485	170	208	620	24	3	1018	2046	2531.64	452	517	344.34	67.3	52.4	0	566	1594	2.96	25293	30713	24995.4	424	533	450.38	96.6	96.2	24	24869	30289	56.16	43.94	19	29.56	37.16	54.62	6.65	0.45	5.46	25435	31883	1018	2046
61	1	1	5	1	543G6	68	6855	15845	170	208	620	35	3	1013	1913	2503.01	452	504	325.61	63.5	47.1	0	561	1461	3.11	21997	28078	23628.4	386	528	527.87	96.6	94.7	16.8	21611	27692	41.67	38.52	18.95	29.69	39.97	46.71	4.85	0.26	5.27	22172	29153	1013	1913
76	1	1	6	1	543G6	68	6855	16215	140	124	716	39	3	1725	3054	3155.71	504	563	362.29	86.3	77.4	0	1221	2550	4.76	45736	43639	19816.6	391	536	508.2	100	100	32.3	45345	43248	90	37.14	16.96	31.93	30.41	20.1	4.01	0.41	5.21	46566	45798	1725	3054
190	1	2	4	10	512J14	69	15870	15445	170	196	585	16	3	1893	3201	2852.31	591	656	393.29	80.1	64.8	0	1302	2610	4.81	11304	20874	21398.8	479	625	617.51	99	95.9	3.1	10825	20395	18.31	8.31	7.81	8.14	11.93	14.97	4.61	0.38	3.06	12127	23005	1893	3201
205	1	2	5	10	512J14	69	15870	15795	130	108	681	38	3	3815	4309	2281.5	567	629	406.83	99.1	93.5	0	3248	3742	9.38	20342	24402	14851.2	489	604	502.36	100	100	0.9	19853	23913	40.49	6.11	6.39	6.42	6.95	3.97	4.8	0.54	2.61	23101	27655	3815	4309
220	1	2	6	10	512J14	69	15870	16165	110	78	777	42	3	2921	3618	1988.88	522	652	1274.54	87.2	46.2	0	2399	3096	2.29	17122	22243	13025.8	422	568	517.94	100	100	0	16700	21821	33.06	6.96	7.05	7.09	7.76	2.5	5.51	0.71	2.8	19099	24917	2921	3618
47	1	1	4	2	360I23	70	7240	15500	200	293	550	11	1	615	758	668.78	459	537	464.5	25.6	10.2	0	156	299	1.32	450	570	510.43	338	474	436.2	28.7	9.6	0	112	232	1.03	0.72	0.78	0.91	1.38	1.38	0.29	0.14	-0.48	268	531	615	758
62	1	1	5	2	360I23	70	7230	15860	200	293	550	20	1	625	730	572.11	457	505	319.14	35.8	16.4	0	168	273	1.96	458	613	576.4	350	453	425.12	29.7	11.9	0	108	263	1.08	0.64	0.96	0.88	1.83	3.73	0.43	0.18	-0.64	276	536	625	730
77	1	1	6	2	360I23	70	7220	16230	200	293	550	26	1	587	736	816.93	429	485	310.82	35.5	15.4	0	158	307	1.89	423	566	531.55	358	460	402.64	26.6	11.3	0	65	208	1.05	0.41	0.68	0.86	1.15	1.55	0.32	0.24	-1.28	223	515	587	736
191	1	2	4	11	393H6	71	16245	15455	100	60	812	11	3	1926	3687	4067.12	556	631	406.14	91.7	71.7	0	1370	3131	4.74	1236	2111	2162.09	384	492	517.99	61.7	46.7	0	852	1727	2.39	0.62	0.55	0.63	0.74	0.6	0.3	0.33	-0.69	2222	4858	1926	3687
206	1	2	5	11	393H6	71	16240	15815	130	108	681	24	3	1798	2605	2869.41	621	695	426.79	83.3	63.9	0	1177	1984	4.21	1372	1661	1552.56	409	495	417.4	67.6	52.8	0	963	1252	3.29	0.82	0.63	0.77	0.94	0.81	0.11	0.04	-0.29	2140	3236	1798	2605
221	1	2	6	11	393H6	71	16255	16175	110	80	812	32	3	2021	3586	4246.8	589	659	436.42	93.8	80	0	1432	2997	4.63	1385	1979	1972	337	453	408.32	80	56.3	0	1048	1642	3.39	0.73	0.55	0.56	0.82	0.95	0.17	0.14	-0.45	2480	4639	2021	3586
48	1	1	4	3	76N21	72	7610	15500	200	293	550	6	1	575	662	475.69	461	556	359.43	28.3	12.3	0	114	201	1.6	392	525	503.18	299	444	441.7	24.6	10.6	0	93	226	0.89	0.82	1.12	0.92	1.19	0.85	0.69	0.43	-0.29	207	427	575	662
63	1	1	5	3	76N21	72	7620	15860	200	293	550	23	1	599	686	568.59	490	541	341.34	28.3	13.3	0	109	196	1.75	393	496	423.87	295	423	416.58	24.6	10.9	0	98	201	0.94	0.9	1.03	0.98	1.35	1.27	0.51	0.48	-0.15	207	397	599	686
78	1	1	6	3	76N21	72	7610	16240	200	293	550	14	1	602	674	476.86	534	579	341.32	27.6	8.9	0	68	140	1.76	479	586	478.92	313	444	410.03	32.1	15	0	166	273	1.17	2.44	1.95	1.71	2.25	2.03	0.68	0.46	1.29	234	413	602	674
192	1	2	4	12	117N4	73	16615	15435	130	112	716	30	3	5250	5408	2649.86	633	706	439.38	98.2	94.6	0	4617	4775	11.95	4580	5203	2610.82	428	568	493.87	96.4	93.8	0	4152	4775	9.27	0.9	1	0.99	1.25	1.31	0.77	0.62	-0.15	8769	9550	5250	5408
207	1	2	5	12	117N4	73	16615	15805	160	172	716	33	3	3680	4289	2490.48	628	711	409.18	98.3	93	0	3052	3661	8.99	3307	4076	2447.72	445	551	474.61	96.5	91.3	0	2862	3631	6.97	0.94	0.99	0.99	1.1	1.13	0.88	0.8	-0.09	5914	7292	3680	4289
222	1	2	6	12	117N4	73	16620	16175	150	154	681	34	3	3300	3617	1982.2	631	670	360.78	99.4	94.8	0	2669	2986	9.15	3209	3576	1920.5	420	518	433.96	99.4	96.1	0	2789	3156	7.39	1.04	1.06	1.08	1.22	0.72	0.61	0.39	0.06	5458	6142	3300	3617
49	1	1	4	4	14B2	74	7990	15485	130	108	681	21	3	1673	2859	3923.92	489	547	374.94	85.2	69.4	0	1184	2370	4.46	2559	3302	2690.52	381	467	408.75	92.6	88.9	0	2178	2921	6.26	1.84	1.23	1.82	2.48	2.75	0.26	0.14	0.88	3362	5291	1673	2859
64	1	1	5	4	14B2	74	8000	15845	130	108	681	37	3	1692	2705	3203.59	454	518	352.67	94.4	86.1	0	1238	2251	4.8	2396	3059	2526.18	308	435	415.79	94.4	86.1	0	2088	2751	5.76	1.69	1.22	1.58	1.86	1.51	0.15	0.03	0.75	3326	5002	1692	2705
79	1	1	6	4	14B2	74	8005	16215	100	60	812	43	3	1857	3851	4669.16	516	566	368.11	95	88.3	0	1341	3335	5.04	2480	3534	2691.05	322	438	414.4	98.3	91.7	0	2158	3212	5.98	1.61	0.96	1.31	1.73	1.59	0.28	0.24	0.69	3499	6547	1857	3851
193	1	2	4	13	490B20	75	16990	15445	150	154	681	25	3	1964	2436	2049.68	610	683	440.77	87	74.7	0	1354	1826	4.46	2233	2725	2297.99	385	523	514.18	90.9	74.7	0	1848	2340	4.34	1.36	1.28	1.28	2.33	5.95	0.21	0.04	0.45	3202	4166	1964	2436
208	1	2	5	13	490B20	75	17000	15815	150	154	681	21	3	1924	2305	1686.33	594	643	398.96	87.7	73.4	0	1330	1711	4.82	1973	2246	1665.42	326	463	492.4	88.3	74.7	0	1647	1920	4.01	1.24	1.12	1.19	3.56	17.42	0.49	0.25	0.31	2977	3631	1924	2305
223	1	2	6	13	490B20	75	17005	16175	140	124	716	32	3	2239	2673	1776.28	516	584	400.88	96	91.1	0	1723	2157	5.59	2025	2664	2046.4	331	458	496.56	91.1	81.5	0	1694	2333	4.08	0.98	1.08	1.04	1.24	1.03	0.48	0.17	-0.02	3417	4490	2239	2673
50	1	1	4	5	339I10	76	8365	15505	170	208	620	1	3	1545	2495	3544.95	710	828	563.79	63.5	38.5	0	835	1785	2.74	1758	2693	3465.09	498	648	559.06	77.4	55.3	0	1260	2195	3.14	1.51	1.23	1.44	2.36	3.39	0.11	0.01	0.59	2095	3980	1545	2495
65	1	1	5	5	339I10	76	8365	15865	150	156	716	15	3	1746	2689	3551.73	692	785	542.36	76.9	49.4	0	1054	1997	3.22	1942	3193	4163.4	520	674	572.75	84.6	60.9	0	1422	2673	3.39	1.35	1.34	1.42	2.45	5.35	0.59	0.25	0.43	2476	4670	1746	2689
80	1	1	6	5	339I10	76	8365	16230	100	62	777	24	3	1729	4084	5190.07	686	788	511.67	69.4	50	0	1043	3398	3.38	1933	4958	6890.37	530	674	596.36	77.4	62.9	0	1403	4428	3.24	1.35	1.3	1.44	2.34	2.54	0.73	0.3	0.43	2446	7826	1729	4084
194	1	2	4	14	335N6	77	17360	15460	200	293	550	29	1	645	728	503	542	709	1282.6	3.1	1	0	103	186	0.5	344	446	411.72	306	469	688.11	11.9	1.4	0	38	140	0.5	0.37	0.75	0.68	1.21	1.5	0.44	0.29	-1.44	141	326	645	728
209	1	2	5	14	335N6	77	17360	15810	200	293	550	37	1	634	718	451.72	485	546	364.41	32.8	10.9	0	149	233	1.74	318	462	464.01	338	469	495.76	16.7	5.8	0	-19	124	0.64	-0.13	0.53	0.64	1.02	1.07	0.58	0.32	0	129	357	634	718
224	1	2	6	14	335N6	77	17380	16170	200	293	550	38	1	629	743	484.61	512	603	405.35	26.3	10.6	0	117	231	1.55	398	499	412.36	312	452	462.96	22.9	6.5	0	86	187	0.86	0.74	0.81	0.8	1.43	1.59	0.47	0.3	-0.44	203	418	629	743
51	1	1	4	6	11C5	78	8755	15520	110	78	777	18	3	1472	2189	1962.94	603	658	411.05	70.5	52.6	0	869	1586	3.58	868	930	713.84	424	533	446.02	50	20.5	0	444	506	1.95	0.51	0.32	0.42	0.45	0.29	0.26	0.5	-0.97	1313	2092	1472	2189
66	1	1	5	6	11C5	78	8745	15875	180	216	620	6	3	1005	1500	1739.71	524	617	406.25	56	31.9	0	481	976	2.47	692	938	1038.43	438	542	457.55	37	18.5	0	254	500	1.51	0.53	0.51	0.53	0.87	1.18	0.2	0.11	-0.92	735	1476	1005	1500
81	1	1	6	6	11C5	78	8745	16245	140	124	716	9	3	1562	2076	1746.13	571	640	401.69	83.1	61.3	0	991	1505	3.89	883	1157	914.63	486	617	580.14	42.7	21.8	0	397	671	1.52	0.4	0.45	0.42	0.57	0.5	0.23	0.19	-1.32	1388	2176	1562	2076
316	2	1	4	1	342J4	79	6875	24375	100	60	812	16	3	1836	2642	2372.67	527	597	473.44	88.3	63.3	0	1309	2115	3.88	1618	1725	901.02	390	508	461.36	85	66.7	0	1228	1335	3.51	0.94	0.63	0.92	0.98	0.63	0.18	0.22	-0.09	2537	3450	1836	2642
331	2	1	5	1	342J4	79	6875	24755	110	80	812	21	3	2244	3070	2264.79	545	586	377.3	93.8	85	0	1699	2525	5.95	1251	1376	937.8	368	468	389.47	70	51.3	0	883	1008	3.21	0.52	0.4	0.43	0.46	0.25	0.23	0.31	-0.94	2582	3533	2244	3070
346	2	1	6	1	342J4	79	6885	25115	110	80	812	4	3	2331	3171	2487.8	589	666	412.92	95	86.3	0	1742	2582	5.65	1458	1642	1190.27	395	528	472.08	65	52.5	0	1063	1247	3.09	0.61	0.48	0.56	0.64	0.47	0.22	0.21	-0.71	2805	3829	2331	3171
460	2	2	4	10	555G22	80	15930	24385	130	108	681	4	3	3004	3620	2214.7	566	654	441.02	96.3	92.6	0	2438	3054	6.81	1614	1935	1164.42	401	497	443.16	88	72.2	0	1213	1534	3.64	0.5	0.5	0.52	0.61	0.62	0.28	0.29	-1.01	3651	4588	3004	3620
475	2	2	5	10	555G22	80	15935	24765	130	112	716	9	3	2871	3992	3401.21	568	644	403.64	98.2	93.8	0	2303	3424	7.11	1666	1920	1331.09	411	524	465.8	83	62.5	0	1255	1509	3.58	0.54	0.44	0.51	0.62	0.92	0.25	0.41	-0.88	3558	4933	2871	3992
490	2	2	6	10	555G22	80	15930	25130	130	113	646	2	3	3244	3935	2734.29	539	615	408.19	100	96.5	0	2705	3396	7.95	1702	1992	1312.94	359	478	444.93	85	67.3	0	1343	1633	3.83	0.5	0.48	0.47	0.55	0.37	0.17	0.12	-1.01	4048	5029	3244	3935
317	2	1	4	2	505F3	81	7260	24360	200	293	550	5	1	688	744	427.19	626	698	438.16	20.8	5.5	0	62	118	1.57	352	512	479.74	323	436	375.67	29.7	14.7	0	29	189	0.94	0.47	1.6	1.11	1.76	2.22	0.71	0.4	-1.1	91	307	688	744
332	2	1	5	2	505F3	81	7250	24750	200	293	550	19	1	618	674	399.65	576	638	398.81	20.1	4.4	0	42	98	1.55	461	546	446.61	381	478	455.23	21.8	6.1	0	80	165	1.01	1.9	1.68	1.15	2.03	2.38	0.83	0.55	0.93	122	263	618	674
347	2	1	6	2	505F3	81	7250	25110	200	293	550	14	1	834	908	516.78	803	859	485.63	20.8	6.8	0	31	105	1.72	536	632	521.35	499	644	526.32	19.1	5.5	0	37	133	1.02	1.19	1.27	1.06	2.2	3.76	0.65	0.41	0.26	68	238	834	908
461	2	2	4	11	263G23	82	16295	24355	160	172	716	31	3	2538	3150	2506.19	502	561	369.96	93	90.1	0	2036	2648	6.86	1502	1716	1206.95	320	438	401.75	80.8	66.3	0	1182	1396	3.74	0.58	0.53	0.59	0.84	2.96	0.2	0.18	-0.78	3218	4044	2538	3150
476	2	2	5	11	263G23	82	16295	24740	160	180	681	22	3	2714	3121	2282.44	522	602	419.02	95	88.9	0	2192	2599	6.48	1651	1769	1124.48	377	482	409.83	78.3	65	0	1274	1392	4.03	0.58	0.54	0.57	0.59	0.31	0.31	0.38	-0.78	3466	3991	2714	3121
491	2	2	6	11	263G23	82	16305	25115	160	172	716	16	3	3015	3377	2414.75	583	650	390.46	97.1	91.9	0	2432	2794	7.72	1756	1825	990.43	330	467	424.02	86.6	72.1	0	1426	1495	4.14	0.59	0.54	0.59	1.41	9.53	0.24	0.33	-0.77	3858	4289	3015	3377
318	2	1	4	3	309H15	83	7635	24365	140	124	716	8	3	3021	4844	5551.51	541	588	358.1	94.4	92.7	0	2480	4303	8.44	2028	3096	3119.05	366	472	376.11	91.1	77.4	0	1662	2730	5.39	0.67	0.63	0.65	0.87	1.09	0.19	0.12	-0.58	4142	7033	3021	4844
333	2	1	5	3	309H15	83	7625	24745	110	80	812	19	3	3191	6086	6134.61	551	619	391.14	100	98.8	0	2640	5535	8.16	2794	3177	2248.02	356	476	417.51	93.8	87.5	0	2438	2821	6.69	0.92	0.51	0.67	0.71	0.49	0.22	0.37	-0.11	5078	8356	3191	6086
348	2	1	6	3	309H15	83	7635	25115	120	88	812	8	3	3611	5430	5761.92	958	1079	649.21	94.3	86.4	0	2653	4472	5.56	2119	3061	2898.23	559	674	525.2	83	67	0	1560	2502	4.03	0.59	0.56	0.6	0.73	0.63	0.23	0.21	-0.77	4213	6974	3611	5430
462	2	2	4	12	30C8	84	16675	24370	150	154	681	18	3	6038	6609	4116.61	580	637	386.38	100	100	0	5458	6029	15.63	2540	2885	1697.05	385	506	455.83	96.8	88.3	0	2155	2500	5.57	0.39	0.41	0.43	0.47	0.29	0.13	0.1	-1.34	7613	8529	6038	6609
477	2	2	5	12	30C8	84	16665	24740	150	154	681	28	3	5085	5811	3307.82	606	675	433.37	100	100	0	4479	5205	11.73	2303	2519	1502.42	436	535	460.14	92.2	80.5	0	1867	2083	5	0.42	0.4	0.4	0.41	0.2	0.21	0.21	-1.26	6346	7288	5085	5811
492	2	2	6	12	30C8	84	16675	25120	150	154	681	17	3	5068	5680	3242.02	643	737	688.43	100	98.7	0	4425	5037	7.36	2555	2728	1617.26	365	495	445.56	92.2	85.7	0	2190	2363	5.73	0.49	0.47	0.49	0.49	0.22	0.29	0.33	-1.01	6615	7400	5068	5680
319	2	1	4	4	RP11-245E23	85	8030	24370	200	293	550	11	1	599	675	415.53	514	587	366.97	23.2	8.9	0	85	161	1.63	373	503	433.94	384	519	482.17	20.5	5.5	0	-10	119	0.77	-0.13	0.74	0.9	1.51	1.86	0.62	0.35	0	74	280	599	675
334	2	1	5	4	RP11-245E23	85	8010	24740	200	293	550	11	1	624	644	398.75	606	657	375.27	17.4	5.5	0	18	38	1.66	426	543	467.15	327	481	455.11	23.9	8.9	0	99	216	0.94	5.5	5.68	2.17	2.72	2.41	0.78	0.45	2.46	117	254	624	644
349	2	1	6	4	RP11-245E23	85	8010	25110	200	293	550	10	1	723	825	455.86	836	942	547.87	14.3	2	0	-112	-10	1.32	429	574	514.95	497	608	511.67	20.1	7.5	0	-67	77	0.84	0.6	-7	1.16	2.28	4.42	0.8	0.5	-0.73	-181	66	723	825
463	2	2	4	13	474L7	86	17055	24385	170	208	620	12	3	3485	5144	5398.18	876	971	535.92	96.2	86.5	0	2609	4268	6.5	1922	2486	2426.29	685	794	596.29	69.2	50.5	0	1237	1801	3.22	0.47	0.42	0.43	0.58	0.7	0.14	0.09	-1.08	3846	6069	3485	5144
478	2	2	5	13	474L7	86	17045	24755	180	216	620	21	3	3378	4728	4414.01	864	944	522.22	96.8	88.4	0	2514	3864	6.47	1758	2365	2251.82	556	705	562.72	75.5	54.2	0	1202	1809	3.12	0.48	0.47	0.48	0.51	0.35	0.24	0.22	-1.06	3716	5673	3378	4728
493	2	2	6	13	474L7	86	17050	25135	170	196	585	17	3	3807	5248	4678.54	890	999	539.5	98.5	92.9	0	2917	4358	7.06	2193	2885	2475.95	645	753	566	83.2	68.4	0	1548	2240	3.87	0.53	0.51	0.52	0.72	1.39	0.23	0.19	-0.91	4465	6598	3807	5248
320	2	1	4	5	552M6	87	8400	24365	130	108	681	2	3	5566	6742	5922.57	667	719	429.24	99.1	97.2	0	4899	6075	12.97	2869	3004	1549.54	515	620	514.15	92.6	79.6	0	2354	2489	5.58	0.48	0.41	0.48	0.66	1.44	0.15	0.33	-1.06	7253	8564	5566	6742
335	2	1	5	5	552M6	87	8410	24730	140	137	646	13	3	4943	5833	4169.97	703	792	482.64	100	99.3	0	4240	5130	10.24	2822	3061	1680.28	535	637	603.97	87.6	74.5	0	2287	2526	4.67	0.54	0.49	0.51	0.54	0.26	0.24	0.35	-0.89	6527	7656	4943	5833
350	2	1	6	5	552M6	87	8405	25100	130	108	681	12	3	5351	6120	4280.05	958	1004	508.54	98.1	95.4	0	4393	5162	10.52	2648	2758	1496.82	515	617	489.38	88	76.9	0	2133	2243	5.41	0.49	0.43	0.49	0.54	0.42	0.16	0.22	-1.04	6526	7405	5351	6120
321	2	1	4	6	13H5	88	8785	24370	140	134	681	10	3	4055	5433	5690.32	551	622	406.34	100	100	0	3504	4882	9.98	2395	3319	3232.95	445	565	518.76	91.8	78.4	0	1950	2874	4.62	0.56	0.59	0.57	0.61	0.33	0.39	0.47	-0.85	5454	7756	4055	5433
336	2	1	5	6	13H5	88	8775	24745	150	156	716	8	3	3130	4364	5378.35	681	752	459.55	93.6	84	0	2449	3683	6.81	2247	2501	1526.37	426	520	451.16	88.5	80.8	0	1821	2075	4.98	0.74	0.56	0.77	0.89	0.66	0.16	0.32	-0.43	4270	5758	3130	4364
351	2	1	6	6	13H5	88	8780	25105	150	154	681	6	3	3256	4625	5214.4	1011	1069	561.82	91.6	79.9	0	2245	3614	5.8	2256	3514	4080.4	542	636	503.53	85.1	70.1	0	1714	2972	4.48	0.76	0.82	0.75	1.04	1.01	0.25	0.1	-0.39	3959	6586	3256	4625
52	1	1	4	7	157H4	89	9130	15520	200	293	550	16	1	603	669	392.13	624	685	400.55	16	4.1	0	-20	45	1.51	461	549	433.09	422	566	596.97	15	3.1	0	39	127	0.77	-1.86	2.82	1.42	2.38	3.47	0.75	0.47	0	18	172	603	669
67	1	1	5	7	157H4	89	9120	15880	200	293	550	0	1	585	684	450.96	550	686	1322.96	2	0	0	35	134	0.44	450	575	487.55	404	513	455.09	22.2	8.2	0	46	171	0.99	1.31	1.28	1.01	1.49	1.43	0.78	0.52	0.39	81	305	585	684
82	1	1	6	7	157H4	89	9110	16260	200	293	550	12	1	514	610	426.44	547	606	378.25	18.4	6.1	0	-32	63	1.36	413	484	394.98	463	540	459.87	13.3	3.8	0	-49	21	0.9	1.52	0.33	0.86	3.68	9.42	0.53	0.33	0.6	-83	84	514	610
53	1	1	4	8	285H4	90	9500	15520	200	293	550	13	1	554	605	382.93	562	618	385.5	16	3.8	0	-7	43	1.44	345	434	357.09	391	532	490.59	11.9	1.7	0	-45	43	0.7	5.75	1	1.1	2.3	3.22	0.63	0.45	2.52	-54	86	554	605
68	1	1	5	8	285H4	90	9500	15870	200	293	550	10	1	567	599	358.8	583	648	393.93	13.3	2.4	0	-15	16	1.44	350	449	411.53	431	516	443	14	5.8	0	-80	18	0.79	5.06	1.13	1.02	2.07	3.61	0.87	0.57	2.34	-97	34	567	599
83	1	1	6	8	285H4	90	9490	16250	200	293	550	9	1	637	719	484.25	558	686	435.01	26.3	5.8	0	79	161	1.46	436	529	467.25	355	475	435.2	23.9	8.2	0	81	174	1	1.03	1.08	1.03	1.36	1.71	0.73	0.57	0.04	160	335	637	719
54	1	1	4	9	810G21	91	9885	15505	150	156	716	8	3	1394	2213	3140.48	553	616	398.53	71.2	51.9	0	841	1660	3.5	1125	1707	2180.59	362	482	435.81	66.7	46.2	0	763	1345	2.58	0.91	0.81	0.93	2.03	5.6	0.42	0.36	-0.14	1604	3005	1394	2213
69	1	1	5	9	810G21	91	9880	15855	130	108	681	25	3	1951	3131	3937.98	610	669	401.63	88	65.7	0	1341	2521	4.86	1922	2694	2808.55	375	516	482.02	91.7	70.4	0	1547	2319	3.99	1.15	0.92	1.17	1.54	1.5	0.32	0.2	0.21	2888	4840	1951	3131
84	1	1	6	9	810G21	91	9885	16235	100	60	812	21	3	2458	3704	4038.6	757	833	467.91	96.7	76.7	0	1701	2947	5.25	2354	3655	4425.25	404	510	443.23	91.7	75	0	1950	3251	5.31	1.15	1.1	1.14	1.44	1.7	0.53	0.23	0.2	3651	6198	2458	3704
55	1	1	4	10	452P23	92	10250	15495	110	78	777	12	3	4591	8066	7270.34	566	643	391.63	100	100	0	4025	7500	11.72	3355	6630	6253.2	409	505	419.95	94.9	89.7	0	2946	6221	7.99	0.73	0.83	0.79	0.9	0.61	0.62	0.51	-0.45	6971	13721	4591	8066
70	1	1	5	10	452P23	92	10245	15865	100	60	812	18	3	6178	9044	7477.88	683	764	428.16	96.7	95	0	5495	8361	14.43	3984	6884	5790.84	469	567	457.18	98.3	98.3	0	3515	6415	8.71	0.64	0.77	0.75	1.15	1.7	0.64	0.68	-0.64	9010	14776	6178	9044
85	1	1	6	10	452P23	92	10255	16235	100	60	812	19	3	4638	8227	7463.79	913	1051	731.27	100	95	0	3725	7314	6.34	4752	8570	7939.2	571	782	799.54	100	95	0	4181	7999	5.94	1.12	1.09	1.11	1.41	1.27	0.54	0.26	0.17	7906	15313	4638	8227
56	1	1	4	11	512C24	93	10630	15510	200	293	550	4	1	577	1351	6392.82	609	670	398.15	21.5	8.9	0.7	-31	742	1.45	458	767	2478.3	446	568	484.68	17.4	6.8	0	12	321	0.94	-0.38	0.43	1.38	3.51	13.32	0	0	0	-20	1063	577	1351
71	1	1	5	11	512C24	93	10630	15870	200	293	550	10	1	663	724	430.18	713	773	420.95	15.7	3.4	0	-49	11	1.58	462	532	426.94	428	547	476.36	18.4	4.8	0	34	104	0.97	-0.68	9.45	1.27	3.68	14.78	0.78	0.61	0	-16	115	663	724
86	1	1	6	11	512C24	93	10630	16260	200	293	550	6	1	888	1096	794.1	841	944	660.65	20.5	7.5	0	47	255	1.34	1147	1717	1563.27	589	785	817.8	45.7	33.1	0	558	1128	1.4	11.87	4.42	5.6	11.33	42.78	1.2	0.37	3.57	605	1383	888	1096
57	1	1	4	12	RP11-285E18	94	11000	15485	130	108	681	24	3	2382	4738	6828.18	818	896	515.75	81.5	70.4	0	1564	3920	4.62	1952	3057	3715.05	636	770	588.65	74.1	54.6	0	1316	2421	3.32	0.84	0.62	0.83	1.45	2.03	0.03	0	-0.25	2880	6341	2382	4738
72	1	1	5	12	RP11-285E18	94	11010	15865	100	62	777	15	3	2839	6505	8262.4	1073	1192	652.25	80.6	62.9	0	1766	5432	4.35	2116	3301	3036.92	792	901	617.95	75.8	54.8	0	1324	2509	3.42	0.75	0.46	0.74	0.9	0.81	0.14	0.15	-0.42	3090	7941	2839	6505
87	1	1	6	12	RP11-285E18	94	11005	16255	100	60	812	5	3	2733	6332	7872.05	1140	1264	721.17	70	56.7	0	1593	5192	3.79	2358	3125	2492.22	941	1242	1197.89	58.3	26.7	0	1417	2184	1.97	0.89	0.42	0.85	1.38	3.65	0.17	0.3	-0.17	3010	7376	2733	6332
322	2	1	4	7	RP11-157E11	95	9145	24375	120	88	812	15	3	2188	3330	3498.25	601	658	407.78	90.9	73.9	0	1587	2729	5.37	2157	3541	3687.61	418	508	422.43	94.3	80.7	0	1739	3123	5.11	1.1	1.14	1.14	1.81	2.38	0.44	0.17	0.13	3326	5852	2188	3330
337	2	1	5	7	RP11-157E11	95	9155	24735	150	156	716	1	3	1606	2389	2668.46	605	674	404.76	80.1	65.4	0	1001	1784	3.97	1616	2134	2019.85	409	529	456.14	84.6	64.1	0	1207	1725	3.54	1.21	0.97	1.18	1.43	1.33	0.37	0.23	0.27	2208	3509	1606	2389
352	2	1	6	7	RP11-157E11	95	9145	25105	120	88	812	11	3	1765	2732	3074.06	893	1008	618.57	64.8	36.4	0	872	1839	2.85	1499	2431	2845.21	633	752	575.63	62.5	43.2	0	866	1798	2.6	0.99	0.98	0.95	5.24	29.83	0.51	0.31	-0.01	1738	3637	1765	2732
323	2	1	4	8	488P11	96	9530	24390	200	293	550	27	1	662	774	507.93	612	710	502.94	18.8	6.8	0	50	162	1.32	493	586	501.07	425	584	821.57	10.9	1	0	68	161	0.6	1.36	0.99	1.14	1.59	1.76	0.56	0.32	0.44	118	323	662	774
338	2	1	5	8	488P11	96	9530	24740	200	293	550	4	1	829	904	565.47	698	796	508.6	22.9	6.5	0	131	206	1.63	491	589	461.57	424	529	436.39	26.3	7.5	0	67	165	1.13	0.51	0.8	0.84	1.07	0.83	0.6	0.55	-0.97	198	371	829	904
353	2	1	6	8	488P11	96	9520	25110	200	293	550	12	1	1237	1410	821.2	1120	1267	707.53	26.6	8.9	0	117	290	1.75	595	680	517.88	610	744	588.59	15.4	4.4	0	-14	70	1.01	-0.13	0.24	0.48	0.73	0.75	0.4	0.4	0	102	360	1237	1410
324	2	1	4	9	138N13	97	9910	24370	200	293	550	7	1	562	653	436.04	632	708	421.1	15.7	5.1	0	-69	21	1.33	382	502	426.87	528	611	501.31	11.9	2	0	-145	-25	0.76	2.09	-1.24	0.86	1.32	1.37	0.76	0.6	1.06	-216	-5	562	653
339	2	1	5	9	138N13	97	9890	24740	200	293	550	20	1	571	650	382.67	637	730	440.19	14.7	2.4	0	-65	13	1.3	515	661	533.21	490	603	512.1	26.6	7.5	0	25	171	1.01	-0.38	13.15	2.12	3.46	3.68	1.01	0.53	0	-41	184	571	650
354	2	1	6	9	138N13	97	9900	25110	200	293	550	10	1	899	983	526.55	979	1058	574.03	13.3	3.1	0	-79	4	1.57	603	719	567.69	521	695	611.95	20.5	5.8	0	82	198	0.99	-1.02	49.5	1.5	4.84	10.33	0.7	0.42	0	2	202	899	983
325	2	1	4	10	349J19	98	10280	24375	150	154	681	15	3	3368	4146	3365.09	671	738	424	95.5	88.3	0	2697	3475	7.94	3502	4282	3654.37	522	624	532.84	91.6	87	0	2980	3760	6.57	1.1	1.08	1.12	1.36	1.22	0.39	0.13	0.14	5677	7235	3368	4146
340	2	1	5	10	349J19	98	10285	24745	140	124	716	9	3	3237	3927	3066.72	678	752	437.65	96	90.3	0	2559	3249	7.4	2814	3668	3535.71	518	639	541.43	93.5	81.5	0	2296	3150	5.2	0.9	0.97	0.88	1.34	2.51	0.29	0.06	-0.16	4855	6399	3237	3927
355	2	1	6	10	349J19	98	10290	25095	110	78	777	15	3	3575	4501	3332.57	1118	1258	769.16	92.3	73.1	0	2457	3383	4.65	3555	4837	4236.78	741	912	714.05	94.9	87.2	0	2814	4096	4.98	1.15	1.21	1.13	1.55	1.55	0.9	0.51	0.2	5271	7479	3575	4501
326	2	1	4	11	132L12	99	10655	24365	190	256	620	11	3	2819	2993	1568.69	675	763	474.75	88.7	81.3	0	2144	2318	5.94	2228	2486	1380.68	555	668	511.88	85.2	74.2	0	1673	1931	4.35	0.78	0.83	0.82	0.94	1.02	0.72	0.68	-0.36	3817	4249	2819	2993
341	2	1	5	11	132L12	99	10655	24735	190	256	620	11	3	2302	2533	1485.53	718	817	499.77	80.9	65.2	0	1584	1815	4.61	2340	2444	1424.93	575	670	499.7	80.9	71.9	0	1765	1869	4.68	1.11	1.03	1.11	1.27	1.18	0.72	0.57	0.16	3349	3684	2302	2533
356	2	1	6	11	132L12	99	10665	25105	170	208	620	6	3	2582	2729	1222.51	879	945	500.33	88.5	75.5	0	1703	1850	5.16	2550	2756	1400.07	562	696	545.46	88.9	79.3	0	1988	2194	4.67	1.17	1.19	1.19	8.87	91.32	0.83	0.52	0.22	3691	4044	2582	2729
327	2	1	4	12	159J2	100	11060	24345	110	78	777	23	3	2748	4193	4081.06	722	781	449.54	94.9	88.5	0	2026	3471	6.11	1921	3446	4092.56	471	597	506.06	83.3	74.4	0	1450	2975	3.8	0.72	0.86	0.76	0.87	0.64	0.7	0.48	-0.48	3476	6446	2748	4193
342	2	1	5	12	159J2	100	11055	24725	100	60	812	15	3	3872	4357	2937.38	734	807	441.32	93.3	86.7	0	3138	3623	8.77	1867	1909	837.53	463	577	484.36	90	70	0	1404	1446	3.85	0.45	0.4	0.45	0.64	0.84	0.2	0.5	-1.16	4542	5069	3872	4357
357	2	1	6	12	159J2	100	11070	25085	110	78	777	36	3	2897	3705	3323.82	906	996	571.63	83.3	70.5	0	1991	2799	5.07	2041	2734	2553.86	542	648	512.45	85.9	65.4	0	1499	2192	3.98	0.75	0.78	0.77	1.01	0.8	0.63	0.67	-0.41	3490	4991	2897	3705
58	1	1	4	13	182M20	101	11375	15515	150	156	716	16	3	2152	2644	1968.16	864	1021	631.62	78.2	51.9	0	1288	1780	3.41	1505	1903	1699.96	731	882	692.4	52.6	28.8	0	774	1172	2.17	0.6	0.66	0.63	0.94	1.1	0.2	0.05	-0.73	2062	2952	2152	2644
73	1	1	5	13	182M20	101	11385	15895	110	80	812	14	3	2796	3796	2735.54	935	1036	605.49	93.8	72.5	0	1861	2861	4.62	2140	2741	2029.17	859	1129	940.04	60	38.8	0	1281	1882	2.28	0.69	0.66	0.69	0.71	0.35	0.53	0.52	-0.54	3142	4743	2796	3796
88	1	1	6	13	182M20	101	11380	16265	130	108	681	13	3	2169	3075	2645.07	938	1078	703.11	74.1	46.3	0	1231	2137	3.08	1947	2393	2036.95	935	1225	1071.66	48.1	25	0	1012	1458	1.82	0.82	0.68	0.68	0.94	0.87	0.35	0.21	-0.28	2243	3595	2169	3075
59	1	1	4	14	173B14	102	11760	15535	290	612	242	29	3	9526	8918	4748.48	1295	1592	1379.43	84.8	78.9	0	8231	7623	6.91	8147	7590	4309.96	1159	1415	1144.83	83.5	77	0	6988	6431	7.12	0.85	0.84	0.84	1.03	1.15	0.82	0.82	-0.24	15219	14054	9526	8918
74	1	1	5	14	173B14	102	11740	15915	150	154	681	43	3	65535	44336	25411	1532	2520	2603.65	100	98.1	50	64003	42804	25.17	65535	41814	27034.6	1385	2067	2149.5	98.7	90.3	50	64150	40429	30.49	1	0.94	1	0.93	0.62	0.98	0.85	0	128153	83233	65535	44336
89	1	1	6	14	173B14	102	11755	16275	260	484	384	23	3	5548	6462	4067.72	1535	1716	1052.34	81.6	72.7	0	4013	4927	5.27	3031	3677	2619.49	927	1236	1092.75	69.6	48.6	0	2104	2750	2.77	0.52	0.56	0.53	0.72	1.52	0.47	0.53	-0.93	6117	7677	5548	6462
60	1	1	4	15	29G8	103	12140	15530	200	293	550	23	1	1212	1576	1379.23	1399	1472	738.13	16.7	9.6	0	-186	177	1.64	1259	1436	1092.65	1047	1264	816.21	28	12.3	0	212	389	1.54	-1.13	2.2	2.19	3.92	10.64	0.46	0.33	0	25	566	1212	1576
75	1	1	5	15	29G8	103	12130	15910	200	293	550	32	1	1515	1894	1780.29	1426	1662	1180.67	16	6.8	0	89	468	1.28	1589	2025	1829.43	1291	1542	1158.85	26.3	10.6	0	298	734	1.37	3.35	1.57	2.15	2.79	3.11	0.43	0.18	1.74	387	1202	1515	1894
90	1	1	6	15	29G8	103	12140	16280	200	293	550	25	1	905	1215	1277.79	1005	1147	708.52	14.3	6.5	0	-99	210	1.28	658	870	875.26	712	876	727.49	18.1	4.4	0	-53	158	0.9	0.54	0.75	1.19	4.93	27.39	0.26	0.15	-0.89	-154	368	905	1215
328	2	1	4	13	122K21	104	11420	24370	200	293	550	7	1	705	753	405.96	782	899	565.14	7.8	1.7	0	-76	-28	1.25	466	588	508.9	450	574	484.57	18.4	6.1	0	16	138	0.96	-0.21	-4.76	1.8	6.81	13.56	0.83	0.44	0	-61	109	705	753
343	2	1	5	13	122K21	104	11420	24740	200	293	550	4	1	722	783	427.15	657	737	451.05	22.9	4.1	0	65	126	1.6	519	607	472.28	444	567	485.93	25.6	6.5	0	75	163	1.07	1.15	1.29	1.07	1.45	1.26	0.86	0.61	0.21	140	289	722	783
358	2	1	6	13	122K21	104	11420	25100	200	293	550	11	1	1010	1099	646.51	976	1062	565.75	20.1	6.5	0	34	123	1.79	489	624	515.35	583	687	507.76	16.4	5.1	0	-93	41	0.96	-2.76	0.33	0.74	1.13	1.13	0.54	0.45	0	-60	164	1010	1099
329	2	1	4	14	RP11-332E3	105	11790	24385	160	180	681	24	3	5312	6987	6131	800	904	554.8	100	98.3	0	4512	6187	9.57	1863	2324	2010.88	497	635	556.49	79.4	59.4	0	1366	1827	3.35	0.3	0.3	0.29	0.33	0.26	0.1	0.1	-1.72	5878	8014	5312	6987
344	2	1	5	14	RP11-332E3	105	11795	24745	160	172	716	10	3	5443	6556	4777.96	823	902	510	100	99.4	0	4620	5733	10.67	1631	1789	1015.03	408	575	496.61	84.9	62.2	0	1223	1381	3.28	0.26	0.24	0.26	0.26	0.13	0.11	0.29	-1.92	5843	7114	5443	6556
359	2	1	6	14	RP11-332E3	105	11795	25105	160	172	716	8	3	5656	6789	4854.03	964	1046	559.39	99.4	98.8	0	4692	5825	10.11	1558	1912	1417.32	575	687	501.15	72.7	47.7	0	983	1337	3.11	0.21	0.23	0.2	0.25	0.23	0.08	0.07	-2.25	5675	7162	5656	6789
330	2	1	4	15	10M21	106	12170	24380	200	293	550	19	1	774	864	530.37	568	659	453.03	32.4	14	0	206	296	1.71	441	584	492.11	444	539	433.63	22.5	7.8	0	-2	140	1.02	-0.01	0.47	0.53	0.73	0.66	0.68	0.54	0	203	436	774	864
345	2	1	5	15	10M21	106	12170	24750	200	293	550	15	1	773	858	574.06	580	657	406.65	33.4	13.3	0	193	278	1.9	524	674	606.03	366	477	421.2	35.5	17.1	0	158	308	1.24	0.82	1.11	0.93	1.53	1.63	0.59	0.31	-0.29	351	586	773	858
360	2	1	6	15	10M21	106	12170	25110	200	293	550	8	1	697	807	517.43	705	782	452.34	22.2	7.5	0	-7	102	1.54	574	652	517.59	559	675	549.93	18.1	4.4	0	15	93	1.04	-1.88	0.91	1.18	2.2	4.98	0.81	0.66	0	7	195	697	807
183	1	2	4	3	VECT	110	13240	15470	200	293	550	13	1	723	824	575.65	654	781	601.77	17.4	4.8	0	69	170	1.2	524	742	742.23	498	762	835.55	15	5.5	0	26	244	0.63	0.38	1.44	1.42	2.44	3.18	0.69	0.29	-1.41	95	414	723	824
198	1	2	5	3	VECT	110	13240	15850	200	293	550	18	1	668	746	453.38	575	669	495.24	20.5	4.8	0	93	171	1.35	387	494	421.98	377	498	436.88	20.5	4.8	0	10	117	0.89	0.11	0.68	0.71	1.26	1.38	0.64	0.47	-3.22	103	288	668	746
213	1	2	6	3	VECT	110	13220	16230	200	293	550	25	1	905	959	476.49	818	919	536.3	17.4	4.8	0	87	141	1.69	537	624	476.56	497	610	496.33	19.5	4.4	0	40	127	1.08	0.46	0.9	0.95	1.49	1.56	0.67	0.45	-1.12	127	268	905	959
181	1	2	4	1	MRV2	111	12510	15505	170	196	585	57	3	1422	1594	1007.85	817	911	518.61	53.1	32.7	0	605	777	2.74	2408	4460	4078.13	910	1041	689.4	77.6	57.1	0	1498	3550	3.49	2.48	4.57	3.27	6.33	19.23	2.52	0.39	1.31	2103	4327	1422	1594
196	1	2	5	1	MRV2	111	12485	15855	150	156	716	23	3	1613	1955	1212.43	901	999	613.02	57.7	28.2	0	712	1054	2.63	4462	5112	3743.8	722	964	874.58	78.2	65.4	0	3740	4390	5.1	5.25	4.17	4.39	5.04	4.44	1.92	0.39	2.39	4452	5444	1613	1955
211	1	2	6	1	MRV2	111	12505	16235	150	156	716	40	3	1475	1642	888.73	892	972	558.38	51.9	33.3	0	583	750	2.64	3239	4739	3890.68	480	611	534.44	87.8	74.4	0	2759	4259	6.06	4.73	5.68	5.06	6.16	5.05	3.53	0.65	2.24	3342	5009	1475	1642
451	2	2	4	1	MRV2	112	12535	24375	130	112	716	8	3	1531	1508	731.37	639	731	472.37	68.8	46.4	0	892	869	3.24	5450	5941	3338.04	432	524	454.21	92.9	92	0	5018	5509	12	5.63	6.34	6.03	7.93	7.5	3.74	0.67	2.49	5910	6378	1531	1508
466	2	2	5	1	MRV2	112	12515	24775	190	256	620	24	3	896	1197	775.5	709	791	481.6	43.4	21.5	0	187	488	1.86	2029	3204	2951.1	405	516	460.45	78.5	63.7	0	1624	2799	4.41	8.68	5.74	4.84	14.75	101	3	0.62	3.12	1811	3287	896	1197
481	2	2	6	1	MRV2	112	12535	25115	150	156	716	15	3	1607	1704	910.36	1075	1196	709.94	37.8	14.1	0	532	629	2.26	3624	4393	2986.07	550	708	561.46	88.5	78.2	0	3074	3843	6.45	5.78	6.11	5.87	12.95	50.44	2.68	0.67	2.53	3606	4472	1607	1704
182	1	2	4	2	ALFA1-1	113	12890	15520	200	293	550	70	1	798	893	495.26	771	893	601.82	15.4	4.4	0	27	122	1.33	964	1066	695.41	692	930	755.73	21.8	6.8	0	272	374	1.28	10.07	3.07	2.08	4.74	7.54	0.87	0.38	3.33	299	496	798	893
197	1	2	5	2	ALFA1-1	113	12860	15850	200	293	550	18	1	628	786	1261.35	664	814	638.58	11.6	2.4	0	-35	122	0.98	408	529	467.66	528	722	701.78	7.5	2.7	0	-119	1	0.58	3.33	0.01	0.89	2.31	3.56	0.1	0.07	1.74	-156	123	628	786
212	1	2	6	2	ALFA1-1	113	12850	16230	200	293	550	23	1	657	739	474.23	871	925	502.86	11.3	2.4	0	-213	-131	1.31	455	573	467.71	486	579	432.71	19.5	7.2	0	-30	87	1.05	0.14	-0.66	2.58	5.94	20.65	0.74	0.57	-2.79	-245	-45	657	739
1	1	1	1	1	ALFA1-2	114	6850	14410	200	293	550	25	1	496	572	364.02	453	521	364.45	23.2	7.8	0	43	119	1.36	261	380	380.26	293	424	401.57	18.4	5.1	0	-31	87	0.65	-0.74	0.73	0.8	1.27	1.41	0.71	0.46	0	11	206	496	572
16	1	1	2	1	ALFA1-2	114	6860	14750	200	293	550	11	1	447	551	391.09	464	528	345.37	21.5	9.6	0	-16	87	1.29	305	421	408.16	312	401	349.9	21.8	9.6	0	-6	109	0.87	0.41	1.25	0.95	1.63	2.22	0.79	0.58	-1.28	-24	196	447	551
31	1	1	3	1	ALFA1-2	114	6860	15130	200	293	550	7	1	474	523	312.6	493	578	442.54	10.9	1	0	-18	30	1.07	348	464	397.41	376	502	447.64	18.1	5.1	0	-27	88	0.78	1.47	2.93	1.81	3.32	9.35	0.86	0.45	0.56	-47	118	474	523
195	1	2	4	15	ALFA1-3	115	17715	15425	220	332	504	62	3	934	1069	718.87	587	673	439.22	43.7	23.5	0	347	482	2.13	2545	3548	3658.68	457	536	442.1	73.8	66.6	0	2088	3091	5.76	6.02	6.41	6.03	8.79	22.25	3.65	0.51	2.59	2435	3573	934	1069
210	1	2	5	15	ALFA1-3	115	17710	15800	200	293	550	66	1	965	1042	615.34	575	1362	6331.64	0	0	0	390	467	0.15	2536	3428	3071.25	406	505	457.67	79.5	66.9	0	2130	3022	5.54	5.46	6.47	5.46	8.25	14.26	3.31	0.44	2.45	2520	3489	965	1042
225	1	2	6	15	ALFA1-3	115	17740	16175	220	346	469	42	3	1029	1140	669.79	597	683	464.26	48.8	22.8	0	432	543	2.22	2711	3118	2457.51	426	544	500.8	78.3	68.5	0	2285	2692	5.41	5.29	4.96	5.08	8.2	15.72	2.83	0.6	2.4	2717	3235	1029	1140
452	2	2	4	2	ALFA2-1	116	12920	24380	200	293	550	11	1	663	716	398.56	650	702	405	22.2	4.1	0	13	66	1.64	451	575	452	436	531	453.47	21.8	6.1	0	15	139	0.99	1.15	2.11	1.29	2.05	2.85	0.87	0.58	0.21	28	205	663	716
467	2	2	5	2	ALFA2-1	116	12900	24770	200	293	550	16	1	653	723	404.81	744	838	581.24	7.5	1.7	0	-90	-20	1.12	423	553	491.79	375	497	454.55	23.2	9.6	0	48	178	0.93	-0.53	-8.48	2	4.86	8.43	0.8	0.43	0	-43	157	653	723
482	2	2	6	2	ALFA2-1	116	12900	25130	200	293	550	8	1	700	762	422.57	935	1074	695.13	3.1	0.7	0	-234	-172	1.01	388	523	463.34	585	671	523.42	10.6	3.8	0	-196	-61	0.74	0.84	0.36	0.81	4.71	12.14	0.62	0.32	-0.25	-432	-235	700	762
271	2	1	1	1	ALFA2-2	117	6920	23250	200	293	550	34	1	773	826	465.08	541	635	432.54	34.8	12.6	0	232	285	1.79	538	665	562.87	393	521	465.64	27.3	14	0	145	272	1.16	0.63	0.95	0.72	1.17	1.16	0.78	0.42	-0.68	377	557	773	826
286	2	1	2	1	ALFA2-2	117	6900	23610	200	293	550	14	1	661	730	477.61	556	630	410.78	28.7	9.2	0	105	174	1.61	478	601	511.26	354	468	410.51	27.6	12.6	0	124	247	1.16	1.18	1.42	1.08	1.73	1.93	0.67	0.39	0.24	229	421	661	730
301	2	1	3	1	ALFA2-2	117	6890	23990	200	293	550	3	1	741	803	456.13	558	636	413.17	32.8	9.9	0	183	245	1.79	478	562	438.31	383	515	470.2	22.5	4.8	0	95	179	1.02	0.52	0.73	0.84	0.89	0.52	0.8	0.7	-0.95	278	424	741	803
464	2	2	4	14	ALFA2-3	118	17435	24395	190	256	620	16	3	1520	1684	943.94	705	778	473.44	63.7	44.9	0	815	979	3.21	1045	1189	804.89	539	653	520.33	50	31.3	0	506	650	2.01	0.62	0.66	0.66	2.6	21.73	0.59	0.48	-0.69	1321	1629	1520	1684
479	2	2	5	14	ALFA2-3	118	17430	24785	180	230	585	32	3	1461	1677	840.02	595	675	431.84	78.7	50	0	866	1082	3.38	1031	1178	803.01	442	558	484.41	57.8	27.4	0	589	736	2.13	0.68	0.68	0.66	0.73	0.48	0.61	0.4	-0.56	1455	1818	1461	1677
494	2	2	6	14	ALFA2-3	118	17435	25165	190	256	620	36	3	1290	1393	693.79	575	641	417.4	69.5	44.9	0	715	818	3.09	870	983	675.94	370	488	468.62	52	27	0	500	613	1.86	0.7	0.75	0.68	1.23	3.67	0.75	0.6	-0.52	1215	1431	1290	1393
150	1	2	1	15	BAC A	119	17750	14380	200	293	550	46	1	676	739	442.68	613	672	443.88	20.8	6.5	0	63	126	1.52	297	441	426.96	291	411	379.6	21.2	9.2	0	6	150	0.78	0.1	1.19	0.95	1.43	1.77	0.57	0.35	-3.39	69	276	676	739
165	1	2	2	15	BAC A	119	17760	14710	200	293	550	7	1	651	707	427.37	585	651	412.03	20.1	6.5	0	66	122	1.58	334	441	416.79	344	442	392.69	19.1	6.1	0	-9	97	0.85	-0.15	0.8	0.84	1.58	2.24	0.55	0.32	0	56	219	651	707
180	1	2	3	15	BAC A	119	17750	15070	200	293	550	23	1	623	704	468.8	563	621	383.79	27	8.9	0	60	141	1.62	397	493	438.14	391	488	410.19	22.2	6.1	0	6	102	0.97	0.1	0.72	0.71	1.21	1.68	0.58	0.39	-3.32	66	243	623	704
453	2	2	4	3	BAC B	120	13300	24380	200	293	550	13	1	635	684	399.1	654	732	457.81	14.3	2.7	0	-18	30	1.39	404	544	482.28	475	573	461.72	18.4	6.1	0	-70	69	0.87	3.74	2.3	1.25	2.22	3.2	0.91	0.56	1.9	-90	99	635	684
468	2	2	5	3	BAC B	120	13300	24760	200	293	550	13	1	749	853	481.53	681	750	435.99	25.9	9.6	0	68	172	1.72	446	602	601.55	442	590	573.95	16.4	4.1	0	4	160	0.78	0.06	0.93	0.74	1.41	2.14	0.71	0.32	-4.09	72	332	749	853
483	2	2	6	3	BAC B	120	13290	25130	200	293	550	3	1	774	850	461.33	762	836	471.23	19.5	4.4	0	12	88	1.64	559	646	487.36	478	574	502.32	22.5	7.5	0	81	168	1.11	6.75	1.91	1.39	2.06	2.24	0.72	0.46	2.75	93	256	774	850
[truncated: 12 more columns]

## Sheet: 1368
BEGIN HEADER
PerkinElmer Inc.
ScanArrayCSVFileFormat	2
ScanArray Express	2
Number_of_Columns	62
END HEADER
BEGIN GENERAL INFO
DateTime	2008-06-05 15:02:00
GalFile
Scanner	Model: Serial No.:
User Name	WarburtonLab
Computer Name
Protocol	Michele
Quantitation Method	Adaptive Circle
Quality Confidence Calculation	Footprint
User comments
Image Origin	0	0
Temperature	0
Laser Powers	0	0
Laser On Time	0
PMT Voltages	0	0
END GENERAL INFO
BEGIN QUANTITATION PARAMETERS
Min Percentile	50
Max Percentile	200
END QUANTITATION PARAMETERS
BEGIN QUALITY MEASUREMENTS
Max Footprint	100
END QUALITY MEASUREMENTS
BEGIN ARRAY PATTERN INFO
Units	µm
Array Rows	2
Array Columns	2
Spot Rows	9
Spot Columns	15
Array Row Spacing	4500
Array Column Spacing	4500
Spot Row Spacing	374
Spot Column Spacing	378
Spot Diameter	200
Interstitial	0
Spots Per Array	135
Total Spots	540
END ARRAY PATTERN INFO
BEGIN IMAGE INFO
ImageID	Channel	Image	Fluorophore	Barcode	Units	X Units Per Pixel	Y Units Per Pixel	X Offset	Y Offset	Status
-1	CH1	C:\Documents and Settings\WarburtonLab\Desktop\12601368_G80.tif	Cy3	Unknown	µm	10	10	0	0	Control Image
-1	CH2	C:\Documents and Settings\WarburtonLab\Desktop\12601368_R90.tif	Cy5	Unknown	µm	10	10	-1	4
END IMAGE INFO
BEGIN NORMALIZATION INFO
Normalization Method	LOWESS						CHOP13 ChIP A IP#2 slide 1368
END NORMALIZATION INFO
BEGIN DATA
Index	Array Row	Array Column	Spot Row	Spot Column	Name	ID	X	Y	Diameter	F Pixels	B Pixels	Footprint	Flags	Ch1 Median	Ch1 Mean	Ch1 SD	Ch1 B Median	Ch1 B Mean	Ch1 B SD	Ch1 % > B + 1 SD	Ch1 % > B + 2 SD	Ch1 F % Sat.	Ch1 Median - B	Ch1 Mean - B	Ch1 SignalNoiseRatio	Ch2 Median	Ch2 Mean	Ch2 SD	Ch2 B Median	Ch2 B Mean	Ch2 B SD	Ch2 % > B + 1 SD	Ch2 % > B + 2 SD	Ch2 F % Sat.	Ch2 Median - B	Ch2 Mean - B	Ch2 SignalNoiseRatio	Ch2 Ratio of Medians	Ch2 Ratio of Means	Ch2 Median of Ratios	Ch2 Mean of Ratios	Ch2 Ratios SD	Ch2 Rgn Ratio	Ch2 Rgn R²	Ch2 Log Ratio	Sum of Medians	Sum of Means	Ch1 N Median	Ch1 N Mean
1	1	1	1	1	ALFA1-2	114	6850	14410	200	293	550	25	1	496	572	364.02	453	521	364.45	23.2	7.8	0	43	119	1.36	261	380	380.26	293	424	401.57	18.4	5.1	0	-31	87	0.65	-0.74	0.73	0.8	1.27	1.41	0.71	0.46	0	11	206	496	572
2	1	1	1	2	505O16	14	7230	14405	120	96	777	20	3	1795	2062	1203.41	527	578	386.77	88.5	72.9	0	1268	1535	4.64	1296	1353	730.17	303	419	393.08	77.1	60.4	0	993	1050	3.3	0.78	0.68	0.76	0.72	0.33	0.44	0.53	-0.35	2261	2585	1795	2062
3	1	1	1	3	rp11-424e21	16	7610	14405	120	96	777	20	3	2238	2713	2460.3	459	522	348.67	92.7	83.3	0	1779	2254	6.42	1303	1441	836.48	317	410	370.66	82.3	64.6	0	986	1124	3.52	0.55	0.5	0.56	0.72	0.61	0.16	0.23	-0.85	2765	3378	2238	2713
4	1	1	1	4	390J12	18	7995	14400	120	96	777	17	3	2792	3354	2352.68	484	551	355.94	97.9	90.6	0	2308	2870	7.84	1092	1387	994.01	283	408	386.61	76	52.1	0	809	1104	2.82	0.35	0.38	0.36	0.5	0.88	0.25	0.36	-1.51	3117	3974	2792	3354
5	1	1	1	5	111B1	20	8395	14405	100	60	812	36	3	4349	6178	4867.94	557	620	392.4	98.3	96.7	0	3792	5621	11.08	2551	3688	3062.65	329	437	383.93	93.3	81.7	0	2222	3359	6.64	0.59	0.6	0.54	0.65	0.5	0.49	0.61	-0.77	6014	8980	4349	6178
6	1	1	1	6	109K20	22	8755	14405	180	216	620	23	3	3184	3368	1620.31	609	686	428.62	98.6	95.8	0	2575	2759	7.43	1180	1260	755.52	391	506	439.86	68.1	46.3	0	789	869	2.68	0.31	0.31	0.32	0.34	0.19	0.29	0.38	-1.71	3364	3628	3184	3368
7	1	1	1	7	520F22	32	9130	14400	190	253	550	18	3	3798	3944	1527.51	741	808	480.08	97.2	95.7	0	3057	3203	7.91	2568	2679	1474.25	572	682	531.53	87.4	74.3	0	1996	2107	4.83	0.65	0.66	0.65	0.69	0.71	0.72	0.56	-0.62	5053	5310	3798	3944
8	1	1	1	8	51P14	33	9505	14395	100	60	812	12	3	2066	2653	2501.61	562	649	447.22	83.3	65	0	1504	2091	4.62	1276	2015	1807.85	409	535	477.95	78.3	45	0	867	1606	2.67	0.58	0.77	0.73	0.95	0.68	0.4	0.31	-0.79	2371	3697	2066	2653
9	1	1	1	9	562L19	34	9875	14405	140	124	716	20	3	1186	1381	879.97	495	562	391.9	74.2	40.3	0	691	886	3.03	1143	1313	794.26	334	441	381.2	79	52.4	0	809	979	3	1.17	1.1	1.16	1.95	4.75	0.41	0.2	0.23	1500	1865	1186	1381
10	1	1	1	10	248N6	35	10260	14405	150	154	681	21	3	2247	2675	1960.71	566	609	361.58	94.2	86.4	0	1681	2109	6.21	1434	1842	1896.93	393	499	442.74	77.9	60.4	0	1041	1449	3.24	0.62	0.69	0.62	0.95	1.14	0.23	0.06	-0.69	2722	3558	2247	2675
11	1	1	1	11	521L15	36	10635	14415	120	88	812	30	3	3552	4436	3075.64	507	636	1043.17	95.5	78.4	0	3045	3929	3.41	1910	2176	1188.47	332	468	565.72	87.5	70.5	0	1578	1844	3.38	0.52	0.47	0.53	0.52	0.21	0.26	0.47	-0.95	4623	5773	3552	4436
12	1	1	1	12	338L17	37	11010	14415	110	78	777	30	3	2944	3768	2630.6	537	588	372.04	100	98.7	0	2407	3231	7.91	2126	2309	1190.51	356	469	453.54	92.3	83.3	0	1770	1953	4.69	0.74	0.6	0.66	0.68	0.3	0.26	0.33	-0.44	4177	5184	2944	3768
13	1	1	1	13	370A2	44	11395	14415	120	88	812	31	3	1934	2207	1312.44	586	685	443.9	89.8	70.5	0	1348	1621	4.36	1327	1824	1453.15	411	547	544.24	73.9	44.3	0	916	1413	2.44	0.68	0.87	0.75	0.83	0.41	0.92	0.7	-0.56	2264	3034	1934	2207
14	1	1	1	14	411G9	45	11765	14415	170	208	620	30	3	2617	3123	1977.07	983	1059	566.39	77.4	62	0	1634	2140	4.62	2083	2547	1867.33	721	826	580.79	73.1	55.8	0	1362	1826	3.59	0.83	0.85	0.83	1.48	5.86	0.58	0.38	-0.26	2996	3966	2617	3123
15	1	1	1	15	264M20	46	12140	14430	200	293	550	45	1	819	981	844.63	774	902	660.63	15.7	5.5	0	45	207	1.24	476	630	598.26	619	727	610.18	13.7	6.5	0	-142	11	0.78	-3.18	0.05	0.78	0.95	0.74	0.49	0.49	0	-98	218	819	981
16	1	1	2	1	ALFA1-2	114	6860	14750	200	293	550	11	1	447	551	391.09	464	528	345.37	21.5	9.6	0	-16	87	1.29	305	421	408.16	312	401	349.9	21.8	9.6	0	-6	109	0.87	0.41	1.25	0.95	1.63	2.22	0.79	0.58	-1.28	-24	196	447	551
17	1	1	2	2	505O16	14	7240	14770	150	149	646	14	3	1407	1593	1149.46	464	530	377.27	85.9	63.8	0	943	1129	3.73	1095	1271	962.61	338	468	483.07	63.8	38.3	0	757	933	2.27	0.8	0.83	0.76	0.91	0.65	0.3	0.13	-0.32	1700	2062	1407	1593
18	1	1	2	3	rp11-424e21	16	7625	14770	110	78	777	19	3	2006	2678	2693.19	513	575	366.17	94.9	82.1	0	1493	2165	5.48	1273	1408	791.32	327	425	381.74	80.8	56.4	0	946	1081	3.33	0.63	0.5	0.63	0.7	0.52	0.19	0.42	-0.66	2439	3246	2006	2678
19	1	1	2	4	390J12	18	7995	14765	130	112	716	10	3	1834	2465	2078.42	501	557	355.14	94.6	86.6	0	1333	1964	5.16	1082	1260	888.64	298	435	420.23	70.5	46.4	0	784	962	2.57	0.59	0.49	0.54	0.58	0.38	0.27	0.39	-0.77	2117	2926	1834	2465
20	1	1	2	5	111B1	20	8380	14785	110	78	777	30	3	3086	5189	4683.6	564	646	419.44	100	98.7	0	2522	4625	7.36	1943	4117	4826.54	365	494	460.97	92.3	75.6	0	1578	3752	4.21	0.63	0.81	0.61	0.93	1.04	0.5	0.23	-0.68	4100	8377	3086	5189
21	1	1	2	6	109K20	22	8745	14770	170	196	585	11	3	2361	3194	1623.41	601	667	428.88	98	93.4	0	1760	2593	5.51	1203	1268	817.58	397	547	478.24	63.8	41.8	0	806	871	2.52	0.46	0.34	0.37	0.38	0.22	0.33	0.44	-1.13	2566	3464	2361	3194
22	1	1	2	7	520F22	32	9125	14765	200	276	620	7	3	3289	3560	1761.77	808	851	459.09	91.3	85.1	0	2481	2752	7.16	2141	2383	1298.62	557	669	517.93	83.7	69.2	0	1584	1826	4.13	0.64	0.66	0.64	0.78	1.08	0.63	0.72	-0.65	4065	4578	3289	3560
23	1	1	2	8	51P14	33	9500	14765	130	108	681	6	3	1467	2069	2179.08	588	641	395.01	74.1	54.6	0	879	1481	3.71	1502	1858	1658.27	441	561	478.05	75.9	53.7	0	1061	1417	3.14	1.21	0.96	1.2	2.31	8	0.37	0.23	0.27	1940	2898	1467	2069
24	1	1	2	9	562L19	34	9885	14770	160	180	681	14	3	1017	1269	908.4	506	573	356.26	65	38.9	0	511	763	2.85	883	1061	895.38	378	461	395.04	57.8	33.9	0	505	683	2.24	0.99	0.9	0.92	1.33	2.31	0.47	0.23	-0.02	1016	1446	1017	1269
25	1	1	2	10	248N6	35	10265	14785	140	124	716	28	3	2219	2788	2429.94	608	657	403.69	93.5	82.3	0	1611	2180	5.5	1657	2067	1758.13	327	445	401.08	85.5	74.2	0	1330	1740	4.13	0.83	0.8	0.82	1.13	1.68	0.13	0.03	-0.28	2941	3920	2219	2788
26	1	1	2	11	521L15	36	10635	14785	120	88	812	26	3	3294	4126	3211.4	550	619	396.63	100	96.6	0	2744	3576	8.31	1747	2128	1478.65	371	499	442.96	92	75	0	1376	1757	3.94	0.5	0.49	0.51	0.56	0.29	0.36	0.6	-1	4120	5333	3294	4126
27	1	1	2	12	338L17	37	11005	14775	100	60	812	17	3	2778	3809	3082.79	558	634	402.23	100	93.3	0	2220	3251	6.91	2036	2382	1314.66	382	497	450.99	96.7	80	0	1654	2000	4.51	0.75	0.62	0.73	0.72	0.3	0.35	0.66	-0.42	3874	5251	2778	3809
28	1	1	2	13	370A2	44	11390	14785	130	108	681	26	3	1736	2093	1478.73	687	796	501.14	78.7	51.9	0	1049	1406	3.46	1561	1775	1084.81	604	721	536.02	75	46.3	0	957	1171	2.91	0.91	0.83	0.93	1.27	1.95	0.36	0.23	-0.13	2006	2577	1736	2093
29	1	1	2	14	411G9	45	11755	14785	140	124	716	28	3	2058	3052	2754.98	1282	1382	681.86	53.2	38.7	0	776	1770	3.02	1985	2555	2331.16	963	1069	692.57	61.3	38.7	0	1022	1592	2.87	1.32	0.9	1.2	2.74	11.84	0.3	0.13	0.4	1798	3362	2058	3052
30	1	1	2	15	264M20	46	12140	14790	200	293	550	31	1	847	1023	805.79	1037	1173	770.9	9.2	4.4	0	-189	-13	1.1	708	869	728.81	776	940	765.99	17.7	5.1	0	-67	93	0.92	0.36	-6.64	1.59	4.68	12.99	0.62	0.47	-1.48	-258	79	847	1023
31	1	1	3	1	ALFA1-2	114	6860	15130	200	293	550	7	1	474	523	312.6	493	578	442.54	10.9	1	0	-18	30	1.07	348	464	397.41	376	502	447.64	18.1	5.1	0	-27	88	0.78	1.47	2.93	1.81	3.32	9.35	0.86	0.45	0.56	-47	118	474	523
32	1	1	3	2	505O16	14	7245	15145	120	88	812	18	3	1483	1996	1687.75	489	553	367.34	81.8	61.4	0	994	1507	4.04	1191	1482	1146	315	431	444.81	78.4	48.9	0	876	1167	2.68	0.88	0.77	0.92	2.08	7.57	0.21	0.1	-0.18	1870	2674	1483	1996
33	1	1	3	3	rp11-424e21	16	7620	15145	110	78	777	16	3	2252	3056	2911.95	514	589	393.52	98.7	92.3	0	1738	2542	5.72	1546	1575	782.67	319	438	409.49	87.2	66.7	0	1227	1256	3.78	0.71	0.49	0.68	0.65	0.35	0.11	0.18	-0.5	2965	3798	2252	3056
34	1	1	3	4	390J12	18	7995	15135	100	60	812	8	3	2607	3382	2405.34	489	538	333.54	98.3	90	0	2118	2893	7.82	1135	1424	1070.28	324	447	425.14	80	46.7	0	811	1100	2.67	0.38	0.38	0.37	0.47	0.42	0.2	0.21	-1.38	2929	3993	2607	3382
35	1	1	3	5	111B1	20	8370	15155	130	108	681	23	3	2314	3990	4294.94	652	706	407.93	94.4	84.3	0	1662	3338	5.67	1965	2979	2961.93	495	615	518.59	88	65.7	0	1470	2484	3.79	0.88	0.74	0.85	1.1	1	0.19	0.08	-0.18	3132	5822	2314	3990
36	1	1	3	6	109K20	22	8755	15140	170	196	585	14	3	3177	3376	1671.57	618	702	466.41	96.4	93.9	0	2559	2758	6.81	1103	1314	890.06	453	566	454.37	60.2	42.9	0	650	861	2.43	0.25	0.31	0.28	0.31	0.19	0.41	0.6	-1.98	3209	3619	3177	3376
37	1	1	3	7	520F22	32	9130	15145	190	250	585	15	3	3646	3820	1584.01	711	802	501.62	97.2	94	0	2935	3109	7.27	2365	2520	1222.92	490	587	493.53	90	77.2	0	1875	2030	4.79	0.64	0.65	0.65	0.67	0.33	0.64	0.69	-0.65	4810	5139	3646	3820
38	1	1	3	8	51P14	33	9505	15165	130	112	716	33	3	1109	1675	2116.24	565	616	358.56	60.7	42.9	0	544	1110	3.09	910	1572	2325.75	373	488	419.41	54.5	40.2	0	537	1199	2.17	0.99	1.08	1.04	1.8	2.57	0.17	0.02	-0.02	1081	2309	1109	1675
39	1	1	3	9	562L19	34	9885	15155	100	60	812	23	3	1679	2066	1588.4	581	641	385.21	83.3	70	0	1098	1485	4.36	1141	1502	1390.97	373	472	421.97	65	45	0	768	1129	2.7	0.7	0.76	0.68	0.86	0.81	0.29	0.11	-0.52	1866	2614	1679	2066
40	1	1	3	10	248N6	35	10260	15155	120	96	777	23	3	2207	3020	3221.5	535	612	385.92	93.8	79.2	0	1672	2485	5.72	1646	2132	2015.42	415	528	448.08	82.3	62.5	0	1231	1717	3.67	0.74	0.69	0.69	2.54	16.04	0.21	0.11	-0.44	2903	4202	2207	3020
41	1	1	3	11	521L15	36	10640	15145	100	62	777	14	3	3436	4596	3938.76	569	635	403.48	100	98.4	0	2867	4027	8.52	2043	2961	2977.7	456	563	491.92	85.5	67.7	0	1587	2505	4.15	0.55	0.62	0.55	0.72	0.8	0.19	0.07	-0.85	4454	6532	3436	4596
42	1	1	3	12	338L17	37	11010	15145	110	78	777	12	3	2455	3338	2998	668	735	453.9	98.7	83.3	0	1787	2670	5.41	2254	2741	1980.33	462	579	484.53	91	74.4	0	1792	2279	4.65	1	0.85	1.02	2.1	9.25	0.41	0.39	0	3579	4949	2455	3338
43	1	1	3	13	370A2	44	11395	15145	120	88	812	13	3	1617	2035	1219.91	918	984	579.96	58	36.4	0	699	1117	2.79	1658	1919	1257.14	716	827	570.37	64.8	42	0	942	1203	2.91	1.35	1.08	1.25	2.63	5.04	0.63	0.38	0.43	1641	2320	1617	2035
44	1	1	3	14	411G9	45	11760	15155	110	78	777	23	3	2399	3356	3066.58	1627	1704	730.04	51.3	28.2	0	772	1729	3.29	2327	2807	1953.44	1239	1345	790.74	64.1	32.1	0	1088	1568	2.94	1.41	0.91	1.23	2.58	7.34	0.42	0.43	0.5	1860	3297	2399	3356
45	1	1	3	15	264M20	46	12150	15160	200	293	550	27	1	845	1000	694.91	1208	1327	792.91	8.2	3.4	0	-362	-207	1.07	571	703	590.26	848	1036	789.97	8.2	2	0	-276	-144	0.72	0.76	0.7	1.27	2.42	3.74	0.66	0.61	-0.39	-640	-353	845	1000
46	1	1	4	1	543G6	68	6865	15485	170	208	620	24	3	1018	2046	2531.64	452	517	344.34	67.3	52.4	0	566	1594	2.96	25293	30713	24995.4	424	533	450.38	96.6	96.2	24	24869	30289	56.16	43.94	19	29.56	37.16	54.62	6.65	0.45	5.46	25435	31883	1018	2046
47	1	1	4	2	360I23	70	7240	15500	200	293	550	11	1	615	758	668.78	459	537	464.5	25.6	10.2	0	156	299	1.32	450	570	510.43	338	474	436.2	28.7	9.6	0	112	232	1.03	0.72	0.78	0.91	1.38	1.38	0.29	0.14	-0.48	268	531	615	758
48	1	1	4	3	76N21	72	7610	15500	200	293	550	6	1	575	662	475.69	461	556	359.43	28.3	12.3	0	114	201	1.6	392	525	503.18	299	444	441.7	24.6	10.6	0	93	226	0.89	0.82	1.12	0.92	1.19	0.85	0.69	0.43	-0.29	207	427	575	662
49	1	1	4	4	14B2	74	7990	15485	130	108	681	21	3	1673	2859	3923.92	489	547	374.94	85.2	69.4	0	1184	2370	4.46	2559	3302	2690.52	381	467	408.75	92.6	88.9	0	2178	2921	6.26	1.84	1.23	1.82	2.48	2.75	0.26	0.14	0.88	3362	5291	1673	2859
50	1	1	4	5	339I10	76	8365	15505	170	208	620	1	3	1545	2495	3544.95	710	828	563.79	63.5	38.5	0	835	1785	2.74	1758	2693	3465.09	498	648	559.06	77.4	55.3	0	1260	2195	3.14	1.51	1.23	1.44	2.36	3.39	0.11	0.01	0.59	2095	3980	1545	2495
51	1	1	4	6	11C5	78	8755	15520	110	78	777	18	3	1472	2189	1962.94	603	658	411.05	70.5	52.6	0	869	1586	3.58	868	930	713.84	424	533	446.02	50	20.5	0	444	506	1.95	0.51	0.32	0.42	0.45	0.29	0.26	0.5	-0.97	1313	2092	1472	2189
52	1	1	4	7	157H4	89	9130	15520	200	293	550	16	1	603	669	392.13	624	685	400.55	16	4.1	0	-20	45	1.51	461	549	433.09	422	566	596.97	15	3.1	0	39	127	0.77	-1.86	2.82	1.42	2.38	3.47	0.75	0.47	0	18	172	603	669
53	1	1	4	8	285H4	90	9500	15520	200	293	550	13	1	554	605	382.93	562	618	385.5	16	3.8	0	-7	43	1.44	345	434	357.09	391	532	490.59	11.9	1.7	0	-45	43	0.7	5.75	1	1.1	2.3	3.22	0.63	0.45	2.52	-54	86	554	605
54	1	1	4	9	810G21	91	9885	15505	150	156	716	8	3	1394	2213	3140.48	553	616	398.53	71.2	51.9	0	841	1660	3.5	1125	1707	2180.59	362	482	435.81	66.7	46.2	0	763	1345	2.58	0.91	0.81	0.93	2.03	5.6	0.42	0.36	-0.14	1604	3005	1394	2213
55	1	1	4	10	452P23	92	10250	15495	110	78	777	12	3	4591	8066	7270.34	566	643	391.63	100	100	0	4025	7500	11.72	3355	6630	6253.2	409	505	419.95	94.9	89.7	0	2946	6221	7.99	0.73	0.83	0.79	0.9	0.61	0.62	0.51	-0.45	6971	13721	4591	8066
56	1	1	4	11	512C24	93	10630	15510	200	293	550	4	1	577	1351	6392.82	609	670	398.15	21.5	8.9	0.7	-31	742	1.45	458	767	2478.3	446	568	484.68	17.4	6.8	0	12	321	0.94	-0.38	0.43	1.38	3.51	13.32	0	0	0	-20	1063	577	1351
57	1	1	4	12	RP11-285E18	94	11000	15485	130	108	681	24	3	2382	4738	6828.18	818	896	515.75	81.5	70.4	0	1564	3920	4.62	1952	3057	3715.05	636	770	588.65	74.1	54.6	0	1316	2421	3.32	0.84	0.62	0.83	1.45	2.03	0.03	0	-0.25	2880	6341	2382	4738
58	1	1	4	13	182M20	101	11375	15515	150	156	716	16	3	2152	2644	1968.16	864	1021	631.62	78.2	51.9	0	1288	1780	3.41	1505	1903	1699.96	731	882	692.4	52.6	28.8	0	774	1172	2.17	0.6	0.66	0.63	0.94	1.1	0.2	0.05	-0.73	2062	2952	2152	2644
59	1	1	4	14	173B14	102	11760	15535	290	612	242	29	3	9526	8918	4748.48	1295	1592	1379.43	84.8	78.9	0	8231	7623	6.91	8147	7590	4309.96	1159	1415	1144.83	83.5	77	0	6988	6431	7.12	0.85	0.84	0.84	1.03	1.15	0.82	0.82	-0.24	15219	14054	9526	8918
60	1	1	4	15	29G8	103	12140	15530	200	293	550	23	1	1212	1576	1379.23	1399	1472	738.13	16.7	9.6	0	-186	177	1.64	1259	1436	1092.65	1047	1264	816.21	28	12.3	0	212	389	1.54	-1.13	2.2	2.19	3.92	10.64	0.46	0.33	0	25	566	1212	1576
61	1	1	5	1	543G6	68	6855	15845	170	208	620	35	3	1013	1913	2503.01	452	504	325.61	63.5	47.1	0	561	1461	3.11	21997	28078	23628.4	386	528	527.87	96.6	94.7	16.8	21611	27692	41.67	38.52	18.95	29.69	39.97	46.71	4.85	0.26	5.27	22172	29153	1013	1913
62	1	1	5	2	360I23	70	7230	15860	200	293	550	20	1	625	730	572.11	457	505	319.14	35.8	16.4	0	168	273	1.96	458	613	576.4	350	453	425.12	29.7	11.9	0	108	263	1.08	0.64	0.96	0.88	1.83	3.73	0.43	0.18	-0.64	276	536	625	730
63	1	1	5	3	76N21	72	7620	15860	200	293	550	23	1	599	686	568.59	490	541	341.34	28.3	13.3	0	109	196	1.75	393	496	423.87	295	423	416.58	24.6	10.9	0	98	201	0.94	0.9	1.03	0.98	1.35	1.27	0.51	0.48	-0.15	207	397	599	686
64	1	1	5	4	14B2	74	8000	15845	130	108	681	37	3	1692	2705	3203.59	454	518	352.67	94.4	86.1	0	1238	2251	4.8	2396	3059	2526.18	308	435	415.79	94.4	86.1	0	2088	2751	5.76	1.69	1.22	1.58	1.86	1.51	0.15	0.03	0.75	3326	5002	1692	2705
65	1	1	5	5	339I10	76	8365	15865	150	156	716	15	3	1746	2689	3551.73	692	785	542.36	76.9	49.4	0	1054	1997	3.22	1942	3193	4163.4	520	674	572.75	84.6	60.9	0	1422	2673	3.39	1.35	1.34	1.42	2.45	5.35	0.59	0.25	0.43	2476	4670	1746	2689
66	1	1	5	6	11C5	78	8745	15875	180	216	620	6	3	1005	1500	1739.71	524	617	406.25	56	31.9	0	481	976	2.47	692	938	1038.43	438	542	457.55	37	18.5	0	254	500	1.51	0.53	0.51	0.53	0.87	1.18	0.2	0.11	-0.92	735	1476	1005	1500
67	1	1	5	7	157H4	89	9120	15880	200	293	550	0	1	585	684	450.96	550	686	1322.96	2	0	0	35	134	0.44	450	575	487.55	404	513	455.09	22.2	8.2	0	46	171	0.99	1.31	1.28	1.01	1.49	1.43	0.78	0.52	0.39	81	305	585	684
68	1	1	5	8	285H4	90	9500	15870	200	293	550	10	1	567	599	358.8	583	648	393.93	13.3	2.4	0	-15	16	1.44	350	449	411.53	431	516	443	14	5.8	0	-80	18	0.79	5.06	1.13	1.02	2.07	3.61	0.87	0.57	2.34	-97	34	567	599
69	1	1	5	9	810G21	91	9880	15855	130	108	681	25	3	1951	3131	3937.98	610	669	401.63	88	65.7	0	1341	2521	4.86	1922	2694	2808.55	375	516	482.02	91.7	70.4	0	1547	2319	3.99	1.15	0.92	1.17	1.54	1.5	0.32	0.2	0.21	2888	4840	1951	3131
70	1	1	5	10	452P23	92	10245	15865	100	60	812	18	3	6178	9044	7477.88	683	764	428.16	96.7	95	0	5495	8361	14.43	3984	6884	5790.84	469	567	457.18	98.3	98.3	0	3515	6415	8.71	0.64	0.77	0.75	1.15	1.7	0.64	0.68	-0.64	9010	14776	6178	9044
71	1	1	5	11	512C24	93	10630	15870	200	293	550	10	1	663	724	430.18	713	773	420.95	15.7	3.4	0	-49	11	1.58	462	532	426.94	428	547	476.36	18.4	4.8	0	34	104	0.97	-0.68	9.45	1.27	3.68	14.78	0.78	0.61	0	-16	115	663	724
72	1	1	5	12	RP11-285E18	94	11010	15865	100	62	777	15	3	2839	6505	8262.4	1073	1192	652.25	80.6	62.9	0	1766	5432	4.35	2116	3301	3036.92	792	901	617.95	75.8	54.8	0	1324	2509	3.42	0.75	0.46	0.74	0.9	0.81	0.14	0.15	-0.42	3090	7941	2839	6505
73	1	1	5	13	182M20	101	11385	15895	110	80	812	14	3	2796	3796	2735.54	935	1036	605.49	93.8	72.5	0	1861	2861	4.62	2140	2741	2029.17	859	1129	940.04	60	38.8	0	1281	1882	2.28	0.69	0.66	0.69	0.71	0.35	0.53	0.52	-0.54	3142	4743	2796	3796
74	1	1	5	14	173B14	102	11740	15915	150	154	681	43	3	65535	44336	25411	1532	2520	2603.65	100	98.1	50	64003	42804	25.17	65535	41814	27034.6	1385	2067	2149.5	98.7	90.3	50	64150	40429	30.49	1	0.94	1	0.93	0.62	0.98	0.85	0	128153	83233	65535	44336
75	1	1	5	15	29G8	103	12130	15910	200	293	550	32	1	1515	1894	1780.29	1426	1662	1180.67	16	6.8	0	89	468	1.28	1589	2025	1829.43	1291	1542	1158.85	26.3	10.6	0	298	734	1.37	3.35	1.57	2.15	2.79	3.11	0.43	0.18	1.74	387	1202	1515	1894
76	1	1	6	1	543G6	68	6855	16215	140	124	716	39	3	1725	3054	3155.71	504	563	362.29	86.3	77.4	0	1221	2550	4.76	45736	43639	19816.6	391	536	508.2	100	100	32.3	45345	43248	90	37.14	16.96	31.93	30.41	20.1	4.01	0.41	5.21	46566	45798	1725	3054
77	1	1	6	2	360I23	70	7220	16230	200	293	550	26	1	587	736	816.93	429	485	310.82	35.5	15.4	0	158	307	1.89	423	566	531.55	358	460	402.64	26.6	11.3	0	65	208	1.05	0.41	0.68	0.86	1.15	1.55	0.32	0.24	-1.28	223	515	587	736
78	1	1	6	3	76N21	72	7610	16240	200	293	550	14	1	602	674	476.86	534	579	341.32	27.6	8.9	0	68	140	1.76	479	586	478.92	313	444	410.03	32.1	15	0	166	273	1.17	2.44	1.95	1.71	2.25	2.03	0.68	0.46	1.29	234	413	602	674
79	1	1	6	4	14B2	74	8005	16215	100	60	812	43	3	1857	3851	4669.16	516	566	368.11	95	88.3	0	1341	3335	5.04	2480	3534	2691.05	322	438	414.4	98.3	91.7	0	2158	3212	5.98	1.61	0.96	1.31	1.73	1.59	0.28	0.24	0.69	3499	6547	1857	3851
80	1	1	6	5	339I10	76	8365	16230	100	62	777	24	3	1729	4084	5190.07	686	788	511.67	69.4	50	0	1043	3398	3.38	1933	4958	6890.37	530	674	596.36	77.4	62.9	0	1403	4428	3.24	1.35	1.3	1.44	2.34	2.54	0.73	0.3	0.43	2446	7826	1729	4084
81	1	1	6	6	11C5	78	8745	16245	140	124	716	9	3	1562	2076	1746.13	571	640	401.69	83.1	61.3	0	991	1505	3.89	883	1157	914.63	486	617	580.14	42.7	21.8	0	397	671	1.52	0.4	0.45	0.42	0.57	0.5	0.23	0.19	-1.32	1388	2176	1562	2076
82	1	1	6	7	157H4	89	9110	16260	200	293	550	12	1	514	610	426.44	547	606	378.25	18.4	6.1	0	-32	63	1.36	413	484	394.98	463	540	459.87	13.3	3.8	0	-49	21	0.9	1.52	0.33	0.86	3.68	9.42	0.53	0.33	0.6	-83	84	514	610
83	1	1	6	8	285H4	90	9490	16250	200	293	550	9	1	637	719	484.25	558	686	435.01	26.3	5.8	0	79	161	1.46	436	529	467.25	355	475	435.2	23.9	8.2	0	81	174	1	1.03	1.08	1.03	1.36	1.71	0.73	0.57	0.04	160	335	637	719
84	1	1	6	9	810G21	91	9885	16235	100	60	812	21	3	2458	3704	4038.6	757	833	467.91	96.7	76.7	0	1701	2947	5.25	2354	3655	4425.25	404	510	443.23	91.7	75	0	1950	3251	5.31	1.15	1.1	1.14	1.44	1.7	0.53	0.23	0.2	3651	6198	2458	3704
85	1	1	6	10	452P23	92	10255	16235	100	60	812	19	3	4638	8227	7463.79	913	1051	731.27	100	95	0	3725	7314	6.34	4752	8570	7939.2	571	782	799.54	100	95	0	4181	7999	5.94	1.12	1.09	1.11	1.41	1.27	0.54	0.26	0.17	7906	15313	4638	8227
86	1	1	6	11	512C24	93	10630	16260	200	293	550	6	1	888	1096	794.1	841	944	660.65	20.5	7.5	0	47	255	1.34	1147	1717	1563.27	589	785	817.8	45.7	33.1	0	558	1128	1.4	11.87	4.42	5.6	11.33	42.78	1.2	0.37	3.57	605	1383	888	1096
87	1	1	6	12	RP11-285E18	94	11005	16255	100	60	812	5	3	2733	6332	7872.05	1140	1264	721.17	70	56.7	0	1593	5192	3.79	2358	3125	2492.22	941	1242	1197.89	58.3	26.7	0	1417	2184	1.97	0.89	0.42	0.85	1.38	3.65	0.17	0.3	-0.17	3010	7376	2733	6332
88	1	1	6	13	182M20	101	11380	16265	130	108	681	13	3	2169	3075	2645.07	938	1078	703.11	74.1	46.3	0	1231	2137	3.08	1947	2393	2036.95	935	1225	1071.66	48.1	25	0	1012	1458	1.82	0.82	0.68	0.68	0.94	0.87	0.35	0.21	-0.28	2243	3595	2169	3075
89	1	1	6	14	173B14	102	11755	16275	260	484	384	23	3	5548	6462	4067.72	1535	1716	1052.34	81.6	72.7	0	4013	4927	5.27	3031	3677	2619.49	927	1236	1092.75	69.6	48.6	0	2104	2750	2.77	0.52	0.56	0.53	0.72	1.52	0.47	0.53	-0.93	6117	7677	5548	6462
90	1	1	6	15	29G8	103	12140	16280	200	293	550	25	1	905	1215	1277.79	1005	1147	708.52	14.3	6.5	0	-99	210	1.28	658	870	875.26	712	876	727.49	18.1	4.4	0	-53	158	0.9	0.54	0.75	1.19	4.93	27.39	0.26	0.15	-0.89	-154	368	905	1215
91	1	1	7	1		Not Mine	6845	16600	180	230	585	29	3	1989	2514	1884.4	548	641	463.47	81.3	69.6	0	1441	1966	4.29	1044	1295	1051.46	415	541	487.63	56.1	35.2	0	629	880	2.14	0.44	0.45	0.43	0.6	0.81	0.31	0.31	-1.2	2070	2846	1989	2514
92	1	1	7	2		Not Mine	7230	16610	200	293	550	18	1	509	532	347.82	501	556	363.68	17.1	3.8	0	8	31	1.4	327	423	385.61	323	457	428.45	19.8	4.1	0	4	100	0.76	0.5	3.23	1.32	1.62	1.12	0.91	0.67	-1	12	131	509	532
93	1	1	7	3		Not Mine	7610	16605	170	196	585	23	3	2363	2430	896.3	535	572	354.06	96.9	91.8	0	1828	1895	6.67	1356	1425	718.44	313	434	402.84	83.7	62.2	0	1043	1112	3.37	0.57	0.59	0.56	0.59	0.29	0.61	0.58	-0.81	2871	3007	2363	2430
94	1	1	7	4		Not Mine	7985	16585	100	60	812	43	3	3050	4183	2777.13	539	608	405.95	96.7	93.3	0	2511	3644	7.51	2177	2421	1524.54	338	439	392.79	90	76.7	0	1839	2083	5.54	0.73	0.57	0.62	0.63	0.27	0.44	0.65	-0.45	4350	5727	3050	4183
95	1	1	7	5		Not Mine	8375	16585	220	332	504	44	3	2441	2996	2094.53	631	700	445.8	84	74.4	0	1810	2365	5.48	2259	2675	1888.24	362	550	653.8	83.7	63.3	0	1897	2313	3.46	1.05	0.98	1	3.55	34.26	0.76	0.72	0.07	3707	4678	2441	2996
96	1	1	7	6		Not Mine	8740	16620	200	293	550	8	1	513	570	332.43	584	685	482.38	7.8	1.4	0	-70	-13	1.06	333	440	386.15	444	679	815.92	3.4	0	0	-110	-3	0.41	1.56	0.29	1.35	2.73	5.19	0.73	0.39	0.64	-182	-18	513	570
97	1	1	7	7		Not Mine	9110	16630	200	293	550	10	1	488	572	372.25	530	609	405.2	17.1	3.1	0	-41	42	1.2	321	404	356.41	421	526	487.57	10.2	2	0	-99	-16	0.66	2.38	-0.4	0.61	0.89	0.84	0.74	0.6	1.25	-142	25	488	572
98	1	1	7	8		Not Mine	9495	16625	170	208	620	5	3	1374	1496	688.97	608	655	397.9	77.4	47.6	0	766	888	3.45	656	794	634.16	404	512	456.82	37	20.7	0	252	390	1.44	0.33	0.44	0.46	0.57	0.39	0.69	0.56	-1.6	1018	1278	1374	1496
99	1	1	7	9		Not Mine	9865	16600	180	230	585	30	3	2171	2280	952.91	795	864	479.61	89.6	70.4	0	1376	1485	4.53	818	978	694.3	417	533	482.82	47.4	24.3	0	401	561	1.69	0.29	0.38	0.33	0.41	0.28	0.5	0.46	-1.78	1777	2046	2171	2280
100	1	1	7	10		Not Mine	10255	16610	220	346	469	18	3	1417	1503	765.43	826	934	491.27	53.8	31.2	0	591	677	2.88	762	897	634.73	453	594	636.47	34.1	12.1	0	309	444	1.2	0.52	0.66	0.7	1.09	3.5	0.66	0.64	-0.94	900	1121	1417	1503
101	1	1	7	11		Not Mine	10625	16635	210	316	504	10	3	1286	1445	803.02	837	942	534.8	45.3	23.4	0	449	608	2.4	877	1003	653.19	522	628	543.13	41.8	14.9	0	355	481	1.61	0.79	0.79	0.79	1.48	7.7	0.55	0.46	-0.34	804	1089	1286	1445
102	1	1	7	12		Not Mine	11000	16635	210	312	469	12	3	2363	2704	1621.44	888	986	563.59	79.5	63.1	0	1475	1816	4.19	1990	2336	1590.13	746	860	680.07	69.2	46.5	0	1244	1590	2.93	0.84	0.88	0.86	1.6	8.59	0.7	0.5	-0.25	2719	3406	2363	2704
103	1	1	7	13		Not Mine	11380	16645	200	280	585	18	3	1271	1394	714.39	740	804	453.84	57.5	30	0	531	654	2.8	742	837	584.39	470	573	474.8	38.9	14.6	0	272	367	1.56	0.51	0.56	0.61	0.84	0.77	0.53	0.41	-0.97	803	1021	1271	1394
104	1	1	7	14		Not Mine	11760	16650	200	293	550	22	1	1731	1798	888.15	967	1792	6535.07	0	0	0	764	831	0.26	709	833	575.15	564	1023	3672.04	0	0	0	145	269	0.19	0.19	0.32	0.36	0.47	0.34	0.46	0.51	-2.4	909	1100	1731	1798
105	1	1	7	15		Not Mine	12140	16650	200	293	550	21	1	1213	1327	616.69	739	838	511.19	48.1	20.5	0	474	588	2.37	519	648	522.99	507	646	522.66	21.5	7.8	0	12	141	0.99	0.03	0.24	0.35	0.51	0.48	0.66	0.61	-5.3	486	729	1213	1327
106	1	1	8	1		Not Mine	6855	16985	170	208	620	17	3	2038	2510	1891.18	535	597	374.36	89.4	78.8	0	1503	1975	5.44	967	1201	943.31	299	439	423.02	62	43.8	0	668	902	2.29	0.44	0.46	0.44	0.48	0.29	0.31	0.38	-1.17	2171	2877	2038	2510
107	1	1	8	2		Not Mine	7230	16980	200	293	550	22	1	516	571	347.36	467	544	350.74	23.5	6.5	0	49	104	1.47	371	459	374.98	314	443	409.92	21.2	6.1	0	57	145	0.91	1.16	1.39	1.16	2.25	3.2	0.67	0.39	0.22	106	249	516	571
108	1	1	8	3		Not Mine	7615	16970	170	196	585	33	3	2177	2238	927.84	505	568	392.02	93.9	85.2	0	1672	1733	5.55	1134	1304	756.95	283	402	390.07	77.6	53.1	0	851	1021	2.91	0.51	0.59	0.51	0.7	1.45	0.62	0.58	-0.97	2523	2754	2177	2238
109	1	1	8	4		Not Mine	7985	16965	100	60	812	37	3	2133	2922	2324.77	476	538	354.65	91.7	86.7	0	1657	2446	6.01	1462	2006	1636.82	337	430	386.43	86.7	70	0	1125	1669	3.78	0.68	0.68	0.68	0.74	0.4	0.45	0.4	-0.56	2782	4115	2133	2922
110	1	1	8	5		Not Mine	8375	16955	220	332	504	48	3	2443	2858	2139.97	573	617	378.05	81.9	75.6	0	1870	2285	6.46	2149	2555	2031.77	391	469	379.67	84.6	75.6	0	1758	2164	5.66	0.94	0.95	0.92	2.27	10.42	0.6	0.4	-0.09	3628	4449	2443	2858
111	1	1	8	6		Not Mine	8750	16980	200	293	550	23	1	514	530	318.3	547	599	372.49	9.2	2.4	0	-32	-16	1.38	397	508	420.46	362	460	419.51	22.9	8.2	0	35	146	0.95	-1.06	-8.59	2.93	4.93	10.95	0.99	0.57	0	2	129	514	530
112	1	1	8	7		Not Mine	9110	17000	200	293	550	11	1	522	582	355.82	511	579	386.89	16	4.4	0	11	71	1.35	305	473	510.01	315	466	459.09	20.5	7.5	0	-9	158	0.66	-0.91	2.23	1.4	2.2	2.8	0.91	0.4	0	1	229	522	582
113	1	1	8	8		Not Mine	9495	16990	140	134	681	13	3	1192	1400	679.29	594	681	442.42	64.9	37.3	0	598	806	2.69	793	841	599	430	529	447.13	43.3	18.7	0	363	411	1.77	0.61	0.51	0.6	0.91	2.21	0.73	0.69	-0.72	961	1217	1192	1400
114	1	1	8	9		Not Mine	9870	16975	160	180	681	28	3	1999	2038	824	751	862	570.75	81.7	55	0	1248	1287	3.5	647	812	597.37	429	537	491.56	33.3	15.6	0	218	383	1.32	0.17	0.3	0.24	0.39	0.33	0.48	0.43	-2.52	1466	1670	1999	2038
115	1	1	8	10		Not Mine	10250	16980	190	253	550	23	3	1431	1565	723.3	779	868	481.12	62.8	34.8	0	652	786	2.97	782	968	740.18	403	550	465.1	45.5	25.3	0	379	565	1.68	0.58	0.72	0.72	0.96	1.2	0.83	0.65	-0.78	1031	1351	1431	1565
116	1	1	8	11		Not Mine	10620	17010	200	293	550	14	1	1262	1371	664.4	819	888	485.2	48.8	20.1	0	443	552	2.6	790	898	606.68	488	609	493.69	41.6	16	0	302	410	1.6	0.68	0.74	0.7	0.95	0.7	0.58	0.4	-0.55	745	962	1262	1371
117	1	1	8	12		Not Mine	11005	17015	240	408	504	13	3	1929	2292	1448.94	834	938	542.87	71.8	50.2	0	1095	1458	3.55	1778	1950	1175.4	675	808	613.01	65.9	44.6	0	1103	1275	2.9	1.01	0.87	0.92	1.07	0.74	0.55	0.46	0.01	2198	2733	1929	2292
118	1	1	8	13		Not Mine	11375	17015	230	384	504	18	3	1169	1305	699.87	699	776	437.86	52.6	27.3	0	470	606	2.67	861	955	642.32	511	609	475.45	42.7	18.5	0	350	444	1.81	0.74	0.73	0.77	1.05	2.87	0.69	0.56	-0.43	820	1050	1169	1305
119	1	1	8	14		Not Mine	11755	17015	210	316	504	17	3	1475	1642	1288.22	772	853	475.05	64.9	31.3	0	703	870	3.1	775	991	1291.91	410	541	488.09	43.4	19.6	0	365	581	1.59	0.52	0.67	0.63	0.86	1.22	0.3	0.09	-0.95	1068	1451	1475	1642
120	1	1	8	15		Not Mine	12130	17030	200	293	550	31	1	1207	1275	628.1	693	770	436.72	55.3	28.3	0	514	582	2.76	524	687	635.02	497	627	512.17	23.9	11.3	0	27	190	1.02	0.05	0.33	0.39	0.62	0.61	0.65	0.42	-4.25	541	772	1207	1275
121	1	1	9	1		Not Mine	6855	17345	170	208	620	31	3	1986	2616	2136.46	523	564	348.29	89.9	77.9	0	1463	2093	5.7	1040	1193	982.66	374	482	445.13	57.7	38.9	0	666	819	2.34	0.46	0.39	0.44	0.56	0.73	0.26	0.33	-1.14	2129	2912	1986	2616
122	1	1	9	2		Not Mine	7230	17340	200	293	550	36	1	539	591	376.95	453	518	367.45	26.3	8.9	0	86	138	1.47	305	416	378.2	351	471	497.66	12.6	2.7	0	-45	65	0.61	-0.53	0.47	0.64	1.15	1.23	0.72	0.51	0	40	203	539	591
123	1	1	9	3		Not Mine	7615	17340	170	196	585	37	3	2283	2539	1020.66	493	555	367.44	98.5	92.3	0	1790	2046	6.21	1077	1268	830.29	337	472	496.12	64.8	39.8	0	740	931	2.17	0.41	0.46	0.4	0.44	0.24	0.65	0.64	-1.27	2530	2977	2283	2539
124	1	1	9	4		Not Mine	7995	17325	100	60	812	52	3	2026	3320	3153.42	485	536	369.51	95	78.3	0	1541	2835	5.48	1394	1879	1710.94	370	465	405.6	71.7	55	0	1024	1509	3.44	0.66	0.53	0.57	0.67	0.44	0.33	0.37	-0.59	2565	4344	2026	3320
125	1	1	9	5		Not Mine	8375	17325	220	332	504	52	3	2464	2910	2157.33	584	669	588.98	79.5	69.3	0	1880	2326	4.18	1894	2251	1706.23	420	522	462.48	78.3	66.6	0	1474	1831	4.1	0.78	0.79	0.78	0.92	0.63	0.52	0.43	-0.35	3354	4157	2464	2910
126	1	1	9	6		Not Mine	8730	17380	200	293	550	13	1	548	602	380.52	489	571	386.74	21.2	7.8	0	59	113	1.42	309	419	375.71	300	420	420.21	21.5	4.8	0	9	119	0.74	0.15	1.05	1.01	1.11	0.67	0.79	0.64	-2.71	68	232	548	602
127	1	1	9	7		Not Mine	9110	17370	200	293	550	12	1	527	610	365.78	484	541	356.87	25.6	7.5	0	43	126	1.48	347	481	582.84	357	473	439.77	17.7	6.1	0	-9	124	0.79	-0.23	0.98	0.77	1.45	2.02	0.9	0.32	0	33	250	527	610
128	1	1	9	8		Not Mine	9490	17345	170	196	585	32	3	1154	1345	797.44	562	622	421.26	59.2	37.2	0	592	783	2.74	613	749	593.97	338	471	429.2	39.3	21.9	0	275	411	1.43	0.46	0.52	0.55	0.67	0.44	0.54	0.52	-1.11	867	1194	1154	1345
129	1	1	9	9		Not Mine	9875	17345	180	216	620	31	3	1821	1998	871.65	626	718	457.78	89.8	66.7	0	1195	1372	3.98	667	771	589.53	406	528	490.15	33.3	13	0	261	365	1.36	0.22	0.27	0.29	0.35	0.25	0.47	0.49	-2.19	1456	1737	1821	1998
130	1	1	9	10		Not Mine	10255	17350	190	250	585	26	3	1726	1816	794.09	662	773	541.4	74.4	49.2	0	1064	1154	3.19	876	1054	780.2	447	591	520.81	47.2	24	0	429	607	1.68	0.4	0.53	0.48	0.59	0.44	0.65	0.43	-1.31	1493	1761	1726	1816
131	1	1	9	11		Not Mine	10630	17365	210	312	469	11	3	964	1530	815.67	674	755	481.82	65.1	37.5	0	290	856	2	881	1034	715.8	472	568	474.63	48.1	24	0	409	562	1.86	1.41	0.66	0.68	0.94	1.17	0.6	0.47	0.5	699	1418	964	1530
132	1	1	9	12		Not Mine	11000	17385	250	452	349	13	3	1890	2354	1680.68	719	803	467.13	74.6	57.3	0	1171	1635	4.05	1751	1990	1355.3	503	635	515.39	74.8	57.3	0	1248	1487	3.4	1.07	0.91	0.98	1.53	5.34	0.56	0.48	0.09	2419	3122	1890	2354
133	1	1	9	13		Not Mine	11370	17385	190	250	585	20	3	1437	1587	775.2	646	726	468.4	68.8	43.2	0	791	941	3.07	740	906	664.75	483	602	473.32	38.4	18.8	0	257	423	1.56	0.32	0.45	0.43	0.69	1.27	0.62	0.53	-1.62	1048	1364	1437	1587
134	1	1	9	14		Not Mine	11755	17395	220	332	504	21	3	1559	1691	858.31	654	736	451.52	72.9	50	0	905	1037	3.45	675	877	686	462	570	598.17	33.1	11.7	0	213	415	1.13	0.24	0.4	0.44	0.51	0.32	0.64	0.63	-2.09	1118	1452	1559	1691
135	1	1	9	15		Not Mine	12130	17395	190	250	585	23	3	1353	1429	655.32	671	752	454.28	64.8	35.6	0	682	758	2.98	571	678	522.05	420	597	608.45	24.4	5.2	0	151	258	0.94	0.22	0.34	0.35	0.5	0.42	0.55	0.48	-2.18	833	1016	1353	1429
136	1	2	1	1	459P23	47	12505	14425	120	88	812	92	3	3675	4646	2842.94	590	653	386.68	100	98.9	0	3085	4056	9.5	1411	2353	1697.32	344	486	492.15	87.5	75	0	1067	2009	2.87	0.35	0.5	0.5	0.55	0.36	0.28	0.22	-1.53	4152	6065	3675	4646
137	1	2	1	2	501G6	48	12895	14425	200	276	620	97	3	2312	2437	1101.27	678	746	432.55	89.9	76.1	0	1634	1759	5.35	1706	1836	1030.6	527	625	492.83	76.1	58.3	0	1179	1309	3.46	0.72	0.74	0.72	0.94	1.53	0.71	0.58	-0.47	2813	3068	2312	2437
138	1	2	1	3	459J23	49	13280	14390	200	293	550	71	1	687	782	489.46	599	684	455.68	24.9	8.5	0	88	183	1.51	565	685	557.84	586	729	619.8	14.7	3.4	0	-20	99	0.91	-0.24	0.54	0.81	1.21	1.14	0.77	0.46	0	67	282	687	782
139	1	2	1	4	468L10	1	13655	14345	130	112	716	45	3	2969	3229	1766.91	611	695	402.41	92	81.3	0	2358	2618	7.38	1736	1958	1238.2	602	715	562.4	74.1	50.9	0	1134	1356	3.09	0.48	0.52	0.47	1.06	4.43	0.49	0.5	-1.06	3492	3974	2969	3229
140	1	2	1	5	2A19	2	14020	14350	200	293	550	34	1	726	910	693.3	609	693	420.15	32.1	15.4	0	117	301	1.73	566	762	743.78	461	620	564.13	24.2	13	0	105	301	1	0.9	1	0.91	1.49	1.88	0.58	0.29	-0.16	222	602	726	910
141	1	2	1	6	318C5	3	14395	14350	110	78	777	31	3	1263	2051	2094.43	509	579	366.68	73.1	51.3	0	754	1542	3.44	1011	1266	1129.16	329	431	398.59	66.7	43.6	0	682	937	2.54	0.9	0.61	0.76	1.01	1.15	0.45	0.69	-0.14	1436	2479	1263	2051
142	1	2	1	7	213F11	4	14765	14345	170	208	620	22	3	3625	3734	1395.83	666	737	435.38	99.5	96.6	0	2959	3068	8.33	1917	2108	1211.51	407	518	446.14	87	76.4	0	1510	1701	4.3	0.51	0.55	0.5	0.54	0.25	0.67	0.6	-0.97	4469	4769	3625	3734
143	1	2	1	8	13B15	5	15135	14350	160	180	681	18	3	1621	1700	793.01	560	617	412.43	83.3	64.4	0	1061	1140	3.93	1374	1566	973.25	351	462	434.23	80.6	56.7	0	1023	1215	3.16	0.96	1.07	1.04	1.58	3.41	0.78	0.41	-0.05	2084	2355	1621	1700
144	1	2	1	9	261A1	6	15500	14360	200	293	550	22	1	721	774	514.89	555	632	485.57	20.5	5.8	0	166	219	1.48	433	549	499.49	299	418	399.46	30.4	11.9	0	134	250	1.08	0.81	1.14	1.07	1.56	2.98	0.65	0.45	-0.31	300	469	721	774
145	1	2	1	10	326D19	13	15880	14350	140	137	646	13	3	2869	3572	2258.64	599	650	432.69	95.6	83.9	0	2270	2973	6.63	2063	2430	1567.7	350	452	399.66	89.1	78.8	0	1713	2080	5.16	0.75	0.7	0.7	0.88	0.97	0.53	0.57	-0.41	3983	5053	2869	3572
146	1	2	1	11	223F20	15	16245	14350	100	62	777	16	3	2422	2754	1546.97	561	612	385.54	98.4	88.7	0	1861	2193	6.28	1423	1617	815.07	341	445	432.07	87.1	67.7	0	1082	1276	3.29	0.58	0.58	0.61	0.7	0.47	0.24	0.21	-0.78	2943	3469	2422	2754
147	1	2	1	12	298H15	17	16620	14335	210	312	469	14	3	3715	3881	2120.91	721	799	491.72	85.9	82.7	0	2994	3160	7.56	3021	3304	1977.55	473	595	514.77	89.1	80.4	0	2548	2831	5.87	0.85	0.9	0.86	1.44	7.66	0.78	0.69	-0.23	5542	5991	3715	3881
148	1	2	1	13	37K18	19	17000	14350	200	293	550	17	1	1514	2211	2295.16	559	615	372.49	74.1	59	0	955	1652	4.06	1065	1348	1064.08	410	492	435.46	61.8	41.3	0	655	938	2.45	0.69	0.57	0.71	1.22	2.62	0.2	0.18	-0.54	1610	2590	1514	2211
149	1	2	1	14	335P18	21	17370	14375	130	108	681	42	3	4485	4574	1918.07	573	638	415	100	97.2	0	3912	4001	10.81	1387	1575	1375.53	286	410	404.31	78.7	62	0	1101	1289	3.43	0.28	0.32	0.29	0.33	0.23	0.4	0.31	-1.83	5013	5290	4485	4574
150	1	2	1	15	BAC A	119	17750	14380	200	293	550	46	1	676	739	442.68	613	672	443.88	20.8	6.5	0	63	126	1.52	297	441	426.96	291	411	379.6	21.2	9.2	0	6	150	0.78	0.1	1.19	0.95	1.43	1.77	0.57	0.35	-3.39	69	276	676	739
151	1	2	2	1	459P23	47	12505	14795	120	88	812	88	3	3185	4670	3963.09	571	666	437.92	96.6	95.5	0	2614	4099	7.27	2003	2686	2076.88	401	549	528.38	90.9	73.9	0	1602	2285	3.79	0.61	0.56	0.61	0.76	0.58	0.27	0.26	-0.71	4216	6384	3185	4670
152	1	2	2	2	501G6	48	12885	14785	210	316	504	80	3	2241	2423	1213	762	841	494.55	84.2	68.7	0	1479	1661	4.53	1885	2118	1292.3	696	802	563.97	71.5	51.6	0	1189	1422	3.34	0.8	0.86	0.84	0.9	0.63	0.89	0.7	-0.31	2668	3083	2241	2423
153	1	2	2	3	459J23	49	13250	14740	200	293	550	34	1	686	803	497.58	667	727	426.36	25.3	9.9	0	19	136	1.61	585	733	582.71	605	732	531.72	20.5	6.8	0	-19	128	1.1	-1.05	0.94	1.01	1.21	0.88	0.99	0.71	0	-1	264	686	803
154	1	2	2	4	468L10	1	13650	14705	110	78	777	40	3	3230	3719	1824.79	663	746	486.66	97.4	91	0	2567	3056	6.64	2892	3043	1513.4	581	733	636.72	89.7	75.6	0	2311	2462	4.54	0.9	0.81	0.81	0.84	0.35	0.69	0.69	-0.15	4878	5518	3230	3719
155	1	2	2	5	2A19	2	14010	14710	200	293	550	22	1	652	752	492.69	614	702	455.38	20.1	7.5	0	38	138	1.43	315	427	395.27	399	552	549.23	9.6	2	0	-83	28	0.57	-2.21	0.2	0.97	1.09	0.94	0.6	0.55	0	-46	166	652	752
156	1	2	2	6	318C5	3	14395	14715	130	112	716	29	3	1345	1777	1452.31	493	552	359.04	75.9	53.6	0	852	1284	3.75	796	1259	1293.05	312	421	374.45	60.7	37.5	0	484	947	2.13	0.57	0.74	0.66	0.93	1.26	0.58	0.42	-0.82	1336	2231	1345	1777
157	1	2	2	7	213F11	4	14760	14725	180	230	585	21	3	3240	3344	1360.93	717	789	462.54	96.1	92.6	0	2523	2627	7	2111	2280	1154.62	487	569	455.74	88.7	76.5	0	1624	1793	4.63	0.64	0.68	0.65	0.82	1.28	0.61	0.52	-0.64	4147	4420	3240	3344
158	1	2	2	8	13B15	5	15135	14725	170	208	620	19	3	1408	1546	766.98	591	668	422.58	76	48.6	0	817	955	3.33	1317	1441	861.74	372	485	428.71	74	54.8	0	945	1069	3.07	1.16	1.12	1.14	1.33	1.62	0.78	0.49	0.21	1762	2024	1408	1546
159	1	2	2	9	261A1	6	15510	14720	200	293	550	13	1	602	702	443.56	554	611	374	28.7	10.9	0	48	148	1.61	434	528	438.6	330	445	419.39	25.9	7.2	0	104	198	1.03	2.17	1.34	1.14	1.49	1.36	0.7	0.5	1.12	152	346	602	702
160	1	2	2	10	326D19	13	15885	14730	130	108	681	20	3	2851	3755	2452.75	646	695	406.17	93.5	88	0	2205	3109	7.02	2146	2480	1631.99	361	469	422.34	89.8	78.7	0	1785	2119	5.08	0.81	0.68	0.75	0.78	0.42	0.48	0.52	-0.3	3990	5228	2851	3755
161	1	2	2	11	223F20	15	16255	14720	140	134	681	8	3	1757	1970	1386.63	611	656	405.12	81.3	62.7	0	1146	1359	4.34	911	1380	899.9	364	450	371.88	71.6	56	0	547	1016	2.45	0.48	0.75	0.79	1.23	2.17	0.31	0.23	-1.07	1693	2375	1757	1970
162	1	2	2	12	298H15	17	16620	14725	180	230	585	19	3	4036	4212	1582.97	737	805	458.8	99.1	98.3	0	3299	3475	8.8	3127	3430	1640.18	523	621	498.71	97	91.7	0	2604	2907	6.27	0.79	0.84	0.8	1.57	11.24	0.83	0.65	-0.34	5903	6382	4036	4212
163	1	2	2	13	37K18	19	16995	14735	100	60	812	29	3	3687	5313	3425.22	564	628	391.21	98.3	98.3	0	3123	4749	9.42	2554	3172	1891.25	390	488	421.61	95	85	0	2164	2782	6.06	0.69	0.59	0.64	0.7	0.46	0.33	0.37	-0.53	5287	7531	3687	5313
164	1	2	2	14	335P18	21	17375	14735	120	88	812	28	3	5141	5251	1822.49	548	594	366.9	100	100	0	4593	4703	14.01	1563	1744	1053.66	328	448	420.46	81.8	65.9	0	1235	1416	3.72	0.27	0.3	0.28	0.3	0.16	0.41	0.49	-1.89	5828	6119	5141	5251
165	1	2	2	15	BAC A	119	17760	14710	200	293	550	7	1	651	707	427.37	585	651	412.03	20.1	6.5	0	66	122	1.58	334	441	416.79	344	442	392.69	19.1	6.1	0	-9	97	0.85	-0.15	0.8	0.84	1.58	2.24	0.55	0.32	0	56	219	651	707
166	1	2	3	1	459P23	47	12515	15155	120	88	812	80	3	3806	5027	3595.64	697	791	500.72	98.9	95.5	0	3109	4330	7.6	2511	3511	2620.4	616	783	644.88	84.1	67	0	1895	2895	3.89	0.61	0.67	0.62	0.71	0.43	0.54	0.55	-0.71	5004	7225	3806	5027
167	1	2	3	2	501G6	48	12890	15150	190	253	550	74	3	2410	2647	1136.42	742	833	581.38	89.3	73.9	0	1668	1905	4.15	1981	2057	1056.59	794	927	623.11	69.6	47	0	1187	1263	3.18	0.71	0.66	0.71	0.74	0.5	0.75	0.65	-0.49	2855	3168	2410	2647
168	1	2	3	3	459J23	49	13250	15110	200	293	550	30	1	768	871	511.86	674	826	561.23	21.2	4.4	0	94	197	1.37	734	848	586.11	731	926	740.29	16.7	2.4	0	3	117	0.99	0.03	0.59	0.76	1.53	1.83	0.71	0.38	-4.97	97	314	768	871
169	1	2	3	4	468L10	1	13645	15070	100	62	777	38	3	3288	3813	2221.53	630	727	497.52	93.5	85.5	0	2658	3183	6.61	2073	2204	1242.46	514	670	639.7	79	59.7	0	1559	1690	3.24	0.59	0.53	0.58	0.6	0.35	0.36	0.42	-0.77	4217	4873	3288	3813
170	1	2	3	5	2A19	2	14010	15090	200	293	550	22	1	816	903	534.19	632	712	435.84	30.4	10.9	0	184	271	1.87	477	609	570.31	383	516	462.63	24.6	9.2	0	94	226	1.03	0.51	0.83	0.69	1.03	1.03	0.65	0.37	-0.97	278	497	816	903
171	1	2	3	6	318C5	3	14395	15095	100	60	812	30	3	1531	2528	2544.82	545	599	388.45	83.3	63.3	0	986	1983	3.94	940	1304	1202.99	360	462	491.05	55	31.7	0	580	944	1.91	0.59	0.48	0.57	0.56	0.32	0.36	0.58	-0.77	1566	2927	1531	2528
172	1	2	3	7	213F11	4	14760	15085	190	250	585	16	3	2937	3111	1765.12	655	729	428.31	87.6	80	0	2282	2456	6.86	1992	2108	1232.41	423	523	542.25	80.8	66.4	0	1569	1685	3.67	0.69	0.69	0.72	0.86	0.8	0.49	0.5	-0.54	3851	4141	2937	3111
173	1	2	3	8	13B15	5	15135	15095	190	256	620	16	3	1280	1390	715.38	588	664	393.62	69.5	46.1	0	692	802	3.25	1120	1280	958.76	363	498	459.83	63.3	42.6	0	757	917	2.44	1.09	1.14	1.08	1.6	5.15	1.06	0.63	0.13	1449	1719	1280	1390
174	1	2	3	9	261A1	6	15500	15100	200	293	550	14	1	631	769	656.87	538	604	369.8	29.7	10.9	0	93	231	1.71	421	581	549.27	355	463	432.75	29	12.6	0	66	226	0.97	0.71	0.98	1.01	1.15	0.7	0.53	0.4	-0.49	159	457	631	769
175	1	2	3	10	326D19	13	15885	15105	130	112	716	21	3	2821	3329	2168.63	608	671	393.36	97.3	87.5	0	2213	2721	7.17	2051	2353	1577.95	404	557	590.97	83.9	67.9	0	1647	1949	3.47	0.74	0.72	0.71	0.89	0.76	0.49	0.45	-0.43	3860	4670	2821	3329
176	1	2	3	11	223F20	15	16245	15105	130	112	716	22	3	2115	2427	1658.99	659	743	532.02	78.6	66.1	0	1456	1768	3.98	1370	1489	932.7	424	526	437.31	74.1	52.7	0	946	1065	3.13	0.65	0.6	0.62	0.78	0.7	0.32	0.32	-0.62	2402	2833	2115	2427
177	1	2	3	12	298H15	17	16625	15095	200	276	620	13	3	3567	4057	1759.77	758	827	496.35	93.8	89.5	0	2809	3299	7.19	3246	3315	1670.39	545	668	568.72	90.9	82.6	0	2701	2770	5.71	0.96	0.84	0.84	0.97	1.17	0.77	0.66	-0.06	5510	6069	3567	4057
178	1	2	3	13	37K18	19	16990	15105	100	62	777	29	3	3244	5143	3788.4	611	683	420.84	100	100	0	2633	4532	7.71	1901	2444	1513.31	389	499	446.5	93.5	79	0	1512	2055	4.26	0.57	0.45	0.52	0.57	0.39	0.16	0.17	-0.8	4145	6587	3244	5143
179	1	2	3	14	335P18	21	17370	15125	130	108	681	44	3	4316	4482	1839.97	560	713	1059.57	95.4	83.3	0	3756	3922	4.07	1565	1593	876.29	336	492	633.86	74.1	46.3	0	1229	1257	2.47	0.33	0.32	0.32	0.44	1.18	0.41	0.74	-1.61	4985	5179	4316	4482
180	1	2	3	15	BAC A	119	17750	15070	200	293	550	23	1	623	704	468.8	563	621	383.79	27	8.9	0	60	141	1.62	397	493	438.14	391	488	410.19	22.2	6.1	0	6	102	0.97	0.1	0.72	0.71	1.21	1.68	0.58	0.39	-3.32	66	243	623	704
181	1	2	4	1	MRV2	111	12510	15505	170	196	585	57	3	1422	1594	1007.85	817	911	518.61	53.1	32.7	0	605	777	2.74	2408	4460	4078.13	910	1041	689.4	77.6	57.1	0	1498	3550	3.49	2.48	4.57	3.27	6.33	19.23	2.52	0.39	1.31	2103	4327	1422	1594
182	1	2	4	2	ALFA1-1	113	12890	15520	200	293	550	70	1	798	893	495.26	771	893	601.82	15.4	4.4	0	27	122	1.33	964	1066	695.41	692	930	755.73	21.8	6.8	0	272	374	1.28	10.07	3.07	2.08	4.74	7.54	0.87	0.38	3.33	299	496	798	893
183	1	2	4	3	VECT	110	13240	15470	200	293	550	13	1	723	824	575.65	654	781	601.77	17.4	4.8	0	69	170	1.2	524	742	742.23	498	762	835.55	15	5.5	0	26	244	0.63	0.38	1.44	1.42	2.44	3.18	0.69	0.29	-1.41	95	414	723	824
184	1	2	4	4	99O6	56	13635	15435	180	216	620	34	3	1851	2239	1554.35	623	706	446.89	75.9	60.6	0	1228	1616	4.14	1362	1514	990.42	436	555	497.76	68.1	45.4	0	926	1078	2.74	0.75	0.67	0.71	0.96	1.73	0.43	0.46	-0.41	2154	2694	1851	2239
185	1	2	4	5	121J6	57	14005	15440	180	230	585	25	3	2862	3038	1175.82	713	816	487.85	97.4	89.6	0	2149	2325	5.87	1042	1191	847.46	461	596	530.2	53.9	28.3	0	581	730	1.97	0.27	0.31	0.27	0.33	0.22	0.53	0.54	-1.89	2730	3055	2862	3038
186	1	2	4	6	286B9	58	14395	15445	170	208	620	32	3	2433	2778	1565.77	620	658	402.43	94.7	88.9	0	1813	2158	6.05	1588	1846	1157.55	375	484	548.34	79.8	55.3	0	1213	1471	2.9	0.67	0.68	0.67	0.75	0.51	0.46	0.38	-0.58	3026	3629	2433	2778
187	1	2	4	7	452L13	59	14755	15445	110	80	812	17	3	1057	1366	1437.46	561	644	418.1	53.8	27.5	0	496	805	2.53	407	654	740.28	379	519	584.07	22.5	8.8	0	28	275	0.7	0.06	0.34	0.4	0.77	1.06	0.14	0.07	-4.15	524	1080	1057	1366
188	1	2	4	8	457F14	60	15125	15455	100	60	812	5	3	2532	5804	6448.65	633	713	442.9	95	85	0	1899	5171	5.72	1392	1825	1265.74	419	523	474.5	71.7	53.3	0	973	1406	2.93	0.51	0.27	0.38	0.53	0.5	0.09	0.22	-0.96	2872	6577	2532	5804
189	1	2	4	9	280J7	61	15500	15445	130	108	681	14	3	2137	2919	2375.88	572	642	414.02	89.8	75	0	1565	2347	5.16	2026	2733	2143.04	447	534	447.45	86.1	74.1	0	1579	2286	4.53	1.01	0.97	1.03	1.25	1.07	0.59	0.43	0.01	3144	4633	2137	2919
190	1	2	4	10	512J14	69	15870	15445	170	196	585	16	3	1893	3201	2852.31	591	656	393.29	80.1	64.8	0	1302	2610	4.81	11304	20874	21398.8	479	625	617.51	99	95.9	3.1	10825	20395	18.31	8.31	7.81	8.14	11.93	14.97	4.61	0.38	3.06	12127	23005	1893	3201
191	1	2	4	11	393H6	71	16245	15455	100	60	812	11	3	1926	3687	4067.12	556	631	406.14	91.7	71.7	0	1370	3131	4.74	1236	2111	2162.09	384	492	517.99	61.7	46.7	0	852	1727	2.39	0.62	0.55	0.63	0.74	0.6	0.3	0.33	-0.69	2222	4858	1926	3687
192	1	2	4	12	117N4	73	16615	15435	130	112	716	30	3	5250	5408	2649.86	633	706	439.38	98.2	94.6	0	4617	4775	11.95	4580	5203	2610.82	428	568	493.87	96.4	93.8	0	4152	4775	9.27	0.9	1	0.99	1.25	1.31	0.77	0.62	-0.15	8769	9550	5250	5408
193	1	2	4	13	490B20	75	16990	15445	150	154	681	25	3	1964	2436	2049.68	610	683	440.77	87	74.7	0	1354	1826	4.46	2233	2725	2297.99	385	523	514.18	90.9	74.7	0	1848	2340	4.34	1.36	1.28	1.28	2.33	5.95	0.21	0.04	0.45	3202	4166	1964	2436
194	1	2	4	14	335N6	77	17360	15460	200	293	550	29	1	645	728	503	542	709	1282.6	3.1	1	0	103	186	0.5	344	446	411.72	306	469	688.11	11.9	1.4	0	38	140	0.5	0.37	0.75	0.68	1.21	1.5	0.44	0.29	-1.44	141	326	645	728
195	1	2	4	15	ALFA1-3	115	17715	15425	220	332	504	62	3	934	1069	718.87	587	673	439.22	43.7	23.5	0	347	482	2.13	2545	3548	3658.68	457	536	442.1	73.8	66.6	0	2088	3091	5.76	6.02	6.41	6.03	8.79	22.25	3.65	0.51	2.59	2435	3573	934	1069
196	1	2	5	1	MRV2	111	12485	15855	150	156	716	23	3	1613	1955	1212.43	901	999	613.02	57.7	28.2	0	712	1054	2.63	4462	5112	3743.8	722	964	874.58	78.2	65.4	0	3740	4390	5.1	5.25	4.17	4.39	5.04	4.44	1.92	0.39	2.39	4452	5444	1613	1955
197	1	2	5	2	ALFA1-1	113	12860	15850	200	293	550	18	1	628	786	1261.35	664	814	638.58	11.6	2.4	0	-35	122	0.98	408	529	467.66	528	722	701.78	7.5	2.7	0	-119	1	0.58	3.33	0.01	0.89	2.31	3.56	0.1	0.07	1.74	-156	123	628	786
198	1	2	5	3	VECT	110	13240	15850	200	293	550	18	1	668	746	453.38	575	669	495.24	20.5	4.8	0	93	171	1.35	387	494	421.98	377	498	436.88	20.5	4.8	0	10	117	0.89	0.11	0.68	0.71	1.26	1.38	0.64	0.47	-3.22	103	288	668	746
199	1	2	5	4	99O6	56	13635	15805	170	208	620	37	3	1754	2062	1536.74	842	895	491.56	63	47.6	0	912	1220	3.57	1225	1454	1024.64	433	538	471.08	69.2	44.2	0	792	1021	2.6	0.87	0.84	0.88	1.88	4.79	0.44	0.44	-0.2	1704	2241	1754	2062
200	1	2	5	5	121J6	57	14005	15815	190	256	620	24	3	2938	3077	1337.82	920	1030	531.84	95.7	80.1	0	2018	2157	5.52	1177	1308	820.34	421	517	430.68	66	44.5	0	756	887	2.73	0.37	0.41	0.39	0.45	0.28	0.36	0.35	-1.42	2774	3044	2938	3077
201	1	2	5	6	286B9	58	14370	15805	140	134	681	28	3	2571	3149	2085.47	717	784	460.13	91.8	75.4	0	1854	2432	5.59	1950	2256	1492.88	421	540	461.56	85.8	69.4	0	1529	1835	4.22	0.82	0.75	0.83	1.16	2.11	0.42	0.34	-0.28	3383	4267	2571	3149
202	1	2	5	7	452L13	59	14750	15810	200	293	550	23	1	575	701	585.88	542	617	462.42	22.5	6.5	0	33	159	1.24	481	590	504.67	337	462	442.03	25.3	10.9	0	144	253	1.09	4.36	1.59	1.47	2.09	1.92	0.53	0.38	2.13	177	412	575	701
203	1	2	5	8	457F14	60	15130	15810	160	177	646	24	3	2330	3314	3733.03	712	769	468.7	92.1	75.7	0	1618	2602	4.97	1432	1553	956.95	379	526	629.63	71.2	40.1	0	1053	1174	2.27	0.65	0.45	0.62	0.68	0.51	0.07	0.08	-0.62	2671	3776	2330	3314
204	1	2	5	9	280J7	61	15500	15805	140	134	681	28	3	1892	2548	2101.02	598	663	402.51	85.8	73.9	0	1294	1950	4.7	2242	2754	2101.04	423	565	593.46	79.9	64.2	0	1819	2331	3.78	1.41	1.2	1.29	6.85	59.2	0.44	0.19	0.49	3113	4281	1892	2548
205	1	2	5	10	512J14	69	15870	15795	130	108	681	38	3	3815	4309	2281.5	567	629	406.83	99.1	93.5	0	3248	3742	9.38	20342	24402	14851.2	489	604	502.36	100	100	0.9	19853	23913	40.49	6.11	6.39	6.42	6.95	3.97	4.8	0.54	2.61	23101	27655	3815	4309
206	1	2	5	11	393H6	71	16240	15815	130	108	681	24	3	1798	2605	2869.41	621	695	426.79	83.3	63.9	0	1177	1984	4.21	1372	1661	1552.56	409	495	417.4	67.6	52.8	0	963	1252	3.29	0.82	0.63	0.77	0.94	0.81	0.11	0.04	-0.29	2140	3236	1798	2605
207	1	2	5	12	117N4	73	16615	15805	160	172	716	33	3	3680	4289	2490.48	628	711	409.18	98.3	93	0	3052	3661	8.99	3307	4076	2447.72	445	551	474.61	96.5	91.3	0	2862	3631	6.97	0.94	0.99	0.99	1.1	1.13	0.88	0.8	-0.09	5914	7292	3680	4289
208	1	2	5	13	490B20	75	17000	15815	150	154	681	21	3	1924	2305	1686.33	594	643	398.96	87.7	73.4	0	1330	1711	4.82	1973	2246	1665.42	326	463	492.4	88.3	74.7	0	1647	1920	4.01	1.24	1.12	1.19	3.56	17.42	0.49	0.25	0.31	2977	3631	1924	2305
209	1	2	5	14	335N6	77	17360	15810	200	293	550	37	1	634	718	451.72	485	546	364.41	32.8	10.9	0	149	233	1.74	318	462	464.01	338	469	495.76	16.7	5.8	0	-19	124	0.64	-0.13	0.53	0.64	1.02	1.07	0.58	0.32	0	129	357	634	718
210	1	2	5	15	ALFA1-3	115	17710	15800	200	293	550	66	1	965	1042	615.34	575	1362	6331.64	0	0	0	390	467	0.15	2536	3428	3071.25	406	505	457.67	79.5	66.9	0	2130	3022	5.54	5.46	6.47	5.46	8.25	14.26	3.31	0.44	2.45	2520	3489	965	1042
211	1	2	6	1	MRV2	111	12505	16235	150	156	716	40	3	1475	1642	888.73	892	972	558.38	51.9	33.3	0	583	750	2.64	3239	4739	3890.68	480	611	534.44	87.8	74.4	0	2759	4259	6.06	4.73	5.68	5.06	6.16	5.05	3.53	0.65	2.24	3342	5009	1475	1642
212	1	2	6	2	ALFA1-1	113	12850	16230	200	293	550	23	1	657	739	474.23	871	925	502.86	11.3	2.4	0	-213	-131	1.31	455	573	467.71	486	579	432.71	19.5	7.2	0	-30	87	1.05	0.14	-0.66	2.58	5.94	20.65	0.74	0.57	-2.79	-245	-45	657	739
213	1	2	6	3	VECT	110	13220	16230	200	293	550	25	1	905	959	476.49	818	919	536.3	17.4	4.8	0	87	141	1.69	537	624	476.56	497	610	496.33	19.5	4.4	0	40	127	1.08	0.46	0.9	0.95	1.49	1.56	0.67	0.45	-1.12	127	268	905	959
214	1	2	6	4	99O6	56	13625	16185	200	276	620	26	3	1583	1848	1157.22	911	998	521.23	57.2	35.1	0	672	937	3.04	986	1207	1005.82	455	550	446.86	53.6	36.2	0	531	752	2.21	0.79	0.8	0.74	0.92	0.73	0.53	0.37	-0.34	1203	1689	1583	1848
215	1	2	6	5	121J6	57	14005	16165	200	276	620	45	3	2775	2939	1334.95	998	1080	577.31	86.6	70.7	0	1777	1941	4.81	1284	1417	895.73	481	593	466.53	65.9	42.4	0	803	936	2.75	0.45	0.48	0.46	0.51	0.27	0.57	0.72	-1.15	2580	2877	2775	2939
216	1	2	6	6	286B9	58	14380	16185	150	154	681	26	3	2758	3364	1963.74	798	888	520.5	93.5	83.1	0	1960	2566	5.3	2285	2523	1453.2	555	669	565.3	81.8	66.9	0	1730	1968	4.04	0.88	0.77	0.83	0.85	0.72	0.59	0.64	-0.18	3690	4534	2758	3364
217	1	2	6	7	452L13	59	14740	16200	200	293	550	8	1	596	752	748.56	485	571	382.59	28.7	10.2	0	111	267	1.56	413	581	531.51	299	454	528.5	25.9	8.2	0	114	282	0.78	1.03	1.06	1.12	1.68	2.26	0.31	0.19	0.04	225	549	596	752
218	1	2	6	8	457F14	60	15130	16180	170	197	550	28	3	2430	3283	3622.87	648	711	438.45	94.9	83.8	0	1782	2635	5.54	1478	1578	784.96	402	532	449.56	81.7	60.4	0	1076	1176	3.29	0.6	0.45	0.6	0.79	1.72	0.11	0.25	-0.73	2858	3811	2430	3283
219	1	2	6	9	280J7	61	15490	16180	200	293	550	28	1	1113	1559	1609.99	657	1106	4366.59	3.8	0.7	0	456	902	0.25	1091	1544	1593.42	428	767	2997.13	8.9	2.7	0	663	1116	0.36	1.45	1.24	1.43	2.22	3.49	0.4	0.17	0.54	1119	2018	1113	1559
220	1	2	6	10	512J14	69	15870	16165	110	78	777	42	3	2921	3618	1988.88	522	652	1274.54	87.2	46.2	0	2399	3096	2.29	17122	22243	13025.8	422	568	517.94	100	100	0	16700	21821	33.06	6.96	7.05	7.09	7.76	2.5	5.51	0.71	2.8	19099	24917	2921	3618
221	1	2	6	11	393H6	71	16255	16175	110	80	812	32	3	2021	3586	4246.8	589	659	436.42	93.8	80	0	1432	2997	4.63	1385	1979	1972	337	453	408.32	80	56.3	0	1048	1642	3.39	0.73	0.55	0.56	0.82	0.95	0.17	0.14	-0.45	2480	4639	2021	3586
222	1	2	6	12	117N4	73	16620	16175	150	154	681	34	3	3300	3617	1982.2	631	670	360.78	99.4	94.8	0	2669	2986	9.15	3209	3576	1920.5	420	518	433.96	99.4	96.1	0	2789	3156	7.39	1.04	1.06	1.08	1.22	0.72	0.61	0.39	0.06	5458	6142	3300	3617
223	1	2	6	13	490B20	75	17005	16175	140	124	716	32	3	2239	2673	1776.28	516	584	400.88	96	91.1	0	1723	2157	5.59	2025	2664	2046.4	331	458	496.56	91.1	81.5	0	1694	2333	4.08	0.98	1.08	1.04	1.24	1.03	0.48	0.17	-0.02	3417	4490	2239	2673
224	1	2	6	14	335N6	77	17380	16170	200	293	550	38	1	629	743	484.61	512	603	405.35	26.3	10.6	0	117	231	1.55	398	499	412.36	312	452	462.96	22.9	6.5	0	86	187	0.86	0.74	0.81	0.8	1.43	1.59	0.47	0.3	-0.44	203	418	629	743
225	1	2	6	15	ALFA1-3	115	17740	16175	220	346	469	42	3	1029	1140	669.79	597	683	464.26	48.8	22.8	0	432	543	2.22	2711	3118	2457.51	426	544	500.8	78.3	68.5	0	2285	2692	5.41	5.29	4.96	5.08	8.2	15.72	2.83	0.6	2.4	2717	3235	1029	1140
226	1	2	7	1		Not Mine	12495	16615	200	276	620	38	3	1314	1495	742.91	846	908	493.6	48.9	30.4	0	468	649	2.66	560	694	620.31	504	633	613.4	19.6	6.9	0	56	190	0.91	0.12	0.29	0.37	0.45	0.38	0.65	0.6	-3.06	524	839	1314	1495
227	1	2	7	2		Not Mine	12845	16610	210	312	469	30	3	1514	1631	861.24	998	1083	568.13	48.7	23.7	0	516	633	2.66	861	970	662.48	515	616	506.99	38.8	17.9	0	346	455	1.7	0.67	0.72	0.65	0.75	0.4	0.6	0.6	-0.58	862	1088	1514	1631
228	1	2	7	3		Not Mine	13225	16605	260	484	384	24	3	1562	1945	1544.96	1233	1295	668.17	34.9	19.8	0	329	712	2.34	851	1081	875.8	575	697	532.61	39.5	21.1	0	276	506	1.6	0.84	0.71	0.83	1.12	1.14	0.32	0.32	-0.25	605	1218	1562	1945
229	1	2	7	4		Not Mine	13600	16600	200	293	550	21	1	1386	1655	1164.24	1130	1168	561.89	34.8	19.5	0	256	525	2.47	499	655	567.78	407	532	447.8	29.7	13.3	0	92	248	1.11	0.36	0.47	0.45	0.8	0.89	0.27	0.32	-1.48	348	773	1386	1655
230	1	2	7	5		Not Mine	13990	16560	200	293	550	21	1	1158	1236	615.53	868	976	559.9	32.4	11.3	0	290	368	2.07	580	659	516.61	468	571	478.44	22.5	9.2	0	112	191	1.21	0.39	0.52	0.54	0.66	0.46	0.64	0.58	-1.37	402	559	1158	1236
231	1	2	7	6		Not Mine	14360	16580	200	293	550	5	1	1379	1622	1020.4	914	960	489.42	49.5	31.1	0	465	708	2.82	789	918	738.84	597	758	655.31	24.9	9.2	0	192	321	1.2	0.41	0.45	0.45	0.76	2.07	0.52	0.51	-1.28	657	1029	1379	1622
232	1	2	7	7		Not Mine	14740	16570	200	293	550	11	1	548	599	395.56	638	695	448.75	10.9	2.7	0	-89	-38	1.22	285	419	395.2	433	552	497.93	11.6	2.7	0	-147	-13	0.57	1.64	0.36	1.08	2.39	7.33	0.83	0.69	0.72	-238	-53	548	599
233	1	2	7	8		Not Mine	15130	16545	180	230	585	36	3	969	1160	662.89	565	656	439.44	52.6	28.7	0	404	595	2.21	693	966	852.67	399	502	463.77	47	24.8	0	294	567	1.49	0.73	0.95	0.85	0.98	0.57	0.96	0.56	-0.46	698	1162	969	1160
234	1	2	7	9		Not Mine	15500	16550	200	293	550	31	1	588	618	364.15	555	626	427.8	15.4	3.4	0	33	63	1.37	269	414	425.73	353	466	463.21	15.4	3.1	0	-83	61	0.58	-2.55	0.97	1.26	2.27	3.49	0.68	0.34	0	-51	124	588	618
235	1	2	7	10		Not Mine	15870	16560	200	293	550	22	1	501	588	400.14	513	572	333.38	23.2	7.8	0	-11	75	1.5	333	447	446.28	337	449	396.66	21.5	7.2	0	-3	110	0.84	0.33	1.47	1.29	1.91	2.03	0.68	0.37	-1.58	-16	185	501	588
236	1	2	7	11		Not Mine	16240	16560	200	293	550	26	1	532	619	425.47	589	653	421.86	17.4	5.1	0	-56	30	1.26	257	411	431.36	336	449	385.85	17.7	6.5	0	-78	75	0.67	1.39	2.5	1.21	5.84	14.9	0.56	0.3	0.47	-136	105	532	619
237	1	2	7	12		Not Mine	16620	16560	200	293	550	25	1	545	588	361	577	646	385.32	16	3.4	0	-31	11	1.41	369	503	478.21	306	426	406.97	26.6	10.2	0	63	197	0.91	-1.97	17.91	1.89	4.6	13.78	0.83	0.39	0	31	208	545	588
238	1	2	7	13		Not Mine	17000	16550	200	293	550	33	1	636	692	383.76	548	608	353.66	27.3	9.2	0	88	144	1.8	372	450	388.9	318	431	406.94	22.2	5.5	0	54	132	0.91	0.61	0.92	0.84	1.03	0.72	0.78	0.59	-0.7	142	276	636	692
239	1	2	7	14		Not Mine	17380	16540	200	293	550	42	1	545	591	356.24	543	592	351.27	19.8	4.4	0	2	48	1.55	277	410	399.96	287	424	424.16	22.9	6.5	0	-9	123	0.65	-5	2.56	1.34	1.65	1.28	0.87	0.6	0	-8	171	545	591
240	1	2	7	15		Not Mine	17760	16540	200	293	550	41	1	579	621	363.55	605	677	426.59	13	2	0	-25	16	1.36	296	425	393.63	396	492	422.98	14.7	4.4	0	-99	29	0.7	3.85	1.81	1.01	8.95	46.28	0.65	0.36	1.94	-126	45	579	621
241	1	2	8	1		Not Mine	12460	16990	200	293	550	38	1	1065	1177	630.09	755	813	460.2	43.3	20.8	0	310	422	2.31	463	600	587.16	387	525	454.47	25.3	9.9	0	76	213	1.02	0.25	0.5	0.5	0.74	0.86	0.62	0.44	-2.03	386	635	1065	1177
242	1	2	8	2		Not Mine	12845	16985	180	216	620	31	3	1619	1696	784.03	856	934	504.04	64.8	34.3	0	763	840	3.21	743	945	754.27	479	614	535.42	36.1	19.9	0	264	466	1.39	0.35	0.55	0.47	0.65	0.52	0.65	0.46	-1.53	1027	1306	1619	1696
243	1	2	8	3		Not Mine	13220	16980	200	293	550	27	1	1497	1980	1422.05	1205	1306	663.8	37.5	22.2	0	292	775	2.26	746	861	617.38	629	777	662.35	21.2	4.8	0	117	232	1.13	0.4	0.3	0.39	0.62	0.65	0.27	0.38	-1.32	409	1007	1497	1980
244	1	2	8	4		Not Mine	13600	16970	200	293	550	17	1	1396	1597	1015.7	1044	1141	575.6	39.9	17.4	0	352	553	2.43	479	602	578.09	493	616	519.17	17.4	5.8	0	-13	109	0.92	-0.04	0.2	0.26	0.49	0.6	0.33	0.33	0	338	662	1396	1597
245	1	2	8	5		Not Mine	13970	16970	200	293	550	23	1	1033	1078	628.42	920	987	528.95	23.9	7.5	0	113	158	1.95	571	704	603.43	398	528	505.87	29.7	10.2	0	173	306	1.13	1.53	1.94	1.28	1.62	1.4	0.63	0.44	0.61	286	464	1033	1078
246	1	2	8	6		Not Mine	14350	16960	200	293	550	16	1	1315	1545	979.47	909	1030	774.86	36.2	14.3	0	406	636	1.7	541	717	611.49	511	643	742.41	14.3	4.4	0	30	206	0.73	0.07	0.32	0.39	0.44	0.31	0.49	0.61	-3.76	436	842	1315	1545
247	1	2	8	7		Not Mine	14740	16950	200	293	550	6	1	517	583	367.32	569	651	411.58	12.6	3.8	0	-51	14	1.26	371	448	387.61	411	482	386.87	16.7	5.8	0	-39	37	0.96	0.77	2.64	0.94	2.76	7.79	0.71	0.45	-0.38	-92	51	517	583
248	1	2	8	8		Not Mine	15130	16905	210	312	469	50	3	897	1067	805.31	546	603	367.18	49.4	28.5	0	351	521	2.44	767	920	834.85	377	489	453.06	45.2	24.4	0	390	543	1.69	1.11	1.04	1.06	1.19	0.82	0.61	0.35	0.15	741	1064	897	1067
249	1	2	8	9		Not Mine	15500	16930	200	293	550	25	1	505	606	539.57	514	602	649.71	8.5	2	0	-8	92	0.78	352	537	596.41	313	422	384.39	30.4	11.9	0	39	224	0.92	-4.33	2.43	1.95	2.34	1.6	0.64	0.34	0	30	316	505	606
250	1	2	8	10		Not Mine	15860	16940	200	293	550	23	1	571	655	427.44	513	587	379.28	23.2	8.9	0	58	142	1.51	323	438	385	314	407	369.19	22.9	8.9	0	9	124	0.87	0.16	0.87	0.7	1.32	1.74	0.58	0.42	-2.69	67	266	571	655
251	1	2	8	11		Not Mine	16240	16930	200	293	550	29	1	534	609	364.32	624	649	364.06	14.7	3.8	0	-89	-14	1.47	297	421	387.25	318	443	423.72	19.1	5.8	0	-20	103	0.7	0.23	-6.87	1.64	4.62	18.22	0.7	0.44	-2.1	-111	88	534	609
252	1	2	8	12		Not Mine	16620	16930	200	293	550	28	1	602	682	425.84	531	610	382	28	8.9	0	71	151	1.58	291	398	367.13	389	484	444.77	12.6	3.8	0	-97	9	0.65	-1.38	0.06	0.61	0.7	0.52	0.71	0.68	0	-27	160	602	682
253	1	2	8	13		Not Mine	17000	16920	200	293	550	37	1	526	599	402.92	559	625	384.7	17.4	4.4	0	-32	40	1.37	292	391	415.08	260	414	433.67	16	4.1	0	32	131	0.67	-0.97	3.28	1.36	2.83	4.6	0.66	0.41	0	-1	171	526	599
254	1	2	8	14		Not Mine	17380	16920	200	293	550	36	1	521	592	347.88	613	716	513.9	7.5	0.7	0	-91	-20	1.01	284	382	377.04	285	463	517.32	11.3	2.4	0	0	97	0.55	0.01	-4.62	1.31	2.9	7.67	0.89	0.67	-6.52	-93	76	521	592
255	1	2	8	15		Not Mine	17750	16910	200	293	550	48	1	544	596	366.63	693	769	476.4	6.5	0.7	0	-148	-96	1.14	312	437	434.18	336	464	433.53	17.1	4.4	0	-23	101	0.72	0.16	-1.04	1.72	2.73	3.06	0.87	0.54	-2.63	-173	4	544	596
256	1	2	9	1		Not Mine	12460	17360	200	293	550	34	1	1140	1258	672.17	730	808	492.07	46.8	23.2	0	410	528	2.32	531	658	523.66	435	521	419.63	28.3	12.3	0	96	223	1.27	0.23	0.42	0.42	0.57	0.52	0.54	0.48	-2.09	506	751	1140	1258
257	1	2	9	2		Not Mine	12840	17360	200	293	550	33	1	2103	4422	10563.9	777	853	514.87	73.4	58.7	2	1326	3645	4.08	980	3165	9329.44	407	583	503.23	53.6	35.8	1	573	2758	1.95	0.43	0.76	0.48	1.4	3.7	0.09	0.01	-1.21	1899	6403	2103	4422
258	1	2	9	3		Not Mine	13225	17355	250	448	384	26	3	1418	1929	1549.62	1239	1295	612.85	37.9	24.3	0	179	690	2.31	789	1033	951.11	642	741	579.34	31.9	16.5	0	147	391	1.36	0.82	0.57	0.64	0.9	1.61	0.47	0.6	-0.28	326	1081	1418	1929
259	1	2	9	4		Not Mine	13590	17350	200	293	550	28	1	1246	1521	1161.42	1039	1134	628.65	33.1	16.7	0	207	482	1.98	547	652	516.77	540	644	502.14	20.1	6.8	0	7	112	1.09	0.03	0.23	0.38	0.59	0.56	0.27	0.38	-4.89	214	594	1246	1521
260	1	2	9	5		Not Mine	13970	17340	200	293	550	20	1	954	1065	585.41	778	844	464.99	33.1	13	0	176	287	2.05	467	604	528.91	421	526	456.51	25.6	8.9	0	46	183	1.02	0.26	0.64	0.56	0.83	0.77	0.66	0.54	-1.94	222	470	954	1065
261	1	2	9	6		Not Mine	14355	17335	280	560	384	12	3	1176	1458	1054.22	725	778	485.62	49.5	31.8	0	451	733	2.42	666	846	732.66	452	509	397.9	40.9	23.8	0	214	394	1.67	0.47	0.54	0.53	0.62	0.45	0.49	0.49	-1.08	665	1127	1176	1458
262	1	2	9	7		Not Mine	14740	17320	200	293	550	9	1	525	600	430.97	568	633	366.67	16	5.8	0	-42	32	1.43	396	513	474.76	381	500	654.95	11.6	2.4	0	15	132	0.6	-0.35	4.13	1.39	4.29	9.19	0.78	0.5	0	-28	164	525	600
263	1	2	9	8		Not Mine	15125	17295	150	156	716	34	3	1226	1853	2846.93	525	575	363.7	74.4	48.7	0	701	1328	3.37	853	1316	1684.73	183	431	422.67	69.9	41	0	670	1133	2.02	0.96	0.85	0.94	1.22	0.99	0.39	0.43	-0.07	1371	2461	1226	1853
264	1	2	9	9		Not Mine	15490	17310	200	293	550	21	1	529	569	363.2	485	542	351.88	22.2	5.8	0	44	84	1.5	225	367	400.72	308	425	410.47	15.4	5.1	0	-82	59	0.55	-1.89	0.7	0.99	2.17	3	0.57	0.27	0	-39	143	529	569
265	1	2	9	10		Not Mine	15860	17310	200	293	550	26	1	575	644	386.9	545	619	365.48	19.8	7.8	0	30	99	1.57	246	369	386.4	254	376	373.17	17.7	7.5	0	-7	115	0.66	-0.27	1.16	0.76	1.68	2.89	0.55	0.3	0	22	214	575	644
266	1	2	9	11		Not Mine	16240	17310	200	293	550	24	1	561	625	394.49	495	563	345.72	24.2	8.2	0	66	130	1.62	317	440	421.51	338	452	406.06	19.8	6.8	0	-20	102	0.78	-0.32	0.78	0.96	1.69	1.96	0.67	0.4	0	45	232	561	625
267	1	2	9	12		Not Mine	16620	17300	200	293	550	32	1	566	620	340.15	549	595	365.81	20.5	3.1	0	17	71	1.55	353	457	406.75	341	416	370.81	21.8	7.2	0	12	116	0.95	0.71	1.63	1.09	1.77	1.98	0.92	0.59	-0.5	29	187	566	620
268	1	2	9	13		Not Mine	16990	17300	200	293	550	36	1	564	638	424.46	573	650	422.28	17.7	5.1	0	-8	65	1.34	257	380	349.83	318	443	414.39	16.4	2.7	0	-60	62	0.62	6.78	0.95	0.86	5.04	31.32	0.54	0.43	2.76	-70	127	564	638
269	1	2	9	14		Not Mine	17370	17290	200	293	550	43	1	633	681	411.76	576	618	365.88	24.9	8.9	0	57	105	1.73	405	497	447.56	341	424	362.93	24.2	10.6	0	64	156	1.12	1.12	1.49	1.07	1.77	2	0.65	0.36	0.17	121	261	633	681
270	1	2	9	15		Not Mine	17750	17290	200	293	550	42	1	697	761	426.02	535	674	942.83	6.5	0	0	162	226	0.74	376	452	401.23	385	489	456.22	15.4	3.4	0	-8	67	0.82	-0.06	0.3	0.58	0.66	0.47	0.78	0.68	0	153	293	697	761
271	2	1	1	1	ALFA2-2	117	6920	23250	200	293	550	34	1	773	826	465.08	541	635	432.54	34.8	12.6	0	232	285	1.79	538	665	562.87	393	521	465.64	27.3	14	0	145	272	1.16	0.63	0.95	0.72	1.17	1.16	0.78	0.42	-0.68	377	557	773	826
272	2	1	1	2	RP11-187e23	24	7295	23245	190	256	620	30	3	4335	4465	1983.42	778	875	514.6	94.9	89.5	0	3557	3687	8.42	2763	2963	1705.02	581	701	642.7	89.8	72.3	0	2182	2382	4.3	0.61	0.65	0.59	1.02	4.53	0.61	0.51	-0.71	5739	6069	4335	4465
273	2	1	1	3	22C22	26	7675	23245	110	80	812	32	3	3441	6117	6021.45	861	949	521.48	91.3	83.8	0	2580	5256	6.6	2168	2872	2418.71	521	647	523.24	80	63.8	0	1647	2351	4.14	0.64	0.45	0.52	0.83	1.88	0.16	0.16	-0.65	4227	7607	3441	6117
274	2	1	1	4	576O3	28	8045	23235	200	276	620	24	3	5028	5457	3316.17	774	863	484.64	93.1	88.4	0	4254	4683	10.37	2953	3117	1773.88	484	624	529.4	89.1	80.8	0	2469	2633	5.58	0.58	0.56	0.59	0.86	2.73	0.45	0.72	-0.78	6723	7316	5028	5457
275	2	1	1	5	531B22	30	8435	23240	200	280	585	36	3	2821	3955	2067.94	732	807	467.82	91.1	86.1	0	2089	3223	6.03	2071	2227	1322.27	605	705	550.73	77.1	60.4	0	1466	1622	3.76	0.7	0.5	0.51	0.55	0.34	0.49	0.58	-0.51	3555	4845	2821	3955
276	2	1	1	6	631G24	31	8810	23245	170	196	585	33	3	4297	4800	2580.85	657	720	447.13	96.4	94.9	0	3640	4143	9.61	3290	3637	1993.22	451	572	479.67	95.4	88.3	0	2839	3186	6.86	0.78	0.77	0.74	0.82	0.38	0.47	0.37	-0.36	6479	7329	4297	4800
277	2	1	1	7	45A9	38	9180	23265	130	108	681	35	3	1625	3174	3957.15	600	693	560.23	70.4	46.3	0	1025	2574	2.9	1092	1875	2206.2	466	628	1112.67	33.3	20.4	0	626	1409	0.98	0.61	0.55	0.61	0.83	1.04	0.27	0.24	-0.71	1651	3983	1625	3174
278	2	1	1	8	157F14	39	9530	23275	150	154	681	34	3	3861	4871	4007.1	713	764	445.07	92.9	90.3	0	3148	4158	8.68	2323	3285	2826.61	583	673	506.4	87	76	0	1740	2702	4.59	0.55	0.65	0.58	0.92	1.13	0.23	0.11	-0.86	4888	6860	3861	4871
279	2	1	1	9	520F24	40	9940	23255	170	196	585	32	3	3049	3451	1732.47	726	790	462.04	99	91.8	0	2323	2725	6.6	2499	2677	1264.25	631	759	621.82	90.3	74	0	1868	2046	4.02	0.8	0.75	0.79	0.87	0.63	0.47	0.41	-0.31	4191	4771	3049	3451
280	2	1	1	10	23B16	41	10310	23255	150	154	681	25	3	2970	3448	2211.95	704	773	430.89	96.1	90.9	0	2266	2744	6.89	2411	2553	1080.81	516	632	511.92	94.8	81.2	0	1895	2037	4.71	0.84	0.74	0.85	1.14	2.02	0.33	0.44	-0.26	4161	4781	2970	3448
281	2	1	1	11	321F21	42	10660	23275	150	154	681	34	3	4077	4515	2939.05	727	803	461.72	95.5	89	0	3350	3788	8.83	2833	3107	1969.24	447	589	503.87	92.2	81.8	0	2386	2660	5.62	0.71	0.7	0.72	0.86	1.03	0.52	0.61	-0.49	5736	6448	4077	4515
282	2	1	1	12	430K22	43	11055	23265	150	156	716	26	3	2722	3229	1965.87	772	847	480.2	90.4	85.9	0	1950	2457	5.67	2365	2824	1801.64	536	611	452.83	92.3	84.6	0	1829	2288	5.22	0.94	0.93	0.92	2	9.43	0.48	0.28	-0.09	3779	4745	2722	3229
283	2	1	1	13	62J23	50	11430	23270	200	293	550	30	1	841	947	527.09	950	1011	535.33	15	4.1	0	-108	-2	1.57	548	690	581.46	552	692	596.95	16.7	5.8	0	-3	138	0.92	0.04	-46	1.27	3.15	5.29	0.94	0.72	-4.77	-113	135	841	947
284	2	1	1	14	480O9	51	11800	23245	300	658	242	4	3	3066	3369	1539.47	1462	1595	712.84	78.7	56.4	0	1604	1907	4.3	1230	1615	1408.54	707	832	614.82	47.4	26.1	0	523	908	2	0.33	0.48	0.38	0.59	1.07	0.49	0.28	-1.62	2127	2815	3066	3369
285	2	1	1	15	394C23	52	12180	23240	200	293	550	1	1	688	968	1073.29	760	850	581.08	17.1	8.2	0	-71	208	1.18	511	657	577.97	413	578	683.98	19.5	4.1	0	98	244	0.75	-1.36	1.17	1.46	6.44	41.48	0.39	0.52	0	26	452	688	968
286	2	1	2	1	ALFA2-2	117	6900	23610	200	293	550	14	1	661	730	477.61	556	630	410.78	28.7	9.2	0	105	174	1.61	478	601	511.26	354	468	410.51	27.6	12.6	0	124	247	1.16	1.18	1.42	1.08	1.73	1.93	0.67	0.39	0.24	229	421	661	730
287	2	1	2	2	RP11-187e23	24	7300	23605	190	250	585	36	3	4125	4324	1948.36	732	812	472.17	96.8	92.8	0	3393	3592	8.74	2773	2886	1374.89	510	631	483.08	92.4	84.8	0	2263	2376	5.74	0.67	0.66	0.68	0.73	0.34	0.56	0.63	-0.58	5656	5968	4125	4324
288	2	1	2	3	22C22	26	7675	23605	100	60	812	33	3	3415	6398	6473.03	729	812	496.85	95	83.3	0	2686	5669	6.87	2281	3582	3199.79	512	638	506.77	81.7	68.3	0	1769	3070	4.5	0.66	0.54	0.61	0.83	0.8	0.4	0.66	-0.6	4455	8739	3415	6398
289	2	1	2	4	576O3	28	8055	23615	190	256	620	34	3	4155	4665	2250.22	749	839	520.21	98	96.9	0	3406	3916	7.99	2759	3010	1565.47	472	597	485	93.8	86.7	0	2287	2538	5.69	0.67	0.65	0.66	0.65	0.2	0.57	0.67	-0.57	5693	6454	4155	4665
290	2	1	2	5	531B22	30	8435	23625	180	216	620	37	3	3685	4065	2075.55	722	781	456.93	97.2	94.9	0	2963	3343	8.06	2310	2381	1070.81	522	630	512.36	90.3	79.2	0	1788	1859	4.51	0.6	0.56	0.61	0.69	0.65	0.35	0.46	-0.73	4751	5202	3685	4065
291	2	1	2	6	631G24	31	8805	23605	160	172	716	29	3	4251	4829	2434.69	670	737	449.56	97.7	97.1	0	3581	4159	9.46	3221	3316	1658.2	528	663	570.03	91.9	83.1	0	2693	2788	5.65	0.75	0.67	0.7	0.77	0.56	0.44	0.43	-0.41	6274	6947	4251	4829
292	2	1	2	7	45A9	38	9185	23625	160	172	716	31	3	1295	2343	3641.36	619	733	596.4	55.8	29.1	0	676	1724	2.17	731	1473	2513.27	456	638	1090.68	22.7	9.9	0	275	1017	0.67	0.41	0.59	0.5	0.72	0.63	0.45	0.42	-1.3	951	2741	1295	2343
293	2	1	2	8	157F14	39	9530	23645	120	96	777	30	3	3809	4850	3505.63	762	829	509.33	99	97.9	0	3047	4088	7.48	2714	3628	2930	555	700	572.17	89.6	81.3	0	2159	3073	4.74	0.71	0.75	0.71	0.83	0.61	0.33	0.15	-0.5	5206	7161	3809	4850
294	2	1	2	9	520F24	40	9940	23625	170	196	585	31	3	2941	3138	1457.09	748	833	512.32	95.4	88.3	0	2193	2390	5.74	2287	2419	1382.26	582	739	672.99	81.1	61.7	0	1705	1837	3.4	0.78	0.77	0.75	0.81	0.58	0.56	0.35	-0.36	3898	4227	2941	3138
295	2	1	2	10	23B16	41	10315	23625	150	156	716	28	3	2522	3022	2148.1	715	784	469.24	96.2	82.1	0	1807	2307	5.37	2354	2685	1580.59	468	605	526.7	92.3	80.1	0	1886	2217	4.47	1.04	0.96	1.03	1.4	2.78	0.3	0.17	0.06	3693	4524	2522	3022
296	2	1	2	11	321F21	42	10655	23655	130	112	716	41	3	4246	5030	3466.46	698	764	443.46	100	100	0	3548	4332	9.57	2542	3053	2022.23	546	677	639.89	92	75.9	0	1996	2507	3.97	0.56	0.58	0.59	0.64	0.35	0.36	0.38	-0.83	5544	6839	4246	5030
297	2	1	2	12	430K22	43	11045	23635	150	156	716	20	3	2271	2675	1669.8	671	759	482.41	90.4	76.3	0	1600	2004	4.71	2397	2663	1651.33	493	712	1924.22	48.7	10.9	0	1904	2170	1.25	1.19	1.08	1.19	1.28	0.78	0.6	0.37	0.25	3504	4174	2271	2675
298	2	1	2	13	62J23	50	11420	23630	200	293	550	15	1	885	1003	568.62	897	965	541.62	20.1	6.5	0	-11	106	1.63	513	661	539.92	639	734	549.38	14.3	5.8	0	-125	22	0.93	10.5	0.21	0.75	1.86	3.63	0.58	0.37	3.39	-138	128	885	1003
299	2	1	2	14	480O9	51	11805	23625	290	616	264	11	3	2946	3216	1568.3	1340	1365	615.12	79.7	61.4	0	1606	1876	4.79	1378	1764	1424.05	820	981	741.37	43.3	23.2	0	558	944	1.86	0.35	0.5	0.39	0.63	0.78	0.49	0.3	-1.53	2164	2820	2946	3216
300	2	1	2	15	394C23	52	12180	23620	200	293	550	5	1	821	1018	863.67	807	979	731.69	17.1	7.5	0	14	211	1.12	553	686	564.75	435	567	481.06	27.6	13	0	118	251	1.15	8.43	1.19	1.38	2.6	3.86	0.35	0.28	3.08	132	462	821	1018
301	2	1	3	1	ALFA2-2	117	6890	23990	200	293	550	3	1	741	803	456.13	558	636	413.17	32.8	9.9	0	183	245	1.79	478	562	438.31	383	515	470.2	22.5	4.8	0	95	179	1.02	0.52	0.73	0.84	0.89	0.52	0.8	0.7	-0.95	278	424	741	803
302	2	1	3	2	RP11-187e23	24	7295	23965	210	316	504	38	3	3227	3346	1827.45	701	792	446.81	86.1	79.1	0	2526	2645	7.22	2172	2549	1545.45	628	714	540.53	78.5	68.4	0	1544	1921	4.02	0.61	0.73	0.72	0.79	0.56	0.76	0.81	-0.71	4070	4566	3227	3346
303	2	1	3	3	22C22	26	7655	23975	100	60	812	18	3	2983	5455	6234.19	685	787	489.77	88.3	75	0	2298	4770	6.09	1987	2831	2465.18	523	655	537.65	80	66.7	0	1464	2308	3.7	0.64	0.48	0.66	0.92	1.46	0.3	0.57	-0.65	3762	7078	2983	5455
304	2	1	3	4	576O3	28	8055	23985	190	256	620	34	3	4028	4490	2354.93	700	787	497.05	98.4	94.5	0	3328	3790	8.1	2534	2830	1677.19	530	659	530.64	88.7	78.5	0	2004	2300	4.78	0.6	0.61	0.61	0.91	3.62	0.39	0.29	-0.73	5332	6090	4028	4490
305	2	1	3	5	531B22	30	8430	23985	190	250	585	31	3	3616	3869	1808.86	722	819	507.78	95.6	91.6	0	2894	3147	7.12	1931	2164	1137.65	530	638	497.67	86.8	68.4	0	1401	1634	3.88	0.48	0.52	0.5	0.59	0.48	0.39	0.38	-1.05	4295	4781	3616	3869
306	2	1	3	6	631G24	31	8805	23980	170	196	585	29	3	2966	3437	2175.65	625	693	403.96	96.4	90.8	0	2341	2812	7.34	2117	2573	1783.17	477	575	459.97	88.3	75	0	1640	2096	4.6	0.7	0.75	0.7	1.08	2.37	0.36	0.19	-0.51	3981	4908	2966	3437
307	2	1	3	7	45A9	38	9185	23995	100	60	812	30	3	2535	4202	4092.61	644	719	433.65	91.7	73.3	0	1891	3558	5.85	1552	2840	3452.78	453	558	471.24	73.3	53.3	0	1099	2387	3.29	0.58	0.67	0.68	0.86	0.87	0.38	0.21	-0.78	2990	5945	2535	4202
308	2	1	3	8	157F14	39	9530	24025	110	78	777	36	3	4276	5526	4044.09	695	747	471.8	100	100	0	3581	4831	9.06	2737	3187	2295.19	510	642	611.04	89.7	80.8	0	2227	2677	4.48	0.62	0.55	0.59	0.63	0.46	0.15	0.07	-0.69	5808	7508	4276	5526
309	2	1	3	9	520F24	40	9940	23995	170	196	585	29	3	2859	2927	1316.46	701	818	694.17	90.8	73	0	2158	2226	4.12	2072	2565	1621.27	589	699	562.45	83.2	68.9	0	1483	1976	3.68	0.69	0.89	0.81	0.94	0.58	0.82	0.44	-0.54	3641	4202	2859	2927
310	2	1	3	10	23B16	41	10310	23995	150	154	681	22	3	2702	3252	2050.24	716	769	436.31	99.4	89.6	0	1986	2536	6.19	2749	3072	1953.47	520	630	511.97	92.2	83.1	0	2229	2552	5.37	1.12	1.01	1.07	1.19	1.23	0.49	0.26	0.17	4215	5088	2702	3252
311	2	1	3	11	321F21	42	10675	24020	130	108	681	32	3	3625	4822	3640.9	704	748	435.62	99.1	99.1	0	2921	4118	8.32	2791	3394	2489.32	615	701	516.78	91.7	80.6	0	2176	2779	5.4	0.74	0.67	0.62	0.79	0.73	0.15	0.05	-0.42	5097	6897	3625	4822
312	2	1	3	12	430K22	43	11030	24015	150	154	681	30	3	2159	2668	1789.01	696	758	450.56	90.3	76	0	1463	1972	4.79	2462	2999	1851.46	520	643	542.74	94.8	83.1	0	1942	2479	4.54	1.33	1.26	1.32	1.82	2.51	0.54	0.27	0.41	3405	4451	2159	2668
313	2	1	3	13	62J23	50	11420	24010	200	293	550	21	1	908	974	539.78	929	998	583.75	18.1	3.4	0	-20	45	1.56	519	628	467.89	566	735	617.64	13.7	3.1	0	-46	62	0.84	2.24	1.38	0.9	1.66	3.02	0.68	0.62	1.16	-68	107	908	974
314	2	1	3	14	480O9	51	11795	23995	270	540	384	8	3	3394	3623	1492.43	1145	1228	670.67	92.4	76.1	0	2249	2478	5.06	1632	1840	1210.67	732	844	604.11	60	37.6	0	900	1108	2.7	0.4	0.45	0.41	0.49	0.47	0.57	0.49	-1.32	3149	3586	3394	3623
315	2	1	3	15	394C23	52	12170	23990	200	293	550	8	1	844	1065	1044.93	769	1112	1237.32	7.8	3.8	0	75	296	0.68	553	686	562.94	425	570	507.74	24.9	10.6	0	128	261	1.09	1.71	0.88	1.14	1.77	2.36	0.32	0.35	0.77	203	557	844	1065
316	2	1	4	1	342J4	79	6875	24375	100	60	812	16	3	1836	2642	2372.67	527	597	473.44	88.3	63.3	0	1309	2115	3.88	1618	1725	901.02	390	508	461.36	85	66.7	0	1228	1335	3.51	0.94	0.63	0.92	0.98	0.63	0.18	0.22	-0.09	2537	3450	1836	2642
317	2	1	4	2	505F3	81	7260	24360	200	293	550	5	1	688	744	427.19	626	698	438.16	20.8	5.5	0	62	118	1.57	352	512	479.74	323	436	375.67	29.7	14.7	0	29	189	0.94	0.47	1.6	1.11	1.76	2.22	0.71	0.4	-1.1	91	307	688	744
318	2	1	4	3	309H15	83	7635	24365	140	124	716	8	3	3021	4844	5551.51	541	588	358.1	94.4	92.7	0	2480	4303	8.44	2028	3096	3119.05	366	472	376.11	91.1	77.4	0	1662	2730	5.39	0.67	0.63	0.65	0.87	1.09	0.19	0.12	-0.58	4142	7033	3021	4844
319	2	1	4	4	RP11-245E23	85	8030	24370	200	293	550	11	1	599	675	415.53	514	587	366.97	23.2	8.9	0	85	161	1.63	373	503	433.94	384	519	482.17	20.5	5.5	0	-10	119	0.77	-0.13	0.74	0.9	1.51	1.86	0.62	0.35	0	74	280	599	675
320	2	1	4	5	552M6	87	8400	24365	130	108	681	2	3	5566	6742	5922.57	667	719	429.24	99.1	97.2	0	4899	6075	12.97	2869	3004	1549.54	515	620	514.15	92.6	79.6	0	2354	2489	5.58	0.48	0.41	0.48	0.66	1.44	0.15	0.33	-1.06	7253	8564	5566	6742
321	2	1	4	6	13H5	88	8785	24370	140	134	681	10	3	4055	5433	5690.32	551	622	406.34	100	100	0	3504	4882	9.98	2395	3319	3232.95	445	565	518.76	91.8	78.4	0	1950	2874	4.62	0.56	0.59	0.57	0.61	0.33	0.39	0.47	-0.85	5454	7756	4055	5433
322	2	1	4	7	RP11-157E11	95	9145	24375	120	88	812	15	3	2188	3330	3498.25	601	658	407.78	90.9	73.9	0	1587	2729	5.37	2157	3541	3687.61	418	508	422.43	94.3	80.7	0	1739	3123	5.11	1.1	1.14	1.14	1.81	2.38	0.44	0.17	0.13	3326	5852	2188	3330
323	2	1	4	8	488P11	96	9530	24390	200	293	550	27	1	662	774	507.93	612	710	502.94	18.8	6.8	0	50	162	1.32	493	586	501.07	425	584	821.57	10.9	1	0	68	161	0.6	1.36	0.99	1.14	1.59	1.76	0.56	0.32	0.44	118	323	662	774
324	2	1	4	9	138N13	97	9910	24370	200	293	550	7	1	562	653	436.04	632	708	421.1	15.7	5.1	0	-69	21	1.33	382	502	426.87	528	611	501.31	11.9	2	0	-145	-25	0.76	2.09	-1.24	0.86	1.32	1.37	0.76	0.6	1.06	-216	-5	562	653
325	2	1	4	10	349J19	98	10280	24375	150	154	681	15	3	3368	4146	3365.09	671	738	424	95.5	88.3	0	2697	3475	7.94	3502	4282	3654.37	522	624	532.84	91.6	87	0	2980	3760	6.57	1.1	1.08	1.12	1.36	1.22	0.39	0.13	0.14	5677	7235	3368	4146
326	2	1	4	11	132L12	99	10655	24365	190	256	620	11	3	2819	2993	1568.69	675	763	474.75	88.7	81.3	0	2144	2318	5.94	2228	2486	1380.68	555	668	511.88	85.2	74.2	0	1673	1931	4.35	0.78	0.83	0.82	0.94	1.02	0.72	0.68	-0.36	3817	4249	2819	2993
327	2	1	4	12	159J2	100	11060	24345	110	78	777	23	3	2748	4193	4081.06	722	781	449.54	94.9	88.5	0	2026	3471	6.11	1921	3446	4092.56	471	597	506.06	83.3	74.4	0	1450	2975	3.8	0.72	0.86	0.76	0.87	0.64	0.7	0.48	-0.48	3476	6446	2748	4193
328	2	1	4	13	122K21	104	11420	24370	200	293	550	7	1	705	753	405.96	782	899	565.14	7.8	1.7	0	-76	-28	1.25	466	588	508.9	450	574	484.57	18.4	6.1	0	16	138	0.96	-0.21	-4.76	1.8	6.81	13.56	0.83	0.44	0	-61	109	705	753
329	2	1	4	14	RP11-332E3	105	11790	24385	160	180	681	24	3	5312	6987	6131	800	904	554.8	100	98.3	0	4512	6187	9.57	1863	2324	2010.88	497	635	556.49	79.4	59.4	0	1366	1827	3.35	0.3	0.3	0.29	0.33	0.26	0.1	0.1	-1.72	5878	8014	5312	6987
330	2	1	4	15	10M21	106	12170	24380	200	293	550	19	1	774	864	530.37	568	659	453.03	32.4	14	0	206	296	1.71	441	584	492.11	444	539	433.63	22.5	7.8	0	-2	140	1.02	-0.01	0.47	0.53	0.73	0.66	0.68	0.54	0	203	436	774	864
331	2	1	5	1	342J4	79	6875	24755	110	80	812	21	3	2244	3070	2264.79	545	586	377.3	93.8	85	0	1699	2525	5.95	1251	1376	937.8	368	468	389.47	70	51.3	0	883	1008	3.21	0.52	0.4	0.43	0.46	0.25	0.23	0.31	-0.94	2582	3533	2244	3070
332	2	1	5	2	505F3	81	7250	24750	200	293	550	19	1	618	674	399.65	576	638	398.81	20.1	4.4	0	42	98	1.55	461	546	446.61	381	478	455.23	21.8	6.1	0	80	165	1.01	1.9	1.68	1.15	2.03	2.38	0.83	0.55	0.93	122	263	618	674
333	2	1	5	3	309H15	83	7625	24745	110	80	812	19	3	3191	6086	6134.61	551	619	391.14	100	98.8	0	2640	5535	8.16	2794	3177	2248.02	356	476	417.51	93.8	87.5	0	2438	2821	6.69	0.92	0.51	0.67	0.71	0.49	0.22	0.37	-0.11	5078	8356	3191	6086
334	2	1	5	4	RP11-245E23	85	8010	24740	200	293	550	11	1	624	644	398.75	606	657	375.27	17.4	5.5	0	18	38	1.66	426	543	467.15	327	481	455.11	23.9	8.9	0	99	216	0.94	5.5	5.68	2.17	2.72	2.41	0.78	0.45	2.46	117	254	624	644
335	2	1	5	5	552M6	87	8410	24730	140	137	646	13	3	4943	5833	4169.97	703	792	482.64	100	99.3	0	4240	5130	10.24	2822	3061	1680.28	535	637	603.97	87.6	74.5	0	2287	2526	4.67	0.54	0.49	0.51	0.54	0.26	0.24	0.35	-0.89	6527	7656	4943	5833
336	2	1	5	6	13H5	88	8775	24745	150	156	716	8	3	3130	4364	5378.35	681	752	459.55	93.6	84	0	2449	3683	6.81	2247	2501	1526.37	426	520	451.16	88.5	80.8	0	1821	2075	4.98	0.74	0.56	0.77	0.89	0.66	0.16	0.32	-0.43	4270	5758	3130	4364
337	2	1	5	7	RP11-157E11	95	9155	24735	150	156	716	1	3	1606	2389	2668.46	605	674	404.76	80.1	65.4	0	1001	1784	3.97	1616	2134	2019.85	409	529	456.14	84.6	64.1	0	1207	1725	3.54	1.21	0.97	1.18	1.43	1.33	0.37	0.23	0.27	2208	3509	1606	2389
338	2	1	5	8	488P11	96	9530	24740	200	293	550	4	1	829	904	565.47	698	796	508.6	22.9	6.5	0	131	206	1.63	491	589	461.57	424	529	436.39	26.3	7.5	0	67	165	1.13	0.51	0.8	0.84	1.07	0.83	0.6	0.55	-0.97	198	371	829	904
339	2	1	5	9	138N13	97	9890	24740	200	293	550	20	1	571	650	382.67	637	730	440.19	14.7	2.4	0	-65	13	1.3	515	661	533.21	490	603	512.1	26.6	7.5	0	25	171	1.01	-0.38	13.15	2.12	3.46	3.68	1.01	0.53	0	-41	184	571	650
340	2	1	5	10	349J19	98	10285	24745	140	124	716	9	3	3237	3927	3066.72	678	752	437.65	96	90.3	0	2559	3249	7.4	2814	3668	3535.71	518	639	541.43	93.5	81.5	0	2296	3150	5.2	0.9	0.97	0.88	1.34	2.51	0.29	0.06	-0.16	4855	6399	3237	3927
341	2	1	5	11	132L12	99	10655	24735	190	256	620	11	3	2302	2533	1485.53	718	817	499.77	80.9	65.2	0	1584	1815	4.61	2340	2444	1424.93	575	670	499.7	80.9	71.9	0	1765	1869	4.68	1.11	1.03	1.11	1.27	1.18	0.72	0.57	0.16	3349	3684	2302	2533
342	2	1	5	12	159J2	100	11055	24725	100	60	812	15	3	3872	4357	2937.38	734	807	441.32	93.3	86.7	0	3138	3623	8.77	1867	1909	837.53	463	577	484.36	90	70	0	1404	1446	3.85	0.45	0.4	0.45	0.64	0.84	0.2	0.5	-1.16	4542	5069	3872	4357
343	2	1	5	13	122K21	104	11420	24740	200	293	550	4	1	722	783	427.15	657	737	451.05	22.9	4.1	0	65	126	1.6	519	607	472.28	444	567	485.93	25.6	6.5	0	75	163	1.07	1.15	1.29	1.07	1.45	1.26	0.86	0.61	0.21	140	289	722	783
344	2	1	5	14	RP11-332E3	105	11795	24745	160	172	716	10	3	5443	6556	4777.96	823	902	510	100	99.4	0	4620	5733	10.67	1631	1789	1015.03	408	575	496.61	84.9	62.2	0	1223	1381	3.28	0.26	0.24	0.26	0.26	0.13	0.11	0.29	-1.92	5843	7114	5443	6556
345	2	1	5	15	10M21	106	12170	24750	200	293	550	15	1	773	858	574.06	580	657	406.65	33.4	13.3	0	193	278	1.9	524	674	606.03	366	477	421.2	35.5	17.1	0	158	308	1.24	0.82	1.11	0.93	1.53	1.63	0.59	0.31	-0.29	351	586	773	858
346	2	1	6	1	342J4	79	6885	25115	110	80	812	4	3	2331	3171	2487.8	589	666	412.92	95	86.3	0	1742	2582	5.65	1458	1642	1190.27	395	528	472.08	65	52.5	0	1063	1247	3.09	0.61	0.48	0.56	0.64	0.47	0.22	0.21	-0.71	2805	3829	2331	3171
347	2	1	6	2	505F3	81	7250	25110	200	293	550	14	1	834	908	516.78	803	859	485.63	20.8	6.8	0	31	105	1.72	536	632	521.35	499	644	526.32	19.1	5.5	0	37	133	1.02	1.19	1.27	1.06	2.2	3.76	0.65	0.41	0.26	68	238	834	908
348	2	1	6	3	309H15	83	7635	25115	120	88	812	8	3	3611	5430	5761.92	958	1079	649.21	94.3	86.4	0	2653	4472	5.56	2119	3061	2898.23	559	674	525.2	83	67	0	1560	2502	4.03	0.59	0.56	0.6	0.73	0.63	0.23	0.21	-0.77	4213	6974	3611	5430
349	2	1	6	4	RP11-245E23	85	8010	25110	200	293	550	10	1	723	825	455.86	836	942	547.87	14.3	2	0	-112	-10	1.32	429	574	514.95	497	608	511.67	20.1	7.5	0	-67	77	0.84	0.6	-7	1.16	2.28	4.42	0.8	0.5	-0.73	-181	66	723	825
350	2	1	6	5	552M6	87	8405	25100	130	108	681	12	3	5351	6120	4280.05	958	1004	508.54	98.1	95.4	0	4393	5162	10.52	2648	2758	1496.82	515	617	489.38	88	76.9	0	2133	2243	5.41	0.49	0.43	0.49	0.54	0.42	0.16	0.22	-1.04	6526	7405	5351	6120
351	2	1	6	6	13H5	88	8780	25105	150	154	681	6	3	3256	4625	5214.4	1011	1069	561.82	91.6	79.9	0	2245	3614	5.8	2256	3514	4080.4	542	636	503.53	85.1	70.1	0	1714	2972	4.48	0.76	0.82	0.75	1.04	1.01	0.25	0.1	-0.39	3959	6586	3256	4625
352	2	1	6	7	RP11-157E11	95	9145	25105	120	88	812	11	3	1765	2732	3074.06	893	1008	618.57	64.8	36.4	0	872	1839	2.85	1499	2431	2845.21	633	752	575.63	62.5	43.2	0	866	1798	2.6	0.99	0.98	0.95	5.24	29.83	0.51	0.31	-0.01	1738	3637	1765	2732
353	2	1	6	8	488P11	96	9520	25110	200	293	550	12	1	1237	1410	821.2	1120	1267	707.53	26.6	8.9	0	117	290	1.75	595	680	517.88	610	744	588.59	15.4	4.4	0	-14	70	1.01	-0.13	0.24	0.48	0.73	0.75	0.4	0.4	0	102	360	1237	1410
354	2	1	6	9	138N13	97	9900	25110	200	293	550	10	1	899	983	526.55	979	1058	574.03	13.3	3.1	0	-79	4	1.57	603	719	567.69	521	695	611.95	20.5	5.8	0	82	198	0.99	-1.02	49.5	1.5	4.84	10.33	0.7	0.42	0	2	202	899	983
355	2	1	6	10	349J19	98	10290	25095	110	78	777	15	3	3575	4501	3332.57	1118	1258	769.16	92.3	73.1	0	2457	3383	4.65	3555	4837	4236.78	741	912	714.05	94.9	87.2	0	2814	4096	4.98	1.15	1.21	1.13	1.55	1.55	0.9	0.51	0.2	5271	7479	3575	4501
356	2	1	6	11	132L12	99	10665	25105	170	208	620	6	3	2582	2729	1222.51	879	945	500.33	88.5	75.5	0	1703	1850	5.16	2550	2756	1400.07	562	696	545.46	88.9	79.3	0	1988	2194	4.67	1.17	1.19	1.19	8.87	91.32	0.83	0.52	0.22	3691	4044	2582	2729
357	2	1	6	12	159J2	100	11070	25085	110	78	777	36	3	2897	3705	3323.82	906	996	571.63	83.3	70.5	0	1991	2799	5.07	2041	2734	2553.86	542	648	512.45	85.9	65.4	0	1499	2192	3.98	0.75	0.78	0.77	1.01	0.8	0.63	0.67	-0.41	3490	4991	2897	3705
358	2	1	6	13	122K21	104	11420	25100	200	293	550	11	1	1010	1099	646.51	976	1062	565.75	20.1	6.5	0	34	123	1.79	489	624	515.35	583	687	507.76	16.4	5.1	0	-93	41	0.96	-2.76	0.33	0.74	1.13	1.13	0.54	0.45	0	-60	164	1010	1099
359	2	1	6	14	RP11-332E3	105	11795	25105	160	172	716	8	3	5656	6789	4854.03	964	1046	559.39	99.4	98.8	0	4692	5825	10.11	1558	1912	1417.32	575	687	501.15	72.7	47.7	0	983	1337	3.11	0.21	0.23	0.2	0.25	0.23	0.08	0.07	-2.25	5675	7162	5656	6789
360	2	1	6	15	10M21	106	12170	25110	200	293	550	8	1	697	807	517.43	705	782	452.34	22.2	7.5	0	-7	102	1.54	574	652	517.59	559	675	549.93	18.1	4.4	0	15	93	1.04	-1.88	0.91	1.18	2.2	4.98	0.81	0.66	0	7	195	697	807
361	2	1	7	1		Not Mine	6895	25445	140	124	716	40	3	4275	4516	2570.35	665	706	407.26	95.2	91.9	0	3610	3851	10.5	2681	2776	1757.66	427	553	479.92	87.1	74.2	0	2254	2349	5.59	0.62	0.61	0.58	0.72	0.93	0.47	0.48	-0.68	5864	6200	4275	4516
362	2	1	7	2		Not Mine	7270	25460	180	225	550	25	3	2785	3408	2155.34	886	968	501.22	94.2	84	0	1899	2522	5.56	1777	2047	1328.28	534	648	527.15	79.6	59.1	0	1243	1513	3.37	0.65	0.6	0.62	0.64	0.33	0.46	0.55	-0.61	3142	4035	2785	3408
363	2	1	7	3		Not Mine	7625	25475	240	408	504	20	3	2654	3776	3244.58	1177	1276	617.75	69.9	54.4	0	1477	2599	4.3	2048	2457	1771.71	779	907	744.5	63.2	42.9	0	1269	1678	2.75	0.86	0.65	0.81	1.11	2.36	0.34	0.39	-0.22	2746	4277	2654	3776
364	2	1	7	4		Not Mine	7990	25480	200	293	550	31	1	926	1015	531.39	985	1074	588.64	15.4	3.4	0	-58	30	1.57	497	607	512.17	596	674	493.19	15.7	5.8	0	-98	11	1.01	1.68	0.37	0.88	1.77	3.83	0.81	0.7	0.75	-158	41	926	1015
365	2	1	7	5		Not Mine	8405	25470	240	412	469	16	3	1318	1496	983.38	845	947	537.92	47.6	24.5	0	473	651	2.45	716	868	654.78	525	616	478.41	32.3	15.3	0	191	343	1.5	0.4	0.53	0.48	0.79	1.05	0.37	0.31	-1.31	664	994	1318	1496
366	2	1	7	6		Not Mine	8805	25455	190	256	620	41	3	4072	4998	3172.06	1170	1287	642.05	96.1	85.2	0	2902	3828	6.34	1838	2142	1464.37	673	774	549.88	72.3	52	0	1165	1469	3.34	0.4	0.38	0.39	0.46	0.4	0.3	0.44	-1.32	4067	5297	4072	4998
367	2	1	7	7		Not Mine	9135	25475	170	208	620	21	3	2310	2677	1708.99	1167	1209	581.21	69.2	49.5	0	1143	1510	3.97	2096	2366	1548.62	568	731	571.29	80.3	64.9	0	1528	1798	3.67	1.34	1.19	1.34	1.85	2.97	0.59	0.42	0.42	2671	3308	2310	2677
368	2	1	7	8		Not Mine	9505	25475	220	332	504	29	3	2032	2194	1051.1	1282	1388	696.66	52.7	28.6	0	750	912	2.92	1088	1216	872.05	612	738	635.43	41.6	18.1	0	476	604	1.71	0.63	0.66	0.7	0.85	0.91	0.58	0.49	-0.66	1226	1516	2032	2194
369	2	1	7	9		Not Mine	9880	25480	200	293	550	31	1	1329	1550	930.73	1186	1250	607.71	27.6	14.7	0	143	364	2.19	846	1078	1068.89	570	690	535.85	37.5	18.1	0	276	508	1.58	1.93	1.4	1.39	1.59	1.08	0.66	0.33	0.95	419	872	1329	1550
370	2	1	7	10		Not Mine	10275	25485	250	448	384	13	3	2658	3007	1764.29	1657	1778	812.09	56.9	32.4	0	1001	1350	3.27	1820	2035	1199.85	1127	1273	825.59	46.7	22.5	0	693	908	2.2	0.69	0.67	0.71	0.76	0.7	0.54	0.63	-0.53	1694	2258	2658	3007
371	2	1	7	11		Not Mine	10650	25490	200	293	550	17	1	1328	1467	801.96	1072	1184	706.04	30.4	12.6	0	256	395	1.88	975	1107	736.67	723	817	577.54	31.4	13.7	0	252	384	1.69	0.98	0.97	0.93	1.37	2.06	0.63	0.48	-0.02	508	779	1328	1467
372	2	1	7	12		Not Mine	11045	25475	200	276	620	9	3	2202	2459	1303.77	1031	1055	497.83	76.1	58.3	0	1171	1428	4.42	1183	1353	878.72	664	762	618.94	45.7	24.6	0	519	689	1.91	0.44	0.48	0.49	0.6	0.48	0.52	0.59	-1.17	1690	2117	2202	2459
373	2	1	7	13		Not Mine	11390	25490	200	293	550	33	1	1721	1849	1026.98	1153	1201	563.29	50.5	26.3	0	568	696	3.06	629	754	591.63	554	669	554.43	25.6	6.8	0	75	200	1.13	0.13	0.29	0.33	0.48	0.45	0.41	0.5	-2.92	643	896	1721	1849
374	2	1	7	14		Not Mine	11785	25485	220	332	504	15	3	2014	2287	1331.25	1168	1221	585.52	56.9	38.9	0	846	1119	3.44	1038	1253	928.83	674	780	601.75	39.2	19.9	0	364	579	1.72	0.43	0.52	0.46	0.65	0.56	0.46	0.44	-1.22	1210	1698	2014	2287
375	2	1	7	15		Not Mine	12145	25485	160	172	716	33	3	2290	2327	987.03	984	1068	678.41	74.4	46.5	0	1306	1343	3.38	910	1136	823.75	704	815	615.29	29.7	14	0	206	432	1.48	0.16	0.32	0.28	0.4	0.35	0.58	0.49	-2.66	1512	1775	2290	2327
376	2	1	8	1		Not Mine	6870	25845	150	154	681	21	3	3591	3868	2295.6	502	591	411.07	93.5	89.6	0	3089	3366	8.74	2645	2926	1615.87	383	504	458.11	91.6	82.5	0	2262	2543	5.77	0.73	0.76	0.77	0.86	0.61	0.52	0.54	-0.45	5351	5909	3591	3868
377	2	1	8	2		Not Mine	7255	25845	170	208	620	16	3	2743	3054	1503.8	667	753	462.76	95.2	87	0	2076	2387	5.93	1728	1924	1135.63	386	560	482.05	83.2	68.3	0	1342	1538	3.58	0.65	0.64	0.65	0.67	0.3	0.58	0.59	-0.63	3418	3925	2743	3054
378	2	1	8	3		Not Mine	7615	25855	250	448	384	27	3	2316	3108	2625.17	1037	1087	524.92	69.9	56	0	1279	2071	4.41	1882	2362	1842.88	645	787	603.42	69	51.1	0	1237	1717	3.12	0.97	0.83	0.98	1.26	2.1	0.39	0.31	-0.05	2516	3788	2316	3108
379	2	1	8	4		Not Mine	7990	25860	200	293	550	30	1	668	769	455.87	720	867	520.2	14.7	3.8	0	-51	49	1.28	401	508	455.76	490	654	578.54	10.2	2.7	0	-88	18	0.69	1.71	0.37	0.8	1.39	1.78	0.75	0.57	0.78	-141	67	668	769
380	2	1	8	5		Not Mine	8385	25845	280	560	384	19	3	1116	1301	845.54	712	796	470.33	46.8	26.4	0	404	589	2.37	874	1105	847.06	471	616	511.14	44.5	25.5	0	403	634	1.71	1	1.08	1.01	1.56	2.99	0.55	0.3	0	807	1223	1116	1301
381	2	1	8	6		Not Mine	8795	25825	240	408	504	38	3	2818	3542	2513.05	1074	1133	566.14	77.7	62.7	0	1744	2468	4.98	1435	1678	1325.22	652	757	577.44	56.6	36	0	783	1026	2.49	0.45	0.42	0.44	0.91	6.49	0.38	0.52	-1.16	2527	3494	2818	3542
382	2	1	8	7		Not Mine	9150	25840	170	197	550	19	3	2296	2662	1409.05	1041	1122	575.4	78.2	58.4	0	1255	1621	3.99	1861	2116	1335.97	639	757	598.54	72.1	51.8	0	1222	1477	3.11	0.97	0.91	0.96	1.61	5.39	0.67	0.5	-0.04	2477	3098	2296	2662
383	2	1	8	8		Not Mine	9540	25845	230	378	469	15	3	2074	2325	1158.04	1114	1210	582.08	68	42.3	0	960	1211	3.56	1076	1332	906.61	623	743	625.09	43.4	25.4	0	453	709	1.72	0.47	0.59	0.52	0.68	0.5	0.52	0.44	-1.08	1413	1920	2074	2325
384	2	1	8	9		Not Mine	9905	25845	230	384	504	14	3	1455	1621	837.25	1054	1127	572.5	40.4	20.3	0	401	567	2.54	999	1110	724.85	587	712	567.77	41.4	16.4	0	412	523	1.76	1.03	0.92	0.99	1.13	0.95	0.57	0.44	0.04	813	1090	1455	1621
385	2	1	8	10		Not Mine	10275	25855	220	332	504	14	3	3045	3241	1419.15	1264	1344	598.26	85.2	65.4	0	1781	1977	5.09	2263	2459	1418.87	906	996	671.09	72.9	50.6	0	1357	1553	3.37	0.76	0.79	0.77	0.9	0.67	0.68	0.47	-0.39	3138	3530	3045	3241
386	2	1	8	11		Not Mine	10640	25860	200	293	550	26	1	1181	1351	764.79	849	931	535.32	40.6	22.9	0	332	502	2.21	882	1082	793.52	636	718	521.47	38.9	18.1	0	246	446	1.69	0.74	0.89	0.9	1.15	0.89	0.67	0.42	-0.43	578	948	1181	1351
387	2	1	8	12		Not Mine	11015	25855	200	276	620	29	3	1860	2246	1301.51	906	999	540.3	68.8	47.5	0	954	1340	3.44	1184	1281	820.28	573	711	617.48	49.6	21	0	611	708	1.92	0.64	0.53	0.57	0.61	0.29	0.46	0.54	-0.64	1565	2048	1860	2246
388	2	1	8	13		Not Mine	11395	25855	160	172	716	27	3	1793	2008	988.25	1100	1147	551.11	61	34.9	0	693	908	3.25	851	931	618.53	575	672	565.19	33.7	11	0	276	356	1.51	0.4	0.39	0.44	0.52	0.36	0.46	0.54	-1.33	969	1264	1793	2008
389	2	1	8	14		Not Mine	11770	25860	190	253	550	30	3	2367	2715	1469.68	1137	1202	569.51	71.5	51.8	0	1230	1578	4.16	1101	1229	826.92	629	736	532.7	47	23.7	0	472	600	2.07	0.38	0.38	0.41	0.62	1.5	0.41	0.54	-1.38	1702	2178	2367	2715
390	2	1	8	15		Not Mine	12155	25855	190	256	620	24	3	1762	1921	988.19	908	979	488.6	68	41	0	854	1013	3.61	960	1134	823.55	657	769	589.55	35.9	16.8	0	303	477	1.63	0.35	0.47	0.45	0.6	0.44	0.58	0.48	-1.49	1157	1490	1762	1921
391	2	1	9	1		Not Mine	6890	26195	150	154	681	37	3	3404	3619	1910.23	445	526	354.04	96.8	93.5	0	2959	3174	9.61	2657	2839	1694.98	347	466	431.43	93.5	85.1	0	2310	2492	6.16	0.78	0.79	0.78	1.1	3.44	0.62	0.49	-0.36	5269	5666	3404	3619
392	2	1	9	2		Not Mine	7250	26225	170	196	585	16	3	2892	3170	1699.62	614	701	463.22	94.4	84.7	0	2278	2556	6.24	1440	1547	924.75	389	517	475.66	73	53.1	0	1051	1158	3.03	0.46	0.45	0.45	0.47	0.22	0.39	0.52	-1.12	3329	3714	2892	3170
393	2	1	9	3		Not Mine	7645	26225	210	316	504	8	3	3041	3610	2520.66	757	907	596.84	88.6	75.3	0	2284	2853	5.1	2304	2847	2226.8	595	724	586.19	81	63.3	0	1709	2252	3.93	0.75	0.79	0.74	1.15	2.41	0.53	0.36	-0.42	3993	5105	3041	3610
394	2	1	9	4		Not Mine	8010	26230	200	293	550	11	1	582	677	449.08	582	662	487.89	17.7	4.4	0	0	95	1.19	395	506	482.85	403	522	436.46	18.8	6.1	0	-7	103	0.91	1	1.08	0.93	1.94	3.1	0.61	0.32	0	-8	198	582	677
395	2	1	9	5		Not Mine	8385	26215	170	208	620	22	3	1429	1579	960.65	644	736	484.05	66.3	40.4	0	785	935	2.95	723	896	679.39	387	527	482.77	39.9	24	0	336	509	1.5	0.43	0.54	0.52	0.62	0.46	0.5	0.51	-1.22	1121	1444	1429	1579
396	2	1	9	6		Not Mine	8795	26195	230	384	504	41	3	2887	3501	2598.3	927	982	554.97	82.8	71.1	0	1960	2574	5.2	1193	1374	1009.55	517	641	531.29	56.3	29.9	0	676	857	2.25	0.34	0.33	0.32	0.39	0.29	0.24	0.38	-1.54	2636	3431	2887	3501
397	2	1	9	7		Not Mine	9165	26210	170	196	585	24	3	2296	2618	1379.92	931	1000	603.4	82.1	55.6	0	1365	1687	3.81	1771	1967	1160.52	525	624	529.21	77	54.6	0	1246	1442	3.35	0.91	0.85	0.89	1.12	1.44	0.62	0.55	-0.13	2611	3129	2296	2618
398	2	1	9	8		Not Mine	9565	26215	210	316	504	36	3	2309	2449	1159.9	851	929	509.3	81.6	65.2	0	1458	1598	4.53	1084	1255	919.52	462	555	458.73	56	38.3	0	622	793	2.36	0.43	0.5	0.45	0.54	0.37	0.55	0.48	-1.23	2080	2391	2309	2449
399	2	1	9	9		Not Mine	9945	26190	220	346	469	54	3	1775	1922	1088.94	845	949	550.99	63.9	41.3	0	930	1077	3.22	949	1184	877.55	541	704	593.78	40.8	19.4	0	408	643	1.6	0.44	0.6	0.47	0.66	0.53	0.52	0.41	-1.19	1338	1720	1775	1922
400	2	1	9	10		Not Mine	10295	26210	240	412	469	23	3	2535	2763	1687.6	1066	1123	594.98	68.4	57	0	1469	1697	4.26	1949	2131	1346.59	656	812	612.89	71.1	52.7	0	1293	1475	3.18	0.88	0.87	0.88	1.3	1.94	0.62	0.61	-0.18	2762	3172	2535	2763
401	2	1	9	11		Not Mine	10630	26230	200	293	550	36	1	1283	1463	816.23	803	881	480.94	49.8	30	0	480	660	2.67	1018	1125	719.98	618	712	556.92	41.3	18.1	0	400	507	1.83	0.83	0.77	0.79	0.9	0.65	0.71	0.65	-0.26	880	1167	1283	1463
402	2	1	9	12		Not Mine	11015	26225	230	384	504	30	3	1608	1882	1217.27	848	972	531.99	58.1	39.8	0	760	1034	3.02	1125	1413	1173.9	551	662	514.06	53.1	34.1	0	574	862	2.19	0.76	0.83	0.8	0.98	0.78	0.65	0.46	-0.4	1334	1896	1608	1882
403	2	1	9	13		Not Mine	11380	26230	200	293	550	42	1	1456	1616	956.33	966	1037	572.87	44.7	21.2	0	490	650	2.54	543	677	556.82	488	603	486.8	25.6	7.8	0	55	189	1.12	0.11	0.29	0.35	0.51	0.51	0.4	0.48	-3.16	545	839	1456	1616
404	2	1	9	14		Not Mine	11765	26235	210	316	504	35	3	2069	2452	1392.43	954	1059	502.79	74.1	54.7	0	1115	1498	4.12	1022	1196	905.58	566	673	497.17	47.2	26.6	0	456	630	2.06	0.41	0.42	0.43	0.55	0.6	0.53	0.67	-1.29	1571	2128	2069	2452
405	2	1	9	15		Not Mine	12145	26230	210	312	469	33	3	1605	1771	905.76	933	1015	512.65	59.6	30.4	0	672	838	3.13	890	1029	652.55	572	688	552.6	37.2	15.7	0	318	457	1.61	0.47	0.55	0.55	0.7	0.53	0.47	0.43	-1.08	990	1295	1605	1771
406	2	2	1	1	463I5	53	12555	23275	120	88	812	28	3	3163	3621	1850.09	544	626	419.3	98.9	96.6	0	2619	3077	7.54	2449	2613	1309.86	414	524	437.57	95.5	84.1	0	2035	2199	5.6	0.78	0.71	0.75	0.84	0.8	0.45	0.41	-0.36	4654	5276	3163	3621
407	2	2	1	2	215G1	54	12905	23305	170	208	620	44	3	8390	8721	3261.03	600	701	458.2	100	100	0	7790	8121	18.31	5003	5346	2435.65	467	556	460.69	98.6	97.1	0	4536	4879	10.86	0.58	0.6	0.58	0.6	0.2	0.55	0.55	-0.78	12326	13000	8390	8721
408	2	2	1	3	206H15	55	13275	23355	170	208	620	95	3	1114	1440	1354.99	599	670	401.68	55.3	36.1	0	515	841	2.77	658	802	721.28	334	429	382.12	44.2	22.1	0	324	468	1.72	0.63	0.56	0.61	0.76	0.73	0.3	0.32	-0.67	839	1309	1114	1440
409	2	2	1	4	331L19	7	13715	23270	150	154	681	50	3	2310	2489	1134.77	515	567	372.05	97.4	90.3	0	1795	1974	6.21	929	1144	799.82	399	501	441.28	56.5	33.1	0	530	745	2.11	0.3	0.38	0.32	0.39	0.24	0.58	0.67	-1.76	2325	2719	2310	2489
410	2	2	1	5	211D10	8	14055	23225	150	156	716	37	3	1426	1501	734.94	480	562	373.64	80.8	60.9	0	946	1021	3.82	960	1078	712.33	338	457	422.01	62.2	37.2	0	622	740	2.27	0.66	0.72	0.66	1.03	2.63	0.71	0.54	-0.6	1568	1761	1426	1501
411	2	2	1	6	129M14	9	14435	23255	100	60	812	14	3	3517	3793	2635.67	506	588	415.21	93.3	85	0	3011	3287	8.47	1543	1718	1197.48	331	478	591.75	66.7	50	0	1212	1387	2.61	0.4	0.42	0.41	0.44	0.17	0.34	0.56	-1.31	4223	4674	3517	3793
412	2	2	1	7	1L24	10	14805	23255	120	88	812	7	3	1956	2610	2384.09	535	610	401.13	87.5	72.7	0	1421	2075	4.88	1592	2076	1847.87	384	515	472.89	84.1	61.4	0	1208	1692	3.37	0.85	0.82	0.8	1.14	1.04	0.17	0.05	-0.23	2629	3767	1956	2610
413	2	2	1	8	BAC11	11	15180	23260	200	293	550	3	1	685	808	555.85	532	611	415.17	32.4	10.6	0	153	276	1.65	405	529	467.25	377	497	484.81	20.8	5.8	0	28	152	0.84	0.18	0.55	0.61	1	1.27	0.48	0.33	-2.45	181	428	685	808
414	2	2	1	9	229I7	12	15540	23255	170	196	585	15	3	2638	2959	1895.08	551	628	441.86	94.9	85.2	0	2087	2408	5.97	1520	1697	1081.83	368	492	453.99	76	60.2	0	1152	1329	3.35	0.55	0.55	0.54	0.62	0.78	0.34	0.36	-0.86	3239	3737	2638	2959
415	2	2	1	10	495K23	23	15915	23255	110	80	812	18	3	2347	2739	1917.03	596	660	416.37	87.5	73.8	0	1751	2143	5.64	1136	1284	796.1	384	493	465.17	66.3	42.5	0	752	900	2.44	0.43	0.42	0.45	0.53	0.46	0.28	0.45	-1.22	2503	3043	2347	2739
416	2	2	1	11	24H17	25	16285	23265	160	172	716	26	3	6561	7495	4257.35	726	790	446.15	98.3	98.3	0	5835	6769	14.71	2443	2832	1873.89	468	574	503.69	90.7	80.2	0	1975	2364	4.85	0.34	0.35	0.34	0.38	0.39	0.27	0.38	-1.56	7810	9133	6561	7495
417	2	2	1	12	138D23	27	16680	23305	120	96	777	45	3	6631	7170	3672.99	873	931	530.29	97.9	93.8	0	5758	6297	12.5	4046	4076	2498.45	572	708	568.91	85.4	75	0	3474	3504	7.11	0.6	0.56	0.56	0.66	1.09	0.6	0.78	-0.73	9232	9801	6631	7170
418	2	2	1	13	346A3	29	17030	23275	150	154	681	39	3	5754	6508	3278.16	919	989	568.94	100	99.4	0	4835	5589	10.11	3041	3394	1816.54	578	701	662.85	92.2	81.2	0	2463	2816	4.59	0.51	0.5	0.51	0.51	0.2	0.47	0.71	-0.97	7298	8405	5754	6508
419	2	2	1	14		h2o	17400	23280	200	293	550	49	1	782	829	456.96	740	895	642.45	12.6	0.7	0	42	89	1.22	387	505	470.41	420	557	534.13	15.7	5.8	0	-32	85	0.72	-0.79	0.96	0.84	1.64	1.99	0.65	0.39	0	9	174	782	829
420	2	2	1	15		h2o	17830	23260	200	293	550	7	1	570	616	379.47	566	641	405.51	17.4	3.4	0	4	50	1.41	251	405	397.76	375	502	498.91	13.7	3.1	0	-123	30	0.5	-31	0.6	1.07	2.08	3.39	0.66	0.39	0	-120	80	570	616
421	2	2	2	1	463I5	53	12540	23665	110	78	777	32	3	3168	3775	2276.66	588	663	416.89	98.7	96.2	0	2580	3187	7.6	2368	2890	2006.2	435	514	448.96	96.2	82.1	0	1933	2455	5.27	0.75	0.77	0.7	0.85	0.62	0.42	0.22	-0.42	4513	5642	3168	3775
422	2	2	2	2	215G1	54	12940	23625	180	230	585	32	3	7935	7618	2997.77	605	646	400.26	99.1	97.8	0	7330	7013	19.82	4403	4399	2155.91	391	483	415.49	96.5	92.6	0	4012	4008	10.6	0.55	0.57	0.55	0.57	0.2	0.58	0.66	-0.87	11342	11021	7935	7618
423	2	2	2	3	206H15	55	13300	23670	200	293	550	38	1	837	1025	713.82	618	670	397.86	39.6	27	0	219	407	2.1	521	624	545.92	369	473	406.36	28.7	10.9	0	152	255	1.28	0.69	0.63	0.69	1.4	5.59	0.39	0.26	-0.53	371	662	837	1025
424	2	2	2	4	331L19	7	13710	23655	170	196	585	49	3	1922	2039	922.51	538	619	424.56	88.3	71.4	0	1384	1501	4.53	905	1075	774.5	339	440	391.77	60.7	39.8	0	566	736	2.31	0.41	0.49	0.45	0.54	0.38	0.63	0.55	-1.29	1950	2237	1922	2039
425	2	2	2	5	211D10	8	14060	23610	180	225	550	29	3	1062	1188	692.66	486	570	405.04	63.1	37.3	0	576	702	2.62	883	1033	743.13	320	452	434.55	58.7	35.1	0	563	713	2.03	0.98	1.02	1.01	1.14	0.71	0.76	0.5	-0.03	1139	1415	1062	1188
426	2	2	2	6	129M14	9	14445	23605	100	60	812	37	3	3685	3978	2036.95	510	593	411.78	96.7	93.3	0	3175	3468	8.95	1943	2035	1217.31	416	728	952.33	68.3	35	0	1527	1619	2.04	0.48	0.47	0.48	0.47	0.19	0.49	0.66	-1.06	4702	5087	3685	3978
427	2	2	2	7	1L24	10	14805	23615	110	80	812	20	3	1960	2385	1824.68	504	573	376.71	93.8	81.3	0	1456	1881	5.2	1190	1595	1642.42	378	667	826.53	48.8	21.3	0	812	1217	1.44	0.56	0.65	0.56	0.8	1.22	0.67	0.56	-0.84	2268	3098	1960	2385
428	2	2	2	8	BAC11	11	15170	23630	200	293	550	8	1	741	834	581.54	513	603	488.87	34.5	6.8	0	228	321	1.52	413	521	463.32	309	438	449.59	23.5	6.8	0	104	212	0.92	0.46	0.66	0.57	0.81	0.75	0.48	0.36	-1.13	332	533	741	834
429	2	2	2	9	229I7	12	15545	23625	160	172	716	13	3	2499	2923	1866.29	521	577	361.99	99.4	97.1	0	1978	2402	6.9	1390	1609	1073.99	341	482	472.44	76.7	56.4	0	1049	1268	2.94	0.53	0.53	0.55	0.59	0.4	0.32	0.31	-0.92	3027	3670	2499	2923
430	2	2	2	10	495K23	23	15925	23615	100	60	812	20	3	2652	3066	1999.72	559	626	397.44	93.3	86.7	0	2093	2507	6.67	1103	1409	984.92	367	483	431.31	70	43.3	0	736	1042	2.56	0.35	0.42	0.35	0.65	1.56	0.35	0.5	-1.51	2829	3549	2652	3066
431	2	2	2	11	24H17	25	16290	23630	160	177	646	21	3	5019	6318	4712.83	658	719	419.27	100	98.9	0	4361	5660	11.97	2135	2442	1505.34	495	615	620.55	84.7	65	0	1640	1947	3.44	0.38	0.34	0.37	0.38	0.22	0.17	0.29	-1.41	6001	7607	5019	6318
432	2	2	2	12	138D23	27	16675	23665	130	112	716	33	3	5176	6062	3259.44	739	830	497.41	100	97.3	0	4437	5323	10.41	2332	3432	2037.75	486	574	488.13	89.3	86.6	0	1846	2946	4.78	0.42	0.55	0.55	0.6	0.31	0.51	0.66	-1.27	6283	8269	5176	6062
433	2	2	2	13	346A3	29	17030	23640	140	137	646	37	3	6367	7024	3136.99	803	895	510.38	100	100	0	5564	6221	12.48	3354	3509	1576.59	556	698	595.08	92.7	88.3	0	2798	2953	5.64	0.5	0.47	0.49	0.49	0.19	0.41	0.66	-0.99	8362	9174	6367	7024
434	2	2	2	14		h2o	17430	23640	200	293	550	16	1	545	1025	2586.25	708	866	735.17	10.6	7.2	0	-162	317	0.74	436	689	805.02	502	713	758.96	14.7	5.8	0	-65	187	0.57	0.4	0.59	1.52	3.72	5.41	0.06	0.04	-1.3	-229	504	545	1025
435	2	2	2	15		h2o	17830	23630	200	293	550	8	1	518	591	379.56	621	752	570.36	7.5	1	0	-102	-29	0.91	338	471	436.78	360	498	473.31	16.7	5.1	0	-21	111	0.71	0.21	-3.7	1.44	5.42	18.54	0.79	0.47	-2.23	-125	81	518	591
436	2	2	3	1	463I5	53	12535	24025	130	112	716	17	3	2362	2765	1751.23	602	673	437.24	94.6	80.4	0	1760	2163	5.4	2229	2300	1109.57	419	546	491.24	92.9	79.5	0	1810	1881	4.54	1.03	0.87	0.95	1.01	0.44	0.33	0.27	0.04	3570	4044	2362	2765
437	2	2	3	2	215G1	54	12935	24005	170	208	620	26	3	7321	7528	2647.54	655	742	498.11	100	99.5	0	6666	6873	14.7	3931	4177	1953.57	456	695	2315.96	75	31.3	0	3475	3721	1.7	0.52	0.54	0.53	0.54	0.22	0.54	0.53	-0.94	10141	10594	7321	7528
438	2	2	3	3	206H15	55	13310	24010	200	293	550	23	1	788	943	722.8	577	648	424.61	32.4	17.4	0	211	366	1.86	449	556	453.82	378	478	424.3	26.3	8.5	0	71	178	1.06	0.34	0.49	0.53	0.8	0.75	0.46	0.53	-1.57	282	544	788	943
439	2	2	3	4	331L19	7	13715	24025	170	208	620	52	3	2162	2188	1004.31	614	693	455.45	84.1	71.2	0	1548	1574	4.75	928	1111	833.64	483	600	581.49	43.8	19.7	0	445	628	1.6	0.29	0.4	0.42	0.68	2.27	0.63	0.58	-1.8	1993	2202	2162	2188
440	2	2	3	5	211D10	8	14060	23965	140	134	681	46	3	1201	1363	772	558	624	396.41	67.2	43.3	0	643	805	3.03	900	1090	948.17	434	554	512.29	46.3	26.1	0	466	656	1.76	0.72	0.81	0.72	1.07	1.27	0.55	0.2	-0.46	1109	1461	1201	1363
441	2	2	3	6	129M14	9	14435	23970	100	62	777	40	3	3166	3219	1560.56	502	575	369.71	100	91.9	0	2664	2717	8.56	1104	1258	753.03	360	491	454.85	72.6	37.1	0	744	898	2.43	0.28	0.33	0.31	0.35	0.18	0.34	0.49	-1.84	3408	3615	3166	3219
442	2	2	3	7	1L24	10	14805	23975	120	88	812	33	3	1999	2412	2166.57	529	600	390.67	90.9	81.8	0	1470	1883	5.12	932	1457	1128.12	366	493	460.61	63.6	45.5	0	566	1091	2.02	0.39	0.58	0.63	0.72	0.58	0.21	0.16	-1.38	2036	2974	1999	2412
443	2	2	3	8	BAC11	11	15180	24000	200	293	550	8	1	715	819	495.79	508	627	575.05	26.3	5.5	0	207	311	1.24	373	460	385.35	418	547	603.6	8.9	1.4	0	-44	42	0.62	-0.22	0.14	0.31	0.52	0.54	0.59	0.58	0	162	353	715	819
444	2	2	3	9	229I7	12	15550	23995	170	196	585	14	3	2360	2677	1513.33	493	579	381.93	96.4	89.3	0	1867	2184	6.18	1331	1585	1072.95	376	470	425.24	79.6	57.7	0	955	1209	3.13	0.51	0.55	0.53	0.62	0.42	0.48	0.45	-0.97	2822	3393	2360	2677
445	2	2	3	10	495K23	23	15925	23995	120	88	812	15	3	2116	2509	1670.48	574	634	370.12	90.9	83	0	1542	1935	5.72	1161	1277	790.62	347	448	398.96	73.9	51.1	0	814	930	2.91	0.53	0.48	0.5	0.52	0.23	0.31	0.42	-0.92	2356	2865	2116	2509
446	2	2	3	11	24H17	25	16295	24005	160	172	716	16	3	5485	6584	4032.54	643	697	428.77	99.4	98.8	0	4842	5941	12.79	2026	2268	1598.91	386	534	578.33	82	65.7	0	1640	1882	3.5	0.34	0.32	0.32	0.35	0.2	0.22	0.31	-1.56	6482	7823	5485	6584
447	2	2	3	12	138D23	27	16675	24035	130	112	716	30	3	3891	5103	3246.24	657	734	487.39	99.1	96.4	0	3234	4446	7.98	2363	3119	1997.88	416	535	519.36	94.6	80.4	0	1947	2703	4.55	0.6	0.61	0.62	0.73	0.9	0.53	0.73	-0.73	5181	7149	3891	5103
448	2	2	3	13	346A3	29	17040	24005	150	154	681	27	3	4240	4720	2647.11	714	809	457.43	99.4	98.1	0	3526	4006	9.27	2168	2318	1353.71	559	686	566.84	82.5	68.8	0	1609	1759	3.82	0.46	0.44	0.46	0.49	0.3	0.39	0.58	-1.13	5135	5765	4240	4720
449	2	2	3	14		h2o	17430	24020	200	293	550	19	1	796	880	489.92	664	777	546.31	20.8	5.1	0	132	216	1.46	683	785	574.88	647	812	809.91	15	1.4	0	36	138	0.84	0.27	0.64	0.75	0.97	0.78	0.94	0.64	-1.87	168	354	796	880
450	2	2	3	15		h2o	17830	24010	200	293	550	7	1	549	598	356.69	667	879	747.03	2	0	0	-117	-68	0.73	307	422	378.64	431	628	673.63	6.5	0.7	0	-123	-8	0.46	1.05	0.13	1.45	7.02	25.79	0.81	0.59	0.07	-242	-78	549	598
451	2	2	4	1	MRV2	112	12535	24375	130	112	716	8	3	1531	1508	731.37	639	731	472.37	68.8	46.4	0	892	869	3.24	5450	5941	3338.04	432	524	454.21	92.9	92	0	5018	5509	12	5.63	6.34	6.03	7.93	7.5	3.74	0.67	2.49	5910	6378	1531	1508
452	2	2	4	2	ALFA2-1	116	12920	24380	200	293	550	11	1	663	716	398.56	650	702	405	22.2	4.1	0	13	66	1.64	451	575	452	436	531	453.47	21.8	6.1	0	15	139	0.99	1.15	2.11	1.29	2.05	2.85	0.87	0.58	0.21	28	205	663	716
453	2	2	4	3	BAC B	120	13300	24380	200	293	550	13	1	635	684	399.1	654	732	457.81	14.3	2.7	0	-18	30	1.39	404	544	482.28	475	573	461.72	18.4	6.1	0	-70	69	0.87	3.74	2.3	1.25	2.22	3.2	0.91	0.56	1.9	-90	99	635	684
454	2	2	4	4	335H23	62	13700	24375	140	134	681	35	3	2476	3587	3422.24	631	708	467.1	93.3	83.6	0	1845	2956	5.3	1777	3920	3500.8	513	641	528.84	90.3	80.6	0	1264	3407	3.36	0.69	1.15	1.35	1.79	2.92	0.66	0.42	-0.55	3109	6363	2476	3587
455	2	2	4	5	150L15	63	14065	24375	160	172	716	23	3	2932	3669	2667.88	610	666	398.46	96.5	88.4	0	2322	3059	7.36	2665	3186	2151.07	535	643	516.09	92.4	79.1	0	2130	2651	5.16	0.92	0.87	0.94	1.06	0.89	0.48	0.36	-0.12	4452	5710	2932	3669
456	2	2	4	6	184L18	64	14455	24390	140	134	681	34	3	2871	3823	3038.25	631	676	423.31	99.3	95.5	0	2240	3192	6.78	1913	2431	2104.33	454	552	483.79	72.4	61.9	0	1459	1977	3.95	0.65	0.62	0.64	0.77	0.71	0.26	0.14	-0.62	3699	5169	2871	3823
457	2	2	4	7	1G3	65	14815	24365	210	316	504	23	3	1577	2065	1290.12	585	647	392.6	83.9	67.7	0	992	1480	4.02	1685	1753	1050.82	395	509	452.95	78.8	62.3	0	1290	1358	3.72	1.3	0.92	1.05	1.23	1.32	0.54	0.44	0.38	2282	2838	1577	2065
458	2	2	4	8	77P3	66	15180	24380	200	293	550	3	1	647	882	965.31	508	744	2721.16	2.7	0.7	0	139	374	0.24	454	568	524.01	332	520	1149.82	5.1	1	0	122	236	0.39	0.88	0.63	0.75	0.98	0.96	0.23	0.19	-0.19	261	610	647	882
459	2	2	4	9	209P2	67	15555	24375	150	156	716	7	3	603	797	607.73	545	608	409.94	34	14.1	0	58	252	1.47	616	1440	2634.57	355	464	421.38	42.3	28.2	0	261	1085	1.46	4.5	4.31	2.2	5.2	8.05	1.63	0.14	2.17	319	1337	603	797
460	2	2	4	10	555G22	80	15930	24385	130	108	681	4	3	3004	3620	2214.7	566	654	441.02	96.3	92.6	0	2438	3054	6.81	1614	1935	1164.42	401	497	443.16	88	72.2	0	1213	1534	3.64	0.5	0.5	0.52	0.61	0.62	0.28	0.29	-1.01	3651	4588	3004	3620
461	2	2	4	11	263G23	82	16295	24355	160	172	716	31	3	2538	3150	2506.19	502	561	369.96	93	90.1	0	2036	2648	6.86	1502	1716	1206.95	320	438	401.75	80.8	66.3	0	1182	1396	3.74	0.58	0.53	0.59	0.84	2.96	0.2	0.18	-0.78	3218	4044	2538	3150
462	2	2	4	12	30C8	84	16675	24370	150	154	681	18	3	6038	6609	4116.61	580	637	386.38	100	100	0	5458	6029	15.63	2540	2885	1697.05	385	506	455.83	96.8	88.3	0	2155	2500	5.57	0.39	0.41	0.43	0.47	0.29	0.13	0.1	-1.34	7613	8529	6038	6609
463	2	2	4	13	474L7	86	17055	24385	170	208	620	12	3	3485	5144	5398.18	876	971	535.92	96.2	86.5	0	2609	4268	6.5	1922	2486	2426.29	685	794	596.29	69.2	50.5	0	1237	1801	3.22	0.47	0.42	0.43	0.58	0.7	0.14	0.09	-1.08	3846	6069	3485	5144
464	2	2	4	14	ALFA2-3	118	17435	24395	190	256	620	16	3	1520	1684	943.94	705	778	473.44	63.7	44.9	0	815	979	3.21	1045	1189	804.89	539	653	520.33	50	31.3	0	506	650	2.01	0.62	0.66	0.66	2.6	21.73	0.59	0.48	-0.69	1321	1629	1520	1684
465	2	2	4	15		h2o	17810	24390	200	293	550	15	1	725	892	662.67	728	849	616.51	16.7	6.5	0	-2	164	1.18	537	738	653.8	517	665	689.55	18.4	6.8	0	20	221	0.78	-6.67	1.35	1.16	3.14	6.56	0.54	0.3	0	17	385	725	892
466	2	2	5	1	MRV2	112	12515	24775	190	256	620	24	3	896	1197	775.5	709	791	481.6	43.4	21.5	0	187	488	1.86	2029	3204	2951.1	405	516	460.45	78.5	63.7	0	1624	2799	4.41	8.68	5.74	4.84	14.75	101	3	0.62	3.12	1811	3287	896	1197
467	2	2	5	2	ALFA2-1	116	12900	24770	200	293	550	16	1	653	723	404.81	744	838	581.24	7.5	1.7	0	-90	-20	1.12	423	553	491.79	375	497	454.55	23.2	9.6	0	48	178	0.93	-0.53	-8.48	2	4.86	8.43	0.8	0.43	0	-43	157	653	723
468	2	2	5	3	BAC B	120	13300	24760	200	293	550	13	1	749	853	481.53	681	750	435.99	25.9	9.6	0	68	172	1.72	446	602	601.55	442	590	573.95	16.4	4.1	0	4	160	0.78	0.06	0.93	0.74	1.41	2.14	0.71	0.32	-4.09	72	332	749	853
469	2	2	5	4	335H23	62	13705	24755	110	80	812	40	3	2159	3479	3670.22	703	777	451.46	90	72.5	0	1456	2776	4.78	2678	4292	5080.82	498	631	541.96	92.5	80	0	2180	3794	4.94	1.5	1.37	1.49	2.18	2.57	0.15	0.01	0.58	3636	6570	2159	3479
470	2	2	5	5	150L15	63	14075	24755	180	216	620	32	3	2637	3010	2042.7	655	719	455.8	92.6	80.1	0	1982	2355	5.79	2034	2314	1367.41	563	669	506.64	83.3	66.7	0	1471	1751	4.01	0.74	0.74	0.75	0.83	0.39	0.37	0.3	-0.43	3453	4106	2637	3010
471	2	2	5	6	184L18	64	14445	24765	110	80	812	25	3	3198	4790	3822.28	577	651	398.05	100	97.5	0	2621	4213	8.03	1934	2829	2488.27	441	567	557.05	83.8	67.5	0	1493	2388	3.47	0.57	0.57	0.57	0.59	0.38	0.44	0.46	-0.81	4114	6601	3198	4790
472	2	2	5	7	1G3	65	14805	24760	200	280	585	7	3	1846	1983	980.32	577	633	388.4	86.4	70	0	1269	1406	4.75	1460	1686	1115.26	433	537	441.78	75.7	57.1	0	1027	1253	3.3	0.81	0.89	0.83	1.11	1.2	0.81	0.51	-0.31	2296	2659	1846	1983
473	2	2	5	8	77P3	66	15170	24800	200	293	550	44	1	612	789	719.54	526	603	403.72	26.6	12.3	0	86	263	1.52	535	632	526.92	440	536	456.19	28.7	8.9	0	95	192	1.17	1.1	0.73	1.06	1.28	0.98	0.45	0.39	0.14	181	455	612	789
474	2	2	5	9	209P2	67	15550	24760	200	293	550	6	1	723	762	453.57	549	590	361.18	31.1	12.6	0	174	213	2	767	1134	1727.36	366	474	387.44	50.2	29.7	0	401	768	1.98	2.3	3.61	2.2	3.3	3.63	1.68	0.19	1.2	575	981	723	762
475	2	2	5	10	555G22	80	15935	24765	130	112	716	9	3	2871	3992	3401.21	568	644	403.64	98.2	93.8	0	2303	3424	7.11	1666	1920	1331.09	411	524	465.8	83	62.5	0	1255	1509	3.58	0.54	0.44	0.51	0.62	0.92	0.25	0.41	-0.88	3558	4933	2871	3992
476	2	2	5	11	263G23	82	16295	24740	160	180	681	22	3	2714	3121	2282.44	522	602	419.02	95	88.9	0	2192	2599	6.48	1651	1769	1124.48	377	482	409.83	78.3	65	0	1274	1392	4.03	0.58	0.54	0.57	0.59	0.31	0.31	0.38	-0.78	3466	3991	2714	3121
477	2	2	5	12	30C8	84	16665	24740	150	154	681	28	3	5085	5811	3307.82	606	675	433.37	100	100	0	4479	5205	11.73	2303	2519	1502.42	436	535	460.14	92.2	80.5	0	1867	2083	5	0.42	0.4	0.4	0.41	0.2	0.21	0.21	-1.26	6346	7288	5085	5811
478	2	2	5	13	474L7	86	17045	24755	180	216	620	21	3	3378	4728	4414.01	864	944	522.22	96.8	88.4	0	2514	3864	6.47	1758	2365	2251.82	556	705	562.72	75.5	54.2	0	1202	1809	3.12	0.48	0.47	0.48	0.51	0.35	0.24	0.22	-1.06	3716	5673	3378	4728
479	2	2	5	14	ALFA2-3	118	17430	24785	180	230	585	32	3	1461	1677	840.02	595	675	431.84	78.7	50	0	866	1082	3.38	1031	1178	803.01	442	558	484.41	57.8	27.4	0	589	736	2.13	0.68	0.68	0.66	0.73	0.48	0.61	0.4	-0.56	1455	1818	1461	1677
480	2	2	5	15		h2o	17820	24780	200	293	550	23	1	739	803	446.07	733	859	556.96	13	3.4	0	6	70	1.33	795	872	613.08	684	842	746.36	14.7	3.8	0	111	188	1.07	18.5	2.69	2.38	3.86	6.44	0.93	0.46	4.21	117	258	739	803
481	2	2	6	1	MRV2	112	12535	25115	150	156	716	15	3	1607	1704	910.36	1075	1196	709.94	37.8	14.1	0	532	629	2.26	3624	4393	2986.07	550	708	561.46	88.5	78.2	0	3074	3843	6.45	5.78	6.11	5.87	12.95	50.44	2.68	0.67	2.53	3606	4472	1607	1704
482	2	2	6	2	ALFA2-1	116	12900	25130	200	293	550	8	1	700	762	422.57	935	1074	695.13	3.1	0.7	0	-234	-172	1.01	388	523	463.34	585	671	523.42	10.6	3.8	0	-196	-61	0.74	0.84	0.36	0.81	4.71	12.14	0.62	0.32	-0.25	-432	-235	700	762
483	2	2	6	3	BAC B	120	13290	25130	200	293	550	3	1	774	850	461.33	762	836	471.23	19.5	4.4	0	12	88	1.64	559	646	487.36	478	574	502.32	22.5	7.5	0	81	168	1.11	6.75	1.91	1.39	2.06	2.24	0.72	0.46	2.75	93	256	774	850
484	2	2	6	4	335H23	62	13705	25115	100	60	812	42	3	2355	4263	4757.94	698	768	443.93	88.3	70	0	1657	3565	5.3	2938	4859	5214.88	496	608	496.52	88.3	83.3	0	2442	4363	5.92	1.47	1.22	1.57	2.11	1.97	0.33	0.09	0.56	4099	7928	2355	4263
485	2	2	6	5	150L15	63	14070	25120	160	177	646	28	3	3148	3424	1884.01	752	829	489.38	97.2	92.1	0	2396	2672	6.43	2537	2540	1126.05	459	581	507.7	92.1	81.4	0	2078	2081	5	0.87	0.78	0.85	0.83	0.27	0.41	0.47	-0.21	4474	4753	3148	3424
486	2	2	6	6	184L18	64	14445	25125	140	124	716	24	3	3187	4076	2837.48	698	751	451.82	100	97.6	0	2489	3378	7.05	2263	2311	1179.87	488	575	483.25	85.5	71.8	0	1775	1823	4.68	0.71	0.54	0.65	0.61	0.28	0.28	0.47	-0.49	4264	5201	3187	4076
487	2	2	6	7	1G3	65	14815	25125	190	256	620	16	3	2003	2143	1010.16	581	637	433.89	89.5	77	0	1422	1562	4.62	2138	2289	1271.2	706	808	560.68	78.9	58.6	0	1432	1583	3.81	1.01	1.01	1	1.03	0.51	0.96	0.59	0.01	2854	3145	2003	2143
488	2	2	6	8	77P3	66	15150	25250	200	293	550	122	1	935	1540	1854.14	677	1673	3199.93	8.2	3.4	0	258	863	0.29	8648	19157	21420.8	1567	9618	19854	30	17.1	10.6	7081	17590	0.44	27.45	20.38	23.52	30.43	25.78	8.51	0.54	4.78	7339	18453	935	1540
489	2	2	6	9	209P2	67	15540	25170	200	293	550	42	1	546	641	445.93	509	588	394.1	22.2	8.9	0	37	132	1.39	668	1179	1833.91	658	814	634.02	25.3	13	0	10	521	1.05	0.27	3.95	2.05	4.79	9.78	1.7	0.17	-1.89	47	653	546	641
490	2	2	6	10	555G22	80	15930	25130	130	113	646	2	3	3244	3935	2734.29	539	615	408.19	100	96.5	0	2705	3396	7.95	1702	1992	1312.94	359	478	444.93	85	67.3	0	1343	1633	3.83	0.5	0.48	0.47	0.55	0.37	0.17	0.12	-1.01	4048	5029	3244	3935
491	2	2	6	11	263G23	82	16305	25115	160	172	716	16	3	3015	3377	2414.75	583	650	390.46	97.1	91.9	0	2432	2794	7.72	1756	1825	990.43	330	467	424.02	86.6	72.1	0	1426	1495	4.14	0.59	0.54	0.59	1.41	9.53	0.24	0.33	-0.77	3858	4289	3015	3377
492	2	2	6	12	30C8	84	16675	25120	150	154	681	17	3	5068	5680	3242.02	643	737	688.43	100	98.7	0	4425	5037	7.36	2555	2728	1617.26	365	495	445.56	92.2	85.7	0	2190	2363	5.73	0.49	0.47	0.49	0.49	0.22	0.29	0.33	-1.01	6615	7400	5068	5680
493	2	2	6	13	474L7	86	17050	25135	170	196	585	17	3	3807	5248	4678.54	890	999	539.5	98.5	92.9	0	2917	4358	7.06	2193	2885	2475.95	645	753	566	83.2	68.4	0	1548	2240	3.87	0.53	0.51	0.52	0.72	1.39	0.23	0.19	-0.91	4465	6598	3807	5248
494	2	2	6	14	ALFA2-3	118	17435	25165	190	256	620	36	3	1290	1393	693.79	575	641	417.4	69.5	44.9	0	715	818	3.09	870	983	675.94	370	488	468.62	52	27	0	500	613	1.86	0.7	0.75	0.68	1.23	3.67	0.75	0.6	-0.52	1215	1431	1290	1393
495	2	2	6	15		h2o	17810	25150	200	293	550	23	1	764	981	747.31	660	748	501.84	29.7	13	0	104	321	1.52	646	831	645.34	598	722	638.39	24.2	8.5	0	48	233	1.01	0.46	0.73	0.87	1.66	2	0.51	0.34	-1.12	152	554	764	981
496	2	2	7	1		Not Mine	12525	25485	220	332	504	20	3	3277	3638	2049.77	1523	1636	740.55	72.6	54.8	0	1754	2115	4.43	1410	1534	967.46	822	939	615.48	47.6	24.4	0	588	712	2.29	0.34	0.34	0.34	0.4	0.26	0.33	0.48	-1.58	2342	2827	3277	3638
497	2	2	7	2		Not Mine	12905	25495	190	256	620	10	3	2025	2296	1322.56	1255	1356	649	55.1	32	0	770	1041	3.12	927	1084	717.14	586	684	497.87	44.1	23.8	0	341	498	1.86	0.44	0.48	0.47	0.91	3.94	0.46	0.72	-1.18	1111	1539	2025	2296
498	2	2	7	3		Not Mine	13280	25495	220	346	469	11	3	1815	1880	984.83	737	826	481.97	70.5	55.2	0	1078	1143	3.77	891	1065	820.76	472	594	504.49	44.8	22.5	0	419	593	1.77	0.39	0.52	0.45	0.58	0.48	0.62	0.55	-1.36	1497	1736	1815	1880
499	2	2	7	4		Not Mine	13675	25485	190	256	620	21	3	1490	1576	740.28	780	854	468.24	64.1	34	0	710	796	3.18	891	1005	638.89	428	551	472.9	49.2	22.3	0	463	577	1.88	0.65	0.72	0.69	0.92	1.59	0.64	0.55	-0.62	1173	1373	1490	1576
500	2	2	7	5		Not Mine	14055	25490	180	230	585	18	3	1866	1896	796.21	949	1002	508.63	67.8	42.6	0	917	947	3.67	550	707	593.59	441	545	467.44	30.9	13.5	0	109	266	1.18	0.12	0.28	0.3	0.45	0.4	0.48	0.42	-3.07	1026	1213	1866	1896
501	2	2	7	6		Not Mine	14435	25495	180	216	620	16	3	1762	1830	842.31	793	943	539.43	69.9	44.4	0	969	1037	3.27	613	707	515.46	476	597	494.71	24.5	8.8	0	137	231	1.24	0.14	0.22	0.2	0.35	0.34	0.4	0.43	-2.82	1106	1268	1762	1830
502	2	2	7	7		Not Mine	14790	25480	200	293	550	25	1	615	666	412.89	663	724	435.03	13.7	3.8	0	-47	3	1.41	1254	1368	751.93	1030	1225	921.74	20.8	3.8	0	224	338	1.36	-4.67	112.67	3.57	7.58	16.52	1.39	0.58	0	176	341	615	666
503	2	2	7	8		Not Mine	15155	25425	250	448	384	82	3	6553	7796	5804.43	524	640	466.89	93.8	87.9	0	6029	7272	14.04	65535	59940	14482.6	2385	2885	2986.6	99.8	98.4	50	63150	57555	21.94	10.47	7.91	9.35	78.53	1017.46	1.03	0.17	3.39	69179	64827	6553	7796
504	2	2	7	9		Not Mine	15540	25470	200	293	550	37	1	857	1165	997.77	560	637	438.26	42.7	26.3	0	297	605	1.96	1012	1103	638.7	974	1136	755.14	16	3.1	0	38	129	1.34	0.13	0.21	0.43	0.67	0.66	0.4	0.39	-2.97	335	734	857	1165
505	2	2	7	10		Not Mine	15930	25500	200	293	550	5	1	514	587	390.45	541	599	368.02	17.1	4.1	0	-26	46	1.4	520	698	686.63	399	502	420.34	32.8	16.7	0	121	299	1.24	-4.48	6.5	2.56	7.19	17.73	1.03	0.35	0	94	345	514	587
506	2	2	7	11		Not Mine	16300	25500	200	293	550	11	1	564	616	372.96	508	589	395.41	19.5	5.8	0	56	108	1.43	399	516	442.84	371	486	495.45	16	4.8	0	28	145	0.81	0.5	1.34	1	1.41	1.1	0.89	0.56	-1	84	253	564	616
507	2	2	7	12		Not Mine	16680	25500	200	293	550	9	1	586	710	1012.48	605	710	634.8	8.9	1.7	0	-18	105	0.92	388	485	420.99	308	495	483.16	17.1	6.5	0	80	177	0.8	-4.21	1.69	1.7	3.68	7.05	0.15	0.13	0	61	282	586	710
508	2	2	7	13		Not Mine	17060	25500	200	293	550	8	1	706	744	380.25	725	810	526.21	10.2	1.4	0	-18	19	1.34	360	485	459.81	509	625	542.85	11.9	3.4	0	-148	-23	0.66	7.84	-1.26	1.05	2.49	4.71	0.82	0.46	2.97	-168	-5	706	744
509	2	2	7	14		Not Mine	17430	25520	200	293	550	21	1	485	578	393.2	515	593	404.54	17.1	5.8	0	-29	63	1.2	343	475	432.71	350	488	463.15	17.1	4.8	0	-6	125	0.74	0.23	1.98	1.13	3.49	9.81	0.7	0.41	-2.1	-37	188	485	578
510	2	2	7	15		Not Mine	17820	25500	200	293	550	5	1	561	628	374.75	629	715	482.69	10.2	1.4	0	-67	0	1.16	306	459	418.11	486	629	555.75	10.9	1.4	0	-179	-26	0.55	2.65	27	1.7	6.86	25.27	0.67	0.36	1.4	-248	-28	561	628
511	2	2	8	1		Not Mine	12525	25875	260	484	384	6	3	2464	2833	1486.51	1138	1273	687.79	71.7	48.6	0	1326	1695	3.58	1374	1556	960.32	753	909	670.21	48.6	26	0	621	803	2.05	0.47	0.47	0.5	0.58	0.43	0.51	0.63	-1.09	1947	2498	2464	2833
512	2	2	8	2		Not Mine	12900	25880	200	293	550	9	1	1547	1733	991.79	1131	1216	597.59	44.7	25.9	0	416	602	2.59	759	904	639.53	606	714	548.54	28.7	13.3	0	153	298	1.38	0.37	0.5	0.42	0.64	0.52	0.42	0.43	-1.44	569	900	1547	1733
513	2	2	8	3		Not Mine	13290	25865	210	312	469	13	3	1583	1741	1032.62	807	903	511.01	60.9	40.4	0	776	934	3.1	849	966	735.72	408	547	503.91	47.8	22.1	0	441	558	1.68	0.57	0.6	0.57	1.3	6.07	0.47	0.44	-0.82	1217	1492	1583	1741
514	2	2	8	4		Not Mine	13695	25865	170	208	620	32	3	1753	1952	857.37	749	813	457.7	78.4	57.2	0	1004	1203	3.83	1157	1250	752.18	435	531	421.68	61.1	42.8	0	722	815	2.74	0.72	0.68	0.68	0.76	0.51	0.61	0.48	-0.48	1726	2018	1753	1952
515	2	2	8	5		Not Mine	14065	25875	170	208	620	22	3	1812	1920	790.82	771	854	494.24	80.8	53.8	0	1041	1149	3.67	539	641	523.92	389	501	425.25	29.3	9.1	0	150	252	1.27	0.14	0.22	0.25	0.3	0.24	0.46	0.48	-2.79	1191	1401	1812	1920
516	2	2	8	6		Not Mine	14435	25880	190	250	585	14	3	1731	1781	890.23	707	819	530.21	71.6	45.6	0	1024	1074	3.26	712	862	686.42	391	507	443.79	42	22.8	0	321	471	1.6	0.31	0.44	0.43	0.56	0.43	0.48	0.38	-1.67	1345	1545	1731	1781
517	2	2	8	7		Not Mine	14790	25880	200	293	550	9	1	545	611	406.39	600	670	417.94	14	4.4	0	-54	11	1.3	425	568	800.68	587	708	600.36	10.6	1.7	0	-161	-18	0.71	2.95	-1.73	1	1.81	2.42	1	0.26	1.56	-217	-8	545	611
518	2	2	8	8		Not Mine	15160	25850	200	293	550	32	1	535	601	416.89	567	617	385.35	15.7	6.1	0	-31	34	1.39	651	726	517.24	815	1060	855.4	5.5	0	0	-163	-88	0.76	5.13	-2.62	1.19	3.97	7.86	0.78	0.4	2.36	-196	-55	535	601
519	2	2	8	9		Not Mine	15550	25880	200	293	550	5	1	555	634	408.65	509	568	378.77	22.9	5.8	0	46	125	1.47	383	509	428.83	484	589	487.6	14	4.1	0	-100	25	0.79	-2.2	0.2	0.74	1.02	0.86	0.77	0.54	0	-55	150	555	634
520	2	2	8	10		Not Mine	15920	25880	200	293	550	13	1	565	624	381.83	541	621	413.22	17.1	5.8	0	24	83	1.37	325	439	390.93	404	484	406.27	19.8	3.4	0	-78	35	0.8	-3.29	0.42	0.84	1.14	1.07	0.75	0.54	0	-55	118	565	624
521	2	2	8	11		Not Mine	16300	25880	200	293	550	11	1	520	601	396.65	519	589	375.8	17.7	6.5	0	1	82	1.38	316	430	402.8	323	474	484.11	14.7	4.4	0	-6	107	0.65	-7	1.3	1.17	1.32	0.86	0.81	0.64	0	-6	189	520	601
522	2	2	8	12		Not Mine	16680	25880	200	293	550	9	1	565	629	394.32	527	599	365.23	21.5	6.8	0	38	102	1.55	342	478	452.39	345	430	371.9	24.2	8.2	0	-2	133	0.92	-0.08	1.3	1.06	1.24	0.87	0.94	0.67	0	35	235	565	629
523	2	2	8	13		Not Mine	17060	25880	200	293	550	7	1	593	670	426.91	563	607	351.4	23.2	9.6	0	30	107	1.69	373	466	422.64	310	417	389.11	21.5	8.2	0	63	156	0.96	2.1	1.46	1.33	1.69	1.58	0.76	0.6	1.07	93	263	593	670
524	2	2	8	14		Not Mine	17440	25880	200	293	550	5	1	530	591	397.13	556	622	377.13	17.7	5.1	0	-25	35	1.41	337	481	486.01	294	436	434.58	21.5	8.2	0	43	187	0.78	-1.65	5.34	1.32	2.98	4.28	0.83	0.46	0	17	222	530	591
525	2	2	8	15		Not Mine	17810	25880	200	293	550	13	1	548	660	429.97	629	731	472.1	14.3	3.4	0	-80	31	1.16	324	442	406.11	447	568	517.39	9.9	3.4	0	-122	-4	0.63	1.52	-0.16	0.97	5.76	33.03	0.59	0.39	0.6	-204	26	548	660
526	2	2	9	1		Not Mine	12525	26245	240	408	504	9	3	2493	3062	1842.44	1116	1194	590.12	77	57.4	0	1377	1946	4.22	1365	1584	1034.61	632	774	625.7	55.6	32.1	0	733	952	2.18	0.53	0.49	0.5	0.64	0.8	0.36	0.42	-0.91	2110	2898	2493	3062
527	2	2	9	2		Not Mine	12905	26245	210	316	504	8	3	1759	2202	1355.92	1054	1135	616.83	59.8	38.6	0	705	1148	2.85	1023	1177	798.6	494	633	526.76	50	28.5	0	529	683	1.94	0.75	0.59	0.62	0.7	0.43	0.4	0.47	-0.41	1234	1831	1759	2202
528	2	2	9	3		Not Mine	13290	26245	210	312	469	7	3	1873	2026	1096.96	855	926	516.65	69.9	49.7	0	1018	1171	3.63	868	997	718.85	477	573	477.38	45.5	23.1	0	391	520	1.82	0.38	0.44	0.39	0.49	0.34	0.47	0.51	-1.38	1409	1691	1873	2026
529	2	2	9	4		Not Mine	13685	26255	200	276	620	20	3	1598	1690	890.8	730	819	479.07	68.1	44.9	0	868	960	3.34	876	1033	707.96	455	560	459.68	47.1	26.1	0	421	578	1.91	0.49	0.6	0.54	0.78	0.72	0.48	0.37	-1.04	1289	1538	1598	1690
530	2	2	9	5		Not Mine	14065	26245	180	216	620	23	3	1837	2009	930.91	832	907	493.28	78.2	51.9	0	1005	1177	3.72	664	795	716.03	444	569	477.7	34.3	13	0	220	351	1.39	0.22	0.3	0.29	0.4	0.38	0.44	0.33	-2.19	1225	1528	1837	2009
531	2	2	9	6		Not Mine	14445	26245	170	208	620	25	3	2234	2311	991.95	649	719	419.36	92.3	79.8	0	1585	1662	5.33	925	1059	714.7	314	504	447.76	57.2	38.9	0	611	745	2.07	0.39	0.45	0.39	0.48	0.4	0.52	0.52	-1.38	2196	2407	2234	2311
532	2	2	9	7		Not Mine	14810	26250	200	293	550	11	1	502	580	422.18	576	649	427.4	14.7	3.8	0	-73	4	1.17	268	419	454.78	406	498	442.15	13.7	5.1	0	-137	13	0.61	1.86	3.25	1.14	8.01	35.29	0.68	0.4	0.9	-212	17	502	580
533	2	2	9	8		Not Mine	15170	26250	200	293	550	7	1	538	586	366.22	593	675	433.74	11.6	2.7	0	-54	-6	1.24	348	484	447.99	393	531	478.58	17.7	6.1	0	-44	91	0.73	0.82	-13	1.87	3.18	4.72	0.91	0.55	-0.29	-100	84	538	586
534	2	2	9	9		Not Mine	15540	26250	200	293	550	15	1	616	666	396.38	558	617	377.24	24.9	5.5	0	58	108	1.63	272	436	426.69	410	504	444.38	14.3	6.5	0	-137	26	0.61	-2.38	0.24	0.6	0.89	0.86	0.83	0.6	0	-80	134	616	666
535	2	2	9	10		Not Mine	15920	26250	200	293	550	13	1	573	637	382.95	565	633	385.13	20.5	5.8	0	8	72	1.49	369	492	454.22	348	473	436.53	22.5	6.5	0	21	144	0.85	2.63	2	1.32	2.76	4.65	0.76	0.41	1.39	29	216	573	637
536	2	2	9	11		Not Mine	16300	26250	200	293	550	11	1	507	572	350.91	613	678	418.7	11.3	2	0	-105	-40	1.21	402	483	410.56	382	528	499.76	14.3	3.8	0	20	101	0.8	-0.19	-2.46	1.45	5.05	13.69	0.76	0.42	0	-86	60	507	572
537	2	2	9	12		Not Mine	16680	26250	200	293	550	9	1	566	640	458.57	680	3802	12814.1	0	0	0	-113	-39	0.04	241	368	374.01	394	4159	14315.1	0	0	0	-152	-25	0.02	1.34	0.65	1.25	3.08	4.78	0.55	0.45	0.42	-267	-66	566	640
538	2	2	9	13		Not Mine	17060	26250	200	293	550	7	1	578	649	380.67	671	4004	13228.2	0	0	0	-92	-21	0.04	321	410	367.67	402	3114	11953	0	0	0	-80	8	0.03	0.87	-0.36	1.14	1.51	1.74	0.77	0.64	-0.2	-174	-14	578	649
539	2	2	9	14		Not Mine	17430	26250	200	293	550	15	1	543	606	362.7	567	635	401.66	15	4.8	0	-23	39	1.35	279	400	382.42	268	421	410.47	21.5	5.8	0	11	132	0.68	-0.46	3.38	1.38	2.09	4.71	0.79	0.56	0	-13	171	543	606
540	2	2	9	15		Not Mine	17810	26250	200	293	550	13	1	586	635	346.66	691	779	504.61	6.5	0	0	-104	-55	1.16	332	449	416.31	411	534	529.2	12.3	2.7	0	-78	38	0.63	0.75	-0.68	1.38	4.94	11.33	0.92	0.59	-0.41	-184	-18	586	635
END DATA
[truncated: 12 more columns]
