# Supplementary material for: Independent centromere formation in a capricious, gene-free domain of chromosome 13q21 in Old World monkeys and pigs
Source: Genome Biol. 2006 Oct 13;7(10):R91. doi: 10.1186/gb-2006-7-10-r91 (PMC1794570; doi:10.1186/gb-2006-7-10-r91)
Supplement: Additional data file 11 — Primary data for three independent CenpA ChIP on a CHIP experiments and combined data for the three biological replicates for the cell line containing the invdup13q14 neocentric chromosome (cell line CHOP13) [file gb-2006-7-10-r91-S11.xls]

## Sheet: 8518
BEGIN HEADER
PerkinElmer Life Sciences.
ScanArrayCSVFileFormat	2
ScanArray Express	2
Number_of_Columns	62
END HEADER
BEGIN GENERAL INFO
DateTime	2008-04-24 14:44:00
GalFile
Scanner	Model: Serial No.:
User Name	Alicia Alonso
Computer Name	MSSM-ALICIA
Protocol	D1
Quantitation Method	Adaptive Circle
Quality Confidence Calculation	Footprint
User comments
Image Origin	0	0
Temperature	0
Laser Powers	0	0
Laser On Time	0
PMT Voltages	0	0
END GENERAL INFO
BEGIN QUANTITATION PARAMETERS
Min Percentile	50
Max Percentile	200
END QUANTITATION PARAMETERS
BEGIN QUALITY MEASUREMENTS
Max Footprint	100
END QUALITY MEASUREMENTS
BEGIN ARRAY PATTERN INFO
Units	µm
Array Rows	2
Array Columns	2
Spot Rows	9
Spot Columns	15
Array Row Spacing	9000
Array Column Spacing	9000
Spot Row Spacing	375
Spot Column Spacing	375
Spot Diameter	200
Interstitial	0
Spots Per Array	135
Total Spots	540
END ARRAY PATTERN INFO
BEGIN IMAGE INFO
ImageID	Channel	Image	Fluorophore	Barcode	Units	X Units Per Pixel	Y Units Per Pixel	X Offset	Y Offset	Status
-1	CH1	D:\12598518_G70.TIF	Cy3	Unknown	µm	10	10	0	0	Control Image
-1	CH2	D:\12598518_R70.TIF	Cy5	Unknown	µm	10	10	0	4
END IMAGE INFO
BEGIN NORMALIZATION INFO
Normalization Method	LOWESS		CHOP13q ChrIP A IP#3 slide 8518
END NORMALIZATION INFO
BEGIN DATA
Index	Array Row	Array Column	Spot Row	Spot Column	Name	ID	X	Y	Diameter	F Pixels	B Pixels	Footprint	Flags	Ch1 Median	Ch1 Mean	Ch1 SD	Ch1 B Median	Ch1 B Mean	Ch1 B SD	Ch1 % > B + 1 SD	Ch1 % > B + 2 SD	Ch1 F % Sat.	Ch1 Median - B	Ch1 Mean - B	Ch1 SignalNoiseRatio	Ch2 Median	Ch2 Mean	Ch2 SD	Ch2 B Median	Ch2 B Mean	Ch2 B SD	Ch2 % > B + 1 SD	Ch2 % > B + 2 SD	Ch2 F % Sat.	Ch2 Median - B	Ch2 Mean - B	Ch2 SignalNoiseRatio	Ch2 Ratio of Medians	Ch2 Ratio of Means	Ch2 Median of Ratios	Ch2 Mean of Ratios	Ch2 Ratios SD	Ch2 Rgn Ratio	Ch2 Rgn R²	Ch2 Log Ratio	Sum of Medians	Sum of Means	Ch1 N Median	Ch1 N Mean
1	1	1	1	1	ALFA1-2	114	6940	9900	200	293	550	21	1	291	335	208.94	285	316	213.65	18.4	7.5	0	6	50	1.36	351	389	249.23	306	458	931.13	1	0	0	45	83	0.38	7.5	1.66	1.67	2.91	3.38	0.84	0.49	2.91	51	133	291	335
2	1	1	1	2	505O16	14	7310	9895	150	154	681	16	3	2750	3908	4046.95	280	324	218.61	99.4	96.1	0	2470	3628	12.58	4668	6709	6257.52	331	407	346.91	100	100	0	4337	6378	13.46	1.76	1.76	1.84	2.34	1.93	0.58	0.14	0.81	6807	10006	2750	3908
3	1	1	1	3	rp11-424e21	16	7685	9905	100	60	812	26	3	7785	13157	12215.1	281	326	209.09	100	100	1.7	7504	12876	37.23	11057	19275	17041.9	287	361	346.09	100	100	6.7	10770	18988	31.95	1.44	1.47	1.38	1.6	0.86	0.95	0.46	0.52	18274	31864	7785	13157
4	1	1	1	4	390J12	18	8060	9905	170	196	585	26	3	5339	6256	4518.36	367	482	371.5	100	99	0	4972	5889	14.37	7616	9314	8343.83	377	523	558.14	100	99	1	7239	8937	13.65	1.46	1.52	1.48	1.62	0.78	1.37	0.55	0.54	12211	14826	5339	6256
5	1	1	1	5	111B1	20	8440	9915	110	78	777	36	3	18519	31072	22885.5	513	675	533.68	100	100	20.5	18006	30559	34.7	28427	37009	23372.7	557	763	676.89	100	100	33.3	27870	36452	42	1.55	1.19	1.32	1.33	0.4	0.9	0.78	0.63	45876	67011	18519	31072
6	1	1	1	6	109K20	22	8820	9895	200	280	585	17	3	9356	8333	5786.39	424	495	345.13	84.3	81.1	0	8932	7909	27.11	15917	16325	14608.9	587	647	450.49	84.6	82.5	3.9	15330	15738	35.33	1.72	1.99	1.72	2.7	5.22	1.82	0.52	0.78	24262	23647	9356	8333
7	1	1	1	7	520F22	32	9185	9915	190	256	620	36	3	12508	15529	11027.8	517	570	384.92	97.7	97.3	0.4	11991	15012	32.49	30574	35434	19672.8	607	764	562.44	100	98.8	20.7	29967	34827	54.36	2.5	2.32	2.41	2.72	2.7	1.13	0.4	1.32	41958	49839	12508	15529
8	1	1	1	8	51P14	33	9570	9915		78	777	36	3	4013	8236	12067.1	427	514	378.53	100	98.7	1.3	3586	7809	10.6	6871	13359	16953	500	625	460.18	100	100	6.4	6371	12859	14.93	1.78	1.65	1.74	2.64	3.25	0.43	0.1	0.83	9957	20668	4013	8236
9	1	1	1	9	562L19	34	9945	9915	100	60	812	36	3	2545	5081	6413.31	339	383	240.62	100	98.3	0	2206	4742	10.58	3864	10014	14924.2	379	477	547.25	100	96.7	5	3485	9635	7.06	1.58	2.03	1.6	2.01	1.39	1.96	0.71	0.66	5691	14377	2545	5081
10	1	1	1	10	248N6	35	10315	9915	100	60	812	36	3	9632	14530	11196	377	436	295.38	100	100	0	9255	14153	32.61	12152	22099	18428.7	403	486	379.39	100	100	8.3	11749	21696	32.03	1.27	1.53	1.44	1.64	0.83	1.02	0.38	0.34	21004	35849	9632	14530
11	1	1	1	11	521L15	36	10700	9925	120	96	777	47	3	9217	11524	7714.62	349	391	244.34	100	100	0	8868	11175	37.72	12142	16921	12694.6	384	462	367.18	100	100	3.1	11758	16537	33.07	1.33	1.48	1.34	1.56	0.85	0.6	0.13	0.41	20626	27712	9217	11524
12	1	1	1	12	338L17	37	11080	9915	130	108	681	39	3	8039	9347	6126.46	297	347	222.51	100	100	0	7742	9050	36.13	11132	13085	8382.48	359	397	239.49	100	100	0	10773	12726	46.48	1.39	1.41	1.39	1.48	0.57	1.16	0.71	0.48	18515	21776	8039	9347
13	1	1	1	13	370A2	44	11450	9925	170	196	585	47	3	3830	6514	12051.5	318	354	214.75	93.4	92.3	3.1	3512	6196	17.83	6142	10131	15292.1	331	388	264.48	95.9	93.4	4.6	5811	9800	23.22	1.65	1.58	1.67	3.33	14.67	0.42	0.11	0.73	9323	15996	3830	6514
14	1	1	1	14	411G9	45	11840	9925	150	154	681	52	3	9460	15545	15431.7	345	402	263.86	100	100	4.5	9115	15200	35.85	14703	23813	19608.8	408	460	307.28	100	100	13.6	14295	23405	47.85	1.57	1.54	1.56	1.92	1.25	0.77	0.37	0.65	23410	38605	9460	15545
15	1	1	1	15	264M20	46	12205	9935	140	124	716	58	3	2305	2831	1916.46	295	340	216.61	99.2	99.2	0	2010	2536	10.64	3302	3944	2500.37	347	397	255.64	100	99.2	0	2955	3597	12.92	1.47	1.42	1.46	1.81	2.14	0.37	0.08	0.56	4965	6133	2305	2831
16	1	1	2	1	ALFA1-2	114	6940	10250	200	293	550	3	1	229	285	204.47	316	348	216.44	9.9	3.1	0	-86	-30	1.06	350	416	315.6	322	398	456.56	11.3	2	0	28	94	0.77	-0.32	-3.03	2.14	10.2	42.47	1.08	0.49	0	-59	63	229	285
17	1	1	2	2	505O16	14	7305	10275	130	112	716	23	3	3173	5576	9399.92	305	352	235.1	100	100	1.8	2868	5271	13.5	5523	9397	12387.2	358	417	287.9	100	100	2.7	5165	9039	19.18	1.8	1.71	1.82	2.07	0.93	0.92	0.48	0.85	8033	14310	3173	5576
18	1	1	2	3	rp11-424e21	16	7680	10275	150	154	681	23	3	6310	7194	6221.11	325	359	215.3	100	100	0	5985	6869	29.31	7209	8338	7007.98	332	411	312.03	100	100	0	6877	8006	23.1	1.15	1.17	1.17	1.27	0.54	0.48	0.18	0.2	12862	14875	6310	7194
19	1	1	2	4	390J12	18	8060	10275	170	196	585	21	3	4609	5333	3524.93	516	594	382.2	98.5	93.9	0	4093	4817	12.06	6792	8530	8681.51	602	680	423.89	99.5	95.9	1	6190	7928	16.02	1.51	1.65	1.5	1.69	0.95	1.77	0.52	0.6	10283	12745	4609	5333
20	1	1	2	5	111B1	20	8445	10285	120	88	812	31	3	15576	25640	19812.4	723	824	526.46	100	100	3.4	14853	24917	29.59	23741	34854	23319.5	894	1001	561.6	100	100	25	22847	33960	42.27	1.54	1.36	1.39	1.51	0.57	1.04	0.78	0.62	37700	58877	15576	25640
21	1	1	2	6	109K20	22	8820	10275	190	250	585	21	3	9266	9307	7151.85	712	761	431.01	90	87.2	0.4	8554	8595	21.5	15359	16790	13672.4	995	1067	645.99	90.4	88.8	4	14364	15795	23.78	1.68	1.84	1.67	3.3	14.53	0.95	0.25	0.75	22918	24390	9266	9307
22	1	1	2	7	520F22	32	9190	10285	210	312	469	31	3	10107	12777	13694.9	725	805	434.36	91.3	87.5	2.6	9382	12052	23.27	21777	26365	20850.5	1041	1118	550.28	94.6	92	14.4	20736	25324	39.57	2.21	2.1	2.25	3.52	13.65	0.99	0.42	1.14	30118	37376	10107	12777
23	1	1	2	8	51P14	33	9570	10285	110	78	777	31	3	4309	7146	8115.64	669	733	397.33	100	100	0	3640	6477	10.84	5912	8415	7582.58	824	939	589.19	100	100	0	5088	7591	10.03	1.4	1.17	1.4	1.62	1.2	0.38	0.16	0.48	8728	14068	4309	7146
24	1	1	2	9	562L19	34	9950	10285	110	78	777	32	3	2542	4557	6597.25	557	608	317.48	98.7	94.9	0	1985	4000	8.01	3422	6869	11634.1	692	739	372.7	98.7	97.4	1.3	2730	6177	9.18	1.38	1.54	1.44	2.61	6.44	1.13	0.41	0.46	4715	10177	2542	4557
25	1	1	2	10	248N6	35	10330	10285	170	196	585	34	3	5606	7016	7507.58	558	614	339.91	95.9	92.9	0	5048	6458	16.49	7762	9975	9643.38	635	713	408.9	97.4	96.4	1	7127	9340	18.98	1.41	1.45	1.44	2.2	3.73	0.87	0.45	0.5	12175	15798	5606	7016
26	1	1	2	11	521L15	36	10700	10295	130	108	681	42	3	9099	10067	5635.86	459	544	681.3	100	100	0	8640	9608	13.36	11784	13494	7222.45	516	802	3431.93	100	91.7	0	11268	12978	3.43	1.3	1.35	1.37	1.46	0.62	0.4	0.1	0.38	19908	22586	9099	10067
27	1	1	2	12	338L17	37	11075	10285	140	124	716	32	3	7317	8351	5522.76	343	404	248.88	100	100	0	6974	8008	29.4	10293	11447	6985.65	389	432	275.01	100	100	0	9904	11058	37.43	1.42	1.38	1.42	1.56	0.82	0.34	0.07	0.51	16878	19066	7317	8351
28	1	1	2	13	370A2	44	11460	10295	170	196	585	45	3	3555	5471	8736.56	328	371	233.31	92.3	88.3	1	3227	5143	15.24	5931	9877	14298.8	362	426	270.29	95.9	95.4	4.1	5569	9515	21.94	1.73	1.85	1.73	2.83	5.49	0.45	0.08	0.79	8796	14658	3555	5471
29	1	1	2	14	411G9	45	11835	10295	140	124	716	45	3	9265	18179	17157.7	429	489	307.75	100	100	6.5	8836	17750	30.11	16471	28469	21842	535	634	551.7	100	100	19.4	15936	27934	29.85	1.8	1.57	1.67	2	1.38	0.58	0.21	0.85	24772	45684	9265	18179
30	1	1	2	15	264M20	46	12215	10295	130	112	716	48	3	2396	3045	2211.3	354	399	239.86	100	96.4	0	2042	2691	9.99	3144	4283	3349.22	408	476	387.29	99.1	96.4	0	2736	3875	8.12	1.34	1.44	1.34	1.73	1.27	0.65	0.19	0.42	4778	6566	2396	3045
31	1	1	3	1	ALFA1-2	114	6930	10630	200	293	550	9	1	291	351	222.71	265	303	207.99	27.3	9.9	0	26	86	1.4	382	441	327.99	357	407	311.79	15.7	4.4	0	25	84	1.23	0.96	0.98	1	1.57	2.9	0.82	0.31	-0.06	51	170	291	351
32	1	1	3	2	505O16	14	7305	10645	130	112	716	18	3	3648	4608	3309.98	323	368	228.77	100	100	0	3325	4285	15.95	5494	7174	4468.88	362	436	390.77	100	100	0	5132	6812	14.06	1.54	1.59	1.69	1.78	0.65	0.85	0.39	0.63	8457	11097	3648	4608
33	1	1	3	3	rp11-424e21	16	7675	10645	140	124	716	21	3	5585	8515	6829.78	337	381	235.73	100	100	0	5248	8178	23.69	7730	9593	7349.97	357	436	340.21	100	100	0	7373	9236	22.72	1.4	1.13	1.15	1.31	0.78	0.32	0.09	0.49	12621	17414	5585	8515
34	1	1	3	4	390J12	18	8055	10645	140	124	716	18	3	6776	8065	6417.53	513	597	380.61	100	100	0	6263	7552	17.8	9417	13712	12707.6	594	688	426.59	100	100	2.4	8823	13118	22.07	1.41	1.74	1.43	1.75	1.08	1.25	0.4	0.49	15086	20670	6776	8065
35	1	1	3	5	111B1	20	8440	10665	130	108	681	36	3	11256	22285	21066.9	732	814	467.7	100	100	11.1	10524	21553	24.07	15213	29058	23228.3	856	977	604.48	100	100	25	14357	28202	25.17	1.36	1.31	1.35	1.68	1.18	0.71	0.41	0.45	24881	49755	11256	22285
36	1	1	3	6	109K20	22	8820	10655	210	312	469	26	3	7714	6897	4737.92	696	755	399.03	91	85.3	0	7018	6201	19.33	12856	12695	12258.2	938	1058	569.62	92.6	87.2	2.2	11918	11757	22.57	1.7	1.9	1.66	2.2	1.87	1.72	0.44	0.76	18936	17958	7714	6897
37	1	1	3	7	520F22	32	9185	10645	200	276	620	16	3	11587	16286	16062.9	954	990	477.29	90.2	88.4	6.2	10633	15332	24.28	26555	32363	21689.8	1302	1375	663.37	92.8	89.5	19.9	25253	31061	40.03	2.37	2.03	2.35	2.85	3.24	0.92	0.46	1.25	35886	46393	11587	16286
38	1	1	3	8	51P14	33	9570	10665	110	78	777	36	3	3973	6786	9269.19	881	1592	2976.42	60.3	16.7	0	3092	5905	1.33	5732	9215	11213.3	1059	1246	854.44	100	98.7	1.3	4673	8156	6.71	1.51	1.38	1.61	2.53	3.33	0.13	0.01	0.6	7765	14061	3973	6786
39	1	1	3	9	562L19	34	9940	10665	130	108	681	36	3	2397	4687	8754.58	728	779	368.42	98.1	88.9	0.9	1669	3959	6.51	3833	8306	13297.4	840	889	436.72	100	98.1	2.8	2993	7466	8.78	1.79	1.89	1.86	2.89	4.25	0.99	0.42	0.84	4662	11425	2397	4687
40	1	1	3	10	248N6	35	10320	10645	150	154	681	17	3	6546	8588	7650.63	745	786	358.93	100	98.7	0	5801	7843	18.24	8983	12714	12759.7	864	910	464.49	100	100	2.6	8119	11850	19.34	1.4	1.51	1.38	1.73	1.45	1.01	0.37	0.49	13920	19693	6546	8588
41	1	1	3	11	521L15	36	10705	10655	150	156	716	30	3	8291	8598	5672.99	596	675	675.35	99.4	95.5	0	7695	8002	12.28	11604	11750	7531.99	654	930	3348.84	89.1	70.5	0	10950	11096	3.47	1.42	1.39	1.41	1.61	1.14	0.64	0.23	0.51	18645	19098	8291	8598
42	1	1	3	12	338L17	37	11070	10655	110	78	777	26	3	10465	12524	9645.75	460	502	274.07	100	100	1.3	10005	12064	38.18	12913	16567	11637	511	564	305.45	100	100	3.8	12402	16056	42.27	1.24	1.33	1.26	1.52	1.07	0.2	0.03	0.31	22407	28120	10465	12524
43	1	1	3	13	370A2	44	11465	10675	100	60	812	52	3	5962	13055	16822.8	352	393	237.57	100	100	6.7	5610	12703	25.1	9484	20894	20743.2	446	494	301.94	100	100	13.3	9038	20448	31.41	1.61	1.61	1.69	1.91	0.92	0.9	0.53	0.69	14648	33151	5962	13055
44	1	1	3	14	411G9	45	11835	10665	130	112	716	41	3	11090	16013	11955.5	534	583	346.62	100	100	1.8	10556	15479	31.99	16161	27097	19032.4	622	740	569.22	100	100	13.4	15539	26475	28.39	1.47	1.71	1.7	1.91	1	0.6	0.14	0.56	26095	41954	11090	16013
45	1	1	3	15	264M20	46	12205	10675	120	88	812	48	3	2648	3360	2167.93	414	443	257.98	100	100	0	2234	2946	10.26	3784	5059	3768.74	527	638	551.27	100	100	0	3257	4532	6.86	1.46	1.54	1.52	1.7	0.84	0.91	0.27	0.54	5491	7478	2648	3360
46	1	1	4	1	543G6	68	6920	10985	210	312	469	27	3	2821	7645	12239.5	269	325	221.14	82.7	76	2.2	2552	7376	12.76	52416	38747	28176	439	538	409.86	94.9	92.6	46.5	51977	38308	127.89	20.37	5.19	9.09	12.7	13.85	1.22	0.28	4.35	54529	45684	2821	7645
47	1	1	4	2	360I23	70	7315	10975	120	88	812	28	3	939	1177	789.93	311	355	224.77	83	67	0	628	866	4.18	1553	1743	1077.34	356	443	381.77	87.5	65.9	0	1197	1387	4.07	1.91	1.6	1.89	8.4	54.8	0.9	0.43	0.93	1825	2253	939	1177
48	1	1	4	3	76N21	72	7690	10985	130	108	681	18	3	1337	1572	1181.62	373	407	250.13	89.8	74.1	0	964	1199	5.35	2924	3671	2551.3	377	442	347.58	100	95.4	0	2547	3294	8.41	2.64	2.75	3.07	3.75	2.72	0.51	0.06	1.4	3511	4493	1337	1572
49	1	1	4	4	14B2	74	8060	10985	170	196	585	19	3	4010	6461	9586.66	550	595	358.89	98.5	97.4	0.5	3460	5911	11.17	4965	8991	13828.8	593	665	386.39	99.5	98	3.6	4372	8398	12.85	1.26	1.42	1.25	1.7	2.22	0.69	0.23	0.34	7832	14309	4010	6461
50	1	1	4	5	339I10	76	8440	10985	170	196	585	18	3	6905	8976	8325.89	644	710	400.63	99.5	99	1	6261	8332	17.24	12284	15610	11158	803	873	475.11	99.5	99.5	2	11481	14807	25.85	1.83	1.78	1.87	2.16	2.32	0.72	0.29	0.87	17742	23139	6905	8976
51	1	1	4	6	11C5	78	8825	10995	160	172	716	13	3	1798	2262	1906.83	501	558	330.23	91.3	76.7	0	1297	1761	5.44	3172	4079	2749.95	712	788	525.06	98.3	91.3	0	2460	3367	6.04	1.9	1.91	2.14	3.86	9.97	0.64	0.2	0.92	3757	5128	1798	2262
52	1	1	4	7	157H4	89	9190	11010	200	293	550	6	1	582	682	442.67	532	584	336.95	23.2	10.6	0	50	150	1.73	807	995	728.19	673	785	470.35	28.3	14.7	0	134	322	1.72	2.68	2.15	2.09	2.91	3.58	0.96	0.34	1.42	184	472	582	682
53	1	1	4	8	285H4	90	9570	11010	200	293	550	8	1	712	784	430.06	646	1380	3149.84	0	0	0	66	138	0.23	842	919	512.14	759	983	932.47	8.5	0	0	83	160	0.9	1.26	1.16	1.28	1.58	1.26	0.87	0.53	0.33	149	298	712	784
54	1	1	4	9	810G21	91	9940	11005	170	196	585	1	3	3743	6414	10739.8	610	673	352.95	99.5	95.9	1	3133	5804	10.6	4646	7894	12879	731	807	451.43	98	90.8	3.6	3915	7163	10.29	1.25	1.23	1.23	1.74	2.53	0.13	0.01	0.32	7048	12967	3743	6414
55	1	1	4	10	452P23	92	10325	10995	120	88	812	13	3	17108	27452	18749.2	690	723	342.04	100	100	5.7	16418	26762	50.02	29229	36343	21754	785	860	473.36	100	100	26.1	28444	35558	61.75	1.73	1.33	1.38	1.44	0.45	0.95	0.66	0.79	44862	62320	17108	27452
56	1	1	4	11	512C24	93	10695	11005	140	124	716	5	3	922	1002	529.68	568	620	325.58	53.2	30.6	0	354	434	2.83	1023	1247	829.25	657	734	487.52	41.9	23.4	0	366	590	2.1	1.03	1.36	1.06	1.76	2.09	0.8	0.26	0.05	720	1024	922	1002
57	1	1	4	12	RP11-285E18	94	11070	11005	170	196	585	5	3	5529	10608	14422.4	683	817	525.89	100	100	4.6	4846	9925	10.51	7816	13438	15501.9	818	923	560.95	100	99	6.6	6998	12620	13.93	1.44	1.27	1.41	1.92	2.2	0.22	0.04	0.53	11844	22545	5529	10608
58	1	1	4	13	182M20	101	11445	11005	140	124	716	5	3	9293	14857	13467	646	741	462.84	100	100	3.2	8647	14211	20.08	17308	26725	19295	811	971	641.17	100	100	15.3	16497	25914	26.99	1.91	1.82	1.91	2.11	1.11	0.68	0.22	0.93	25144	40125	9293	14857
59	1	1	4	14	173B14	102	11820	11005	210	312	469	5	3	29315	30145	17558.2	942	1168	866.1	92.9	91	6.7	28373	29203	33.85	45568	43080	21861.7	1104	1490	1180.87	93.9	91.3	32.4	44464	41976	38.59	1.57	1.44	1.55	1.63	0.9	1.08	0.75	0.65	72837	71179	29315	30145
60	1	1	4	15	29G8	103	12205	11015	150	156	716	18	3	3101	3649	2880.59	780	978	698.06	76.9	66.7	0	2321	2869	4.44	4297	5311	4826.06	963	1297	1095.05	78.2	67.3	0	3334	4348	3.92	1.44	1.52	1.46	2.45	4.69	0.64	0.15	0.52	5655	7217	3101	3649
61	1	1	5	1	543G6	68	6930	11345	190	250	585	35	3	5479	8878	11908.9	272	317	208.66	88	83.6	0.8	5207	8606	26.26	65535	47350	24135	483	617	474.68	98.8	98.8	50	65052	46867	138.06	12.49	5.45	10.74	76.9	652.76	1.01	0.25	3.64	70259	55473	5479	8878
62	1	1	5	2	360I23	70	7310	11345	190	250	585	34	3	619	769	567.68	283	320	202.55	65.2	43.6	0	336	486	3.06	1201	1376	1075	356	427	329.04	71.2	58.4	0	845	1020	3.65	2.51	2.1	2.29	2.54	2.45	1.39	0.54	1.33	1181	1506	619	769
63	1	1	5	3	76N21	72	7670	11345	150	154	681	39	3	1185	1413	1020.13	333	380	306.1	79.2	64.3	0	852	1080	3.87	2616	3100	2473.16	429	531	584.85	83.8	73.4	0	2187	2671	4.47	2.57	2.47	2.57	3.69	5.95	1.63	0.45	1.36	3039	3751	1185	1413
64	1	1	5	4	14B2	74	8060	11355	150	154	681	24	3	4905	7886	11637.3	463	481	254.79	100	100	1.9	4442	7423	19.25	6209	11095	15280.6	509	561	343.05	100	99.4	4.5	5700	10586	18.1	1.28	1.43	1.31	1.83	1.96	0.43	0.11	0.36	10142	18009	4905	7886
65	1	1	5	5	339I10	76	8450	11365	150	154	681	17	3	7652	11936	10503.6	429	485	493.09	100	100	1.3	7223	11507	15.52	12724	20682	15776.4	541	856	3321.32	100	89.6	5.8	12183	20141	3.83	1.69	1.75	1.83	2.01	0.89	0.78	0.27	0.75	19406	31648	7652	11936
66	1	1	5	6	11C5	78	8820	11355	150	154	681	24	3	1935	2559	2149.76	316	348	210.19	99.4	98.1	0	1619	2243	9.21	3608	4399	2922.77	480	557	530.66	99.4	97.4	0	3128	3919	6.8	1.93	1.75	1.89	2.12	1.27	0.65	0.23	0.95	4747	6162	1935	2559
67	1	1	5	7	157H4	89	9190	11370	200	293	550	8	1	461	557	424.36	298	356	283.26	35.5	17.4	0	163	259	1.63	722	856	613.77	408	646	2188.94	0.7	0.3	0	314	448	0.33	1.93	1.73	1.73	3.96	13.84	0.69	0.23	0.95	477	707	461	557
68	1	1	5	8	285H4	90	9565	11365	120	88	812	13	3	996	1101	533.91	394	423	244.57	83	63.6	0	602	707	4.07	1069	1506	1473.27	423	510	518.24	56.8	34.1	0	646	1083	2.06	1.07	1.53	1.1	4.27	24.84	1.54	0.31	0.1	1248	1790	996	1101
69	1	1	5	9	810G21	91	9945	11375	150	156	716	6	3	4394	7253	11274.6	415	452	252.72	100	100	1.3	3979	6838	17.39	5873	10019	14322.1	494	548	336.24	100	100	5.1	5379	9525	17.47	1.35	1.39	1.42	1.78	1.72	0.59	0.22	0.43	9358	16363	4394	7253
70	1	1	5	10	452P23	92	10325	11365	120	88	812	17	3	20981	28327	18841.8	496	541	276.63	100	100	5.7	20485	27831	75.85	36384	39247	21285	544	598	342.21	100	100	22.7	35840	38703	106.32	1.75	1.39	1.55	1.56	0.51	0.97	0.74	0.81	56325	66534	20981	28327
71	1	1	5	11	512C24	93	10700	11375	130	108	681	10	3	925	1105	665.2	516	562	308.47	62	39.8	0	409	589	3	1213	1327	692.6	577	648	354.3	69.4	46.3	0	636	750	3.42	1.56	1.27	1.54	1.69	1.05	0.79	0.58	0.64	1045	1339	925	1105
72	1	1	5	12	RP11-285E18	94	11080	11375	150	154	681	15	3	6501	13282	16516.5	907	1006	510.62	100	99.4	3.2	5594	12375	12.73	8882	16964	18038.2	1070	1179	600.17	100	100	7.8	7812	15894	14.8	1.4	1.28	1.44	1.61	0.98	0.83	0.58	0.48	13406	28269	6501	13282
73	1	1	5	13	182M20	101	11445	11385	120	88	812	8	3	13994	17274	12691.8	952	1012	466.71	100	100	2.3	13042	16322	29.98	27897	34614	19457.8	1195	1325	626.42	100	100	21.6	26702	33419	44.53	2.05	2.05	2.12	2.26	0.99	1.03	0.45	1.03	39744	49741	13994	17274
74	1	1	5	14	173B14	102	11820	11375	210	312	469	6	3	26877	28954	17464.9	1385	1468	756.9	94.6	92.3	8	25492	27569	35.51	42861	42052	21694	1719	1929	1072.78	94.9	93.6	31.4	41142	40333	39.95	1.61	1.46	1.57	1.7	1.07	1.03	0.69	0.69	66634	67902	26877	28954
75	1	1	5	15	29G8	103	12200	11385	150	154	681	12	3	2875	3545	2686.39	1226	1323	656.11	72.1	57.1	0	1649	2319	4.38	4136	4974	3651.64	1577	1716	792.53	74.7	68.8	0	2559	3397	5.22	1.55	1.46	1.59	2.11	1.96	0.62	0.21	0.63	4208	5716	2875	3545
76	1	1	6	1	543G6	68	6920	11715	190	250	585	43	3	5036	11525	17071.8	295	326	207.11	92.8	89.2	6	4741	11230	24.31	65535	48333	23959.3	499	605	431.08	98.8	98.8	50	65036	47834	152.02	13.72	4.26	9.14	36.85	308.89	0.6	0.18	3.78	69777	59064	5036	11525
77	1	1	6	2	360I23	70	7300	11720	200	293	550	36	1	586	776	721.2	266	304	196.33	60.1	43.7	0	320	510	2.98	902	1258	1190.38	331	405	295.24	63.5	48.8	0	571	927	3.06	1.78	1.82	1.81	2.32	4.05	0.89	0.29	0.84	891	1437	586	776
78	1	1	6	3	76N21	72	7675	11715	160	172	716	41	3	1106	1270	1171.86	308	356	216.61	79.7	66.9	0	798	962	5.11	2106	3190	2650.04	392	444	283.8	94.8	86	0	1714	2798	7.42	2.15	2.91	2.88	7.16	22.57	0.83	0.14	1.1	2512	3760	1106	1270
79	1	1	6	4	14B2	74	8055	11725	100	60	812	30	3	6040	13347	15716.3	461	520	327.81	100	100	3.3	5579	12886	18.43	9089	21283	22173.6	584	687	547.52	100	100	11.7	8505	20699	16.6	1.52	1.61	1.51	2.22	2.16	0.61	0.18	0.61	14084	33585	6040	13347
80	1	1	6	5	339I10	76	8445	11745	150	156	716	10	3	5490	10372	14491.9	428	939	3782.35	78.8	21.2	3.8	5062	9944	1.45	9646	16351	17203.5	581	837	967.77	100	100	7.7	9065	15770	9.97	1.79	1.59	1.77	2.26	2.05	0.33	0.08	0.84	14127	25714	5490	10372
81	1	1	6	6	11C5	78	8820	11745	150	154	681	10	3	1940	2571	1953.14	289	325	210.24	100	98.1	0	1651	2282	9.23	3386	4386	3168.06	395	461	365.54	100	100	0	2991	3991	9.26	1.81	1.75	1.78	2.12	1.24	0.71	0.19	0.86	4642	6273	1940	2571
82	1	1	6	7	157H4	89	9190	11735	130	108	681	18	3	733	881	613.28	256	298	206.59	69.4	52.8	0	477	625	3.55	1327	1383	733.23	303	397	551.64	72.2	43.5	0	1024	1080	2.41	2.15	1.73	1.9	2.86	4.26	0.97	0.66	1.1	1501	1705	733	881
83	1	1	6	8	285H4	90	9560	11715	160	180	681	39	3	643	850	563.18	351	379	214.5	61.1	45	0	292	499	3	905	1032	659.85	355	422	310.97	67.2	43.9	0	550	677	2.91	1.88	1.36	1.45	1.66	1.36	0.76	0.42	0.91	842	1176	643	850
84	1	1	6	9	810G21	91	9945	11745	100	60	812	10	3	6952	11580	12602	385	420	242.23	100	100	0	6567	11195	28.7	10455	18351	18852.8	399	490	535.81	100	100	8.3	10056	17952	19.51	1.53	1.6	1.52	1.91	1.61	0.9	0.36	0.61	16623	29147	6952	11580
85	1	1	6	10	452P23	92	10325	11745	100	60	812	13	3	29297	33936	20259	421	470	312.3	100	100	13.3	28876	33515	93.81	45809	43546	20048.6	488	598	643.99	100	100	31.7	45321	43058	71.13	1.57	1.28	1.36	1.42	0.37	0.93	0.89	0.65	74197	76573	29297	33936
86	1	1	6	11	512C24	93	10705	11745	100	60	812	17	3	956	1158	739.62	447	488	270.56	71.7	46.7	0	509	711	3.53	1250	1455	708.57	358	550	311.62	86.7	73.3	0	892	1097	4.01	1.75	1.54	1.74	3.65	12.24	0.72	0.57	0.81	1401	1808	956	1158
87	1	1	6	12	RP11-285E18	94	11075	11755	180	216	620	10	3	5883	10093	13132.6	763	851	477.61	100	99.5	1.9	5120	9330	12.32	7865	13109	14267.4	972	1119	617.1	100	100	4.2	6893	12137	12.75	1.35	1.3	1.42	1.98	2.07	0.14	0.02	0.43	12013	21467	5883	10093
88	1	1	6	13	182M20	101	11440	11755	190	250	585	1	3	8958	13213	13034.9	965	1083	548.05	97.2	96	2.8	7993	12248	16.35	14610	24256	20366.4	1284	1491	839.99	97.6	95.6	14	13326	22972	17.39	1.67	1.88	1.89	2.32	2.52	0.97	0.39	0.74	21319	35220	8958	13213
89	1	1	6	14	173B14	102	11820	11745	220	346	469	10	3	28134	30699	20078.1	1410	1723	976.84	87.9	86.1	11.8	26724	29289	28.8	51081	44018	23591.6	1897	2252	1319.3	89	87	38.7	49184	42121	38.72	1.84	1.44	1.58	2.73	12.62	1	0.72	0.88	75908	71410	28134	30699
90	1	1	6	15	29G8	103	12200	11755	170	196	585	10	3	2379	3036	2644.21	1268	1428	725.17	56.1	41.8	0	1111	1768	3.28	3622	4341	3806.81	1654	1824	914.96	58.7	50.5	0	1968	2687	3.96	1.77	1.52	1.66	2.23	1.93	0.62	0.19	0.82	3079	4455	2379	3036
91	1	1	7	1		Not Mine	6915	12095	180	216	620	41	3	4653	6128	7152.88	299	358	244.22	92.6	89.4	0	4354	5829	19.05	7642	11262	13325.8	432	575	702.91	91.7	88.4	3.7	7210	10830	10.87	1.66	1.86	1.65	3.01	8.28	0.93	0.25	0.73	11564	16659	4653	6128
92	1	1	7	2		Not Mine	7300	12100	200	293	550	32	1	251	301	213.68	296	437	1487.93	0	0	0	-44	5	0.17	347	420	333.21	372	871	4504.26	0	0	0	-24	48	0.08	0.56	9.6	1.32	4.27	16.82	0.94	0.36	-0.85	-70	53	251	301
93	1	1	7	3		Not Mine	7675	12105	180	216	620	27	3	4918	4612	1941.28	364	395	230.18	95.8	94.4	0	4554	4248	21.37	7327	6814	2997.9	410	460	276.33	97.2	95.8	0	6917	6404	26.51	1.52	1.51	1.52	5.59	56.21	1.28	0.69	0.6	11471	10652	4918	4612
94	1	1	7	4		Not Mine	8055	12105	100	60	812	25	3	6116	10884	13636	516	585	344.15	100	100	3.3	5600	10368	17.77	11404	18725	17720.5	723	797	462.46	100	100	6.7	10681	18002	24.66	1.91	1.74	1.87	2.27	1.74	0.62	0.23	0.93	16281	28370	6116	10884
95	1	1	7	5		Not Mine	8435	12105	230	384	504	24	3	6127	6254	6508.46	533	1062	4274.68	60.4	17.7	0.5	5594	5721	1.43	9033	10048	11097.7	730	955	1203.36	78.9	74.2	1.6	8303	9318	7.51	1.48	1.63	1.53	1.97	1.86	0.71	0.17	0.57	13897	15039	6127	6254
96	1	1	7	6		Not Mine	8820	12120	200	293	550	10	1	309	350	212.59	317	366	243.12	14.7	4.4	0	-7	33	1.27	471	577	694.86	463	538	345.86	13.3	4.4	0	8	114	1.36	-1	3.45	1.42	2.77	5.77	1.15	0.12	0	0	147	309	350
97	1	1	7	7		Not Mine	9180	12120	200	293	550	13	1	239	289	197.84	340	399	273.23	7.2	0.7	0	-100	-50	0.87	311	375	249.45	430	531	422.9	4.4	0.7	0	-118	-54	0.74	1.18	1.08	1.38	3.8	7.33	0.93	0.54	0.24	-220	-106	239	289
98	1	1	7	8		Not Mine	9560	12115	210	312	469	14	3	2292	2353	1466.23	486	661	544.19	79.8	68.6	0	1806	1867	4.21	3007	3022	1843.16	697	865	771.97	76.9	63.8	0	2310	2325	3.9	1.28	1.25	1.28	1.35	0.64	1.06	0.71	0.36	4116	4192	2292	2353
99	1	1	7	9		Not Mine	9940	12115	210	312	469	13	3	5849	5111	2466.62	874	1348	1157.39	82.4	76.3	0	4975	4237	5.05	6053	5573	2836.75	1167	1599	1389.15	80.4	71.2	0	4886	4406	4.36	0.98	1.04	1.01	1.09	0.59	1.05	0.83	-0.03	9861	8643	5849	5111
100	1	1	7	10		Not Mine	10310	12115	230	378	469	14	3	4865	4412	2446.71	943	1615	1304.29	76.5	66.9	0	3922	3469	3.73	5170	4726	2532.39	1391	1922	1540.73	74.6	59	0	3779	3335	3.36	0.96	0.96	0.97	1.87	11.64	0.89	0.74	-0.05	7701	6804	4865	4412
101	1	1	7	11		Not Mine	10685	12115	220	332	504	14	3	6036	5397	2821.91	1033	1526	1216.88	80.4	76.2	0	5003	4364	4.96	6974	6728	5103.86	1410	1891	1535.24	81.3	74.4	0.3	5564	5318	4.54	1.11	1.22	1.15	1.73	6.55	1.27	0.5	0.15	10567	9682	6036	5397
102	1	1	7	12		Not Mine	11055	12110	230	378	469	21	3	9629	9302	6800.02	1367	1816	1302.96	80.2	76.2	0	8262	7935	7.39	12099	13598	12991.8	1782	2264	1594.27	81	77	3.2	10317	11816	7.59	1.25	1.49	1.28	2.12	5.45	1.23	0.41	0.32	18579	19751	9629	9302
103	1	1	7	13		Not Mine	11455	12115	210	316	504	20	3	5247	4801	2754.21	1131	1234	735.2	78.5	73.1	0	4116	3670	7.14	5935	6329	7463.37	1468	1719	1166.66	76.3	71.8	0.9	4467	4861	5.09	1.09	1.32	1.08	1.72	3.79	1.15	0.18	0.12	8583	8531	5247	4801
104	1	1	7	14		Not Mine	11805	12125	230	384	504	10	3	7087	6547	4322.04	1198	1505	1091.34	78.4	71.6	0	5889	5349	6.49	7928	8068	7770.24	1705	1948	1429.88	74.2	66.4	1	6223	6363	5.54	1.06	1.19	1.08	1.42	1.53	1.21	0.45	0.08	12112	11712	7087	6547
105	1	1	7	15		Not Mine	12190	12115	210	312	469	13	3	3573	3371	1688.41	1644	1725	754.1	71.8	60.6	0	1929	1727	4.74	5164	4808	2628.01	2092	2191	947.66	72.4	67.3	0	3072	2716	5.45	1.59	1.57	1.53	1.9	2.87	1.25	0.64	0.67	5001	4443	3573	3371
106	1	1	8	1		Not Mine	6915	12475	180	216	620	37	3	4513	5591	6319.42	325	358	213.9	93.1	91.2	0.5	4188	5266	21.1	7778	10985	12789.6	399	497	569.14	95.8	92.6	2.8	7379	10586	13.67	1.76	2.01	1.76	3.02	5.75	0.54	0.07	0.82	11567	15852	4513	5591
107	1	1	8	2		Not Mine	7300	12490	200	293	550	20	1	288	352	259.35	295	339	240.17	18.8	6.1	0	-6	57	1.2	424	465	332.18	357	447	378.22	13.3	3.1	0	67	108	1.12	-9.57	1.89	1.69	3.43	7.38	0.71	0.3	0	60	165	288	352
108	1	1	8	3		Not Mine	7675	12485	180	216	620	23	3	4861	4413	2033.27	339	388	249.93	97.7	93.5	0	4522	4074	19.45	6531	5998	2591.05	430	477	302.64	98.6	95.8	0	6101	5568	21.58	1.35	1.37	1.36	1.81	2.2	1.05	0.68	0.43	10623	9642	4861	4413
109	1	1	8	4		Not Mine	8050	12485	170	196	585	23	3	1723	4723	9253.36	454	472	262.53	77	63.3	1	1269	4269	6.56	2524	10056	18167.4	479	585	584.82	79.1	59.2	7.1	2045	9577	4.32	1.61	2.24	1.72	6.41	25.05	0.17	0.01	0.69	3314	13846	1723	4723
110	1	1	8	5		Not Mine	8435	12475	240	408	504	29	3	5897	6108	6379.77	443	489	290.11	86	81.4	0.2	5454	5665	20.33	9657	11333	13604.8	486	649	470.38	87	82.1	2.7	9171	10847	20.53	1.68	1.91	1.68	2.12	1.88	1.14	0.28	0.75	14625	16512	5897	6108
111	1	1	8	6		Not Mine	8820	12490	200	293	550	14	1	356	380	211.8	328	392	244.67	16.4	2.7	0	28	52	1.46	435	496	322.38	473	567	525.23	7.8	1.7	0	-37	23	0.83	-1.36	0.44	1.19	2.47	3.24	0.89	0.34	0	-10	75	356	380
112	1	1	8	7		Not Mine	9180	12500	200	293	550	10	1	419	442	242.06	433	500	308.45	11.9	2.7	0	-13	9	1.36	515	585	326.32	605	682	461.53	7.8	0.7	0	-89	-19	1.12	6.43	-2.22	1.33	2.35	3.6	0.93	0.47	2.68	-104	-11	419	442
113	1	1	8	8		Not Mine	9565	12495	190	256	620	8	3	2312	2454	1015.92	807	900	467.92	87.9	75	0	1505	1647	4.94	3057	3280	1573.33	1066	1155	619.36	84	68.4	0	1991	2214	4.94	1.32	1.34	1.3	1.81	3.83	1.19	0.59	0.4	3496	3861	2312	2454
114	1	1	8	9		Not Mine	9930	12490	200	293	550	16	1	5583	5251	2353.02	1684	3019	8092.35	1.4	0.3	0	3899	3567	0.69	6188	6141	5303.76	2036	4004	9983.73	1.7	0.7	0.3	4152	4105	0.62	1.06	1.15	1.04	1.57	2.3	0.92	0.17	0.09	8051	7672	5583	5251
115	1	1	8	10		Not Mine	10310	12495	210	312	469	9	3	4649	4528	1702.52	2511	2517	846.4	73.7	59.3	0	2138	2017	5.49	5057	5008	1818.72	2907	2849	972.09	73.1	54.5	0	2150	2101	5.2	1.01	1.04	1.02	1.22	0.88	0.83	0.61	0.01	4288	4118	4649	4528
116	1	1	8	11		Not Mine	10690	12495	230	378	469	8	3	5374	5086	2122.09	2437	2515	828.51	73.5	65.6	0	2937	2649	6.49	6290	5976	2402.51	2943	3055	1117.25	76.2	65.1	0	3347	3033	5.63	1.14	1.14	1.14	1.88	3.63	1	0.78	0.19	6284	5682	5374	5086
117	1	1	8	12		Not Mine	11060	12485	230	378	469	19	3	8927	8633	4729.45	2665	2736	1012.82	81	77.2	0	6262	5968	8.81	11520	12011	9478.39	3576	3557	1175.79	81.7	78	1.3	7944	8435	9.8	1.27	1.41	1.28	2.09	5.64	1.19	0.35	0.34	14206	14403	8927	8633
118	1	1	8	13		Not Mine	11435	12495	220	332	504	9	3	5252	4855	2182.85	1741	1854	873.58	77.1	70.5	0	3511	3114	6.01	6178	5850	2872.94	2249	2481	1255.34	75.9	65.1	0	3929	3601	4.92	1.12	1.16	1.12	1.28	1.13	1.12	0.73	0.16	7440	6715	5252	4855
119	1	1	8	14		Not Mine	11820	12485	210	312	469	19	3	6294	5801	2697.24	1933	1965	1056.07	77.9	74	0	4361	3868	5.96	7566	7002	3317.73	2229	2319	1286.68	77.6	72.1	0	5337	4773	5.88	1.22	1.23	1.22	1.8	6.54	1.09	0.79	0.29	9698	8641	6294	5801
120	1	1	8	15		Not Mine	12190	12495	190	250	585	8	3	4026	4018	1660.18	2018	2063	755.86	83.2	66	0	2008	2000	5.33	5177	5499	5677.55	2474	2574	995.51	83.6	69.6	0.8	2703	3025	5.2	1.35	1.51	1.31	1.67	2.3	0.78	0.05	0.43	4711	5025	4026	4018
121	1	1	9	1		Not Mine	6910	12845	210	312	469	44	3	2984	4145	4017.76	299	349	254.67	87.8	82.1	0	2685	3846	11.72	4304	6567	9248.15	406	554	912.24	78.8	67.3	1.3	3898	6161	4.72	1.45	1.6	1.41	1.74	1.7	1.2	0.27	0.54	6583	10007	2984	4145
122	1	1	9	2		Not Mine	7290	12850	200	293	550	37	1	314	345	199.63	317	380	538.48	0.7	0	0	-2	28	0.58	368	449	414.69	347	543	2846.21	0.7	0	0	21	102	0.13	-7	3.64	1.61	3.93	7.2	1	0.23	0	18	130	314	345
123	1	1	9	3		Not Mine	7675	12845	180	216	620	36	3	5118	4696	2312.85	315	368	409	94.4	90.7	0	4803	4381	12.51	7564	6591	3126.54	368	613	2725.25	79.6	68.5	0	7196	6223	2.78	1.5	1.42	1.46	1.87	3.82	1.15	0.72	0.58	11999	10604	5118	4696
124	1	1	9	4		Not Mine	8050	12845	130	108	681	36	3	3648	7618	12112.6	369	416	264.5	96.3	94.4	1.9	3279	7249	13.79	7084	13535	16753.9	398	460	360.83	100	99.1	6.5	6686	13137	19.63	2.04	1.81	2.08	2.84	2.51	0.59	0.18	1.03	9965	20386	3648	7618
125	1	1	9	5		Not Mine	8425	12845	240	408	504	36	3	6232	7864	10607.5	425	470	300.19	87.3	84.8	2	5807	7439	20.76	10578	13048	14554.2	512	588	388.49	89.7	86.5	3.7	10066	12536	27.23	1.73	1.69	1.72	2.32	2.82	0.76	0.31	0.79	15873	19975	6232	7864
126	1	1	9	6		Not Mine	8800	12860	200	293	550	23	1	351	406	296.2	316	390	278.9	18.8	5.5	0	35	90	1.26	450	591	589.64	484	608	509.6	10.6	4.4	0	-33	107	0.88	-0.97	1.19	0.94	2.17	3.1	0.91	0.21	0	1	197	351	406
127	1	1	9	7		Not Mine	9180	12870	200	293	550	13	1	421	463	266.34	452	496	289.3	12.6	3.8	0	-30	11	1.46	571	655	572.53	648	715	510.51	8.9	1.4	0	-76	7	1.12	2.48	0.64	1.32	3.95	13.66	1.12	0.27	1.31	-108	18	421	463
128	1	1	9	8		Not Mine	9565	12855	170	208	620	23	3	2633	2802	1235.63	815	870	447.52	92.3	84.1	0	1818	1987	5.88	3732	3922	1636.29	1014	1094	510.42	94.2	86.5	0	2718	2908	7.31	1.5	1.46	1.49	1.64	1.54	0.96	0.53	0.58	4536	4895	2633	2802
129	1	1	9	9		Not Mine	9940	12845	190	250	585	33	3	5992	5425	2194.95	1857	2908	7627.99	1.6	0	0	4135	3568	0.79	7333	6814	2885.71	2297	3714	8406.6	6.8	0	0	5036	4517	0.87	1.22	1.27	1.22	1.47	1.93	1.09	0.69	0.28	9171	8085	5992	5425
130	1	1	9	10		Not Mine	10310	12845	210	312	469	34	3	4826	4582	1887.89	2606	2637	817.63	72.1	61.9	0	2220	1976	5.9	5900	5510	2183.98	3358	3352	1008.84	72.4	59.9	0	2542	2152	5.85	1.15	1.09	1.17	2.18	7.27	1	0.74	0.2	4762	4128	4826	4582
131	1	1	9	11		Not Mine	10695	12875	250	448	384	6	3	5070	5062	2158.99	2496	2552	838.37	76.3	59.8	0	2574	2566	6.05	6181	6587	3778.57	3319	3272	948.03	71.2	61.4	0	2862	3268	6.52	1.11	1.27	1.16	1.38	1.23	1.02	0.34	0.15	5436	5834	5070	5062
132	1	1	9	12		Not Mine	11050	12875	270	526	349	15	3	7230	8960	8124.43	2507	2565	840.79	82.7	76.4	1	4723	6453	8.6	9039	12325	11807.2	3459	3511	1173.46	80.2	72.1	2.1	5580	8866	7.7	1.18	1.37	1.22	1.48	1.24	0.64	0.19	0.24	10303	15319	7230	8960
133	1	1	9	13		Not Mine	11445	12875	200	276	620	6	3	6078	5943	2079.44	2012	2113	809.14	89.5	83.7	0	4066	3931	7.51	7539	7494	3102.55	2675	2815	975.51	92.8	84.8	0	4864	4819	7.73	1.2	1.23	1.18	1.4	1.38	1.03	0.47	0.26	8930	8750	6078	5943
134	1	1	9	14		Not Mine	11820	12865	230	378	469	14	3	6569	6641	5552.3	2145	2339	956.04	80.2	68.5	0.5	4424	4496	6.87	8526	9535	10010.6	2557	2768	1089.02	82.3	75.1	2.1	5969	6978	7.83	1.35	1.55	1.34	3.04	22.2	0.59	0.11	0.43	10393	11474	6569	6641
135	1	1	9	15		Not Mine	12190	12855	210	312	469	23	3	3478	3555	1583.59	2159	2230	771.77	64.7	45.2	0	1319	1396	4.51	4768	5152	3423.7	2611	2724	925.78	70.8	55.1	0	2157	2541	5.15	1.64	1.82	1.6	2.1	2.21	1.36	0.39	0.71	3476	3937	3478	3555
136	1	2	1	1	459P23	47	12580	9935	170	196	585	79	3	6330	8339	8246.22	289	320	204.51	98.5	98	0	6041	8050	30.95	8983	13604	15337.1	330	383	342.81	99.5	99.5	4.1	8653	13274	26.2	1.43	1.65	1.57	1.98	1.75	1.13	0.37	0.52	14694	21324	6330	8339
137	1	2	1	2	501G6	48	12945	9915	220	332	504	58	3	6923	8941	9997.69	388	540	451.92	85.2	80.1	0.9	6535	8553	15.32	14505	18522	17813.7	460	738	740.36	86.7	81	5.7	14045	18062	19.59	2.15	2.11	2.11	5.63	44.11	1.02	0.33	1.1	20580	26615	6923	8941
138	1	2	1	3	459J23	49	13340	9945	130	108	681	90	3	1118	1200	585.08	335	384	257.42	87	64.8	0	783	865	4.34	1548	1834	954.44	410	493	343.88	92.6	78.7	0	1138	1424	4.5	1.45	1.65	1.61	1.76	0.74	1.14	0.48	0.54	1921	2289	1118	1200
139	1	2	1	4	468L10	1	13710	9865	130	108	681	16	3	4622	5746	3663.78	275	318	212.16	100	100	0	4347	5471	21.78	6674	9676	9017.03	371	449	454.43	100	100	0.9	6303	9305	14.69	1.45	1.7	1.46	1.79	1.04	1.22	0.25	0.54	10650	14776	4622	5746
140	1	2	1	5	2A19	2	14090	9865	150	154	681	20	3	1102	1285	836.26	278	312	202.68	89	82.5	0	824	1007	5.44	1857	2192	1199.48	333	389	342.31	99.4	94.2	0	1524	1859	5.42	1.85	1.85	1.87	3.19	9.72	1.06	0.55	0.89	2348	2866	1102	1285
141	1	2	1	6	318C5	3	14465	9865	160	172	716	20	3	2950	3534	2284.83	250	296	237.95	99.4	97.1	0	2700	3284	12.4	5491	5970	3385.02	309	572	2705.46	85.5	45.3	0	5182	5661	2.03	1.92	1.72	1.84	1.96	0.95	0.83	0.31	0.94	7882	8945	2950	3534
142	1	2	1	7	213F11	4	14840	9855	180	230	585	18	3	11368	13091	10251.8	376	591	562.35	95.7	92.6	1.7	10992	12715	20.22	22547	26924	17459.6	430	785	816.41	97	94.3	10.4	22117	26494	27.62	2.01	2.08	2.04	3.06	4.61	0.87	0.26	1.01	33109	39209	11368	13091
143	1	2	1	8	13B15	5	15210	9865	190	250	585	16	3	3683	3503	1868.54	440	568	626.28	84.4	80	0	3243	3063	5.88	6988	6470	3065.62	592	942	1267.52	88	80	0	6396	5878	5.51	1.97	1.92	1.94	5.09	15.44	1.31	0.64	0.98	9639	8941	3683	3503
144	1	2	1	9	261A1	6	15580	9865	170	196	585	12	3	1046	1282	1110.85	283	333	227.44	82.7	68.4	0	763	999	4.6	1695	2177	1801.99	350	392	244.29	93.9	91.3	0	1345	1827	6.94	1.76	1.83	1.78	2.6	3.01	0.74	0.21	0.82	2108	2826	1046	1282
145	1	2	1	10	326D19	13	15950	9875	170	196	585	19	3	10821	12672	9923.48	273	318	218.49	100	100	0.5	10548	12399	49.53	21639	23652	15122.4	354	430	364.89	100	100	3.6	21285	23298	59.3	2.02	1.88	1.98	2.21	0.92	1.29	0.71	1.01	31833	35697	10821	12672
146	1	2	1	11	223F20	15	16320	9865	150	154	681	9	3	3394	3865	2486.92	255	295	198.42	98.7	95.5	0	3139	3610	17.11	6614	7008	4343.06	298	359	318.19	99.4	98.1	0	6316	6710	20.79	2.01	1.86	1.84	2.37	3.82	1.14	0.43	1.01	9455	10320	3394	3865
147	1	2	1	12	298H15	17	16700	9875	210	312	469	19	3	15632	18201	14875.8	331	611	673.95	96.5	90.7	2.9	15301	17870	23.19	29531	33234	22507.3	434	861	1000.38	96.5	91	19.6	29097	32800	29.52	1.9	1.84	1.96	2.46	2.5	1.22	0.65	0.93	44398	50670	15632	18201
148	1	2	1	13	37K18	19	17065	9875	120	88	812	20	3	6809	11849	10813.9	470	583	442.77	100	100	0	6339	11379	15.38	10921	18576	16824.7	612	810	675.36	100	100	3.4	10309	17964	16.17	1.63	1.58	1.59	2.12	1.98	0.45	0.08	0.7	16648	29343	6809	11849
149	1	2	1	14	335P18	21	17450	9885	150	154	681	29	3	3958	4307	3394.51	309	351	221.86	91.6	82.5	0	3649	3998	17.84	8455	10259	7569.5	394	477	537.41	98.7	93.5	0	8061	9865	15.73	2.21	2.47	2.58	6.43	35.34	1.52	0.47	1.14	11710	13863	3958	4307
150	1	2	1	15	BAC A	119	17830	9880	200	293	550	25	1	273	323	234.25	245	314	421.59	8.9	1.4	0	28	78	0.65	290	323	209.58	300	735	4293.81	0	0	0	-9	23	0.07	-0.36	0.29	0.69	1.2	1.35	0.58	0.42	0	18	101	273	323
151	1	2	2	1	459P23	47	12580	10305	170	196	585	74	3	5721	8044	7638.35	329	368	222.89	99	98	0	5392	7715	25.67	8427	12447	13068.6	412	447	267.38	99.5	99	2	8015	12035	31.52	1.49	1.56	1.47	1.79	1.18	1.11	0.42	0.57	13407	19750	5721	8044
152	1	2	2	2	501G6	48	12945	10315	240	408	504	83	3	6105	6790	6192.06	638	731	491.33	91.4	82.8	0	5467	6152	12.43	12439	14508	14741.4	792	993	793.63	88.5	81.9	3.9	11647	13716	15.67	2.13	2.23	2.07	2.28	2.36	1.82	0.58	1.09	17114	19868	6105	6790
153	1	2	2	3	459J23	49	13330	10315	130	108	681	84	3	1341	1443	558.46	553	616	336.25	84.3	63	0	788	890	3.99	1649	1728	647.11	673	747	464.52	82.4	52.8	0	976	1055	3.55	1.24	1.19	1.22	7.44	60.67	0.93	0.65	0.31	1764	1945	1341	1443
154	1	2	2	4	468L10	1	13710	10245	110	78	777	19	3	4588	6769	5339.05	355	384	241.79	98.7	98.7	0	4233	6414	18.98	7058	11097	11258.9	416	489	460.16	100	100	1.3	6642	10681	15.34	1.57	1.67	1.57	5.98	36.79	1.29	0.37	0.65	10875	17095	4588	6769
155	1	2	2	5	2A19	2	14080	10240	200	293	550	12	1	853	1009	861.71	310	428	794.96	35.2	7.5	0	543	699	1.07	1385	1649	1305.89	378	560	1064.1	47.4	15.7	0	1007	1271	1.3	1.85	1.82	1.85	2.84	6.16	0.82	0.3	0.89	1550	1970	853	1009
156	1	2	2	6	318C5	3	14460	10235	170	196	585	13	3	2928	3243	2295.17	268	519	2460.56	56.6	11.7	0	2660	2975	1.19	5084	5313	3365.55	346	618	1565.01	84.2	69.4	0	4738	4967	3.25	1.78	1.67	1.72	12.26	138.07	1.1	0.56	0.83	7398	7942	2928	3243
157	1	2	2	7	213F11	4	14850	10245	210	312	469	31	3	9508	10822	10641.3	533	702	541.19	90.1	83.7	1.3	8975	10289	17.57	19177	22079	18292.3	727	1006	865.47	93.3	86.5	9	18450	21352	22.16	2.06	2.08	2.08	2.92	5.4	1.35	0.62	1.04	27425	31641	9508	10822
158	1	2	2	8	13B15	5	15210	10235	190	250	585	13	3	3371	3156	1568.13	600	675	411.73	84.4	79.6	0	2771	2556	8.19	6729	6129	2952.84	887	1070	909.25	85.6	81.2	0	5842	5242	7.4	2.11	2.05	2.09	10.87	125.48	1.63	0.75	1.08	8613	7798	3371	3156
159	1	2	2	9	261A1	6	15590	10235	170	196	585	18	3	1016	1322	1359.51	333	384	258.65	80.1	61.2	0	683	989	3.93	2020	2406	1963.86	468	625	907.94	71.4	37.2	0	1552	1938	2.22	2.27	1.96	2.22	2.98	3.81	0.48	0.11	1.18	2235	2927	1016	1322
160	1	2	2	10	326D19	13	15945	10245	160	172	716	14	3	9952	13122	11459.4	413	463	291.13	100	100	1.2	9539	12709	34.18	20068	25091	17767.3	505	675	891.82	100	100	8.1	19563	24586	22.5	2.05	1.93	2.09	2.14	0.69	1.18	0.57	1.04	29102	37295	9952	13122
161	1	2	2	11	223F20	15	16325	10235	140	124	716	5	3	4199	4656	3587.53	309	373	255.74	99.2	97.6	0	3890	4347	16.42	8342	9494	8547.79	424	528	888.9	99.2	96.8	1.6	7918	9070	9.38	2.04	2.09	2.03	2.48	1.87	1.54	0.42	1.03	11808	13417	4199	4656
162	1	2	2	12	298H15	17	16700	10265	210	312	469	34	3	13369	16437	13683.5	618	856	696.53	96.2	89.7	1.9	12751	15819	19.19	27130	32369	22088.2	826	1218	1004.14	95.2	88.1	20.8	26304	31543	27.02	2.06	1.99	2.08	4.73	30.37	1.31	0.66	1.04	39055	47362	13369	16437
163	1	2	2	13	37K18	19	17065	10255	130	112	716	24	3	6702	12572	15417.9	841	946	505.96	100	100	2.7	5861	11731	13.25	11743	20762	20098.6	1213	1403	1061.16	100	100	12.5	10530	19549	11.07	1.8	1.67	1.76	2.25	1.95	0.7	0.29	0.85	16391	31280	6702	12572
164	1	2	2	14	335P18	21	17440	10265	110	78	777	34	3	7128	7681	3014.95	489	525	290.01	100	100	0	6639	7192	24.58	9685	11324	4057.5	664	759	659.41	100	100	0	9021	10660	14.69	1.36	1.48	1.56	1.52	0.29	1.13	0.7	0.44	15660	17852	7128	7681
165	1	2	2	15	BAC A	119	17830	10240	200	293	550	12	1	286	325	190.78	303	357	232.23	13.3	2.7	0	-16	22	1.23	405	506	646.43	352	422	326.88	14	3.8	0	53	154	1.24	-3.12	7	2.03	3.38	4.42	1.71	0.25	0	36	176	286	325
166	1	2	3	1	459P23	47	12580	10665	170	196	585	59	3	5910	10107	13292.4	379	424	253.02	96.4	93.9	2	5531	9728	23.36	9035	15587	18629.2	467	522	361.03	96.9	96.4	8.7	8568	15120	25.03	1.55	1.55	1.55	2.22	3.96	0.85	0.36	0.63	14099	24848	5910	10107
167	1	2	3	2	501G6	48	12955	10675	220	332	504	69	3	7436	7835	6085.32	697	830	545.4	95.8	89.2	0	6739	7138	13.63	14117	17181	16052.8	942	1093	738.22	92.8	89.5	5.7	13175	16239	19.12	1.96	2.28	1.97	2.84	9	1.53	0.33	0.97	19914	23377	7436	7835
168	1	2	3	3	459J23	49	13340	10665	150	154	681	61	3	1186	1354	763.74	621	680	346.66	62.3	39.6	0	565	733	3.42	1430	1539	716.12	787	852	414.83	62.3	38.3	0	643	752	3.45	1.14	1.03	1.07	1.55	2.09	0.66	0.49	0.19	1208	1485	1186	1354
169	1	2	3	4	468L10	1	13720	10615	110	78	777	24	3	5411	7912	9442.43	406	441	264.47	100	100	1.3	5005	7506	20.46	7458	11791	12303.2	465	547	370.45	100	100	2.6	6993	11326	20.13	1.4	1.51	1.35	1.95	1.89	0.29	0.05	0.48	11998	18832	5411	7912
170	1	2	3	5	2A19	2	14075	10625	160	172	716	19	3	1081	1317	1028.19	322	367	222.99	89	73.8	0	759	995	4.85	1713	2039	1407.29	398	504	574.27	84.9	57.6	0	1315	1641	2.98	1.73	1.65	1.68	2.09	1.73	0.69	0.26	0.79	2074	2636	1081	1317
171	1	2	3	6	318C5	3	14460	10605	150	154	681	13	3	3223	3823	2468.03	319	355	225.24	98.7	96.8	0	2904	3504	14.31	5492	6386	3662.64	418	521	636.93	96.8	93.5	0	5074	5968	8.62	1.75	1.7	1.77	1.92	0.88	1.18	0.64	0.81	7978	9472	3223	3823
172	1	2	3	7	213F11	4	14835	10605	190	256	620	13	3	11432	13100	10869.9	713	949	724.96	90.2	86.3	1.2	10719	12387	15.77	23613	27828	19496.5	1077	1451	1480.45	89.1	87.5	11.7	22536	26751	15.95	2.1	2.16	2.15	2.72	2.49	0.99	0.3	1.07	33255	39138	11432	13100
173	1	2	3	8	13B15	5	15210	10615	190	250	585	16	3	3604	3507	1747.4	658	741	383.31	87.2	81.6	0	2946	2849	9.4	7057	6391	2905.32	991	1112	621.94	88.4	85.6	0	6066	5400	11.35	2.06	1.9	1.98	2.39	2.58	1.43	0.73	1.04	9012	8249	3604	3507
174	1	2	3	9	261A1	6	15580	10625	150	154	681	20	3	959	1503	1225.91	379	420	249.61	89	68.8	0	580	1124	3.84	2113	2884	2509.85	557	637	439.51	94.2	76.6	0	1556	2327	4.81	2.68	2.07	2.04	3.25	4.09	0.65	0.1	1.42	2136	3451	959	1503
175	1	2	3	10	326D19	13	15955	10625	180	216	620	20	3	5318	11254	13931.3	443	531	374.86	99.1	97.2	2.8	4875	10811	14.19	11762	22072	21053.2	613	726	526.56	99.5	98.1	12	11149	21459	22.34	2.29	1.98	2.26	2.9	2.32	0.85	0.32	1.19	16024	32270	5318	11254
176	1	2	3	11	223F20	15	16320	10625	150	154	681	19	3	4136	4182	2355.37	354	398	241.18	98.7	98.1	0	3782	3828	17.15	6814	6979	3601.94	476	556	369.02	99.4	98.7	0	6338	6503	18.47	1.68	1.7	1.78	2.46	5.5	1.21	0.63	0.74	10120	10331	4136	4182
177	1	2	3	12	298H15	17	16700	10635	210	312	469	29	3	14320	17653	14670.1	739	958	730.15	95.5	87.5	2.6	13581	16914	19.61	30431	34344	22507.4	1057	1420	1197.18	95.5	90.7	23.4	29374	33287	25.42	2.16	1.97	2.17	2.87	3.89	1.13	0.55	1.11	42955	50201	14320	17653
178	1	2	3	13	37K18	19	17070	10635	110	78	777	29	3	7888	12027	9074.76	949	1040	478.63	100	100	0	6939	11078	16.48	14013	21600	17619	1354	1467	715.56	100	100	7.7	12659	20246	19.58	1.82	1.83	1.77	2.2	1.61	0.63	0.11	0.87	19598	31324	7888	12027
179	1	2	3	14	335P18	21	17440	10645	130	108	681	39	3	5950	6108	3393.08	603	661	331.48	94.4	92.6	0	5347	5505	17.95	8620	10934	9303.15	755	860	501.75	100	100	1.9	7865	10179	17.18	1.47	1.85	1.65	2.55	4.21	1.26	0.21	0.56	13212	15684	5950	6108
180	1	2	3	15	BAC A	119	17830	10600	200	293	550	10	1	389	416	241.94	378	414	238.94	18.8	5.1	0	11	38	1.63	495	565	346.99	406	453	257.12	29.7	11.3	0	89	159	1.93	8.09	4.18	2.01	3.34	5.25	0.94	0.43	3.02	100	197	389	416
181	1	2	4	1	MRV2	111	12580	11005	150	154	681	25	3	1572	1817	904.85	447	508	324.1	90.9	74.7	0	1125	1370	4.85	14211	15388	7592.09	579	663	427.77	98.7	98.1	0	13632	14809	33.22	12.12	10.81	11.43	14.24	17.96	6.91	0.68	3.6	14757	16179	1572	1817
182	1	2	4	2	ALFA1-1	113	12960	11000	200	293	550	23	1	570	621	320.7	596	768	627.83	5.1	0.3	0	-25	25	0.91	1122	1217	592.78	772	1038	846.77	22.2	2.7	0	350	445	1.33	-13.46	17.8	4.34	8.62	17.85	1.41	0.59	0	324	470	570	621
183	1	2	4	3	VECT	110	13315	11005	160	172	716	24	3	1257	1279	563.33	579	609	318.25	73.3	52.3	0	678	700	3.95	2708	2549	1253.75	711	782	453.61	79.7	70.3	0	1997	1838	5.97	2.95	2.63	2.77	2.9	1.79	1.95	0.77	1.56	2675	2538	1257	1279
184	1	2	4	4	99O6	56	13705	10935	160	172	716	46	3	5731	8220	9913.32	457	525	314.92	98.8	97.7	2.3	5274	7763	18.2	11449	16175	14629.9	654	768	478.18	98.3	98.3	4.7	10795	15521	23.94	2.05	2	2.04	2.36	1.55	0.66	0.2	1.03	16069	23284	5731	8220
185	1	2	4	5	121J6	57	14090	10955	210	312	469	31	3	10602	9168	4775.64	445	614	521.34	91.3	88.1	0	10157	8723	20.34	15431	13940	8147.83	701	901	686.73	90.7	89.1	0	14730	13239	22.47	1.45	1.52	1.45	1.65	1.18	1.43	0.7	0.54	24887	21962	10602	9168
186	1	2	4	6	286B9	58	14460	10955	190	250	585	29	3	6959	11466	13663.5	513	589	367.65	96.8	95.6	4	6446	10953	18.93	14330	21593	18973.7	790	952	787.31	97.6	94.8	10.8	13540	20803	18.2	2.1	1.9	2.1	3.24	12.33	0.69	0.25	1.07	19986	31756	6959	11466
187	1	2	4	7	452L13	59	14820	10970	200	293	550	11	1	713	1002	949.46	573	717	535.73	30	12.6	0	140	429	1.33	1338	1745	1605.61	873	1139	875.14	34.8	18.1	0	465	872	1.53	3.32	2.03	2.25	3.29	4.67	1.25	0.55	1.73	605	1301	713	1002
188	1	2	4	8	457F14	60	15195	10955	180	216	620	26	3	6251	6811	4619.65	565	624	349.35	94.9	92.6	0	5686	6246	17.89	10035	11300	8026.08	887	1011	610.65	95.8	94.9	0.5	9148	10413	16.43	1.61	1.67	1.61	2.31	5.56	0.5	0.08	0.69	14834	16659	6251	6811
189	1	2	4	9	280J7	61	15580	10955	150	154	681	27	3	4836	8007	7799.13	454	509	302.53	99.4	98.7	0	4382	7553	15.99	10435	16788	16493.4	646	705	401.59	98.1	98.1	3.2	9789	16142	25.98	2.23	2.14	2.18	3.02	2.83	0.56	0.07	1.16	14171	23695	4836	8007
190	1	2	4	10	512J14	69	15950	10965	170	196	585	16	3	6171	10382	10710.9	499	554	352.73	96.9	95.9	0.5	5672	9883	17.49	43474	41616	22299	713	818	605.72	100	99.5	34.7	42761	40903	71.77	7.54	4.14	6.96	7.68	8.09	1.46	0.49	2.91	48433	50786	6171	10382
191	1	2	4	11	393H6	71	16320	10965	130	108	681	16	3	4043	8691	10190.7	436	482	273.02	100	100	0.9	3607	8255	14.81	7959	17746	18954	594	658	348.99	100	100	8.3	7365	17152	22.81	2.04	2.08	2.12	2.36	1.04	1.5	0.65	1.03	10972	25407	4043	8691
192	1	2	4	12	117N4	73	16695	10975	150	156	716	6	3	6890	8204	4447.16	680	888	672.46	100	100	0	6210	7524	10.25	11841	15342	10677.6	936	1256	1053.88	100	100	1.9	10905	14406	11.24	1.76	1.91	1.8	2.13	1.35	0.61	0.06	0.81	17115	21930	6890	8204
193	1	2	4	13	490B20	75	17065	10975	120	88	812	9	3	7404	10626	8879.11	838	987	1293.48	100	100	0	6566	9788	5.72	13728	20516	14517.8	1194	1355	1281.88	100	100	4.5	12534	19322	10.71	1.91	1.97	2.03	2.36	1.43	0.38	0.06	0.93	19100	29110	7404	10626
194	1	2	4	14	335N6	77	17445	10985	120	88	812	4	3	1119	1467	1195.8	569	616	318.84	67	44.3	0	550	898	3.51	1877	2385	1831.02	722	822	595.55	75	48.9	0	1155	1663	3.15	2.1	1.85	1.94	5.64	19.76	0.66	0.19	1.07	1705	2561	1119	1467
195	1	2	4	15	ALFA1-3	115	17815	10965	210	316	504	17	3	1207	1284	804.34	385	412	228.93	77.2	65.2	0	822	899	5.27	7160	7655	5680.61	449	530	512.05	84.2	81	0	6711	7206	13.98	8.16	8.02	8.25	10.33	20.07	5.82	0.68	3.03	7533	8105	1207	1284
196	1	2	5	1	MRV2	111	12580	11375	150	154	681	20	3	1828	1994	914.44	689	769	512.53	81.2	53.2	0	1139	1305	3.57	14628	15925	8268.74	902	1026	775.02	99.4	99.4	0	13726	15023	18.87	12.05	11.51	11.93	16.46	34.94	6.95	0.59	3.59	14865	16328	1828	1994
197	1	2	5	2	ALFA1-1	113	12950	11380	200	293	550	24	1	440	464	227.66	480	530	288.35	10.2	1	0	-39	-15	1.53	994	1071	584.34	632	703	440.46	44.7	23.5	0	362	439	2.26	-9.05	-27.44	7.08	12.67	18.22	2.12	0.68	0	322	423	440	464
198	1	2	5	3	VECT	110	13315	11395	180	216	620	39	3	916	988	544.32	429	477	280.43	63	44	0	487	559	3.27	1960	2113	1284.55	518	577	373.89	79.6	64.8	0	1442	1595	5.24	2.96	2.85	2.93	4.11	8.66	2.01	0.72	1.57	1929	2154	916	988
199	1	2	5	4	99O6	56	13705	11305	190	256	620	51	3	5273	6784	7777.28	495	562	336.85	93	91.4	0.4	4778	6289	15.65	10121	13045	13554.8	638	771	592.84	91	87.5	3.9	9483	12407	17.07	1.98	1.97	1.98	3.23	10.06	0.3	0.03	0.99	14261	18696	5273	6784
200	1	2	5	5	121J6	57	14080	11325	190	250	585	32	3	10987	11665	6675.04	787	963	910.95	99.6	98.8	0.4	10200	10878	12.06	17034	18891	11618.9	1163	1405	1117.15	99.2	96.8	3.2	15871	17728	15.25	1.56	1.63	1.55	1.68	0.86	0.69	0.16	0.64	26071	28606	10987	11665
201	1	2	5	6	286B9	58	14460	11315	210	312	469	43	3	5727	6778	7417.42	758	809	400.01	89.1	83.7	0.6	4969	6020	14.32	11840	14405	13690.8	1171	1248	571.85	88.8	85.6	2.9	10669	13234	20.7	2.15	2.2	2.13	3.68	14.74	1.28	0.48	1.1	15638	19254	5727	6778
202	1	2	5	7	452L13	59	14830	11325	150	154	681	32	3	1151	1567	1343.63	489	541	321.13	82.5	53.9	0	662	1078	3.58	2568	2918	1764.18	698	823	600.04	88.3	77.3	0	1870	2220	4.28	2.82	2.06	2.63	3.15	3.89	1.11	0.71	1.5	2532	3298	1151	1567
203	1	2	5	8	457F14	60	15205	11325	150	156	716	32	3	7568	10214	7950.38	424	466	291.48	100	100	0	7144	9790	25.96	11446	17339	13160	609	704	809.39	100	100	3.2	10837	16730	14.14	1.52	1.71	1.66	1.82	0.88	1.08	0.43	0.6	17981	26520	7568	10214
204	1	2	5	9	280J7	61	15570	11325	110	78	777	31	3	8365	14564	12979.2	450	508	309.79	100	100	1.3	7915	14114	27	21023	27558	18906.2	672	759	558.36	100	100	10.3	20351	26886	37.65	2.57	1.9	2.2	2.27	0.84	1.26	0.75	1.36	28266	41000	8365	14564
205	1	2	5	10	512J14	69	15960	11325	170	196	585	33	3	5809	9779	9081.85	404	444	276.88	98	95.9	0	5405	9375	20.98	42120	41906	22128.1	725	809	617.98	100	99.5	35.7	41395	41181	68.16	7.66	4.39	6.34	11.32	56.33	1.79	0.54	2.94	46800	50556	5809	9779
206	1	2	5	11	393H6	71	16320	11335	130	108	681	21	3	3846	8277	11237.4	443	485	280.73	100	100	0	3403	7834	13.7	7348	15325	17707.5	670	811	801.44	100	100	7.4	6678	14655	9.17	1.96	1.87	2.07	2.73	2.74	0.44	0.08	0.97	10081	22489	3846	8277
207	1	2	5	12	117N4	73	16680	11335	130	108	681	26	3	10769	15285	12656.5	587	668	429.43	100	100	3.7	10182	14698	25.08	22326	29100	19190.7	785	952	703.16	100	100	13.9	21541	28315	31.75	2.12	1.93	2.07	2.12	0.69	1.07	0.5	1.08	31723	43013	10769	15285
208	1	2	5	13	490B20	75	17065	11335	130	112	716	22	3	5870	9210	7855.23	582	686	1329.64	100	98.2	0	5288	8628	4.41	11675	19143	15973.8	857	1021	1347.87	100	100	5.4	10818	18286	8.66	2.05	2.12	2.11	2.63	2.02	0.62	0.09	1.03	16106	26914	5870	9210
209	1	2	5	14	335N6	77	17445	11345	140	124	716	11	3	898	1200	1110.83	419	464	273.52	64.5	41.9	0	479	781	3.28	1497	2006	1538.04	549	665	730.23	65.3	35.5	0	948	1457	2.05	1.98	1.87	2.34	6.58	29.2	0.34	0.06	0.98	1427	2238	898	1200
210	1	2	5	15	ALFA1-3	115	17795	11355	190	256	620	26	3	1367	1417	725.39	321	360	220.67	90.2	80.5	0	1046	1096	6.19	9004	8833	5312.22	466	593	791.14	93	89.1	0	8538	8367	11.38	8.16	7.63	7.88	9.52	11.13	5.89	0.65	3.03	9584	9463	1367	1417
211	1	2	6	1	MRV2	111	12580	11745	130	108	681	16	3	2274	2318	1046.64	760	808	401.14	86.1	72.2	0	1514	1558	5.67	19275	19429	9307.18	939	1022	507.3	100	100	0	18336	18490	38	12.11	11.87	12.22	14.41	10.78	7.43	0.7	3.6	19850	20048	2274	2318
212	1	2	6	2	ALFA1-1	113	12950	11760	200	293	550	29	1	432	466	260.7	558	617	331.67	6.1	1	0	-125	-91	1.3	1053	1105	597.4	705	776	429.31	47.1	20.5	0	348	400	2.45	-2.76	-4.35	6.28	28.35	114.74	1.55	0.46	0	222	308	432	466
213	1	2	6	3	VECT	110	13320	11735	130	108	681	4	3	1135	1172	580.88	434	495	329.05	69.4	51.9	0	701	738	3.45	2503	2655	1319.79	579	650	541.36	86.1	71.3	0	1924	2076	4.62	2.74	2.81	2.73	3.72	6.26	1.91	0.7	1.46	2625	2814	1135	1172
214	1	2	6	4	99O6	56	13700	11705	210	312	469	26	3	5234	8601	13118.8	497	550	325.97	98.1	94.2	3.2	4737	8104	16.06	10185	16302	18346.8	666	731	441.9	95.8	92.6	8	9519	15636	23.05	2.01	1.93	2.12	2.8	2.69	0.63	0.2	1.01	14256	23740	5234	8601
215	1	2	6	5	121J6	57	14085	11695	200	276	620	38	3	11268	10862	5666.86	891	1098	1052.11	94.2	90.9	0	10377	9971	10.71	16830	17033	10963.2	1322	1878	3973.42	88.8	81.5	2.5	15508	15711	4.24	1.49	1.58	1.49	1.69	0.98	0.97	0.25	0.58	25885	25682	11268	10862
216	1	2	6	6	286B9	58	14455	11705	230	384	504	27	3	4992	5784	6247.54	895	946	432.15	83.1	76	0	4097	4889	11.55	10506	11520	11129.6	1273	1400	865.66	81.5	72.7	1.6	9233	10247	12.14	2.25	2.1	2.16	2.66	2.91	1.01	0.32	1.17	13330	15136	4992	5784
217	1	2	6	7	452L13	59	14835	11695	130	112	716	38	3	1339	1708	1321.45	585	640	375.8	77.7	50.9	0	754	1123	3.56	2678	3290	2168.8	825	975	759.51	89.3	64.3	0	1853	2465	3.53	2.46	2.2	2.39	3.15	3.02	1.21	0.54	1.3	2607	3588	1339	1708
218	1	2	6	8	457F14	60	15195	11695	180	216	620	36	3	7953	9019	5746.19	527	589	433.91	98.6	98.1	0	7426	8492	18.33	11519	14116	9874.13	659	752	582.57	99.5	98.6	0.9	10860	13457	19.77	1.46	1.58	1.54	1.65	0.64	1.35	0.61	0.55	18286	21949	7953	9019
219	1	2	6	9	280J7	61	15580	11695	150	154	681	36	3	4735	7351	6927.16	487	538	308.03	99.4	97.4	0	4248	6864	15.37	10484	16603	16101.8	715	851	785.58	99.4	99.4	5.2	9769	15888	13.35	2.3	2.31	2.28	3.04	5.45	1.5	0.42	1.2	14017	22752	4735	7351
220	1	2	6	10	512J14	69	15950	11695	170	196	585	36	3	7104	12249	13235.2	442	479	259.26	99.5	98.5	1	6662	11807	27.4	51703	44375	21972.8	745	909	870.71	100	100	39.8	50958	43630	59.38	7.65	3.7	6.29	6.95	5.31	1.06	0.41	2.94	57620	55437	7104	12249
221	1	2	6	11	393H6	71	16310	11705	110	78	777	28	3	4784	8467	8221.13	452	506	311.81	100	100	0	4332	8015	15.34	10068	18009	17627	803	1003	1346.06	100	100	7.7	9265	17206	7.48	2.14	2.15	2.02	2.74	2.64	0.44	0.04	1.1	13597	25221	4784	8467
222	1	2	6	12	117N4	73	16680	11705	170	196	585	30	3	8634	13009	11116	595	721	469.93	100	100	1.5	8039	12414	18.37	19806	27990	20407.6	948	1049	683.73	100	100	14.8	18858	27042	28.97	2.35	2.18	2.3	2.41	1.05	1.17	0.4	1.23	26897	39456	8634	13009
223	1	2	6	13	490B20	75	17055	11695	120	88	812	39	3	6129	8827	6363.57	615	663	322.66	100	100	0	5514	8212	19	13015	17304	11311.3	880	981	698.36	100	100	0	12135	16424	18.64	2.2	2	2.08	2.32	1.28	0.66	0.14	1.14	17649	24636	6129	8827
224	1	2	6	14	335N6	77	17435	11715	150	156	716	19	3	853	1122	1095.81	338	396	252.98	69.2	50.6	0	515	784	3.37	1374	1823	1615.46	515	575	324.02	80.1	62.8	0	859	1308	4.24	1.67	1.67	1.79	2.35	2.88	0.79	0.29	0.74	1374	2092	853	1122
225	1	2	6	15	ALFA1-3	115	17795	11725	220	332	504	27	3	1273	1419	952.56	282	327	237.26	81.9	73.5	0	991	1137	5.37	8000	8722	6591.87	479	587	718.66	84.6	80.7	0	7521	8243	11.13	7.59	7.25	7.36	10.13	15.04	4.89	0.5	2.92	8512	9380	1273	1419
226	1	2	7	1		Not Mine	12575	12125	190	256	620	19	3	5082	4653	2061.8	1325	1419	753.79	82.4	80.1	0	3757	3328	6.74	5900	5902	3938.35	1613	1724	910.36	85.9	80.1	0	4287	4289	6.48	1.14	1.29	1.16	1.77	3.41	1.21	0.4	0.19	8044	7617	5082	4653
227	1	2	7	2		Not Mine	12940	12145	210	312	469	39	3	16373	15754	8446.44	1374	2016	1651.2	96.5	91.3	0	14999	14380	9.92	20529	21793	14851.5	1651	2332	1813.38	95.2	93.6	5.1	18878	20142	11.32	1.26	1.4	1.28	1.47	0.83	1.33	0.57	0.33	33877	34522	16373	15754
228	1	2	7	3		Not Mine	13315	12130	230	378	469	24	3	8371	10191	9153.15	1447	2444	2342.62	80.4	70.6	1.1	6924	8744	3.57	10832	13902	13111.4	1895	2773	2565.86	80.7	73.5	2.9	8937	12007	4.22	1.29	1.37	1.3	1.67	1.33	0.73	0.26	0.37	15861	20751	8371	10191
229	1	2	7	4		Not Mine	13690	12085	250	452	349	22	3	4371	4434	2309.06	1271	1548	1116.15	81.6	65.7	0	3100	3163	3.92	5138	5398	2852.89	1830	1976	1474.82	80.3	57.5	0	3308	3568	3.48	1.07	1.13	1.09	1.35	1.55	0.98	0.63	0.09	6408	6731	4371	4434
230	1	2	7	5		Not Mine	14075	12075	180	216	620	31	3	4909	5422	2306.71	1357	1355	685.49	95.8	92.1	0	3552	4065	7.16	5806	6929	5035.11	1854	1889	960.43	95.8	84.7	0	3952	5075	6.05	1.11	1.25	1.11	1.32	1.12	1.1	0.25	0.15	7504	9140	4909	5422
231	1	2	7	6		Not Mine	14455	12075	230	384	504	32	3	5395	5627	3412.83	1307	1632	1030.67	89.1	81.3	0	4088	4320	5.23	6798	7774	6509.59	1766	2357	3152.4	76.3	33.6	0.3	5032	6008	2.16	1.23	1.39	1.24	1.61	1.93	1.39	0.53	0.3	9120	10328	5395	5627
232	1	2	7	7		Not Mine	14820	12080	200	293	550	26	1	823	1025	870.45	868	1124	769.51	10.2	3.8	0	-44	157	1.07	1426	2085	2468.14	1154	1629	2973.18	6.8	5.1	0	272	931	0.48	-6.04	5.93	3.15	10.12	46.87	1.31	0.21	0	227	1088	823	1025
233	1	2	7	8		Not Mine	15190	12075	110	78	777	31	3	4383	8298	9889.64	637	706	420.84	100	97.4	0	3746	7661	10.41	11949	20355	18623.4	789	900	600.36	100	100	7.7	11160	19566	19.9	2.98	2.55	3.02	3.82	2.75	1.08	0.33	1.57	14906	27227	4383	8298
234	1	2	7	9		Not Mine	15570	12080	200	293	550	26	1	474	478	238.17	503	549	326.76	6.8	1.4	0	-28	-24	1.45	572	634	392.4	688	762	516.74	4.8	0.7	0	-115	-53	1.11	4	2.16	1.48	14.74	63.12	0.81	0.24	2	-145	-79	474	478
235	1	2	7	10		Not Mine	15940	12090	200	293	550	17	1	424	453	251.08	428	475	279.66	15.7	4.1	0	-3	25	1.52	579	697	746.29	615	841	1300	3.1	1	0	-35	82	0.45	9	3.28	1.19	4.77	12.6	1.2	0.16	3.17	-40	107	424	453
236	1	2	7	11		Not Mine	16320	12080	200	293	550	26	1	358	393	229.95	387	433	254.72	13.7	2.7	0	-28	6	1.41	456	761	1407.3	559	826	1835.51	3.8	2.7	0	-102	202	0.25	3.55	33.67	2.79	11.85	31.04	2.07	0.11	1.83	-132	208	358	393
237	1	2	7	12		Not Mine	16680	12090	200	293	550	23	1	367	404	233.1	427	486	295.16	8.9	2	0	-59	-22	1.24	449	765	1956.78	574	696	512.14	7.5	4.1	0	-124	191	0.88	2.08	-8.3	1.6	15.43	68.73	2.01	0.06	1.06	-185	168	367	404
238	1	2	7	13		Not Mine	17070	12090	200	293	550	16	1	369	416	245.2	410	471	295.27	12.6	2.4	0	-40	6	1.25	480	555	345.91	544	666	722.29	3.4	1	0	-63	11	0.66	1.56	1.83	1.34	4.57	11.98	0.8	0.32	0.64	-105	17	369	416
239	1	2	7	14		Not Mine	17430	12100	200	293	550	17	1	361	380	209.45	351	426	518.21	3.4	0	0	10	29	0.7	443	518	555.97	478	604	776.68	2.7	0.7	0	-34	40	0.57	-3.5	1.38	1.21	1.95	3.88	1.18	0.2	0	-25	69	361	380
240	1	2	7	15		Not Mine	17810	12090	200	293	550	19	1	316	347	207.84	320	357	216.66	16	5.5	0	-3	27	1.46	427	485	537.79	412	771	1608.36	0.7	0.7	0	15	73	0.27	-3.75	2.7	1.25	3.25	7.25	1.03	0.16	0	11	100	316	347
241	1	2	8	1		Not Mine	12570	12505	190	250	585	24	3	4699	4436	1531.09	1827	1893	716.18	84.4	76	0	2872	2609	6.56	5318	5100	1665.4	2069	2245	1208.95	82.4	66	0	3249	3031	4.4	1.13	1.16	1.13	3.83	21.23	0.95	0.76	0.18	6121	5640	4699	4436
242	1	2	8	2		Not Mine	12925	12525	220	332	504	49	3	6644	6928	4579.61	2793	2801	1267.56	80.4	69.3	0	3851	4135	5.24	7806	9379	9725.52	3056	3266	1649.42	79.2	67.8	2.1	4750	6323	4.73	1.23	1.53	1.27	1.82	1.99	0.47	0.05	0.3	8601	10458	6644	6928
243	1	2	8	3		Not Mine	13305	12505	240	408	504	29	3	8146	10743	8865.12	4535	4827	2015.77	68.9	46.6	0.5	3611	6208	4.04	10623	14761	13907.3	5238	5557	2396.2	72.5	54.4	4.7	5385	9523	4.43	1.49	1.53	1.36	1.91	2.12	0.61	0.15	0.58	8996	15731	8146	10743
244	1	2	8	4		Not Mine	13685	12475	210	316	504	13	3	4715	5126	2262.22	3333	3493	1233.03	53.5	24.7	0	1382	1793	3.82	5508	6960	6863.1	3919	4076	1306.3	58.5	30.1	0.3	1589	3041	4.22	1.15	1.7	1.3	2.03	3.83	0.85	0.08	0.2	2971	4834	4715	5126
245	1	2	8	5		Not Mine	14060	12445	170	196	585	37	3	3919	3904	957.4	2225	2234	848.36	82.1	50	0	1694	1679	4.62	4715	4803	1221.53	2523	2655	989.84	86.7	56.6	0	2192	2280	4.76	1.29	1.36	1.35	2.01	5.97	0.89	0.49	0.37	3886	3959	3919	3904
246	1	2	8	6		Not Mine	14455	12445	230	384	504	36	3	11288	11743	10176.8	2510	2602	1100.52	82.6	75.8	1.6	8778	9233	10.26	15907	19242	16781.4	3089	3322	1597.36	85.9	77.6	6.8	12818	16153	9.96	1.46	1.75	1.52	2.42	6.17	0.88	0.29	0.55	21596	25386	11288	11743
247	1	2	8	7		Not Mine	14820	12460	200	293	550	21	1	1586	1703	815.59	1802	1947	889.59	6.1	2	0	-215	-98	1.78	2275	2639	1882.9	2265	2492	1113.56	17.4	6.8	0	10	374	2.04	-0.05	-3.78	2.77	6.5	12.38	0.92	0.16	0	-206	275	1586	1703
248	1	2	8	8		Not Mine	15190	12445	130	108	681	36	3	4473	5876	4640.35	972	1038	499.65	96.3	92.6	0	3501	4904	8.95	12089	14756	11577	1269	1392	727.09	100	99.1	1.9	10820	13487	16.63	3.09	2.75	3.06	3.56	3.51	1.61	0.42	1.63	14321	18391	4473	5876
249	1	2	8	9		Not Mine	15560	12450	200	293	550	33	1	679	705	318.12	652	694	364.21	16	2.4	0	27	53	1.86	876	1074	1368.14	876	931	447.36	15.4	5.5	0	0	198	1.96	0	3.74	0.89	4.46	18.08	1.25	0.08	0	27	251	679	705
250	1	2	8	10		Not Mine	15940	12470	200	293	550	12	1	457	509	292.03	480	512	290.07	15.7	5.1	0	-22	29	1.58	632	707	529.86	614	673	443.05	14.7	3.4	0	18	93	1.43	-0.78	3.21	1.49	2.92	6.06	1.03	0.32	0	-5	122	457	509
251	1	2	8	11		Not Mine	16310	12470	200	293	550	16	1	433	499	506.7	402	454	274.68	17.1	6.1	0	31	97	1.58	466	576	559.82	477	558	412.9	13	3.1	0	-10	99	1.13	-0.35	1.02	0.96	2.05	3.02	0.74	0.45	0	20	196	433	499
252	1	2	8	12		Not Mine	16690	12470	200	293	550	12	1	370	394	221.95	380	415	237.62	13.7	3.1	0	-9	14	1.56	423	544	647.17	442	685	1281.7	2.4	1.4	0	-18	102	0.33	1.9	7.29	1.33	3.58	5.41	1.1	0.14	0.93	-29	116	370	394
253	1	2	8	13		Not Mine	17060	12460	200	293	550	24	1	324	342	207.95	313	358	240.02	15	3.8	0	11	29	1.35	412	529	544.13	345	501	929.99	3.4	2.4	0	67	184	0.44	6.09	6.34	2.16	3.84	5.88	1.06	0.16	2.61	78	213	324	342
254	1	2	8	14		Not Mine	17440	12460	200	293	550	22	1	299	339	206.64	354	466	635.12	0.3	0	0	-54	-14	0.47	385	581	1335.16	386	624	1541.51	1.7	1.7	0	0	195	0.25	0.02	-13	1.65	14.1	39.93	2.38	0.14	-5.78	-56	180	299	339
255	1	2	8	15		Not Mine	17810	12460	200	293	550	24	1	297	350	260.19	364	429	461.26	4.4	1	0	-66	-13	0.64	303	448	983.54	343	530	1125.17	1.4	1	0	-39	105	0.27	0.6	-7.5	1.38	3.9	10.44	0.83	0.05	-0.74	-107	91	297	350
256	1	2	9	1		Not Mine	12565	12875	180	216	620	20	3	4961	4908	1254.17	1899	1951	629.79	96.3	89.4	0	3062	3009	7.88	6090	6050	1568.05	2351	2505	1028.64	96.8	88.9	0	3739	3699	5.92	1.22	1.23	1.21	11.64	149.09	0.91	0.53	0.29	6801	6708	4961	4908
257	1	2	9	2		Not Mine	12920	12900	200	293	550	51	1	6148	6281	2419.78	2359	2508	987.46	89.1	79.2	0	3789	3922	6.23	6875	7450	4473.37	2804	2921	1035.31	86	76.8	0	4071	4646	6.64	1.07	1.18	1.08	1.48	2.7	1.24	0.45	0.1	7860	8568	6148	6281
258	1	2	9	3		Not Mine	13310	12860	220	349	434	12	3	7620	11515	11946.7	4455	4629	2077.7	61.3	41	2.6	3165	7060	3.67	10126	16333	15799.3	4890	5515	3841.94	62.2	41	6	5236	11443	2.64	1.65	1.62	1.71	2.28	1.8	0.73	0.3	0.73	8401	18503	7620	11515
259	1	2	9	4		Not Mine	13680	12850	200	293	550	17	1	4884	5418	4527.39	3789	3881	1065.48	50.5	28.7	0.3	1095	1629	4.58	5689	6890	6670.5	4706	4851	1462.93	42	20.8	0.7	983	2184	3.89	0.9	1.34	1.01	2.18	4.31	0.25	0.03	-0.16	2078	3813	4884	5418
260	1	2	9	5		Not Mine	14065	12815	160	172	716	41	3	4561	4618	1116.32	2705	2751	740.53	83.7	65.7	0	1856	1913	6.16	5417	5684	1700.71	3359	3483	1004.72	79.1	50.6	0	2058	2325	5.39	1.11	1.22	1.13	1.67	5.13	1	0.43	0.15	3914	4238	4561	4618
261	1	2	9	6		Not Mine	14425	12835	230	384	504	30	3	5286	5761	2749.37	2620	2742	901.95	79.7	67.4	0	2666	3141	5.86	6518	7039	3567.66	3041	3264	1201.03	81	64.8	0	3477	3998	5.43	1.3	1.27	1.3	1.98	6.31	1.01	0.61	0.38	6143	7139	5286	5761
262	1	2	9	7		Not Mine	14810	12840	200	293	550	19	1	1931	2005	837.44	2253	2340	724.69	13.3	3.4	0	-321	-247	2.66	2616	2962	1892.48	2962	3022	968.67	11.6	5.1	0	-345	0	2.7	1.07	0	0.94	3.32	6.15	1.06	0.22	0.1	-668	-248	1931	2005
263	1	2	9	8		Not Mine	15205	12845	240	408	504	13	3	2808	5548	9600.38	1448	1511	556.18	71.6	55.6	1.5	1360	4100	5.05	5043	9865	12467	1795	1852	673.03	81.1	68.6	2.5	3248	8070	7.49	2.39	1.97	2.41	3.4	9.14	0.73	0.31	1.26	4608	12170	2808	5548
264	1	2	9	9		Not Mine	15570	12850	200	293	550	6	1	1033	1107	437.7	992	1072	548.73	17.4	3.8	0	41	115	1.88	1338	1459	740.46	1302	1403	825.86	11.3	3.1	0	36	157	1.62	0.88	1.37	1.1	2.02	2.72	1.03	0.37	-0.19	77	272	1033	1107
265	1	2	9	10		Not Mine	15930	12850	200	293	550	17	1	808	868	654.31	664	735	370.44	26.6	7.5	0	144	204	2.18	975	1187	3191.74	870	939	531.86	19.1	0.7	0	105	317	1.83	0.73	1.55	0.88	1.26	1.01	4.18	0.73	-0.46	249	521	808	868
266	1	2	9	11		Not Mine	16310	12840	200	293	550	19	1	529	582	289.19	485	541	326.64	16	5.8	0	44	97	1.62	721	745	362.45	623	730	648	7.8	0.3	0	98	122	1.11	2.23	1.26	1.5	1.9	1.54	0.9	0.52	1.16	142	219	529	582
267	1	2	9	12		Not Mine	16680	12840	200	293	550	23	1	436	501	281.19	405	442	267.48	23.5	7.8	0	31	96	1.63	535	644	589.2	489	618	562.74	8.9	3.1	0	46	155	0.95	1.48	1.61	1.23	1.62	1.89	1.12	0.28	0.57	77	251	436	501
268	1	2	9	13		Not Mine	17060	12840	200	293	550	19	1	479	520	309.68	331	368	222.83	38.2	15.4	0	148	189	2.15	487	529	296.38	397	499	590.68	7.5	0.3	0	90	132	0.82	0.61	0.7	0.74	1.02	2.11	0.74	0.6	-0.72	238	321	479	520
269	1	2	9	14		Not Mine	17430	12840	200	293	550	23	1	348	408	264.35	354	420	335	11.3	3.8	0	-5	54	1.04	433	545	499.88	362	485	774.15	4.8	1.4	0	71	183	0.56	-11.83	3.39	1.99	9.64	29.28	0.76	0.16	0	65	237	348	408
270	1	2	9	15		Not Mine	17810	12830	200	293	550	28	1	364	399	248.79	385	474	478.3	4.8	0	0	-20	14	0.76	310	364	256.6	377	524	1081.71	0.3	0	0	-66	-12	0.29	3.19	-0.93	0.77	2.32	6.49	0.66	0.41	1.67	-88	1	364	399
271	2	1	1	1	ALFA2-2	117	6980	18760	200	293	550	22	1	466	604	483.68	367	489	442.84	29	12.6	0	99	237	1.05	858	1191	1006.53	462	847	1147.39	32.1	8.5	0	396	729	0.75	4	3.08	3.25	3.4	2.06	1.52	0.54	2	495	966	466	604
272	2	1	1	2	RP11-187e23	24	7345	18755	200	276	620	11	3	10262	16713	17502.8	483	678	569.71	94.2	90.6	6.2	9779	16230	18.01	29821	36467	23785.4	771	1069	927.04	96	92.4	31.9	29050	35696	32.17	2.97	2.2	2.84	3.16	3.77	0.99	0.53	1.57	38829	51926	10262	16713
273	2	1	1	3	22C22	26	7690	18795	170	196	585	47	3	3120	5317	9026.94	442	513	323.15	95.4	90.3	1	2678	4875	9.65	5202	9635	14833	653	824	921.88	94.9	80.6	4.6	4549	8982	5.64	1.7	1.84	1.73	2.27	2.11	0.8	0.24	0.76	7227	13857	3120	5317
274	2	1	1	4	576O3	28	8100	18755	210	312	469	16	3	17306	19972	15137.1	659	733	492.87	94.6	92.3	3.8	16647	19313	35.11	38386	39481	23291.7	851	1058	842.66	92.9	91.3	31.1	37535	38630	45.55	2.25	2	2.2	2.31	1.58	1.21	0.61	1.17	54182	57943	17306	19972
275	2	1	1	5	531B22	30	8445	18775	210	316	504	26	3	16617	21178	17689.8	626	747	424.38	91.8	90.2	7.3	15991	20552	39.16	37550	38621	23087	1002	1180	1023.13	89.6	87.7	28.8	36548	37619	36.7	2.29	1.83	2.2	2.34	3.76	0.96	0.54	1.19	52539	58171	16617	21178
276	2	1	1	6	631G24	31	8830	18785	210	312	469	33	3	7965	10941	13773.8	612	721	904.29	78.5	74	2.2	7353	10329	8.81	15016	20307	20200.6	771	1180	4289.74	73.7	67.6	11.9	14245	19536	3.5	1.94	1.89	1.99	3.28	7.06	0.78	0.29	0.95	21598	29865	7965	10941
277	2	1	1	7	45A9	38	9215	18785	150	156	716	33	3	3772	4230	2493.25	373	420	244.33	98.7	96.2	0	3399	3857	15.44	5840	6766	3723.34	543	624	421.98	100	98.7	0	5297	6223	13.84	1.56	1.61	1.57	2.1	2.08	0.95	0.4	0.64	8696	10080	3772	4230
278	2	1	1	8	157F14	39	9585	18785	140	124	716	33	3	10485	16719	14390.9	371	433	284.73	100	100	2.4	10114	16348	36.82	20944	29318	19745	565	686	529.67	100	100	12.9	20379	28753	39.54	2.01	1.76	2	2.08	1.04	1.05	0.58	1.01	30493	45101	10485	16719
279	2	1	1	9	520F24	40	9965	18785	210	316	504	33	3	11713	11656	11111.1	441	579	461.08	83.2	79.7	1.9	11272	11215	25.4	20324	21091	18137	648	797	609.34	82.9	80.4	7	19676	20443	33.35	1.75	1.82	1.76	2.67	5.09	1.12	0.47	0.8	30948	31658	11713	11656
280	2	1	1	10	23B16	41	10370	18765	190	250	585	38	3	6154	8891	11067.3	355	409	270.72	90	86	1.2	5799	8536	22.73	12598	18920	19980.9	501	605	435.14	93.2	90	9.2	12097	18419	28.95	2.09	2.16	2.09	4.4	24.86	1.06	0.35	1.06	17896	26955	6154	8891
281	2	1	1	11	321F21	42	10725	18795	190	256	620	46	3	5263	8966	12374.8	356	441	330.69	93.8	86.7	2	4907	8610	15.92	8238	15130	18783.6	533	626	465.43	93	89.8	7.4	7705	14597	17.7	1.57	1.7	1.63	2.29	3.05	0.75	0.24	0.65	12612	23207	5263	8966
282	2	1	1	12	430K22	43	11110	18765	170	196	585	29	3	10837	15460	15249.7	393	491	390.03	93.4	89.3	3.6	10444	15067	27.79	26961	33745	24337.7	536	833	1163.18	91.8	89.3	28.6	26425	33209	23.18	2.53	2.2	2.39	2.99	2.79	0.96	0.36	1.34	36869	48276	10837	15460
283	2	1	1	13	62J23	50	11490	18770	200	293	550	36	1	294	340	201.92	310	345	229.17	16.7	3.8	0	-15	30	1.28	362	504	737.79	430	646	1130.98	2	1.7	0	-67	74	0.32	4.25	2.47	1.15	5.67	22.02	1.15	0.1	2.09	-84	104	294	340
284	2	1	1	14	480O9	51	11835	18795	240	408	504	43	3	15019	18145	14814	436	1637	2449.3	86.8	84.6	3.7	14583	17709	6.13	22195	28731	22086.7	509	2489	3968.4	85.5	82.4	16.9	21686	28222	5.59	1.49	1.59	1.53	8.54	121.53	1.09	0.54	0.57	36269	45931	15019	18145
285	2	1	1	15	394C23	52	12215	18835	150	156	716	83	3	2233	3294	4116.79	410	579	537.9	87.2	67.9	0	1823	2884	4.15	3507	6746	11141	616	924	1026.63	92.9	69.9	1.9	2891	6130	3.42	1.59	2.13	1.79	2.6	2.92	1.27	0.22	0.67	4714	9014	2233	3294
286	2	1	2	1	ALFA2-2	117	6960	19110	200	293	550	16	1	634	695	387.63	658	740	520.52	10.2	2	0	-23	37	1.22	1171	1329	701.42	1025	1153	672.05	27.3	11.3	0	146	304	1.74	-6.08	8.22	3.11	11.42	30.89	1.25	0.48	0	122	341	634	695
287	2	1	2	2	RP11-187e23	24	7345	19115	170	208	620	16	3	9168	11974	10160.2	856	916	488.51	99.5	98.6	1	8312	11118	18.77	21534	30563	19715.3	1292	1453	1125.41	100	100	18.3	20242	29271	19.13	2.44	2.63	2.46	3.06	2.05	0.92	0.22	1.28	28554	40389	9168	11974
288	2	1	2	3	22C22	26	7705	19145	160	172	716	18	3	3574	5637	8228.98	678	745	422.24	95.9	90.7	1.2	2896	4959	8.46	5972	9916	13271.2	1057	1168	852.86	96.5	90.1	3.5	4915	8859	7	1.7	1.79	1.76	2.68	4.47	0.35	0.05	0.76	7811	13818	3574	5637
289	2	1	2	4	576O3	28	8105	19115	200	276	620	24	3	18543	24234	18389.1	1028	1114	559.75	93.5	92	9.1	17515	23206	33.13	56744	45390	22682.9	1555	1735	1582.08	92.4	91.3	43.8	55189	43835	35.87	3.15	1.89	2.32	2.73	3.66	0.85	0.48	1.66	72704	67041	18543	24234
290	2	1	2	5	531B22	30	8450	19155	210	312	469	29	3	16979	21829	16554.7	915	980	460.31	94.2	92	7.1	16064	20914	36.89	39993	41607	22138.7	1480	1548	557.87	96.8	94.2	34.9	38513	40127	71.69	2.4	1.92	2.25	2.92	4.68	0.98	0.54	1.26	54577	61041	16979	21829
291	2	1	2	6	631G24	31	8820	19145	190	250	585	22	3	9540	15767	16756.4	889	974	823.14	89.2	86.8	6	8651	14878	11.59	21438	30839	23571.7	1268	1564	3818.92	84	81.2	23.6	20170	29571	5.61	2.33	1.99	2.27	2.74	2.33	0.97	0.47	1.22	28821	44449	9540	15767
292	2	1	2	7	45A9	38	9205	19155	140	124	716	28	3	4363	4978	2805.07	642	689	350.49	100	100	0	3721	4336	12.45	6566	7945	4467.88	935	1028	663.42	100	100	0	5631	7010	9.9	1.51	1.62	1.63	1.75	0.68	1.31	0.68	0.6	9352	11346	4363	4978
293	2	1	2	8	157F14	39	9590	19155	170	196	585	28	3	7572	12680	13773.4	618	686	362.8	98.5	97.4	1	6954	12062	20.87	14064	23828	21757	913	1070	1253.83	96.4	90.8	11.7	13151	22915	11.22	1.89	1.9	1.91	2.36	1.57	1.17	0.55	0.92	20105	34977	7572	12680
294	2	1	2	9	520F24	40	9945	19175	170	208	620	50	3	12238	13517	9294.92	884	985	486.27	96.6	95.7	1	11354	12633	25.17	18907	19997	12087	1247	1442	1290.23	94.7	94.2	3.4	17660	18750	14.65	1.56	1.48	1.55	1.68	1.18	0.73	0.31	0.64	29014	31383	12238	13517
295	2	1	2	10	23B16	41	10365	19135	190	256	620	32	3	7043	8510	9614.09	722	754	381.32	91.8	89.1	0.8	6321	7788	18.47	12784	17945	18415.5	1045	1144	568.05	93	87.1	8.6	11739	16900	22.51	1.86	2.17	1.92	2.32	1.42	1.15	0.36	0.89	18060	24688	7043	8510
296	2	1	2	11	321F21	42	10715	19165	100	60	812	38	3	10555	17080	17010.2	731	809	449.28	100	100	6.7	9824	16349	23.49	15937	23243	18291.5	1047	1176	662.22	100	100	13.3	14890	22196	24.07	1.52	1.36	1.54	1.73	0.99	0.65	0.37	0.6	24714	38545	10555	17080
297	2	1	2	12	430K22	43	11085	19155	180	216	620	28	3	7557	10961	11820.6	777	885	509.91	92.6	91.7	1.9	6780	10184	14.82	15357	24643	21802.7	1111	1352	957.88	93.5	90.7	15.3	14246	23532	16.03	2.1	2.31	2.12	3.66	9.38	0.71	0.15	1.07	21026	33716	7557	10961
298	2	1	2	13	62J23	50	11460	19160	200	293	550	33	1	517	557	303.84	472	561	343.69	17.4	4.8	0	45	85	1.5	679	784	436.2	747	893	856.81	3.8	1	0	-67	37	0.79	-1.51	0.44	1.03	1.63	1.84	0.92	0.41	0	-23	122	517	557
299	2	1	2	14	480O9	51	11825	19155	230	384	504	29	3	10732	12214	8779.58	3140	3618	2998.04	80.2	60.7	0.8	7592	9074	3.58	13650	19614	17162	4914	5460	4778.34	67.7	45.1	6	8736	14700	2.86	1.15	1.62	1.25	1.63	1.15	1.35	0.47	0.2	16328	23774	10732	12214
300	2	1	2	15	394C23	52	12215	19185	210	316	504	58	3	2124	3281	4523.61	1886	1890	997.58	25.6	14.6	0	238	1395	2.13	3326	6776	12110.1	2737	2919	1805.72	25	18	2.8	589	4039	1.84	2.47	2.9	2.25	5.49	12.14	0.99	0.14	1.31	827	5434	2124	3281
301	2	1	3	1	ALFA2-2	117	6940	19500	200	293	550	18	1	840	938	769.62	712	834	748.86	10.9	0.7	0	128	226	1.12	1478	1877	2889.06	1059	1414	2530.12	4.8	1	0	419	818	0.58	3.27	3.62	2.57	4.16	9.16	0.59	0.02	1.71	547	1044	840	938
302	2	1	3	2	RP11-187e23	24	7325	19495	240	408	504	11	3	6326	9046	12414.7	871	963	544.81	78.7	71.3	1.7	5455	8175	11.61	15145	20505	21557	1386	1481	735.77	85	76	12	13759	19119	20.58	2.52	2.34	2.52	3.18	2.77	1.09	0.39	1.33	19214	27294	6326	9046
303	2	1	3	3	22C22	26	7695	19515	100	60	812	19	3	4636	8796	10699	718	833	1004.83	95	90	0	3918	8078	4.61	8453	13891	15113.3	1089	1430	3748.93	90	50	5	7364	12802	2.25	1.88	1.58	1.64	2.02	1.44	1.11	0.61	0.91	11282	20880	4636	8796
304	2	1	3	4	576O3	28	8095	19495	200	276	620	13	3	18168	22777	16169.2	1167	1213	488.96	96	94.9	5.4	17001	21610	37.16	45302	43370	22045.6	1665	1718	721.62	96	94.6	37.7	43637	41705	62.78	2.57	1.93	2.24	2.47	2.38	1.01	0.55	1.36	60638	63315	18168	22777
305	2	1	3	5	531B22	30	8425	19525	210	316	504	40	3	15009	18258	15082.5	1087	1157	441.39	87.3	84.8	2.5	13922	17171	34	30360	34851	23333.8	1706	1809	687.86	86.1	84.5	24.4	28654	33145	44.14	2.06	1.93	2.08	3.09	7.55	1.11	0.52	1.04	42576	50316	15009	18258
306	2	1	3	6	631G24	31	8830	19535	190	250	585	33	3	11055	13679	11487.8	939	994	412.45	98.8	97.6	1.2	10116	12740	26.8	20523	26348	18147.2	1486	1520	532.28	99.2	97.6	11.2	19037	24862	38.56	1.88	1.95	1.94	2.8	7.79	0.86	0.3	0.91	29153	37602	11055	13679
307	2	1	3	7	45A9	38	9230	19505	150	154	681	21	3	4540	5602	3172.23	778	806	359.15	100	99.4	0	3762	4824	12.64	6547	8586	5383.67	1069	1153	499.64	100	100	0	5478	7517	13.1	1.46	1.56	1.47	1.66	0.74	1.12	0.43	0.54	9240	12341	4540	5602
308	2	1	3	8	157F14	39	9585	19525	140	124	716	23	3	9440	14623	14263.7	824	905	468.85	100	100	1.6	8616	13799	20.13	17501	24778	19616.1	1174	1308	649.96	100	100	14.5	16327	23604	26.93	1.89	1.71	1.89	1.96	0.86	1.02	0.55	0.92	24943	37403	9440	14623
309	2	1	3	9	520F24	40	9955	19535	200	276	620	33	3	12353	12096	9644.09	1236	1344	674.62	85.9	79.3	0.7	11117	10860	18.31	18565	19766	15700.4	1656	1895	993.71	84.8	80.8	4	16909	18110	18.68	1.52	1.67	1.55	8.51	97.99	1.01	0.38	0.61	28026	28970	12353	12096
310	2	1	3	10	23B16	41	10365	19515	160	172	716	33	3	8556	13452	14540	938	998	431.33	100	99.4	4.1	7618	12514	19.84	16144	24042	18887.5	1384	1485	738.55	100	100	11.6	14760	22658	21.86	1.94	1.81	1.94	2.23	1.14	1.06	0.67	0.95	22378	35172	8556	13452
311	2	1	3	11	321F21	42	10715	19545	140	124	716	43	3	8841	11492	9482.94	902	968	443.02	100	100	0	7939	10590	19.96	14634	19063	14458	1300	1421	796.3	100	100	4.8	13334	17763	18.38	1.68	1.68	1.68	1.94	1.23	0.45	0.09	0.75	21273	28353	8841	11492
312	2	1	3	12	430K22	43	11090	19535	170	196	585	33	3	7459	11307	11622.6	988	1105	550.9	98.5	94.4	1.5	6471	10319	13.54	14272	25358	21820.3	1481	1612	760.83	100	97.4	14.8	12791	23877	18.76	1.98	2.31	2.07	2.58	1.44	1.46	0.6	0.98	19262	34196	7459	11307
313	2	1	3	13	62J23	50	11460	19530	200	293	550	28	1	712	762	340.8	719	870	1071.39	0.7	0	0	-6	43	0.66	1048	1095	458.97	1027	1190	775.25	8.9	0.3	0	21	68	1.35	-3	1.58	1.14	2.49	4.7	0.96	0.51	0	14	111	712	762
314	2	1	3	14	480O9	51	11835	19525	260	484	384	23	3	14703	18442	13571	4968	4353	3179.63	82.9	67.4	1.7	9735	13474	4.62	21657	28747	20148.5	7022	6286	4833.64	80.2	66.1	14	14635	21725	4.48	1.5	1.61	1.54	2	2.03	1.06	0.51	0.59	24370	35199	14703	18442
315	2	1	3	15	394C23	52	12200	19530	200	293	550	29	1	2576	3251	2288.78	3272	3573	1644.66	13.7	7.8	0	-695	-20	1.57	4379	5784	5506.67	4831	5660	3396.03	13.3	8.2	0	-451	953	1.29	0.65	-45.38	1.57	12.11	54.91	1.4	0.34	-0.62	-1148	932	2576	3251
316	2	1	4	1	342J4	79	6925	19875	160	172	716	33	3	2802	2973	1619.46	533	592	363.81	95.9	88.4	0	2269	2440	7.7	3956	4302	2164.54	760	939	668.08	93	84.9	0	3196	3542	5.92	1.41	1.45	1.45	1.75	1.6	0.92	0.47	0.49	5465	5982	2802	2973
317	2	1	4	2	505F3	81	7310	19880	200	293	550	24	1	632	773	540.02	535	585	344.23	34.1	20.5	0	97	238	1.84	1026	1278	842.58	818	945	956.96	22.5	5.5	0	208	460	1.07	2.14	1.93	1.98	2.45	2	1.26	0.66	1.1	305	698	632	773
318	2	1	4	3	309H15	83	7690	19875	190	250	585	18	3	3249	5054	8427.01	501	541	328.42	83.2	75.6	0.8	2748	4553	9.89	4858	7899	12538.5	695	791	549.35	86	77.2	2.8	4163	7204	8.84	1.51	1.58	1.46	2.25	2.94	0.35	0.05	0.6	6911	11757	3249	5054
319	2	1	4	4	RP11-245E23	85	8070	19870	200	293	550	15	1	595	722	457.3	659	743	456.21	15	3.8	0	-63	63	1.3	997	1077	543.64	993	1092	646.92	14.7	3.1	0	4	84	1.54	-0.06	1.33	1.53	2.33	5.08	0.89	0.56	0	-60	147	595	722
320	2	1	4	5	552M6	87	8450	19875	150	154	681	9	3	7332	11278	13618.9	872	929	475.18	100	100	3.9	6460	10406	15.43	10447	15796	15590.8	1223	1325	757.89	100	99.4	6.5	9224	14573	13.78	1.43	1.4	1.45	1.81	1.45	0.42	0.14	0.51	15684	24979	7332	11278
321	2	1	4	6	13H5	88	8845	19855	160	172	716	24	3	6530	8875	10154.3	764	811	415.03	100	100	1.2	5766	8111	15.73	8931	12988	13604.9	1087	1191	592.55	100	98.3	3.5	7844	11901	15.07	1.36	1.47	1.42	1.76	1.53	0.36	0.07	0.44	13610	20012	6530	8875
322	2	1	4	7	RP11-157E11	95	9205	19885	150	156	716	8	3	3608	4783	5254.65	616	658	320.81	100	100	0	2992	4167	11.25	5774	7999	8908.84	858	915	480.6	100	100	1.3	4916	7141	12.01	1.64	1.71	1.69	2.14	1.99	0.17	0.01	0.72	7908	11308	3608	4783
323	2	1	4	8	488P11	96	9580	19900	200	293	550	23	1	801	1025	1147.42	613	777	1336.84	7.8	2	0	188	412	0.6	1131	1866	5465.13	882	1211	1953.22	4.4	2	0.7	249	984	0.58	1.32	2.39	1.41	2.05	2.17	3.46	0.53	0.41	437	1396	801	1025
324	2	1	4	9	138N13	97	9960	19900	200	293	550	23	1	859	945	460.69	848	971	607.85	13.3	2.4	0	11	97	1.41	1223	1285	528.51	1172	1462	973.68	7.8	0.3	0	51	113	1.26	4.64	1.16	1.22	2.1	2.66	0.75	0.43	2.21	62	210	859	945
325	2	1	4	10	349J19	98	10340	19895	190	250	585	19	3	6250	8770	10029.9	819	865	356.03	96.4	91.2	1.2	5431	7951	17.55	10537	14674	14592	1194	1281	815.5	95.2	89.2	3.2	9343	13480	12.92	1.72	1.7	1.72	2.3	2.35	0.71	0.24	0.78	14774	21431	6250	8770
326	2	1	4	11	132L12	99	10720	19885	210	312	469	13	3	7353	9873	12726.5	1020	1117	542.17	85.9	80.8	2.6	6333	8853	13.56	12127	17429	18001.3	1465	1613	898.06	84.6	79.8	7.7	10662	15964	13.5	1.68	1.8	1.75	3.53	15.32	0.73	0.26	0.75	16995	24817	7353	9873
327	2	1	4	12	159J2	100	11115	19865	140	124	716	33	3	5950	6262	3518.59	913	1022	528.99	93.5	91.1	0	5037	5349	11.25	7011	8043	4501.81	1377	1531	1154.14	93.5	83.9	0	5634	6666	6.07	1.12	1.25	1.17	1.8	2.77	0.88	0.48	0.16	10671	12015	5950	6262
328	2	1	4	13	122K21	104	11470	19890	200	293	550	17	1	611	664	393.77	626	698	385.62	11.6	3.4	0	-14	38	1.58	885	960	685.64	987	1123	1201.98	0.7	0.7	0	-101	-26	0.74	6.8	-0.71	1.07	2.18	3.49	0.72	0.17	2.77	-117	11	611	664
329	2	1	4	14	RP11-332E3	105	11850	19895	160	180	681	24	3	9952	11376	7159.9	2069	3237	2905.15	97.8	76.1	1.1	7883	9307	3.43	17931	20258	11083.7	2974	4624	4244.5	99.4	88.9	3.3	14957	17284	4.22	1.9	1.86	1.87	2.03	0.93	0.79	0.26	0.92	22840	26591	9952	11376
330	2	1	4	15	10M21	106	12210	19900	200	293	550	23	1	2620	2666	1370.82	3143	3305	1446.67	7.2	2	0	-522	-476	1.81	3670	4494	5058.07	4581	4969	2680.49	10.6	2.7	0.3	-910	-86	1.37	1.74	0.18	2.48	6.13	12.96	2.04	0.31	0.8	-1434	-564	2620	2666
331	2	1	5	1	342J4	79	6945	20235	140	124	716	21	3	3263	4075	3175.09	315	352	213.89	100	100	0	2948	3760	15.26	4683	6779	9866.19	453	556	730.24	98.4	98.4	1.6	4230	6326	6.41	1.43	1.68	1.43	1.93	2.71	0.18	0	0.52	7178	10086	3263	4075
332	2	1	5	2	505F3	81	7320	20250	200	293	550	13	1	527	648	482.3	272	377	928.49	10.6	1.7	0	255	376	0.57	803	952	637.62	393	736	4046.7	0	0	0	410	559	0.2	1.61	1.49	1.63	2.38	3.85	0.77	0.34	0.69	665	935	527	648
333	2	1	5	3	309H15	83	7690	20235	170	196	585	25	3	4683	5427	4457.44	318	355	227.27	98	95.9	0	4365	5109	20.61	6789	7650	5761.08	380	449	323.19	96.4	95.9	0	6409	7270	21.01	1.47	1.42	1.46	1.66	1.32	0.69	0.28	0.55	10774	12379	4683	5427
334	2	1	5	4	RP11-245E23	85	8070	20250	200	293	550	13	1	464	542	337.15	341	405	272.53	29.7	15	0	123	201	1.7	668	776	884.86	481	565	490.02	22.9	8.2	0	187	295	1.36	1.52	1.47	1.52	2.5	6.68	1.09	0.17	0.6	310	496	464	542
335	2	1	5	5	552M6	87	8450	20245	170	196	585	11	3	7982	9465	10243.8	555	608	343.11	99.5	99.5	0.5	7427	8910	23.26	11748	13790	12369.2	667	736	416.9	99	98	4.1	11081	13123	28.18	1.49	1.47	1.54	1.69	0.95	0.77	0.41	0.58	18508	22033	7982	9465
336	2	1	5	6	13H5	88	8855	20235	160	172	716	27	3	6724	8634	9372.54	415	480	305.01	100	98.8	1.2	6309	8219	22.05	9698	13402	13305.1	588	661	424.57	100	98.8	3.5	9110	12814	22.84	1.44	1.56	1.48	1.79	1.3	0.65	0.21	0.53	15419	21033	6724	8634
337	2	1	5	7	RP11-157E11	95	9210	20255	170	196	585	3	3	2873	3522	2425.82	388	436	297.92	100	96.9	0	2485	3134	9.64	4536	5218	3031.52	568	650	660.48	98.5	94.4	0	3968	4650	6.87	1.6	1.48	1.57	1.77	0.99	0.39	0.1	0.68	6453	7784	2873	3522
338	2	1	5	8	488P11	96	9585	20260	160	180	681	8	3	969	1559	2197.39	381	418	246.34	71.1	55	0	588	1178	3.93	1206	2067	2809.15	555	619	386.38	65.6	43.3	0	651	1512	3.12	1.11	1.28	1.11	2.02	3.13	0.73	0.33	0.15	1239	2690	969	1559
339	2	1	5	9	138N13	97	9960	20260	200	293	550	8	1	437	514	308.62	410	460	268.6	23.5	10.9	0	27	104	1.63	691	843	726.87	622	677	522.37	16	4.8	0	69	221	1.32	2.56	2.13	1.8	2.2	2.32	1.28	0.3	1.35	96	325	437	514
340	2	1	5	10	349J19	98	10340	20255	170	196	585	6	3	8279	9386	7352	635	676	348.75	100	100	0	7644	8751	23.74	13739	15655	11927.7	892	1002	821.48	99.5	99	2.6	12847	14763	16.72	1.68	1.69	1.67	1.88	1.16	0.61	0.14	0.75	20491	23514	8279	9386
341	2	1	5	11	132L12	99	10725	20255	180	216	620	16	3	8020	9504	7038.06	867	1148	593.91	99.5	99.5	0.5	7153	8637	13.5	12971	17416	14116.7	1488	1660	952.98	99.5	99.1	5.6	11483	15928	13.61	1.61	1.84	1.63	1.91	1.18	1.03	0.26	0.68	18636	24565	8020	9504
342	2	1	5	12	159J2	100	11120	20235	130	108	681	39	3	6518	7512	7795.31	797	882	503	98.1	94.4	0.9	5721	6715	12.96	8436	10472	10781.1	1054	1152	588.24	100	95.4	2.8	7382	9418	14.34	1.29	1.4	1.29	1.64	1.29	0.27	0.04	0.37	13103	16133	6518	7512
343	2	1	5	13	122K21	104	11480	20260	200	293	550	22	1	531	581	336.44	513	555	285.32	18.8	5.1	0	18	68	1.86	725	803	390.43	671	746	397.93	20.8	6.1	0	54	132	1.82	3	1.94	1.71	2.67	3.84	0.74	0.41	1.58	72	200	531	581
344	2	1	5	14	RP11-332E3	105	11850	20255	190	250	585	16	3	8887	10619	10110.6	676	798	572.24	90.4	86.4	1.6	8211	9943	15.53	13581	16056	13866.6	925	1180	970.63	92.4	88	2.4	12656	15131	13.99	1.54	1.52	1.52	2.42	6.12	0.81	0.35	0.62	20867	25074	8887	10619
345	2	1	5	15	10M21	106	12205	20265	160	172	716	13	3	2571	2593	1026.65	1062	1223	768.29	79.7	48.3	0	1509	1531	3.35	3865	3926	1548.29	1525	1751	1013.63	86	58.1	0	2340	2401	3.81	1.55	1.57	1.55	3.01	12.81	1.12	0.55	0.63	3849	3932	2571	2593
346	2	1	6	1	342J4	79	6920	20625	150	154	681	38	3	2957	3388	2302.35	251	289	197.06	98.1	96.8	0	2706	3137	15.01	4310	4564	2880.08	327	377	244.54	96.8	94.8	0	3983	4237	17.62	1.47	1.35	1.44	1.59	1.88	0.94	0.56	0.56	6689	7374	2957	3388
347	2	1	6	2	505F3	81	7320	20595	170	196	585	34	3	680	786	453.39	261	297	194.95	76.5	52	0	419	525	3.49	1053	1174	705.07	316	414	756.85	48	14.8	0	737	858	1.39	1.76	1.63	1.72	2.47	5.87	0.87	0.31	0.81	1156	1383	680	786
348	2	1	6	3	309H15	83	7695	20595	160	172	716	34	3	5101	5319	3721.56	287	318	214.81	97.7	97.1	0	4814	5032	23.75	6979	7827	7001.51	348	449	685.49	94.8	87.8	0	6631	7479	10.18	1.38	1.49	1.35	1.67	1.34	0.79	0.18	0.46	11445	12511	5101	5319
349	2	1	6	4	RP11-245E23	85	8070	20610	200	293	550	21	1	423	467	292.73	338	378	226.23	33.4	14.7	0	85	129	1.87	542	658	547.64	391	548	1100.46	5.1	1	0	151	267	0.49	1.78	2.07	1.68	2.09	1.6	1.27	0.46	0.83	236	396	423	467
350	2	1	6	5	552M6	87	8450	20605	150	154	681	23	3	8965	11449	11340.6	507	556	330.73	100	100	1.9	8458	10942	27.11	12034	14986	13448.7	619	691	404.61	100	100	5.2	11415	14367	29.74	1.35	1.31	1.33	1.56	1.19	0.38	0.1	0.43	19873	25309	8965	11449
351	2	1	6	6	13H5	88	8855	20595	140	124	716	38	3	7886	10178	9452.25	335	392	256.19	100	100	0	7551	9843	30.78	10729	13861	11626.9	499	547	316.65	100	100	0.8	10230	13362	33.88	1.35	1.36	1.38	1.67	1.3	0.23	0.04	0.44	17781	23205	7886	10178
352	2	1	6	7	RP11-157E11	95	9210	20615	140	134	681	11	3	4054	4724	2853.45	330	368	236.26	100	100	0	3724	4394	17.16	5273	6238	3303.07	472	553	428.09	100	100	0	4801	5766	12.32	1.29	1.31	1.38	1.52	0.76	0.22	0.03	0.37	8525	10160	4054	4724
353	2	1	6	8	488P11	96	9585	20625	110	80	812	2	3	1038	1185	568	346	395	262.61	86.3	68.8	0	692	839	3.95	1229	1368	655.3	487	574	447.18	71.3	43.8	0	742	881	2.75	1.07	1.05	1.08	3.3	17.18	0.94	0.67	0.1	1434	1720	1038	1185
354	2	1	6	9	138N13	97	9970	20630	200	293	550	11	1	343	410	293.45	303	346	212.24	28.7	13.7	0	40	107	1.62	464	589	636.93	448	491	288.85	24.6	8.2	0	16	141	1.61	0.4	1.32	1.23	2.04	3.89	0.88	0.17	-1.32	56	248	343	410
355	2	1	6	10	349J19	98	10355	20605	160	172	716	30	3	9747	11174	7556.12	566	630	368.41	100	99.4	0	9181	10608	26.46	15883	17434	12480.9	811	864	499.94	100	100	2.3	15072	16623	31.77	1.64	1.57	1.53	1.72	0.85	1.04	0.4	0.72	24253	27231	9747	11174
356	2	1	6	11	132L12	99	10720	20605	190	250	585	24	3	7409	9796	10033.1	1117	1232	697.65	91.6	89.2	0.8	6292	8679	10.62	14236	19414	17736.6	1654	1818	1098.89	90	87.6	7.6	12582	17760	12.95	2	2.05	1.93	2.65	2.86	0.78	0.19	1	18874	26439	7409	9796
357	2	1	6	12	159J2	100	11115	20595	140	124	716	44	3	5514	6015	3074.22	866	950	510.16	99.2	96	0	4648	5149	10.81	7591	7955	4338.25	1156	1308	862.87	99.2	94.4	0	6435	6799	8.8	1.38	1.32	1.32	1.44	1	1.05	0.55	0.47	11083	11948	5514	6015
358	2	1	6	13	122K21	104	11480	20630	200	293	550	21	1	504	539	268.35	515	544	273.31	15	3.8	0	-10	24	1.84	763	832	388.7	706	828	1058.16	2.7	0	0	57	126	0.72	-5.18	5.25	2.07	6.19	13.58	0.96	0.44	0	46	150	504	539
359	2	1	6	14	RP11-332E3	105	11845	20625	160	172	716	11	3	11026	12472	6448.47	572	646	372.61	100	100	0	10454	11900	29.59	17483	20198	10851.2	845	961	606.24	100	100	1.7	16638	19353	28.84	1.59	1.63	1.62	1.68	0.51	1.19	0.5	0.67	27092	31253	11026	12472
360	2	1	6	15	10M21	106	12220	20635	190	250	585	13	3	2246	2228	1052.42	568	619	334.42	88	80.8	0	1678	1660	6.72	3086	3116	1500.16	787	901	875.04	84	66.4	0	2299	2329	3.53	1.37	1.4	1.38	1.83	2.75	1.01	0.5	0.45	3977	3989	2246	2228
361	2	1	7	1		Not Mine	6955	20955	160	172	716	47	3	4547	5991	5955.7	322	384	289.17	97.7	93.6	0	4225	5669	15.72	7626	12191	15417.6	431	575	750.15	97.1	89.5	4.1	7195	11760	10.17	1.7	2.07	1.74	2.26	2.43	1.27	0.24	0.77	11420	17429	4547	5991
362	2	1	7	2		Not Mine	7325	20965	200	276	620	37	3	5296	6418	6068.19	511	603	421.77	97.1	94.6	0	4785	5907	12.56	8823	12038	13841.7	636	759	545.16	96	94.9	4.3	8187	11402	16.18	1.71	1.93	1.64	2.03	1.79	0.91	0.16	0.77	12972	17309	5296	6418
363	2	1	7	3		Not Mine	7725	20945	230	384	504	59	3	6213	9093	11562.3	639	805	594.1	84.9	78.6	2.1	5574	8454	10.46	10566	15611	18285.4	878	1017	721.47	84.4	77.1	7.3	9688	14733	14.65	1.74	1.74	1.64	2.24	2.15	0.95	0.36	0.8	15262	23187	6213	9093
364	2	1	7	4		Not Mine	8090	20980	200	293	550	22	1	503	558	318.96	576	633	348.29	14	3.4	0	-72	-17	1.44	763	830	651.76	735	807	426.05	17.4	4.4	0	28	95	1.79	-0.38	-5.28	1.73	6.27	25.99	1.02	0.25	0	-45	77	503	558
365	2	1	7	5		Not Mine	8455	20985	260	484	384	17	3	2178	2536	1802.14	700	800	515	78.7	61.2	0	1478	1836	4.23	2742	3221	2568.17	861	979	564.48	82.6	69.4	0	1881	2360	4.86	1.27	1.29	1.24	1.74	2.3	0.87	0.38	0.35	3359	4196	2178	2536
366	2	1	7	6		Not Mine	8825	20975	220	332	504	28	3	10451	12024	10300.8	691	832	595.13	87.3	85.5	0.9	9760	11333	17.56	13230	18142	17898.8	999	1143	796.11	84.6	82.2	6.3	12231	17143	16.62	1.25	1.51	1.26	3.3	30.6	1.19	0.47	0.33	21991	28476	10451	12024
367	2	1	7	7		Not Mine	9215	20975	180	216	620	27	3	5554	6658	7495.23	584	681	464.58	93.5	86.6	0.9	4970	6074	11.95	6695	9175	10878.6	709	833	506.47	94.4	89.8	2.3	5986	8466	13.22	1.2	1.39	1.27	1.63	1.59	1.06	0.54	0.27	10956	14540	5554	6658
368	2	1	7	8		Not Mine	9585	20975	240	408	504	26	3	3783	3603	2409.81	593	722	491.89	81.6	77.2	0	3190	3010	7.69	3712	3828	4860.93	779	868	521.4	79.9	76	0.2	2933	3049	7.12	0.92	1.01	0.92	2.61	24.52	0.64	0.1	-0.12	6123	6059	3783	3603
369	2	1	7	9		Not Mine	9965	20975	280	560	384	27	3	4123	4868	6277.98	796	1200	1084.37	75	67.5	0.4	3327	4072	3.8	5516	6996	10130	916	1449	1213.06	73.9	66.3	2	4600	6080	4.55	1.38	1.49	1.35	2.77	9.39	0.81	0.26	0.47	7927	10152	4123	4868
370	2	1	7	10		Not Mine	10325	20995	190	256	620	11	3	5658	7161	8044.87	1326	1715	1149.02	96.1	88.7	1.2	4332	5835	4.92	6682	9492	11771.4	1969	1995	1207.7	92.2	85.5	2.7	4713	7523	5.53	1.09	1.29	1.08	1.58	2.04	0.14	0.01	0.12	9045	13358	5658	7161
371	2	1	7	11		Not Mine	10705	20995	240	408	504	7	3	4109	4509	5310.55	1320	1418	652.92	77.7	67.6	0.5	2789	3189	6.29	5606	5827	6306.57	1764	1877	1344.75	68.1	59.6	0.5	3842	4063	4.17	1.38	1.27	1.27	1.66	2.62	0.32	0.07	0.46	6631	7252	4109	4509
372	2	1	7	12		Not Mine	11095	20985	230	384	504	20	3	6060	6107	3744.68	1189	1254	620.05	90.6	86.2	0	4871	4918	9.77	7632	7772	6453.52	1525	1647	884.72	90.4	85.4	0.5	6107	6247	8.63	1.25	1.27	1.25	1.86	7.51	0.58	0.11	0.33	10978	11165	6060	6107
373	2	1	7	13		Not Mine	11475	20980	240	412	469	27	3	5217	4999	2625.8	1027	1232	833.53	83.7	78.9	0	4190	3972	6.26	6592	6156	3431.11	1295	1599	1047.42	82.5	75.5	0	5297	4861	6.29	1.26	1.22	1.25	1.44	1.54	1.07	0.67	0.34	9487	8833	5217	4999
374	2	1	7	14		Not Mine	11830	20995	230	378	469	7	3	5140	5520	4485.69	1267	1463	902.73	81.2	76.2	0	3873	4253	5.69	6690	8279	9230.29	1519	1886	1218.53	80.2	77.8	1.1	5171	6760	5.49	1.34	1.59	1.38	2.07	5.65	0.93	0.21	0.42	9044	11013	5140	5520
375	2	1	7	15		Not Mine	12210	21005	190	250	585	3	3	4003	3932	1440.97	969	1120	656.35	92.8	86	0	3034	2963	6.1	4862	4955	2556.88	1257	1453	849.2	90.4	84	0	3605	3698	5.73	1.19	1.25	1.16	1.27	0.73	1.27	0.51	0.25	6639	6661	4003	3932
376	2	1	8	1		Not Mine	6950	21325	170	196	585	52	3	4071	5095	7070.95	387	458	332.44	91.3	82.7	1	3684	4708	12.25	6576	8049	8894.06	511	630	626.63	91.8	84.7	1.5	6065	7538	10.49	1.65	1.6	1.61	2.45	4.27	0.52	0.17	0.72	9749	12246	4071	5095
377	2	1	8	2		Not Mine	7305	21335	220	332	504	50	3	4864	5601	5331.25	830	927	522.2	80.7	75.6	0	4034	4771	9.31	7273	9217	11668.8	1037	1118	570.18	80.7	75.9	2.7	6236	8180	12.76	1.55	1.71	1.53	1.93	2.28	1.12	0.26	0.63	10270	12951	4864	5601
378	2	1	8	3		Not Mine	7695	21315	220	332	504	63	3	6765	8313	7947.63	1165	1246	624.2	83.4	81.3	0.6	5600	7148	10.84	9011	12190	13336.2	1449	1550	867.38	81.9	79.2	3	7562	10741	10.39	1.35	1.5	1.31	2	4.52	1.08	0.42	0.43	13162	17889	6765	8313
379	2	1	8	4		Not Mine	8070	21350	200	293	550	30	1	887	902	358.96	700	788	444.79	21.8	4.8	0	187	202	1.99	1107	1167	440.37	904	998	507.46	27.6	6.1	0	203	263	2.18	1.09	1.3	1.16	2.73	10.56	0.88	0.51	0.12	390	465	887	902
380	2	1	8	5		Not Mine	8440	21375	270	526	349	18	3	2295	2521	1464.98	895	947	466.16	78.1	64.4	0	1400	1626	4.92	3437	3827	2283.94	1241	1296	522.61	86.1	74.3	0	2196	2586	6.58	1.57	1.59	1.53	3.8	38.23	1.07	0.48	0.65	3596	4212	2295	2521
381	2	1	8	6		Not Mine	8795	21385	160	172	716	39	3	11918	16518	13023.3	881	994	523.03	99.4	99.4	3.5	11037	15637	22.79	17129	24878	18011.8	1198	1377	800.08	100	100	13.4	15931	23680	21.41	1.44	1.51	1.43	1.75	1.49	0.68	0.24	0.53	26968	39317	11918	16518
382	2	1	8	7		Not Mine	9195	21355	160	172	716	25	3	5912	7884	7739.99	774	868	455.14	97.7	97.1	1.2	5138	7110	12.99	9428	14431	13772.5	1017	1132	658.82	98.8	98.8	4.7	8411	13414	14.31	1.64	1.89	1.74	2.49	4.01	0.94	0.28	0.71	13549	20524	5912	7884
383	2	1	8	8		Not Mine	9555	21385	240	408	504	29	3	3857	3832	1499.75	890	938	473.35	92.6	88.7	0	2967	2942	8.15	4783	4702	2001.37	1087	1185	547.4	92.6	88.7	0	3696	3615	8.74	1.25	1.23	1.23	1.56	4.33	1.08	0.65	0.32	6663	6557	3857	3832
384	2	1	8	9		Not Mine	9985	21325	220	332	504	58	3	5120	5442	5452.15	2006	2151	992.35	78.6	71.1	0.3	3114	3436	5.16	7911	8408	8177.54	2454	2777	1400.07	79.8	75	1.2	5457	5954	5.65	1.75	1.73	1.74	2.41	3.38	0.29	0.04	0.81	8571	9390	5120	5442
385	2	1	8	10		Not Mine	10335	21365	220	332	504	11	3	4580	4692	2125.84	2404	2434	767.45	76.2	63	0	2176	2288	5.97	5604	5776	2753.05	2840	2943	1117	75.6	57.8	0	2764	2936	5.02	1.27	1.28	1.26	1.52	1.16	0.96	0.55	0.35	4940	5224	4580	4692
386	2	1	8	11		Not Mine	10730	21335	210	312	469	46	3	5111	5360	5645.72	1662	1716	629.69	80.1	74.7	0.3	3449	3698	8.12	6649	6716	6214.29	1986	2130	1300.53	76.6	71.8	0.6	4663	4730	5.11	1.35	1.28	1.31	2.08	6.42	0.25	0.05	0.44	8112	8428	5111	5360
387	2	1	8	12		Not Mine	11105	21365	260	484	384	24	3	5092	5638	5209.34	1479	1585	626.96	83.7	76	0.2	3613	4159	8.12	5874	7445	9065.03	1650	1815	885.12	80	71.5	1.2	4224	5795	6.64	1.17	1.39	1.14	1.54	1.78	0.47	0.07	0.23	7837	9954	5092	5638
388	2	1	8	13		Not Mine	11485	21345	230	384	504	41	3	4847	4776	2099.19	1911	2241	1182.25	78.1	60.9	0	2936	2865	4.1	5325	5168	2371.24	2276	2648	1341.32	71.1	56	0	3049	2892	3.97	1.04	1.01	1.02	1.5	4.44	0.9	0.63	0.05	5985	5757	4847	4776
389	2	1	8	14		Not Mine	11805	21405	280	560	384	40	3	4509	4732	2348.31	2332	2465	1078.18	68.2	51.1	0	2177	2400	4.18	6047	6675	4631.03	2847	2977	1190.77	73	60.7	0	3200	3828	5.08	1.47	1.6	1.53	2.39	5.79	1.02	0.27	0.56	5377	6228	4509	4732
390	2	1	8	15		Not Mine	12190	21395	190	250	585	26	3	4228	4111	1178.38	1762	1800	612.09	92.4	83.2	0	2466	2349	6.91	4765	4683	1638.27	2154	2201	696.59	88.4	78.8	0	2611	2529	6.84	1.06	1.08	1.05	6.15	73.37	1.01	0.52	0.08	5077	4878	4228	4111
391	2	1	9	1		Not Mine	6940	21695	170	196	585	59	3	4946	6589	9046.45	429	676	2821.07	62.8	38.8	1	4517	6160	1.75	7693	10573	13730.5	512	688	958.46	85.2	76.5	3.1	7181	10061	8.03	1.59	1.63	1.5	2.43	4.81	0.72	0.23	0.67	11698	16221	4946	6589
392	2	1	9	2		Not Mine	7285	21715	220	332	504	61	3	4855	6688	9689.4	925	1183	3019.1	60.5	26.5	1.5	3930	5763	1.61	8671	11913	14848.2	1158	1340	1189.3	77.4	72.6	4.5	7513	10755	7.29	1.91	1.87	1.88	2.64	3.78	0.83	0.29	0.93	11443	16518	4855	6688
393	2	1	9	3		Not Mine	7670	21735	230	378	469	42	3	6561	9708	10939.8	1305	1347	620.42	94.2	89.4	1.9	5256	8403	10.58	11309	16792	17052.2	1651	1728	857.49	92.1	88.1	6.9	9658	15141	13.19	1.84	1.8	1.84	2.11	1.51	0.85	0.29	0.88	14914	23544	6561	9708
394	2	1	9	4		Not Mine	8060	21750	200	293	550	23	1	913	969	387.38	777	846	418.24	24.2	7.5	0	136	192	2.18	1271	1342	535.51	1144	1235	753.48	13	2.7	0	127	198	1.69	0.93	1.03	1.07	1.46	1.18	0.98	0.51	-0.1	263	390	913	969
395	2	1	9	5		Not Mine	8440	21745	270	526	349	20	3	1918	2268	1486.04	932	1015	493.71	68.6	50	0	986	1336	3.88	2934	3408	2166.78	1445	1490	691.47	67.9	52.7	0	1489	1963	4.24	1.51	1.47	1.48	1.91	3	0.94	0.41	0.59	2475	3299	1918	2268
396	2	1	9	6		Not Mine	8805	21735	220	332	504	33	3	10637	13275	11946.5	943	1041	527.43	89.2	85.2	1.5	9694	12332	20.17	15634	20480	17436.2	1309	1441	844.09	88	84.3	6	14325	19171	18.52	1.48	1.55	1.52	2.29	3.73	0.93	0.41	0.56	24019	31503	10637	13275
397	2	1	9	7		Not Mine	9175	21755	200	276	620	33	3	5366	7207	8916.54	790	916	512.04	89.5	82.6	0.4	4576	6417	10.48	8571	14585	17970.2	1154	1285	728.36	91.7	85.1	7.6	7417	13431	11.77	1.62	2.09	1.65	2.93	8.57	0.78	0.15	0.7	11993	19848	5366	7207
398	2	1	9	8		Not Mine	9565	21745	230	384	504	20	3	3907	3794	1804.75	979	1072	521.55	86.5	79.9	0	2928	2815	7.49	5150	4942	2679.69	1342	1404	722.37	82.6	76.8	0	3808	3600	7.13	1.3	1.28	1.28	1.54	1.79	1.11	0.56	0.38	6736	6415	3907	3794
399	2	1	9	9		Not Mine	9975	21725	250	448	384	31	3	4934	5008	2389.78	1670	1786	788.86	83.3	73.2	0	3264	3338	6.25	7689	7380	3454.25	2271	2527	1354.56	82.6	71.7	0	5418	5109	5.68	1.66	1.53	1.61	1.8	2.18	1.25	0.75	0.73	8682	8447	4934	5008
400	2	1	9	10		Not Mine	10355	21735	250	448	384	27	3	4054	4489	2518.37	2386	2433	774.95	65.6	52.5	0	1668	2103	5.23	5100	5842	5417.39	2925	3039	1130.56	61.6	49.3	0.2	2175	2917	4.51	1.3	1.39	1.25	1.69	2.68	0.98	0.21	0.38	3843	5020	4054	4489
401	2	1	9	11		Not Mine	10725	21735	210	316	504	23	3	5326	5467	1979.78	2093	2179	753.8	93.7	85.8	0	3233	3374	7.07	7111	7289	3589.61	2469	2639	1265.44	90.2	80.4	0	4642	4820	5.62	1.44	1.43	1.44	1.49	0.83	1.05	0.33	0.52	7875	8194	5326	5467
402	2	1	9	12		Not Mine	11095	21745	250	448	384	13	3	6149	6500	6228.89	1695	1710	581.83	79.9	75	0.4	4454	4805	10.57	7083	8207	9048.87	1912	2104	1039.46	77.5	68.8	1.3	5171	6295	6.81	1.16	1.31	1.16	1.93	5.53	0.75	0.27	0.22	9625	11100	6149	6500
403	2	1	9	13		Not Mine	11485	21725	220	332	504	37	3	5370	5299	1840.02	2691	2852	1418.96	72.6	45.8	0	2679	2608	3.78	6504	6394	2497.92	2880	3093	1366.07	80.4	65.4	0	3624	3514	4.76	1.35	1.35	1.33	1.52	0.9	1.08	0.63	0.44	6303	6122	5370	5299
404	2	1	9	14		Not Mine	11825	21745	260	484	384	11	3	5015	5349	2634.26	3044	3094	878.14	65.9	52.5	0	1971	2305	5.71	6923	7752	7439.84	3557	3613	980.72	71.7	63.2	1.2	3366	4195	7.06	1.71	1.82	1.6	2.19	4.52	1.43	0.26	0.77	5337	6500	5015	5349
405	2	1	9	15		Not Mine	12205	21755	190	256	620	4	3	4007	4031	1170.87	2079	2128	631.36	87.1	76.2	0	1928	1952	6.35	4752	4829	2366.24	2415	2519	868.43	81.6	65.6	0	2337	2414	5.47	1.21	1.24	1.16	1.23	0.7	1.36	0.45	0.28	4265	4366	4007	4031
406	2	2	1	1	463I5	53	12600	18805	150	154	681	35	3	6275	13436	17263.4	338	466	1333.07	94.2	83.1	5.2	5937	13098	4.71	15895	27643	24433.1	457	786	3837.68	90.9	72.1	23.4	15438	27186	4.14	2.6	2.08	2.33	3.41	8.15	0.95	0.45	1.38	21375	40284	6275	13436
407	2	2	1	2	215G1	54	12955	18815	180	216	620	48	3	14413	15369	7700.31	371	469	916.59	99.5	98.6	0.9	14042	14998	15.72	21550	23263	12017.6	512	855	3729.78	95.8	93.5	3.7	21038	22751	5.78	1.5	1.52	1.49	1.57	0.72	0.97	0.39	0.58	35080	37749	14413	15369
408	2	2	1	3	206H15	55	13370	18865	150	154	681	97	3	861	1153	1073.86	332	391	311.32	62.3	44.2	0	529	821	2.77	1303	1911	1765.76	460	571	604.06	62.3	39	0	843	1451	2.16	1.59	1.77	1.79	2.93	4.33	0.6	0.13	0.67	1372	2272	861	1153
409	2	2	1	4	331L19	7	13735	18775	190	256	620	12	3	1241	1478	968.84	273	421	1442.24	32.8	7.4	0	968	1205	0.86	1585	1903	1212.32	394	967	4741.72	1.2	0	0	1191	1509	0.33	1.23	1.25	1.24	1.6	1.86	0.94	0.56	0.3	2159	2714	1241	1478
410	2	2	1	5	211D10	8	14115	18755	180	216	620	22	3	2385	2496	1294.73	253	307	212.68	97.2	94	0	2132	2243	11.21	5178	4852	2297.83	376	522	921.73	91.2	83.8	0	4802	4476	5.62	2.25	2	2.1	2.57	4.36	1.49	0.71	1.17	6934	6719	2385	2496
411	2	2	1	6	129M14	9	14500	18745	150	154	681	36	3	3306	3655	2219.42	250	288	191.68	96.1	95.5	0	3056	3405	17.25	5271	5975	3512.54	308	381	324.61	98.7	97.4	0	4963	5667	16.24	1.62	1.66	1.65	1.99	2.28	1.32	0.69	0.7	8019	9072	3306	3655
412	2	2	1	7	1L24	10	14860	18755	150	154	681	19	3	2808	4330	7952.01	239	275	191.69	98.1	94.2	1.3	2569	4091	14.65	5343	8622	12226	349	396	381.71	98.7	97.4	3.2	4994	8273	14	1.94	2.02	2.05	2.9	3.32	0.21	0.02	0.96	7563	12364	2808	4330
413	2	2	1	8	BAC11	11	15230	18770	200	293	550	7	1	241	304	232.43	235	270	175.22	25.3	11.6	0	6	69	1.38	325	365	268.8	299	353	233.7	21.5	6.5	0	26	66	1.39	4.33	0.96	1.29	2.18	2.72	0.68	0.35	2.12	32	135	241	304
414	2	2	1	9	229I7	12	15600	18775	190	250	585	5	3	8097	9018	7676.78	245	285	194.87	96.8	96.8	0.4	7852	8773	41.55	17267	18056	12488.8	381	467	421.16	98.4	95.6	2	16886	17675	41	2.15	2.01	2.12	2.52	2.54	1.09	0.45	1.1	24738	26448	8097	9018
415	2	2	1	10	495K23	23	15975	18775	160	172	716	5	3	2817	3192	2192.62	245	279	189.3	97.7	93.6	0	2572	2947	14.88	5767	5990	3501.32	302	371	259.9	100	99.4	0	5465	5688	22.19	2.12	1.93	2.13	2.95	5.79	0.84	0.28	1.09	8037	8635	2817	3192
416	2	2	1	11	24H17	25	16335	18785	150	156	716	19	3	12235	13856	7705.53	280	318	214.9	100	100	0.6	11955	13576	56.93	17385	22597	15261.2	329	402	303.04	100	100	7.7	17056	22268	57.37	1.43	1.64	1.46	1.59	0.5	1.5	0.58	0.51	29011	35844	12235	13856
417	2	2	1	12	138D23	27	16720	18815	170	196	585	45	3	17750	26736	21620.6	321	398	296.23	100	100	11.7	17429	26415	59.92	35821	38049	24959.3	441	583	566.52	100	100	38.8	35380	37608	63.23	2.03	1.42	1.62	1.79	0.98	1.05	0.83	1.02	52809	64023	17750	26736
418	2	2	1	13	346A3	29	17095	18795	180	216	620	25	3	11114	13169	8837.72	315	388	250.35	97.7	97.7	0.5	10799	12854	44.39	19857	23918	15131.5	473	722	1353.01	98.6	97.2	4.2	19384	23445	14.68	1.79	1.82	1.77	2.87	8.87	1.38	0.65	0.84	30183	36299	11114	13169
419	2	2	1	14		h2o	17460	18800	200	293	550	32	1	259	318	314.77	300	337	208.32	15.7	3.4	0	-40	18	1.24	376	557	851.46	349	435	385.34	16	6.1	0	27	208	0.98	-0.66	11.56	2.15	8.87	30.17	0.73	0.07	0	-14	226	259	318
420	2	2	1	15		h2o	17840	18770	200	293	550	8	1	271	305	199.38	259	311	309.57	9.9	2	0	12	46	0.88	343	591	1187.29	360	599	1537.51	4.1	2.4	0	-16	231	0.22	-1.42	5.02	1.53	3.07	4.65	2.82	0.22	0	-5	277	271	305
421	2	2	2	1	463I5	53	12585	19175	150	156	716	32	3	6578	9345	9113.34	972	1095	691.21	92.9	89.1	0.6	5606	8373	9.52	13697	22532	20939.4	1494	1624	957.54	96.8	94.2	14.1	12203	21038	14.3	2.18	2.51	2.22	4.72	13.85	1.14	0.25	1.12	17809	29411	6578	9345
422	2	2	2	2	215G1	54	12945	19205	160	172	716	66	3	18510	20645	10316.4	945	1013	528.37	100	100	1.7	17565	19700	35.03	30780	35654	15505.5	1463	1709	1117.37	100	100	12.2	29317	34191	27.55	1.67	1.74	1.74	1.79	0.43	1.11	0.54	0.74	46882	53891	18510	20645
423	2	2	2	3	206H15	55	13345	19190	110	78	777	45	3	961	1285	937.93	695	756	435.71	43.6	32.1	0	266	590	2.21	1442	1956	1289.19	939	1061	760.95	39.7	29.5	0	503	1017	1.89	1.89	1.72	1.7	2.8	7.48	1.11	0.65	0.92	769	1607	961	1285
424	2	2	2	4	331L19	7	13725	19115	150	156	716	30	3	1939	2037	1000.28	387	434	258.79	94.2	85.3	0	1552	1650	7.49	2321	2419	1268.08	592	763	880.37	74.4	50	0	1729	1827	2.64	1.11	1.11	1.09	1.19	0.77	1.03	0.66	0.16	3281	3477	1939	2037
425	2	2	2	5	211D10	8	14115	19105	160	172	716	43	3	2707	2962	1863.05	298	399	259.38	95.3	91.3	0	2409	2664	10.44	5248	6890	8992.7	490	614	828.67	93.6	89.5	1.2	4758	6400	6.33	1.98	2.4	1.97	3.15	9.49	2.62	0.29	0.98	7167	9064	2707	2962
426	2	2	2	6	129M14	9	14490	19115	170	196	585	34	3	2700	2886	1980.19	283	315	198.16	87.8	83.2	0	2417	2603	13.63	4685	5166	3354.32	472	704	1999.06	73	52.6	0	4213	4694	2.34	1.74	1.8	1.88	2.55	3.72	1.34	0.62	0.8	6630	7297	2700	2886
427	2	2	2	7	1L24	10	14860	19125	150	154	681	23	3	2903	3505	3611.87	257	322	294.52	96.8	91.6	0	2646	3248	9.86	5181	6493	6066.69	421	701	2301.38	80.5	54.5	0	4760	6072	2.25	1.8	1.87	1.95	2.39	1.88	0.36	0.05	0.85	7406	9320	2903	3505
428	2	2	2	8	BAC11	11	15220	19140	200	293	550	5	1	282	323	221.17	253	309	286.42	16.4	2.4	0	29	70	0.98	367	424	289.35	359	502	739.54	3.4	0.3	0	8	65	0.5	0.28	0.93	0.84	1.25	1.01	0.96	0.53	-1.86	37	135	282	323
429	2	2	2	9	229I7	12	15600	19135	190	250	585	10	3	8334	9298	7791.78	325	373	250.86	97.2	94.4	0.4	8009	8973	33.22	16368	19318	15231.4	529	668	657.01	96	92	4.4	15839	18789	24.91	1.98	2.09	2	2.58	2.87	1.33	0.47	0.98	23848	27762	8334	9298
430	2	2	2	10	495K23	23	15965	19135	100	60	812	12	3	4490	6540	6408.89	289	331	213.94	100	100	0	4201	6251	20.99	8733	14275	16499.3	412	470	336.23	100	100	6.7	8321	13863	25.97	1.98	2.22	1.98	2.56	2.4	0.77	0.09	0.99	12522	20114	4490	6540
431	2	2	2	11	24H17	25	16340	19145	190	250	585	8	3	8348	10511	9212.62	358	405	273.79	98.4	96.4	0.8	7990	10153	30.49	13279	16003	13951.9	434	518	394.36	98	94.4	3.2	12845	15569	33.67	1.61	1.53	1.45	1.63	0.93	0.95	0.4	0.68	20835	25722	8348	10511
432	2	2	2	12	138D23	27	16720	19175	150	154	681	30	3	22796	26077	15559	563	660	478.9	100	100	2.6	22233	25514	47.6	45621	43759	20396.1	715	982	1326.31	100	100	33.1	44906	43044	34.4	2.02	1.69	1.85	1.86	0.53	1.12	0.73	1.01	67139	68558	22796	26077
433	2	2	2	13	346A3	29	17090	19165	170	196	585	21	3	11910	14298	9363.19	552	618	342.32	100	100	0	11358	13746	34.79	19844	24575	15968.8	770	863	645.55	100	100	6.6	19074	23805	30.74	1.68	1.73	1.69	1.93	1	0.84	0.24	0.75	30432	37551	11910	14298
434	2	2	2	14		h2o	17460	19160	200	293	550	19	1	415	429	248.47	373	429	304.39	13	3.1	0	42	56	1.36	446	498	280	500	606	540.49	3.8	0.3	0	-53	-1	0.83	-1.29	-0.04	0.89	1.01	0.78	0.9	0.63	0	-12	54	415	429
435	2	2	2	15		h2o	17840	19140	200	293	550	9	1	275	298	179.83	299	324	190.61	12.3	3.8	0	-23	0	1.44	385	546	815.09	346	483	954.06	4.8	2.7	0	39	200	0.4	-1.63	-200	2.5	40.19	239.75	1.5	0.11	0	15	199	275	298
436	2	2	3	1	463I5	53	12595	19545	140	124	716	25	3	6252	8734	9215.17	2114	2289	1109.48	93.5	83.9	1.6	4138	6620	5.64	13084	18248	14046.1	2981	3582	2956.7	96.8	86.3	3.2	10103	15267	4.43	2.44	2.31	2.56	2.83	1.35	1.06	0.48	1.29	14241	21887	6252	8734
437	2	2	3	2	215G1	54	12955	19555	200	276	620	39	3	15654	17809	10199	1776	1842	666.5	98.2	96.4	1.1	13878	16033	23.49	24869	29796	17517.2	2666	2762	933.22	96.4	94.6	12	22203	27130	26.65	1.6	1.69	1.61	5.53	62.39	0.99	0.33	0.68	36081	43163	15654	17809
438	2	2	3	3	206H15	55	13340	19530	200	293	550	12	1	1189	1317	745.64	1251	1343	618.94	14.3	4.4	0	-61	66	1.92	1703	1921	1035.42	1709	1857	862.78	17.1	7.8	0	-5	212	1.97	0.1	3.21	1.87	3.13	4.87	0.9	0.42	-3.37	-68	278	1189	1317
439	2	2	3	4	331L19	7	13730	19505	110	78	777	16	3	2693	2980	1008.78	775	829	432.69	100	94.9	0	1918	2205	6.22	3706	3701	1243.52	1157	1234	547.88	96.2	89.7	0	2549	2544	6.76	1.33	1.15	1.19	1.17	0.43	0.97	0.62	0.41	4467	4749	2693	2980
440	2	2	3	5	211D10	8	14115	19505	100	60	812	22	3	3420	4215	3289.11	610	660	332.56	100	100	0	2810	3605	10.28	6249	11302	15696.3	899	1006	600.75	100	100	6.7	5350	10403	10.4	1.9	2.89	2.05	2.71	2.73	2.18	0.21	0.93	8160	14008	3420	4215
441	2	2	3	6	129M14	9	14490	19485	150	154	681	38	3	2989	3416	2187.27	415	468	270.21	94.2	87	0	2574	3001	11.06	5185	5957	3673.88	614	688	377.65	96.1	90.9	0	4571	5343	13.73	1.78	1.78	1.77	2.47	3.26	1.26	0.56	0.83	7145	8344	2989	3416
442	2	2	3	7	1L24	10	14860	19495	150	154	681	27	3	3071	3789	4104.54	319	369	233.08	96.1	91.6	0	2752	3470	13.18	5514	7196	7439.59	482	559	347.43	98.7	96.1	0	5032	6714	15.87	1.83	1.93	1.92	2.59	2.46	0.41	0.05	0.87	7784	10184	3071	3789
443	2	2	3	8	BAC11	11	15220	19510	200	293	550	10	1	322	377	268.25	269	304	189.4	29	12.3	0	53	108	1.7	412	448	314.64	413	463	318.49	10.6	3.4	0	0	35	1.29	-0.02	0.32	0.64	0.91	1.01	0.72	0.37	0	52	143	322	377
444	2	2	3	9	229I7	12	15600	19515	180	230	585	5	3	9341	10146	6471.66	383	436	293.8	100	98.3	0	8958	9763	31.79	18983	20208	12190.3	581	707	726.57	99.6	99.1	3	18402	19627	26.13	2.05	2.01	2.04	2.52	2.69	1.05	0.31	1.04	27360	29390	9341	10146
445	2	2	3	10	495K23	23	15970	19505	150	154	681	15	3	2985	3432	1936.69	330	368	232.71	98.7	98.1	0	2655	3102	12.83	6279	6600	3333.64	472	533	411.56	100	100	0	5807	6128	15.26	2.19	1.98	1.98	2.31	1.35	1.47	0.73	1.13	8462	9230	2985	3432
446	2	2	3	11	24H17	25	16345	19515	180	216	620	5	3	10240	12034	8950.25	445	472	293.44	99.1	98.6	0.9	9795	11589	34.9	14228	17890	12606.9	547	693	725.62	100	99.1	2.8	13681	17343	19.61	1.4	1.5	1.41	2.06	2.94	0.46	0.11	0.48	23476	28932	10240	12034
447	2	2	3	12	138D23	27	16725	19545	160	172	716	25	3	21808	23508	17646.8	668	815	560.3	100	99.4	6.4	21140	22840	38.92	38185	38977	22647.3	888	1124	940.53	100	100	30.2	37297	38089	40.6	1.76	1.67	1.88	2.07	1.21	1.03	0.64	0.82	58437	60929	21808	23508
448	2	2	3	13	346A3	29	17090	19535	150	154	681	16	3	15457	26066	21196	759	815	448.43	100	100	17.5	14698	25307	34.47	27824	36278	19491	974	1152	1082.72	100	100	22.1	26850	35304	25.7	1.83	1.4	1.76	1.82	0.87	0.53	0.34	0.87	41548	60611	15457	26066
449	2	2	3	14		h2o	17460	19530	200	293	550	16	1	403	560	627.41	458	553	547.07	8.9	4.1	0	-54	102	0.74	579	1080	2090.42	562	816	1058.17	9.6	6.1	0	17	518	0.55	-0.31	5.08	2.24	22.11	84.41	0.96	0.08	0	-38	620	403	560
450	2	2	3	15		h2o	17840	19520	200	293	550	8	1	298	334	214.59	296	344	211.2	17.1	6.8	0	2	38	1.41	363	420	268.11	394	524	727.64	1.7	0	0	-30	26	0.5	-15.5	0.68	1.1	2.03	2.88	0.79	0.4	0	-29	64	298	334
451	2	2	4	1	MRV2	112	12570	19915	170	196	585	34	3	1678	1896	1052.43	2510	2531	772.98	7.1	2.6	0	-831	-613	2.17	7993	12585	10305.9	3526	3726	1301.55	85.7	64.3	0	4467	9059	6.14	-5.37	-14.75	33.46	73.15	121.98	5.74	0.34	0	3635	8445	1678	1896
452	2	2	4	2	ALFA2-1	116	12950	19920	200	293	550	33	1	693	769	458.54	1966	2012	835.49	0.7	0	0	-1272	-1196	0.83	1294	1473	879.56	2865	3223	3948.87	0.3	0	0	-1570	-1391	0.33	1.23	1.16	1.59	0.9	0.97	1.25	0.43	0.3	-2844	-2589	693	769
453	2	2	4	3	BAC B	120	13350	19890	200	293	550	5	1	1551	1584	547.87	1522	1601	573.07	15.4	3.8	0	29	62	2.71	2378	2361	604.19	2344	2409	1094.57	5.1	0	0	34	17	2.17	1.17	0.27	0.97	1.51	1.72	0.76	0.48	0.23	63	79	1551	1584
454	2	2	4	4	335H23	62	13735	19895	160	172	716	12	3	6836	11584	12015.2	1166	1243	520.04	98.3	96.5	1.2	5670	10418	13.15	14146	23129	19785.1	1815	1938	818.11	99.4	97.7	12.2	12331	21314	17.29	2.17	2.05	2.17	2.47	1.52	1.16	0.5	1.12	18001	31732	6836	11584
455	2	2	4	5	150L15	63	14130	19885	210	312	469	33	3	6767	9715	13147.5	915	978	410.54	84.6	79.5	2.9	5852	8800	16.48	14134	18144	17757	1400	1518	1293.46	82.1	76.9	7.4	12734	16744	10.93	2.18	1.9	2.21	4.21	22.97	0.87	0.42	1.12	18586	25544	6767	9715
456	2	2	4	6	184L18	64	14500	19895	170	196	585	27	3	10645	16463	15387.7	844	903	600.78	98	93.4	2.6	9801	15619	17.72	26485	34940	24833.7	1191	1314	710.61	100	99.5	30.1	25294	33749	37.27	2.58	2.16	2.56	2.99	3.5	1.32	0.67	1.37	35095	49368	10645	16463
457	2	2	4	7	1G3	65	14865	19895	190	256	620	17	3	7806	8890	6561.8	753	850	503.92	95.3	93.4	0.4	7053	8137	15.49	17077	21794	16092.2	1151	1285	758.72	97.3	94.5	8.6	15926	20643	22.51	2.26	2.54	2.3	3.07	4.78	1.48	0.36	1.18	22979	28780	7806	8890
458	2	2	4	8	77P3	66	15220	19875	120	96	777	20	3	1805	2191	1438	518	574	338.76	94.8	79.2	0	1287	1673	5.33	3094	3753	2229.68	757	831	549.48	99	93.8	0	2337	2996	5.63	1.82	1.79	1.85	2.25	1.31	0.68	0.19	0.86	3624	4669	1805	2191
459	2	2	4	9	209P2	67	15600	19875	130	108	681	20	3	797	902	631.68	414	465	270.81	58.3	34.3	0	383	488	2.94	6089	7521	5173.17	552	621	351.35	100	99.1	0	5537	6969	17.33	14.46	14.28	14.7	21.58	24.65	5.36	0.43	3.85	5920	7457	797	902
460	2	2	4	10	555G22	80	15980	19905	170	196	585	12	3	8401	11529	8124.8	444	512	315.46	100	100	0	7957	11085	26.63	14683	21332	16792.7	641	705	408.03	100	100	5.6	14042	20691	35.99	1.76	1.87	1.81	1.94	0.72	1.57	0.58	0.82	21999	31776	8401	11529
461	2	2	4	11	263G23	82	16360	19895	170	196	585	12	3	5077	5703	3738.34	438	497	279.7	96.9	95.9	0	4639	5265	18.15	8680	10729	10324.1	633	705	447.62	98.5	96.4	2	8047	10096	19.39	1.73	1.92	1.7	2.25	2.58	0.82	0.09	0.79	12686	15361	5077	5703
462	2	2	4	12	30C8	84	16730	19895	170	196	585	7	3	8715	11201	10981.6	584	752	709.28	97.4	94.4	1.5	8131	10617	12.29	13976	18558	16369.8	733	972	848.52	98.5	97.4	7.1	13243	17825	16.47	1.63	1.68	1.62	2.02	1.96	0.79	0.28	0.7	21374	28442	8715	11201
463	2	2	4	13	474L7	86	17100	19895	210	312	469	2	3	8128	8871	6852.56	774	902	905.57	82.1	77.6	0	7354	8097	8.98	12651	13529	10775.7	976	1142	886.21	86.2	79.8	0.6	11675	12553	14.28	1.59	1.55	1.58	2.26	2.95	1.1	0.49	0.67	19029	20650	8128	8871
464	2	2	4	14	ALFA2-3	118	17470	19885	210	312	469	10	3	1599	1672	1079.05	440	500	313.13	75.6	67.3	0	1159	1232	5.11	4145	4194	3505.61	605	697	482.39	76.3	72.8	0	3540	3589	8.59	3.05	2.91	3	3.56	2.7	1.99	0.38	1.61	4699	4821	1599	1672
465	2	2	4	15		h2o	17840	19890	200	293	550	9	1	317	382	391.93	339	463	1193.99	1	0.7	0	-21	43	0.27	371	617	1344.86	381	544	905.42	6.1	3.1	0	-9	236	0.41	0.45	5.49	1.31	7.41	28.29	2.2	0.41	-1.14	-32	279	317	382
466	2	2	5	1	MRV2	112	12590	20265	130	108	681	9	3	2028	2172	997.56	1325	1451	769.93	46.3	23.1	0	703	847	2.63	15743	17126	9983.05	2073	2162	1106.71	100	98.1	0	13670	15053	14.23	19.45	17.77	19.38	20.96	14.91	7.37	0.54	4.28	14373	15900	2028	2172
467	2	2	5	2	ALFA2-1	116	12960	20270	200	293	550	13	1	799	889	489.61	1257	1450	1588.5	0	0	0	-457	-367	0.5	1335	1497	777.85	1772	2490	5479.12	0	0	0	-436	-274	0.24	0.95	0.75	2.03	11.39	35.14	1.15	0.52	-0.07	-895	-643	799	889
468	2	2	5	3	BAC B	120	13350	20270	200	293	550	2	1	1131	1174	444.41	1138	1191	513.2	14	3.1	0	-6	36	2.2	1577	1668	752.11	1553	1706	817.64	9.6	2	0	24	115	1.93	-3.43	3.19	1.45	2.46	3.23	1.1	0.42	0	17	151	1131	1174
469	2	2	5	4	335H23	62	13735	20275	160	172	716	12	3	6648	8699	6955.51	1102	1153	483.86	100	99.4	0	5546	7597	13.74	13038	17620	15219.8	1566	1705	778.18	98.3	96.5	4.1	11472	16054	16.75	2.07	2.11	2.1	2.46	1.91	0.65	0.09	1.05	17018	23651	6648	8699
470	2	2	5	5	150L15	63	14125	20275	160	172	716	27	3	9287	13693	11756.3	933	994	422.8	100	100	1.2	8354	12760	21.97	19978	29017	19069.3	1400	1499	933.55	100	100	14	18578	27617	21.4	2.22	2.16	2.28	2.76	1.62	0.44	0.07	1.15	26932	40377	9287	13693
471	2	2	5	6	184L18	64	14500	20275	140	134	681	27	3	15399	17507	13816.3	980	1061	531.11	100	100	3.7	14419	16527	28.99	39357	39021	21385.4	1408	1564	863.42	100	100	24.6	37949	37613	45.58	2.63	2.28	2.64	2.69	1.22	0.98	0.4	1.4	52368	54140	15399	17507
472	2	2	5	7	1G3	65	14870	20285	210	312	469	26	3	6048	6810	5307.41	1020	1103	495.66	92.6	88.5	0	5028	5790	12.2	14200	16358	13104.5	1635	1743	915.03	93.6	90.7	3.8	12565	14723	15.52	2.5	2.54	2.48	3.1	2.54	0.76	0.09	1.32	17593	20513	6048	6810
473	2	2	5	8	77P3	66	15230	20255	170	196	585	16	3	1443	1746	1393	764	827	435.49	62.2	41.8	0	679	982	3.31	2965	3360	2252.53	1196	1314	647.97	79.6	65.8	0	1769	2164	4.58	2.61	2.2	2.59	3.92	7.29	0.57	0.12	1.38	2448	3146	1443	1746
474	2	2	5	9	209P2	67	15595	20245	140	124	716	25	3	554	811	597.28	479	510	270.41	40.3	21	0	75	332	2.05	5585	6908	5151.93	631	708	387.75	99.2	98.4	0	4954	6277	14.4	66.05	18.91	24.41	50.01	160.84	4.15	0.23	6.05	5029	6609	554	811
475	2	2	5	10	555G22	80	15985	20275	180	216	620	12	3	7255	11708	12245.4	551	647	418.25	100	99.5	1.9	6704	11157	17.35	10622	16421	15611.7	757	889	627.88	99.5	99.1	4.6	9865	15664	16.92	1.47	1.4	1.44	1.66	1.06	0.76	0.35	0.56	16569	26821	7255	11708
476	2	2	5	11	263G23	82	16355	20265	160	172	716	8	3	5384	7027	6804.53	485	526	277.8	100	99.4	0	4899	6542	19.38	8993	12693	12028.5	673	774	567.39	100	98.8	2.3	8320	12020	15.85	1.7	1.84	1.7	2.24	1.82	0.34	0.04	0.76	13219	18562	5384	7027
477	2	2	5	12	30C8	84	16720	20275	150	154	681	5	3	10668	13382	10772.9	451	493	292.63	100	100	1.9	10217	12931	36.46	15603	19356	13144.3	588	703	567.42	100	100	4.5	15015	18768	27.5	1.47	1.45	1.46	1.62	0.84	0.44	0.13	0.56	25232	31699	10668	13382
478	2	2	5	13	474L7	86	17090	20265	210	312	469	9	3	8304	8937	6744.53	697	836	576.26	87.5	79.5	0	7607	8240	14.41	12845	13585	11027	932	1323	2439.71	76	70.8	0.6	11913	12653	5.26	1.57	1.54	1.54	2.09	2.29	1.19	0.53	0.65	19520	20893	8304	8937
479	2	2	5	14	ALFA2-3	118	17465	20255	220	332	504	17	3	1594	1607	993.1	476	556	392.37	73.2	62.7	0	1118	1131	4.06	3539	3368	2229.31	652	890	1026.34	70.5	61.7	0	2887	2716	3.45	2.58	2.4	2.34	3.75	15.32	1.76	0.61	1.37	4005	3847	1594	1607
480	2	2	5	15		h2o	17840	20270	200	293	550	8	1	357	427	350.56	356	404	277.7	14.7	7.8	0	1	71	1.29	557	1207	2505.41	522	736	1112.67	10.6	7.5	0	35	685	0.5	35	9.65	2.94	8.27	18.69	3.7	0.27	5.13	36	756	357	427
481	2	2	6	1	MRV2	112	12580	20635	140	134	681	20	3	1551	1781	1158.91	537	597	314.06	76.1	65.7	0	1014	1244	4.94	10725	13387	9621.05	749	1003	1452.04	97.8	87.3	0	9976	12638	7.39	9.84	10.16	10.57	26.59	151.8	4.55	0.3	3.3	10990	13882	1551	1781
482	2	2	6	2	ALFA2-1	116	12950	20640	200	293	550	23	1	632	714	404.37	628	701	397.73	19.5	4.4	0	4	86	1.59	1150	1192	599.24	861	956	608.66	30	8.5	0	289	331	1.89	72.25	3.85	2.77	6.09	12.44	1.01	0.47	6.17	293	417	632	714
483	2	2	6	3	BAC B	120	13350	20630	200	293	550	15	1	607	647	311.45	632	681	415.99	13	1	0	-24	15	1.46	747	863	775.81	856	968	737.26	3.8	2	0	-108	7	1.01	4.36	0.47	0.98	1.9	3.37	1.33	0.28	2.12	-134	22	607	647
484	2	2	6	4	335H23	62	13735	20635	140	124	716	15	3	7812	11201	11178.8	866	960	553.32	100	100	2.4	6946	10335	14.12	15640	21122	15414.8	1278	1493	1037.25	100	100	5.6	14362	19844	15.08	2.07	1.92	2.06	2.37	1.35	0.51	0.14	1.05	21308	30179	7812	11201
485	2	2	6	5	150L15	63	14115	20645	140	124	716	17	3	10356	16267	14594.5	930	1062	1305.62	100	100	4	9426	15337	7.93	21610	33367	20635.5	1401	1551	937.55	100	100	21.8	20209	31966	23.05	2.14	2.08	2.17	2.52	1.24	0.96	0.46	1.1	29635	47303	10356	16267
486	2	2	6	6	184L18	64	14495	20645	120	88	812	22	3	11166	15927	14610.1	1127	1227	579.7	100	100	5.7	10039	14800	19.26	24716	32639	19774	1645	1891	1199.02	100	100	19.3	23071	30994	20.61	2.3	2.09	2.54	2.52	0.92	0.85	0.39	1.2	33110	45794	11166	15927
487	2	2	6	7	1G3	65	14865	20645	200	276	620	17	3	6709	7160	4193.5	1304	1369	554.21	96.7	94.2	0	5405	5856	12.11	14133	15732	10346.4	1998	2107	811.71	96.7	94.9	2.5	12135	13734	17.41	2.25	2.35	2.25	2.59	1.76	0.95	0.15	1.17	17540	19590	6709	7160
488	2	2	6	8	77P3	66	15215	20625	180	216	620	21	3	1353	1855	1744.79	1031	1128	562.18	40.7	19	0	322	824	2.41	2601	3301	2929.56	1467	1624	829.04	55.1	36.1	0	1134	1834	3.14	3.52	2.23	2.96	6.56	33.29	0.7	0.17	1.82	1456	2658	1353	1855
489	2	2	6	9	209P2	67	15600	20615	150	154	681	30	3	739	893	636.57	645	758	1475.31	6.5	0	0	94	248	0.5	4633	5793	4400.69	803	1122	3702.69	51.3	22.1	0	3830	4990	1.25	40.74	20.12	17.74	35.42	70.44	5.36	0.6	5.35	3924	5238	739	893
490	2	2	6	10	555G22	80	15980	20645	170	196	585	7	3	7580	9833	9255.07	603	700	394.73	100	99	0.5	6977	9230	19.2	11779	16745	15987.3	846	1126	2490.58	93.9	81.1	3.6	10933	15899	4.73	1.57	1.72	1.59	2.02	1.62	0.82	0.22	0.65	17910	25129	7580	9833
491	2	2	6	11	263G23	82	16355	20645	170	208	620	7	3	5354	5472	3269.39	522	607	512.01	97.6	91.3	0	4832	4950	10.46	9096	9643	6189.72	760	1309	4081.17	83.7	54.3	0	8336	8883	2.23	1.73	1.79	1.76	1.97	1.12	0.99	0.27	0.79	13168	13833	5354	5472
492	2	2	6	12	30C8	84	16725	20645	150	156	716	2	3	12324	14914	9769.99	497	559	379.33	100	100	0.6	11827	14417	32.49	19854	24949	14745.6	660	1006	2737	100	100	7.7	19194	24289	7.25	1.62	1.68	1.65	1.86	0.84	0.89	0.35	0.7	31021	38706	12324	14914
493	2	2	6	13	474L7	86	17100	20645	210	312	469	2	3	9038	11440	11211.4	699	1088	977.25	92.3	85.6	1	8339	10741	9.25	14498	18314	16527.3	1047	2171	5286.91	73.7	62.5	4.8	13451	17267	2.74	1.61	1.61	1.61	2.8	12.71	0.88	0.36	0.69	21790	28008	9038	11440
494	2	2	6	14	ALFA2-3	118	17465	20630	180	230	585	17	3	2123	2147	1085.79	482	595	515.43	81.7	71.3	0	1641	1665	4.12	5149	4874	2413.43	733	1198	3330.05	68.3	8.7	0	4416	4141	1.55	2.69	2.49	2.67	3.03	2.08	1.64	0.54	1.43	6057	5806	2123	2147
495	2	2	6	15		h2o	17840	20640	200	293	550	9	1	294	342	214.57	319	366	246.53	14.7	4.1	0	-24	23	1.19	421	456	253.21	466	580	548.17	3.8	0	0	-44	-9	0.77	1.8	-0.43	1	2.39	4.1	0.83	0.49	0.85	-70	13	294	342
496	2	2	7	1		Not Mine	12585	21025	270	540	384	13	3	4542	6707	8480.07	1132	1242	784.05	85.6	80	0.4	3410	5575	5.79	5661	11473	16459.5	1501	1618	1100.51	83.3	72.6	5.7	4160	9972	5.14	1.22	1.79	1.23	3.41	28.93	0.73	0.14	0.29	7570	15547	4542	6707
497	2	2	7	2		Not Mine	12940	21025	170	196	585	33	3	5100	6122	6583.44	1059	1151	643.44	96.4	94.4	1	4041	5063	7.93	6784	8882	9195.55	1141	1268	923.73	95.9	91.8	1.5	5643	7741	7.34	1.4	1.53	1.39	1.66	1.43	0.76	0.3	0.48	9684	12804	5100	6122
498	2	2	7	3		Not Mine	13335	20995	200	276	620	28	3	4516	4373	1760.06	878	929	518.89	92.4	88	0	3638	3495	8.7	5426	5448	3346.68	1077	1173	704.03	87.7	85.1	0	4349	4371	7.71	1.2	1.25	1.2	1.42	1.76	1.42	0.55	0.26	7987	7866	4516	4373
499	2	2	7	4		Not Mine	13745	21005	220	332	504	26	3	5325	4976	2390.23	1231	1772	1379.66	80.1	70.8	0	4094	3745	3.86	7007	6777	4215.61	1892	2443	1862.51	77.7	68.4	0	5115	4885	3.76	1.25	1.3	1.26	1.44	1.12	1.22	0.48	0.32	9209	8630	5325	4976
500	2	2	7	5		Not Mine	14115	21005	190	256	620	22	3	5513	5441	1705.09	2107	2264	1216.23	87.1	75.4	0	3406	3334	4.53	5965	6093	2741.56	2583	2843	1336.3	85.9	68.4	0	3382	3510	4.46	0.99	1.05	1	1.12	0.9	0.97	0.36	-0.01	6788	6844	5513	5441
501	2	2	7	6		Not Mine	14500	21005	190	250	585	30	3	3661	3500	1545.96	1804	1934	847.06	72.4	55.6	0	1857	1696	4.32	4324	4372	2508.01	2195	2329	908.55	78	60.8	0	2129	2177	4.76	1.15	1.28	1.15	2.99	21.09	0.94	0.34	0.2	3986	3873	3661	3500
502	2	2	7	7		Not Mine	14870	21020	200	293	550	22	1	1251	1344	508.33	1327	1370	545.14	14.7	3.8	0	-75	17	2.29	1547	1575	551.85	1744	1823	679.03	6.1	1	0	-196	-168	2.28	2.59	-9.94	0.76	2.05	3.23	0.81	0.55	1.37	-273	-152	1251	1344
503	2	2	7	8		Not Mine	15220	21010	200	293	550	10	1	869	909	353.97	907	1004	496.8	8.2	1.7	0	-37	2	1.75	1070	1132	432.93	1167	1284	744.28	5.1	0	0	-96	-34	1.44	2.55	-17.5	1.41	2.45	4.46	0.93	0.58	1.35	-135	-33	869	909
504	2	2	7	9		Not Mine	15600	21010	200	293	550	10	1	682	749	419.82	583	643	374.63	23.5	7.8	0	99	166	1.82	841	1148	1153.39	794	1079	1639.95	6.1	3.1	0	47	354	0.51	0.47	2.13	0.96	2.18	3.56	1.27	0.21	-1.07	146	520	682	749
505	2	2	7	10		Not Mine	15970	21030	200	293	550	10	1	501	713	1177.57	511	575	372.71	17.7	4.8	0	-9	202	1.34	919	1701	3701.65	694	967	1317.06	14	7.5	0	225	1007	0.7	-22.5	4.99	3.36	13.7	36.78	0.49	0.02	0	215	1209	501	713
506	2	2	7	11		Not Mine	16350	21030	200	293	550	10	1	494	706	1650.84	407	478	324.21	27.3	11.3	0	87	299	1.52	640	1465	6057.84	610	820	892.06	10.9	3.8	0.3	30	855	0.72	0.34	2.86	0.81	3.3	12.79	0.5	0.02	-1.54	117	1154	494	706
507	2	2	7	12		Not Mine	16720	21030	200	293	550	10	1	364	402	256.6	362	415	266.42	16.4	5.5	0	2	40	1.37	411	526	836.98	435	561	672.93	3.1	2	0	-23	91	0.61	-12	2.28	0.71	1.32	2.32	1.39	0.18	0	-22	131	364	402
508	2	2	7	13		Not Mine	17090	21030	200	293	550	12	1	479	600	1005.51	498	760	723.85	3.8	1	0	-18	102	0.66	546	1320	5911.94	591	975	990.56	7.5	3.4	0.3	-44	729	0.55	2.37	7.15	1.41	19.55	114.59	0.49	0.01	1.24	-64	831	479	600
509	2	2	7	14		Not Mine	17460	21020	200	293	550	13	1	647	684	308.47	511	595	395.19	20.5	4.1	0	136	173	1.64	781	826	344.54	674	836	802.59	4.4	0	0	107	152	0.97	0.79	0.88	0.83	1.1	0.74	0.79	0.5	-0.35	243	325	647	684
510	2	2	7	15		Not Mine	17840	21020	200	293	550	8	1	305	362	237.33	324	360	222.63	16.4	6.1	0	-18	38	1.37	393	739	2219.44	402	535	808.11	5.5	3.1	0	-8	337	0.49	0.47	8.87	1.51	4.32	10.2	2.48	0.07	-1.08	-28	375	305	362
511	2	2	8	1		Not Mine	12595	21385	290	616	264	10	3	4093	5697	7337.65	1909	2144	2019.71	53.2	24.7	0.3	2184	3788	2.03	4678	8702	13200.9	2239	3148	6004.8	22.4	10.2	2.9	2439	6463	0.78	1.12	1.71	1.21	2.34	4.46	0.62	0.12	0.16	4623	10251	4093	5697
512	2	2	8	2		Not Mine	12945	21375	180	216	620	34	3	4903	5162	2024.33	1758	1879	1404.31	87.5	61.6	0	3145	3404	3.49	6400	7513	4884.22	1922	2279	3959.79	62	18.1	0	4478	5591	1.62	1.42	1.64	1.41	1.69	1.24	1.1	0.21	0.51	7623	8995	4903	5162
513	2	2	8	3		Not Mine	13345	21355	210	316	504	40	3	3997	4101	3596.91	1359	1426	526.64	76.9	71.2	0	2638	2742	7.59	4411	5286	7400.41	1534	1581	569.23	80.7	73.7	0.6	2877	3752	7.75	1.09	1.37	1.1	1.92	3.68	0.5	0.06	0.13	5515	6494	3997	4101
514	2	2	8	4		Not Mine	13765	21405	230	384	504	43	3	5273	5075	1996.68	2354	2415	1267.66	73.7	57	0	2919	2721	4.16	7107	6668	2824.05	3024	3140	1661.3	73.7	58.3	0	4083	3644	4.28	1.4	1.34	1.38	2.25	5.05	1.16	0.67	0.48	7002	6365	5273	5075
515	2	2	8	5		Not Mine	14135	21405	140	124	716	38	3	5846	6764	2887.57	3003	3075	788.61	96	87.1	0	2843	3761	7.41	6382	8292	6732.32	3477	3586	919.78	98.4	81.5	0.8	2905	4815	6.94	1.02	1.28	1.04	1.28	0.88	1.42	0.37	0.03	5748	8576	5846	6764
516	2	2	8	6		Not Mine	14490	21375	170	196	585	26	3	3806	3822	1130.34	2432	2476	780.65	75.5	40.8	0	1374	1390	4.88	4772	4777	1364.03	2810	2877	887.67	78.6	54.6	0	1962	1967	5.38	1.43	1.42	1.43	1.85	3.48	0.93	0.6	0.51	3336	3357	3806	3822
517	2	2	8	7		Not Mine	14860	21390	200	293	550	13	1	1507	1553	536.88	1525	1666	1076.37	3.4	0	0	-17	28	1.4	1712	1764	639.43	1817	2349	4671.83	0	0	0	-104	-52	0.37	5.83	-1.89	0.81	1.92	2.45	0.79	0.44	2.54	-123	-25	1507	1553
518	2	2	8	8		Not Mine	15210	21390	200	293	550	13	1	690	738	347.76	802	890	635.59	3.8	0	0	-111	-63	1.09	1087	1386	1204.29	1064	1583	3057	4.1	1.4	0	23	322	0.36	-0.21	-5.03	2.86	5.72	8.27	1.83	0.28	0	-89	258	690	738
519	2	2	8	9		Not Mine	15590	21390	200	293	550	9	1	534	588	331.53	493	537	293.04	25.3	8.5	0	41	95	1.82	666	929	1064.75	723	883	782.08	10.2	4.4	0	-56	206	0.85	-1.39	2.17	1.15	2.45	4.26	1.43	0.2	0	-16	301	534	588
520	2	2	8	10		Not Mine	15960	21390	200	293	550	13	1	415	464	283.53	355	384	231.54	25.3	9.2	0	60	109	1.79	498	633	1098.23	417	522	691.97	6.1	2	0	81	216	0.72	1.35	1.98	1.26	2	3.37	1.14	0.09	0.43	141	325	415	464
521	2	2	8	11		Not Mine	16340	21390	200	293	550	9	1	309	356	233.96	294	339	222.88	21.2	6.8	0	15	62	1.39	396	486	354.24	364	482	642.53	7.5	0.7	0	32	122	0.62	2.13	1.97	1.47	1.9	1.47	1.29	0.72	1.09	47	184	309	356
522	2	2	8	12		Not Mine	16710	21390	200	293	550	13	1	310	358	223.97	278	328	215.93	24.6	7.2	0	32	80	1.44	407	449	254.99	306	344	231.17	31.7	11.3	0	101	143	1.76	3.16	1.79	1.53	2.29	2.17	0.94	0.69	1.66	133	223	310	358
523	2	2	8	13		Not Mine	17090	21390	200	293	550	9	1	252	288	188.32	262	313	234.53	14.3	3.1	0	-9	26	1.07	332	383	260.92	334	377	254.97	18.1	4.8	0	-1	49	1.3	0.2	1.88	1.43	2.15	2.87	1.03	0.55	-2.32	-12	75	252	288
524	2	2	8	14		Not Mine	17460	21390	200	293	550	13	1	309	375	248.26	357	409	246.99	18.8	4.4	0	-47	18	1.25	451	494	342.5	421	503	430.88	9.6	1	0	30	73	1.05	-0.63	4.06	1.18	9.38	60.46	0.82	0.36	0	-18	91	309	375
525	2	2	8	15		Not Mine	17840	21390	200	293	550	9	1	270	302	190.98	311	355	223.91	10.9	3.1	0	-40	-8	1.21	406	488	686.19	361	433	371.61	13.3	3.4	0	45	127	1.09	-1.1	-14.11	2.47	4.97	10.37	1.41	0.15	0	4	118	270	302
526	2	2	9	1		Not Mine	12575	21775	330	812	192	23	3	4062	6361	10212.3	2268	2325	747.06	64.7	53.3	1.5	1794	4093	5.44	4225	9056	15012	2439	2478	717.62	68.1	56.8	4.4	1786	6617	5.89	1	1.62	1.09	2.74	4.8	0.39	0.07	-0.01	3580	10710	4062	6361
527	2	2	9	2		Not Mine	12915	21785	150	156	716	59	3	5343	8205	9875.75	2158	2230	674.01	98.7	91	0.6	3185	6047	7.93	7634	13598	15854.8	2359	2457	893.33	98.1	94.2	6.4	5275	11239	8.55	1.66	1.86	1.71	2.53	2.98	1.04	0.42	0.73	8460	17286	5343	8205
528	2	2	9	3		Not Mine	13320	21775	180	230	585	28	3	4667	4697	1383.71	1617	1696	573.6	97.8	92.6	0	3050	3080	8.14	5022	6010	6882.43	1876	1921	633.21	95.2	89.6	0.9	3146	4134	7.93	1.03	1.34	1.03	1.27	1.35	1.92	0.15	0.04	6196	7214	4667	4697
529	2	2	9	4		Not Mine	13745	21765	200	276	620	22	3	6044	6018	1582.26	2360	2488	1143.61	93.8	84.1	0	3684	3658	5.28	7998	8274	5482.18	3024	3150	1582.17	90.2	81.2	0.7	4974	5250	5.06	1.35	1.44	1.29	1.59	1.73	1.22	0.12	0.43	8658	8908	6044	6018
530	2	2	9	5		Not Mine	14115	21785	150	156	716	22	3	6270	6219	1243.7	3048	3121	826.15	97.4	91	0	3222	3171	7.59	6192	6179	1378.8	3565	3655	965.16	89.7	68.6	0	2627	2614	6.42	0.82	0.82	0.84	0.86	0.35	0.83	0.56	-0.29	5849	5785	6270	6219
531	2	2	9	6		Not Mine	14495	21755	200	276	620	26	3	2848	3940	3379.74	2564	2642	790.05	59.1	35.1	0	284	1376	3.6	4348	4290	1801.44	2950	3073	1023.94	58.3	32.6	0	1398	1340	4.25	4.92	0.97	1.23	1.64	2.44	0.18	0.11	2.3	1682	2716	2848	3940
532	2	2	9	7		Not Mine	14860	21770	200	293	550	12	1	1530	1678	680.76	1716	1757	696.96	11.3	3.8	0	-185	-37	2.2	1793	2350	2248.54	1996	2116	1003.16	12.6	7.8	0	-202	354	1.79	1.09	-9.32	2.02	14.94	51.65	1.15	0.12	0.13	-389	316	1530	1678
533	2	2	9	8		Not Mine	15210	21770	200	293	550	13	1	823	899	469.43	799	882	455.77	17.1	4.8	0	24	100	1.81	973	1264	1831.94	979	1202	1108.35	6.8	3.1	0	-5	285	0.88	-0.25	2.85	0.96	3.95	12	1.03	0.07	0	18	385	823	899
534	2	2	9	9		Not Mine	15590	21770	200	293	550	8	1	465	507	269.47	461	498	285.7	19.5	5.5	0	4	46	1.63	493	558	295.04	529	620	613.88	4.4	0.3	0	-35	29	0.8	-9	0.63	1.03	1.43	1.75	0.85	0.61	0	-32	75	465	507
535	2	2	9	10		Not Mine	15960	21770	200	293	550	13	1	356	389	225.08	304	351	221.18	23.5	7.5	0	52	85	1.61	411	458	293.89	388	498	608.38	6.8	0.3	0	23	70	0.68	0.44	0.82	0.86	1.53	1.69	0.82	0.39	-1.18	75	155	356	389
536	2	2	9	11		Not Mine	16340	21770	200	293	550	8	1	316	348	236.08	261	308	232.41	23.9	7.2	0	55	87	1.36	361	418	287.48	346	509	1037.52	0.7	0.3	0	15	72	0.35	0.27	0.83	0.82	1.26	1.73	0.82	0.46	-1.87	70	159	316	348
537	2	2	9	12		Not Mine	16710	21770	200	293	550	13	1	276	336	311.96	250	282	185.31	23.9	9.6	0	26	86	1.49	350	886	3773.54	306	537	1550.86	3.4	3.1	0	44	580	0.23	1.69	6.74	1.5	7.26	32.27	0.94	0.01	0.76	70	666	276	336
538	2	2	9	13		Not Mine	17090	21770	200	293	550	8	1	271	302	193.36	252	289	189.79	20.8	8.2	0	19	50	1.43	379	517	792.26	322	401	675.98	6.1	2	0	57	195	0.56	3	3.9	1.84	3.77	7.98	1.43	0.12	1.58	76	245	271	302
539	2	2	9	14		Not Mine	17460	21770	200	293	550	13	1	257	290	172.36	225	284	207.32	23.2	3.4	0	32	65	1.24	290	321	197.92	294	373	438.01	3.4	0	0	-3	27	0.66	-0.13	0.42	0.79	1.04	0.87	0.88	0.59	0	28	92	257	290
540	2	2	9	15		Not Mine	17840	21770	200	293	550	8	1	313	340	211.29	253	293	204.52	28	9.6	0	60	87	1.53	293	405	733.56	283	417	954.5	1.7	0.7	0	10	122	0.31	0.17	1.4	0.64	1.62	4.67	0.96	0.08	-2.58	70	209	313	340
END DATA
[truncated: 12 more columns]

## Sheet: sorted by genome ID
	Array Row	Array Column	Spot Row	Spot Column	Name	genomic ID	X	Y	Diameter	F Pixels	B Pixels	Footprint	Flags	Ch1 Median	Ch1 Mean	Ch1 SD	Ch1 B Median	Ch1 B Mean	Ch1 B SD	Ch1 % > B + 1 SD	Ch1 % > B + 2 SD	Ch1 F % Sat.	Ch1 Median - B	Ch1 Mean - B	Ch1 SignalNoiseRatio	Ch2 Median	Ch2 Mean	Ch2 SD	Ch2 B Median	Ch2 B Mean	Ch2 B SD	Ch2 % > B + 1 SD	Ch2 % > B + 2 SD	Ch2 F % Sat.	Ch2 Median - B	Ch2 Mean - B	Ch2 SignalNoiseRatio	Ch2 Ratio of Medians	Ch2 Ratio of Means	Ch2 Median of Ratios	Ch2 Mean of Ratios	Ch2 Ratios SD	Ch2 Rgn Ratio	Ch2 Rgn R²	Ch2 Log Ratio	Sum of Medians	Sum of Means	Ch1 N Median	Ch1 N Mean
139	1	2	1	4	468L10	1	13710	9865	130	108	681	16	3	4622	5746	3663.78	275	318	212.16	100	100	0	4347	5471	21.78	6674	9676	9017.03	371	449	454.43	100	100	0.9	6303	9305	14.69	1.45	1.7	1.46	1.79	1.04	1.22	0.25	0.54	10650	14776	4622	5746
154	1	2	2	4	468L10	1	13710	10245	110	78	777	19	3	4588	6769	5339.05	355	384	241.79	98.7	98.7	0	4233	6414	18.98	7058	11097	11258.9	416	489	460.16	100	100	1.3	6642	10681	15.34	1.57	1.67	1.57	5.98	36.79	1.29	0.37	0.65	10875	17095	4588	6769
169	1	2	3	4	468L10	1	13720	10615	110	78	777	24	3	5411	7912	9442.43	406	441	264.47	100	100	1.3	5005	7506	20.46	7458	11791	12303.2	465	547	370.45	100	100	2.6	6993	11326	20.13	1.4	1.51	1.35	1.95	1.89	0.29	0.05	0.48	11998	18832	5411	7912
140	1	2	1	5	2A19	2	14090	9865	150	154	681	20	3	1102	1285	836.26	278	312	202.68	89	82.5	0	824	1007	5.44	1857	2192	1199.48	333	389	342.31	99.4	94.2	0	1524	1859	5.42	1.85	1.85	1.87	3.19	9.72	1.06	0.55	0.89	2348	2866	1102	1285
155	1	2	2	5	2A19	2	14080	10240	200	293	550	12	1	853	1009	861.71	310	428	794.96	35.2	7.5	0	543	699	1.07	1385	1649	1305.89	378	560	1064.1	47.4	15.7	0	1007	1271	1.3	1.85	1.82	1.85	2.84	6.16	0.82	0.3	0.89	1550	1970	853	1009
170	1	2	3	5	2A19	2	14075	10625	160	172	716	19	3	1081	1317	1028.19	322	367	222.99	89	73.8	0	759	995	4.85	1713	2039	1407.29	398	504	574.27	84.9	57.6	0	1315	1641	2.98	1.73	1.65	1.68	2.09	1.73	0.69	0.26	0.79	2074	2636	1081	1317
141	1	2	1	6	318C5	3	14465	9865	160	172	716	20	3	2950	3534	2284.83	250	296	237.95	99.4	97.1	0	2700	3284	12.4	5491	5970	3385.02	309	572	2705.46	85.5	45.3	0	5182	5661	2.03	1.92	1.72	1.84	1.96	0.95	0.83	0.31	0.94	7882	8945	2950	3534
156	1	2	2	6	318C5	3	14460	10235	170	196	585	13	3	2928	3243	2295.17	268	519	2460.56	56.6	11.7	0	2660	2975	1.19	5084	5313	3365.55	346	618	1565.01	84.2	69.4	0	4738	4967	3.25	1.78	1.67	1.72	12.26	138.07	1.1	0.56	0.83	7398	7942	2928	3243
171	1	2	3	6	318C5	3	14460	10605	150	154	681	13	3	3223	3823	2468.03	319	355	225.24	98.7	96.8	0	2904	3504	14.31	5492	6386	3662.64	418	521	636.93	96.8	93.5	0	5074	5968	8.62	1.75	1.7	1.77	1.92	0.88	1.18	0.64	0.81	7978	9472	3223	3823
142	1	2	1	7	213F11	4	14840	9855	180	230	585	18	3	11368	13091	10251.8	376	591	562.35	95.7	92.6	1.7	10992	12715	20.22	22547	26924	17459.6	430	785	816.41	97	94.3	10.4	22117	26494	27.62	2.01	2.08	2.04	3.06	4.61	0.87	0.26	1.01	33109	39209	11368	13091
157	1	2	2	7	213F11	4	14850	10245	210	312	469	31	3	9508	10822	10641.3	533	702	541.19	90.1	83.7	1.3	8975	10289	17.57	19177	22079	18292.3	727	1006	865.47	93.3	86.5	9	18450	21352	22.16	2.06	2.08	2.08	2.92	5.4	1.35	0.62	1.04	27425	31641	9508	10822
172	1	2	3	7	213F11	4	14835	10605	190	256	620	13	3	11432	13100	10869.9	713	949	724.96	90.2	86.3	1.2	10719	12387	15.77	23613	27828	19496.5	1077	1451	1480.45	89.1	87.5	11.7	22536	26751	15.95	2.1	2.16	2.15	2.72	2.49	0.99	0.3	1.07	33255	39138	11432	13100
143	1	2	1	8	13B15	5	15210	9865	190	250	585	16	3	3683	3503	1868.54	440	568	626.28	84.4	80	0	3243	3063	5.88	6988	6470	3065.62	592	942	1267.52	88	80	0	6396	5878	5.51	1.97	1.92	1.94	5.09	15.44	1.31	0.64	0.98	9639	8941	3683	3503
158	1	2	2	8	13B15	5	15210	10235	190	250	585	13	3	3371	3156	1568.13	600	675	411.73	84.4	79.6	0	2771	2556	8.19	6729	6129	2952.84	887	1070	909.25	85.6	81.2	0	5842	5242	7.4	2.11	2.05	2.09	10.87	125.48	1.63	0.75	1.08	8613	7798	3371	3156
173	1	2	3	8	13B15	5	15210	10615	190	250	585	16	3	3604	3507	1747.4	658	741	383.31	87.2	81.6	0	2946	2849	9.4	7057	6391	2905.32	991	1112	621.94	88.4	85.6	0	6066	5400	11.35	2.06	1.9	1.98	2.39	2.58	1.43	0.73	1.04	9012	8249	3604	3507
144	1	2	1	9	261A1	6	15580	9865	170	196	585	12	3	1046	1282	1110.85	283	333	227.44	82.7	68.4	0	763	999	4.6	1695	2177	1801.99	350	392	244.29	93.9	91.3	0	1345	1827	6.94	1.76	1.83	1.78	2.6	3.01	0.74	0.21	0.82	2108	2826	1046	1282
159	1	2	2	9	261A1	6	15590	10235	170	196	585	18	3	1016	1322	1359.51	333	384	258.65	80.1	61.2	0	683	989	3.93	2020	2406	1963.86	468	625	907.94	71.4	37.2	0	1552	1938	2.22	2.27	1.96	2.22	2.98	3.81	0.48	0.11	1.18	2235	2927	1016	1322
174	1	2	3	9	261A1	6	15580	10625	150	154	681	20	3	959	1503	1225.91	379	420	249.61	89	68.8	0	580	1124	3.84	2113	2884	2509.85	557	637	439.51	94.2	76.6	0	1556	2327	4.81	2.68	2.07	2.04	3.25	4.09	0.65	0.1	1.42	2136	3451	959	1503
409	2	2	1	4	331L19	7	13735	18775	190	256	620	12	3	1241	1478	968.84	273	421	1442.24	32.8	7.4	0	968	1205	0.86	1585	1903	1212.32	394	967	4741.72	1.2	0	0	1191	1509	0.33	1.23	1.25	1.24	1.6	1.86	0.94	0.56	0.3	2159	2714	1241	1478
424	2	2	2	4	331L19	7	13725	19115	150	156	716	30	3	1939	2037	1000.28	387	434	258.79	94.2	85.3	0	1552	1650	7.49	2321	2419	1268.08	592	763	880.37	74.4	50	0	1729	1827	2.64	1.11	1.11	1.09	1.19	0.77	1.03	0.66	0.16	3281	3477	1939	2037
439	2	2	3	4	331L19	7	13730	19505	110	78	777	16	3	2693	2980	1008.78	775	829	432.69	100	94.9	0	1918	2205	6.22	3706	3701	1243.52	1157	1234	547.88	96.2	89.7	0	2549	2544	6.76	1.33	1.15	1.19	1.17	0.43	0.97	0.62	0.41	4467	4749	2693	2980
410	2	2	1	5	211D10	8	14115	18755	180	216	620	22	3	2385	2496	1294.73	253	307	212.68	97.2	94	0	2132	2243	11.21	5178	4852	2297.83	376	522	921.73	91.2	83.8	0	4802	4476	5.62	2.25	2	2.1	2.57	4.36	1.49	0.71	1.17	6934	6719	2385	2496
425	2	2	2	5	211D10	8	14115	19105	160	172	716	43	3	2707	2962	1863.05	298	399	259.38	95.3	91.3	0	2409	2664	10.44	5248	6890	8992.7	490	614	828.67	93.6	89.5	1.2	4758	6400	6.33	1.98	2.4	1.97	3.15	9.49	2.62	0.29	0.98	7167	9064	2707	2962
440	2	2	3	5	211D10	8	14115	19505	100	60	812	22	3	3420	4215	3289.11	610	660	332.56	100	100	0	2810	3605	10.28	6249	11302	15696.3	899	1006	600.75	100	100	6.7	5350	10403	10.4	1.9	2.89	2.05	2.71	2.73	2.18	0.21	0.93	8160	14008	3420	4215
411	2	2	1	6	129M14	9	14500	18745	150	154	681	36	3	3306	3655	2219.42	250	288	191.68	96.1	95.5	0	3056	3405	17.25	5271	5975	3512.54	308	381	324.61	98.7	97.4	0	4963	5667	16.24	1.62	1.66	1.65	1.99	2.28	1.32	0.69	0.7	8019	9072	3306	3655
426	2	2	2	6	129M14	9	14490	19115	170	196	585	34	3	2700	2886	1980.19	283	315	198.16	87.8	83.2	0	2417	2603	13.63	4685	5166	3354.32	472	704	1999.06	73	52.6	0	4213	4694	2.34	1.74	1.8	1.88	2.55	3.72	1.34	0.62	0.8	6630	7297	2700	2886
441	2	2	3	6	129M14	9	14490	19485	150	154	681	38	3	2989	3416	2187.27	415	468	270.21	94.2	87	0	2574	3001	11.06	5185	5957	3673.88	614	688	377.65	96.1	90.9	0	4571	5343	13.73	1.78	1.78	1.77	2.47	3.26	1.26	0.56	0.83	7145	8344	2989	3416
412	2	2	1	7	1L24	10	14860	18755	150	154	681	19	3	2808	4330	7952.01	239	275	191.69	98.1	94.2	1.3	2569	4091	14.65	5343	8622	12226	349	396	381.71	98.7	97.4	3.2	4994	8273	14	1.94	2.02	2.05	2.9	3.32	0.21	0.02	0.96	7563	12364	2808	4330
427	2	2	2	7	1L24	10	14860	19125	150	154	681	23	3	2903	3505	3611.87	257	322	294.52	96.8	91.6	0	2646	3248	9.86	5181	6493	6066.69	421	701	2301.38	80.5	54.5	0	4760	6072	2.25	1.8	1.87	1.95	2.39	1.88	0.36	0.05	0.85	7406	9320	2903	3505
442	2	2	3	7	1L24	10	14860	19495	150	154	681	27	3	3071	3789	4104.54	319	369	233.08	96.1	91.6	0	2752	3470	13.18	5514	7196	7439.59	482	559	347.43	98.7	96.1	0	5032	6714	15.87	1.83	1.93	1.92	2.59	2.46	0.41	0.05	0.87	7784	10184	3071	3789
413	2	2	1	8	BAC11	11	15230	18770	200	293	550	7	1	241	304	232.43	235	270	175.22	25.3	11.6	0	6	69	1.38	325	365	268.8	299	353	233.7	21.5	6.5	0	26	66	1.39	4.33	0.96	1.29	2.18	2.72	0.68	0.35	2.12	32	135	241	304
428	2	2	2	8	BAC11	11	15220	19140	200	293	550	5	1	282	323	221.17	253	309	286.42	16.4	2.4	0	29	70	0.98	367	424	289.35	359	502	739.54	3.4	0.3	0	8	65	0.5	0.28	0.93	0.84	1.25	1.01	0.96	0.53	-1.86	37	135	282	323
443	2	2	3	8	BAC11	11	15220	19510	200	293	550	10	1	322	377	268.25	269	304	189.4	29	12.3	0	53	108	1.7	412	448	314.64	413	463	318.49	10.6	3.4	0	0	35	1.29	-0.02	0.32	0.64	0.91	1.01	0.72	0.37	0	52	143	322	377
414	2	2	1	9	229I7	12	15600	18775	190	250	585	5	3	8097	9018	7676.78	245	285	194.87	96.8	96.8	0.4	7852	8773	41.55	17267	18056	12488.8	381	467	421.16	98.4	95.6	2	16886	17675	41	2.15	2.01	2.12	2.52	2.54	1.09	0.45	1.1	24738	26448	8097	9018
429	2	2	2	9	229I7	12	15600	19135	190	250	585	10	3	8334	9298	7791.78	325	373	250.86	97.2	94.4	0.4	8009	8973	33.22	16368	19318	15231.4	529	668	657.01	96	92	4.4	15839	18789	24.91	1.98	2.09	2	2.58	2.87	1.33	0.47	0.98	23848	27762	8334	9298
444	2	2	3	9	229I7	12	15600	19515	180	230	585	5	3	9341	10146	6471.66	383	436	293.8	100	98.3	0	8958	9763	31.79	18983	20208	12190.3	581	707	726.57	99.6	99.1	3	18402	19627	26.13	2.05	2.01	2.04	2.52	2.69	1.05	0.31	1.04	27360	29390	9341	10146
145	1	2	1	10	326D19	13	15950	9875	170	196	585	19	3	10821	12672	9923.48	273	318	218.49	100	100	0.5	10548	12399	49.53	21639	23652	15122.4	354	430	364.89	100	100	3.6	21285	23298	59.3	2.02	1.88	1.98	2.21	0.92	1.29	0.71	1.01	31833	35697	10821	12672
160	1	2	2	10	326D19	13	15945	10245	160	172	716	14	3	9952	13122	11459.4	413	463	291.13	100	100	1.2	9539	12709	34.18	20068	25091	17767.3	505	675	891.82	100	100	8.1	19563	24586	22.5	2.05	1.93	2.09	2.14	0.69	1.18	0.57	1.04	29102	37295	9952	13122
175	1	2	3	10	326D19	13	15955	10625	180	216	620	20	3	5318	11254	13931.3	443	531	374.86	99.1	97.2	2.8	4875	10811	14.19	11762	22072	21053.2	613	726	526.56	99.5	98.1	12	11149	21459	22.34	2.29	1.98	2.26	2.9	2.32	0.85	0.32	1.19	16024	32270	5318	11254
2	1	1	1	2	505O16	14	7310	9895	150	154	681	16	3	2750	3908	4046.95	280	324	218.61	99.4	96.1	0	2470	3628	12.58	4668	6709	6257.52	331	407	346.91	100	100	0	4337	6378	13.46	1.76	1.76	1.84	2.34	1.93	0.58	0.14	0.81	6807	10006	2750	3908
17	1	1	2	2	505O16	14	7305	10275	130	112	716	23	3	3173	5576	9399.92	305	352	235.1	100	100	1.8	2868	5271	13.5	5523	9397	12387.2	358	417	287.9	100	100	2.7	5165	9039	19.18	1.8	1.71	1.82	2.07	0.93	0.92	0.48	0.85	8033	14310	3173	5576
32	1	1	3	2	505O16	14	7305	10645	130	112	716	18	3	3648	4608	3309.98	323	368	228.77	100	100	0	3325	4285	15.95	5494	7174	4468.88	362	436	390.77	100	100	0	5132	6812	14.06	1.54	1.59	1.69	1.78	0.65	0.85	0.39	0.63	8457	11097	3648	4608
146	1	2	1	11	223F20	15	16320	9865	150	154	681	9	3	3394	3865	2486.92	255	295	198.42	98.7	95.5	0	3139	3610	17.11	6614	7008	4343.06	298	359	318.19	99.4	98.1	0	6316	6710	20.79	2.01	1.86	1.84	2.37	3.82	1.14	0.43	1.01	9455	10320	3394	3865
161	1	2	2	11	223F20	15	16325	10235	140	124	716	5	3	4199	4656	3587.53	309	373	255.74	99.2	97.6	0	3890	4347	16.42	8342	9494	8547.79	424	528	888.9	99.2	96.8	1.6	7918	9070	9.38	2.04	2.09	2.03	2.48	1.87	1.54	0.42	1.03	11808	13417	4199	4656
176	1	2	3	11	223F20	15	16320	10625	150	154	681	19	3	4136	4182	2355.37	354	398	241.18	98.7	98.1	0	3782	3828	17.15	6814	6979	3601.94	476	556	369.02	99.4	98.7	0	6338	6503	18.47	1.68	1.7	1.78	2.46	5.5	1.21	0.63	0.74	10120	10331	4136	4182
3	1	1	1	3	rp11-424e21	16	7685	9905	100	60	812	26	3	7785	13157	12215.1	281	326	209.09	100	100	1.7	7504	12876	37.23	11057	19275	17041.9	287	361	346.09	100	100	6.7	10770	18988	31.95	1.44	1.47	1.38	1.6	0.86	0.95	0.46	0.52	18274	31864	7785	13157
18	1	1	2	3	rp11-424e21	16	7680	10275	150	154	681	23	3	6310	7194	6221.11	325	359	215.3	100	100	0	5985	6869	29.31	7209	8338	7007.98	332	411	312.03	100	100	0	6877	8006	23.1	1.15	1.17	1.17	1.27	0.54	0.48	0.18	0.2	12862	14875	6310	7194
33	1	1	3	3	rp11-424e21	16	7675	10645	140	124	716	21	3	5585	8515	6829.78	337	381	235.73	100	100	0	5248	8178	23.69	7730	9593	7349.97	357	436	340.21	100	100	0	7373	9236	22.72	1.4	1.13	1.15	1.31	0.78	0.32	0.09	0.49	12621	17414	5585	8515
147	1	2	1	12	298H15	17	16700	9875	210	312	469	19	3	15632	18201	14875.8	331	611	673.95	96.5	90.7	2.9	15301	17870	23.19	29531	33234	22507.3	434	861	1000.38	96.5	91	19.6	29097	32800	29.52	1.9	1.84	1.96	2.46	2.5	1.22	0.65	0.93	44398	50670	15632	18201
162	1	2	2	12	298H15	17	16700	10265	210	312	469	34	3	13369	16437	13683.5	618	856	696.53	96.2	89.7	1.9	12751	15819	19.19	27130	32369	22088.2	826	1218	1004.14	95.2	88.1	20.8	26304	31543	27.02	2.06	1.99	2.08	4.73	30.37	1.31	0.66	1.04	39055	47362	13369	16437
177	1	2	3	12	298H15	17	16700	10635	210	312	469	29	3	14320	17653	14670.1	739	958	730.15	95.5	87.5	2.6	13581	16914	19.61	30431	34344	22507.4	1057	1420	1197.18	95.5	90.7	23.4	29374	33287	25.42	2.16	1.97	2.17	2.87	3.89	1.13	0.55	1.11	42955	50201	14320	17653
4	1	1	1	4	390J12	18	8060	9905	170	196	585	26	3	5339	6256	4518.36	367	482	371.5	100	99	0	4972	5889	14.37	7616	9314	8343.83	377	523	558.14	100	99	1	7239	8937	13.65	1.46	1.52	1.48	1.62	0.78	1.37	0.55	0.54	12211	14826	5339	6256
19	1	1	2	4	390J12	18	8060	10275	170	196	585	21	3	4609	5333	3524.93	516	594	382.2	98.5	93.9	0	4093	4817	12.06	6792	8530	8681.51	602	680	423.89	99.5	95.9	1	6190	7928	16.02	1.51	1.65	1.5	1.69	0.95	1.77	0.52	0.6	10283	12745	4609	5333
34	1	1	3	4	390J12	18	8055	10645	140	124	716	18	3	6776	8065	6417.53	513	597	380.61	100	100	0	6263	7552	17.8	9417	13712	12707.6	594	688	426.59	100	100	2.4	8823	13118	22.07	1.41	1.74	1.43	1.75	1.08	1.25	0.4	0.49	15086	20670	6776	8065
148	1	2	1	13	37K18	19	17065	9875	120	88	812	20	3	6809	11849	10813.9	470	583	442.77	100	100	0	6339	11379	15.38	10921	18576	16824.7	612	810	675.36	100	100	3.4	10309	17964	16.17	1.63	1.58	1.59	2.12	1.98	0.45	0.08	0.7	16648	29343	6809	11849
163	1	2	2	13	37K18	19	17065	10255	130	112	716	24	3	6702	12572	15417.9	841	946	505.96	100	100	2.7	5861	11731	13.25	11743	20762	20098.6	1213	1403	1061.16	100	100	12.5	10530	19549	11.07	1.8	1.67	1.76	2.25	1.95	0.7	0.29	0.85	16391	31280	6702	12572
178	1	2	3	13	37K18	19	17070	10635	110	78	777	29	3	7888	12027	9074.76	949	1040	478.63	100	100	0	6939	11078	16.48	14013	21600	17619	1354	1467	715.56	100	100	7.7	12659	20246	19.58	1.82	1.83	1.77	2.2	1.61	0.63	0.11	0.87	19598	31324	7888	12027
5	1	1	1	5	111B1	20	8440	9915	110	78	777	36	3	18519	31072	22885.5	513	675	533.68	100	100	20.5	18006	30559	34.7	28427	37009	23372.7	557	763	676.89	100	100	33.3	27870	36452	42	1.55	1.19	1.32	1.33	0.4	0.9	0.78	0.63	45876	67011	18519	31072
20	1	1	2	5	111B1	20	8445	10285	120	88	812	31	3	15576	25640	19812.4	723	824	526.46	100	100	3.4	14853	24917	29.59	23741	34854	23319.5	894	1001	561.6	100	100	25	22847	33960	42.27	1.54	1.36	1.39	1.51	0.57	1.04	0.78	0.62	37700	58877	15576	25640
35	1	1	3	5	111B1	20	8440	10665	130	108	681	36	3	11256	22285	21066.9	732	814	467.7	100	100	11.1	10524	21553	24.07	15213	29058	23228.3	856	977	604.48	100	100	25	14357	28202	25.17	1.36	1.31	1.35	1.68	1.18	0.71	0.41	0.45	24881	49755	11256	22285
149	1	2	1	14	335P18	21	17450	9885	150	154	681	29	3	3958	4307	3394.51	309	351	221.86	91.6	82.5	0	3649	3998	17.84	8455	10259	7569.5	394	477	537.41	98.7	93.5	0	8061	9865	15.73	2.21	2.47	2.58	6.43	35.34	1.52	0.47	1.14	11710	13863	3958	4307
164	1	2	2	14	335P18	21	17440	10265	110	78	777	34	3	7128	7681	3014.95	489	525	290.01	100	100	0	6639	7192	24.58	9685	11324	4057.5	664	759	659.41	100	100	0	9021	10660	14.69	1.36	1.48	1.56	1.52	0.29	1.13	0.7	0.44	15660	17852	7128	7681
179	1	2	3	14	335P18	21	17440	10645	130	108	681	39	3	5950	6108	3393.08	603	661	331.48	94.4	92.6	0	5347	5505	17.95	8620	10934	9303.15	755	860	501.75	100	100	1.9	7865	10179	17.18	1.47	1.85	1.65	2.55	4.21	1.26	0.21	0.56	13212	15684	5950	6108
6	1	1	1	6	109K20	22	8820	9895	200	280	585	17	3	9356	8333	5786.39	424	495	345.13	84.3	81.1	0	8932	7909	27.11	15917	16325	14608.9	587	647	450.49	84.6	82.5	3.9	15330	15738	35.33	1.72	1.99	1.72	2.7	5.22	1.82	0.52	0.78	24262	23647	9356	8333
21	1	1	2	6	109K20	22	8820	10275	190	250	585	21	3	9266	9307	7151.85	712	761	431.01	90	87.2	0.4	8554	8595	21.5	15359	16790	13672.4	995	1067	645.99	90.4	88.8	4	14364	15795	23.78	1.68	1.84	1.67	3.3	14.53	0.95	0.25	0.75	22918	24390	9266	9307
36	1	1	3	6	109K20	22	8820	10655	210	312	469	26	3	7714	6897	4737.92	696	755	399.03	91	85.3	0	7018	6201	19.33	12856	12695	12258.2	938	1058	569.62	92.6	87.2	2.2	11918	11757	22.57	1.7	1.9	1.66	2.2	1.87	1.72	0.44	0.76	18936	17958	7714	6897
415	2	2	1	10	495K23	23	15975	18775	160	172	716	5	3	2817	3192	2192.62	245	279	189.3	97.7	93.6	0	2572	2947	14.88	5767	5990	3501.32	302	371	259.9	100	99.4	0	5465	5688	22.19	2.12	1.93	2.13	2.95	5.79	0.84	0.28	1.09	8037	8635	2817	3192
430	2	2	2	10	495K23	23	15965	19135	100	60	812	12	3	4490	6540	6408.89	289	331	213.94	100	100	0	4201	6251	20.99	8733	14275	16499.3	412	470	336.23	100	100	6.7	8321	13863	25.97	1.98	2.22	1.98	2.56	2.4	0.77	0.09	0.99	12522	20114	4490	6540
445	2	2	3	10	495K23	23	15970	19505	150	154	681	15	3	2985	3432	1936.69	330	368	232.71	98.7	98.1	0	2655	3102	12.83	6279	6600	3333.64	472	533	411.56	100	100	0	5807	6128	15.26	2.19	1.98	1.98	2.31	1.35	1.47	0.73	1.13	8462	9230	2985	3432
272	2	1	1	2	RP11-187e23	24	7345	18755	200	276	620	11	3	10262	16713	17502.8	483	678	569.71	94.2	90.6	6.2	9779	16230	18.01	29821	36467	23785.4	771	1069	927.04	96	92.4	31.9	29050	35696	32.17	2.97	2.2	2.84	3.16	3.77	0.99	0.53	1.57	38829	51926	10262	16713
287	2	1	2	2	RP11-187e23	24	7345	19115	170	208	620	16	3	9168	11974	10160.2	856	916	488.51	99.5	98.6	1	8312	11118	18.77	21534	30563	19715.3	1292	1453	1125.41	100	100	18.3	20242	29271	19.13	2.44	2.63	2.46	3.06	2.05	0.92	0.22	1.28	28554	40389	9168	11974
302	2	1	3	2	RP11-187e23	24	7325	19495	240	408	504	11	3	6326	9046	12414.7	871	963	544.81	78.7	71.3	1.7	5455	8175	11.61	15145	20505	21557	1386	1481	735.77	85	76	12	13759	19119	20.58	2.52	2.34	2.52	3.18	2.77	1.09	0.39	1.33	19214	27294	6326	9046
416	2	2	1	11	24H17	25	16335	18785	150	156	716	19	3	12235	13856	7705.53	280	318	214.9	100	100	0.6	11955	13576	56.93	17385	22597	15261.2	329	402	303.04	100	100	7.7	17056	22268	57.37	1.43	1.64	1.46	1.59	0.5	1.5	0.58	0.51	29011	35844	12235	13856
431	2	2	2	11	24H17	25	16340	19145	190	250	585	8	3	8348	10511	9212.62	358	405	273.79	98.4	96.4	0.8	7990	10153	30.49	13279	16003	13951.9	434	518	394.36	98	94.4	3.2	12845	15569	33.67	1.61	1.53	1.45	1.63	0.93	0.95	0.4	0.68	20835	25722	8348	10511
446	2	2	3	11	24H17	25	16345	19515	180	216	620	5	3	10240	12034	8950.25	445	472	293.44	99.1	98.6	0.9	9795	11589	34.9	14228	17890	12606.9	547	693	725.62	100	99.1	2.8	13681	17343	19.61	1.4	1.5	1.41	2.06	2.94	0.46	0.11	0.48	23476	28932	10240	12034
273	2	1	1	3	22C22	26	7690	18795	170	196	585	47	3	3120	5317	9026.94	442	513	323.15	95.4	90.3	1	2678	4875	9.65	5202	9635	14833	653	824	921.88	94.9	80.6	4.6	4549	8982	5.64	1.7	1.84	1.73	2.27	2.11	0.8	0.24	0.76	7227	13857	3120	5317
288	2	1	2	3	22C22	26	7705	19145	160	172	716	18	3	3574	5637	8228.98	678	745	422.24	95.9	90.7	1.2	2896	4959	8.46	5972	9916	13271.2	1057	1168	852.86	96.5	90.1	3.5	4915	8859	7	1.7	1.79	1.76	2.68	4.47	0.35	0.05	0.76	7811	13818	3574	5637
303	2	1	3	3	22C22	26	7695	19515	100	60	812	19	3	4636	8796	10699	718	833	1004.83	95	90	0	3918	8078	4.61	8453	13891	15113.3	1089	1430	3748.93	90	50	5	7364	12802	2.25	1.88	1.58	1.64	2.02	1.44	1.11	0.61	0.91	11282	20880	4636	8796
417	2	2	1	12	138D23	27	16720	18815	170	196	585	45	3	17750	26736	21620.6	321	398	296.23	100	100	11.7	17429	26415	59.92	35821	38049	24959.3	441	583	566.52	100	100	38.8	35380	37608	63.23	2.03	1.42	1.62	1.79	0.98	1.05	0.83	1.02	52809	64023	17750	26736
432	2	2	2	12	138D23	27	16720	19175	150	154	681	30	3	22796	26077	15559	563	660	478.9	100	100	2.6	22233	25514	47.6	45621	43759	20396.1	715	982	1326.31	100	100	33.1	44906	43044	34.4	2.02	1.69	1.85	1.86	0.53	1.12	0.73	1.01	67139	68558	22796	26077
447	2	2	3	12	138D23	27	16725	19545	160	172	716	25	3	21808	23508	17646.8	668	815	560.3	100	99.4	6.4	21140	22840	38.92	38185	38977	22647.3	888	1124	940.53	100	100	30.2	37297	38089	40.6	1.76	1.67	1.88	2.07	1.21	1.03	0.64	0.82	58437	60929	21808	23508
274	2	1	1	4	576O3	28	8100	18755	210	312	469	16	3	17306	19972	15137.1	659	733	492.87	94.6	92.3	3.8	16647	19313	35.11	38386	39481	23291.7	851	1058	842.66	92.9	91.3	31.1	37535	38630	45.55	2.25	2	2.2	2.31	1.58	1.21	0.61	1.17	54182	57943	17306	19972
289	2	1	2	4	576O3	28	8105	19115	200	276	620	24	3	18543	24234	18389.1	1028	1114	559.75	93.5	92	9.1	17515	23206	33.13	56744	45390	22682.9	1555	1735	1582.08	92.4	91.3	43.8	55189	43835	35.87	3.15	1.89	2.32	2.73	3.66	0.85	0.48	1.66	72704	67041	18543	24234
304	2	1	3	4	576O3	28	8095	19495	200	276	620	13	3	18168	22777	16169.2	1167	1213	488.96	96	94.9	5.4	17001	21610	37.16	45302	43370	22045.6	1665	1718	721.62	96	94.6	37.7	43637	41705	62.78	2.57	1.93	2.24	2.47	2.38	1.01	0.55	1.36	60638	63315	18168	22777
418	2	2	1	13	346A3	29	17095	18795	180	216	620	25	3	11114	13169	8837.72	315	388	250.35	97.7	97.7	0.5	10799	12854	44.39	19857	23918	15131.5	473	722	1353.01	98.6	97.2	4.2	19384	23445	14.68	1.79	1.82	1.77	2.87	8.87	1.38	0.65	0.84	30183	36299	11114	13169
433	2	2	2	13	346A3	29	17090	19165	170	196	585	21	3	11910	14298	9363.19	552	618	342.32	100	100	0	11358	13746	34.79	19844	24575	15968.8	770	863	645.55	100	100	6.6	19074	23805	30.74	1.68	1.73	1.69	1.93	1	0.84	0.24	0.75	30432	37551	11910	14298
448	2	2	3	13	346A3	29	17090	19535	150	154	681	16	3	15457	26066	21196	759	815	448.43	100	100	17.5	14698	25307	34.47	27824	36278	19491	974	1152	1082.72	100	100	22.1	26850	35304	25.7	1.83	1.4	1.76	1.82	0.87	0.53	0.34	0.87	41548	60611	15457	26066
275	2	1	1	5	531B22	30	8445	18775	210	316	504	26	3	16617	21178	17689.8	626	747	424.38	91.8	90.2	7.3	15991	20552	39.16	37550	38621	23087	1002	1180	1023.13	89.6	87.7	28.8	36548	37619	36.7	2.29	1.83	2.2	2.34	3.76	0.96	0.54	1.19	52539	58171	16617	21178
290	2	1	2	5	531B22	30	8450	19155	210	312	469	29	3	16979	21829	16554.7	915	980	460.31	94.2	92	7.1	16064	20914	36.89	39993	41607	22138.7	1480	1548	557.87	96.8	94.2	34.9	38513	40127	71.69	2.4	1.92	2.25	2.92	4.68	0.98	0.54	1.26	54577	61041	16979	21829
305	2	1	3	5	531B22	30	8425	19525	210	316	504	40	3	15009	18258	15082.5	1087	1157	441.39	87.3	84.8	2.5	13922	17171	34	30360	34851	23333.8	1706	1809	687.86	86.1	84.5	24.4	28654	33145	44.14	2.06	1.93	2.08	3.09	7.55	1.11	0.52	1.04	42576	50316	15009	18258
276	2	1	1	6	631G24	31	8830	18785	210	312	469	33	3	7965	10941	13773.8	612	721	904.29	78.5	74	2.2	7353	10329	8.81	15016	20307	20200.6	771	1180	4289.74	73.7	67.6	11.9	14245	19536	3.5	1.94	1.89	1.99	3.28	7.06	0.78	0.29	0.95	21598	29865	7965	10941
291	2	1	2	6	631G24	31	8820	19145	190	250	585	22	3	9540	15767	16756.4	889	974	823.14	89.2	86.8	6	8651	14878	11.59	21438	30839	23571.7	1268	1564	3818.92	84	81.2	23.6	20170	29571	5.61	2.33	1.99	2.27	2.74	2.33	0.97	0.47	1.22	28821	44449	9540	15767
306	2	1	3	6	631G24	31	8830	19535	190	250	585	33	3	11055	13679	11487.8	939	994	412.45	98.8	97.6	1.2	10116	12740	26.8	20523	26348	18147.2	1486	1520	532.28	99.2	97.6	11.2	19037	24862	38.56	1.88	1.95	1.94	2.8	7.79	0.86	0.3	0.91	29153	37602	11055	13679
7	1	1	1	7	520F22	32	9185	9915	190	256	620	36	3	12508	15529	11027.8	517	570	384.92	97.7	97.3	0.4	11991	15012	32.49	30574	35434	19672.8	607	764	562.44	100	98.8	20.7	29967	34827	54.36	2.5	2.32	2.41	2.72	2.7	1.13	0.4	1.32	41958	49839	12508	15529
22	1	1	2	7	520F22	32	9190	10285	210	312	469	31	3	10107	12777	13694.9	725	805	434.36	91.3	87.5	2.6	9382	12052	23.27	21777	26365	20850.5	1041	1118	550.28	94.6	92	14.4	20736	25324	39.57	2.21	2.1	2.25	3.52	13.65	0.99	0.42	1.14	30118	37376	10107	12777
37	1	1	3	7	520F22	32	9185	10645	200	276	620	16	3	11587	16286	16062.9	954	990	477.29	90.2	88.4	6.2	10633	15332	24.28	26555	32363	21689.8	1302	1375	663.37	92.8	89.5	19.9	25253	31061	40.03	2.37	2.03	2.35	2.85	3.24	0.92	0.46	1.25	35886	46393	11587	16286
8	1	1	1	8	51P14	33	9570	9915		78	777	36	3	4013	8236	12067.1	427	514	378.53	100	98.7	1.3	3586	7809	10.6	6871	13359	16953	500	625	460.18	100	100	6.4	6371	12859	14.93	1.78	1.65	1.74	2.64	3.25	0.43	0.1	0.83	9957	20668	4013	8236
23	1	1	2	8	51P14	33	9570	10285	110	78	777	31	3	4309	7146	8115.64	669	733	397.33	100	100	0	3640	6477	10.84	5912	8415	7582.58	824	939	589.19	100	100	0	5088	7591	10.03	1.4	1.17	1.4	1.62	1.2	0.38	0.16	0.48	8728	14068	4309	7146
38	1	1	3	8	51P14	33	9570	10665	110	78	777	36	3	3973	6786	9269.19	881	1592	2976.42	60.3	16.7	0	3092	5905	1.33	5732	9215	11213.3	1059	1246	854.44	100	98.7	1.3	4673	8156	6.71	1.51	1.38	1.61	2.53	3.33	0.13	0.01	0.6	7765	14061	3973	6786
9	1	1	1	9	562L19	34	9945	9915	100	60	812	36	3	2545	5081	6413.31	339	383	240.62	100	98.3	0	2206	4742	10.58	3864	10014	14924.2	379	477	547.25	100	96.7	5	3485	9635	7.06	1.58	2.03	1.6	2.01	1.39	1.96	0.71	0.66	5691	14377	2545	5081
24	1	1	2	9	562L19	34	9950	10285	110	78	777	32	3	2542	4557	6597.25	557	608	317.48	98.7	94.9	0	1985	4000	8.01	3422	6869	11634.1	692	739	372.7	98.7	97.4	1.3	2730	6177	9.18	1.38	1.54	1.44	2.61	6.44	1.13	0.41	0.46	4715	10177	2542	4557
39	1	1	3	9	562L19	34	9940	10665	130	108	681	36	3	2397	4687	8754.58	728	779	368.42	98.1	88.9	0.9	1669	3959	6.51	3833	8306	13297.4	840	889	436.72	100	98.1	2.8	2993	7466	8.78	1.79	1.89	1.86	2.89	4.25	0.99	0.42	0.84	4662	11425	2397	4687
10	1	1	1	10	248N6	35	10315	9915	100	60	812	36	3	9632	14530	11196	377	436	295.38	100	100	0	9255	14153	32.61	12152	22099	18428.7	403	486	379.39	100	100	8.3	11749	21696	32.03	1.27	1.53	1.44	1.64	0.83	1.02	0.38	0.34	21004	35849	9632	14530
25	1	1	2	10	248N6	35	10330	10285	170	196	585	34	3	5606	7016	7507.58	558	614	339.91	95.9	92.9	0	5048	6458	16.49	7762	9975	9643.38	635	713	408.9	97.4	96.4	1	7127	9340	18.98	1.41	1.45	1.44	2.2	3.73	0.87	0.45	0.5	12175	15798	5606	7016
40	1	1	3	10	248N6	35	10320	10645	150	154	681	17	3	6546	8588	7650.63	745	786	358.93	100	98.7	0	5801	7843	18.24	8983	12714	12759.7	864	910	464.49	100	100	2.6	8119	11850	19.34	1.4	1.51	1.38	1.73	1.45	1.01	0.37	0.49	13920	19693	6546	8588
11	1	1	1	11	521L15	36	10700	9925	120	96	777	47	3	9217	11524	7714.62	349	391	244.34	100	100	0	8868	11175	37.72	12142	16921	12694.6	384	462	367.18	100	100	3.1	11758	16537	33.07	1.33	1.48	1.34	1.56	0.85	0.6	0.13	0.41	20626	27712	9217	11524
26	1	1	2	11	521L15	36	10700	10295	130	108	681	42	3	9099	10067	5635.86	459	544	681.3	100	100	0	8640	9608	13.36	11784	13494	7222.45	516	802	3431.93	100	91.7	0	11268	12978	3.43	1.3	1.35	1.37	1.46	0.62	0.4	0.1	0.38	19908	22586	9099	10067
41	1	1	3	11	521L15	36	10705	10655	150	156	716	30	3	8291	8598	5672.99	596	675	675.35	99.4	95.5	0	7695	8002	12.28	11604	11750	7531.99	654	930	3348.84	89.1	70.5	0	10950	11096	3.47	1.42	1.39	1.41	1.61	1.14	0.64	0.23	0.51	18645	19098	8291	8598
12	1	1	1	12	338L17	37	11080	9915	130	108	681	39	3	8039	9347	6126.46	297	347	222.51	100	100	0	7742	9050	36.13	11132	13085	8382.48	359	397	239.49	100	100	0	10773	12726	46.48	1.39	1.41	1.39	1.48	0.57	1.16	0.71	0.48	18515	21776	8039	9347
27	1	1	2	12	338L17	37	11075	10285	140	124	716	32	3	7317	8351	5522.76	343	404	248.88	100	100	0	6974	8008	29.4	10293	11447	6985.65	389	432	275.01	100	100	0	9904	11058	37.43	1.42	1.38	1.42	1.56	0.82	0.34	0.07	0.51	16878	19066	7317	8351
42	1	1	3	12	338L17	37	11070	10655	110	78	777	26	3	10465	12524	9645.75	460	502	274.07	100	100	1.3	10005	12064	38.18	12913	16567	11637	511	564	305.45	100	100	3.8	12402	16056	42.27	1.24	1.33	1.26	1.52	1.07	0.2	0.03	0.31	22407	28120	10465	12524
277	2	1	1	7	45A9	38	9215	18785	150	156	716	33	3	3772	4230	2493.25	373	420	244.33	98.7	96.2	0	3399	3857	15.44	5840	6766	3723.34	543	624	421.98	100	98.7	0	5297	6223	13.84	1.56	1.61	1.57	2.1	2.08	0.95	0.4	0.64	8696	10080	3772	4230
292	2	1	2	7	45A9	38	9205	19155	140	124	716	28	3	4363	4978	2805.07	642	689	350.49	100	100	0	3721	4336	12.45	6566	7945	4467.88	935	1028	663.42	100	100	0	5631	7010	9.9	1.51	1.62	1.63	1.75	0.68	1.31	0.68	0.6	9352	11346	4363	4978
307	2	1	3	7	45A9	38	9230	19505	150	154	681	21	3	4540	5602	3172.23	778	806	359.15	100	99.4	0	3762	4824	12.64	6547	8586	5383.67	1069	1153	499.64	100	100	0	5478	7517	13.1	1.46	1.56	1.47	1.66	0.74	1.12	0.43	0.54	9240	12341	4540	5602
278	2	1	1	8	157F14	39	9585	18785	140	124	716	33	3	10485	16719	14390.9	371	433	284.73	100	100	2.4	10114	16348	36.82	20944	29318	19745	565	686	529.67	100	100	12.9	20379	28753	39.54	2.01	1.76	2	2.08	1.04	1.05	0.58	1.01	30493	45101	10485	16719
293	2	1	2	8	157F14	39	9590	19155	170	196	585	28	3	7572	12680	13773.4	618	686	362.8	98.5	97.4	1	6954	12062	20.87	14064	23828	21757	913	1070	1253.83	96.4	90.8	11.7	13151	22915	11.22	1.89	1.9	1.91	2.36	1.57	1.17	0.55	0.92	20105	34977	7572	12680
308	2	1	3	8	157F14	39	9585	19525	140	124	716	23	3	9440	14623	14263.7	824	905	468.85	100	100	1.6	8616	13799	20.13	17501	24778	19616.1	1174	1308	649.96	100	100	14.5	16327	23604	26.93	1.89	1.71	1.89	1.96	0.86	1.02	0.55	0.92	24943	37403	9440	14623
279	2	1	1	9	520F24	40	9965	18785	210	316	504	33	3	11713	11656	11111.1	441	579	461.08	83.2	79.7	1.9	11272	11215	25.4	20324	21091	18137	648	797	609.34	82.9	80.4	7	19676	20443	33.35	1.75	1.82	1.76	2.67	5.09	1.12	0.47	0.8	30948	31658	11713	11656
294	2	1	2	9	520F24	40	9945	19175	170	208	620	50	3	12238	13517	9294.92	884	985	486.27	96.6	95.7	1	11354	12633	25.17	18907	19997	12087	1247	1442	1290.23	94.7	94.2	3.4	17660	18750	14.65	1.56	1.48	1.55	1.68	1.18	0.73	0.31	0.64	29014	31383	12238	13517
309	2	1	3	9	520F24	40	9955	19535	200	276	620	33	3	12353	12096	9644.09	1236	1344	674.62	85.9	79.3	0.7	11117	10860	18.31	18565	19766	15700.4	1656	1895	993.71	84.8	80.8	4	16909	18110	18.68	1.52	1.67	1.55	8.51	97.99	1.01	0.38	0.61	28026	28970	12353	12096
280	2	1	1	10	23B16	41	10370	18765	190	250	585	38	3	6154	8891	11067.3	355	409	270.72	90	86	1.2	5799	8536	22.73	12598	18920	19980.9	501	605	435.14	93.2	90	9.2	12097	18419	28.95	2.09	2.16	2.09	4.4	24.86	1.06	0.35	1.06	17896	26955	6154	8891
295	2	1	2	10	23B16	41	10365	19135	190	256	620	32	3	7043	8510	9614.09	722	754	381.32	91.8	89.1	0.8	6321	7788	18.47	12784	17945	18415.5	1045	1144	568.05	93	87.1	8.6	11739	16900	22.51	1.86	2.17	1.92	2.32	1.42	1.15	0.36	0.89	18060	24688	7043	8510
310	2	1	3	10	23B16	41	10365	19515	160	172	716	33	3	8556	13452	14540	938	998	431.33	100	99.4	4.1	7618	12514	19.84	16144	24042	18887.5	1384	1485	738.55	100	100	11.6	14760	22658	21.86	1.94	1.81	1.94	2.23	1.14	1.06	0.67	0.95	22378	35172	8556	13452
281	2	1	1	11	321F21	42	10725	18795	190	256	620	46	3	5263	8966	12374.8	356	441	330.69	93.8	86.7	2	4907	8610	15.92	8238	15130	18783.6	533	626	465.43	93	89.8	7.4	7705	14597	17.7	1.57	1.7	1.63	2.29	3.05	0.75	0.24	0.65	12612	23207	5263	8966
296	2	1	2	11	321F21	42	10715	19165	100	60	812	38	3	10555	17080	17010.2	731	809	449.28	100	100	6.7	9824	16349	23.49	15937	23243	18291.5	1047	1176	662.22	100	100	13.3	14890	22196	24.07	1.52	1.36	1.54	1.73	0.99	0.65	0.37	0.6	24714	38545	10555	17080
311	2	1	3	11	321F21	42	10715	19545	140	124	716	43	3	8841	11492	9482.94	902	968	443.02	100	100	0	7939	10590	19.96	14634	19063	14458	1300	1421	796.3	100	100	4.8	13334	17763	18.38	1.68	1.68	1.68	1.94	1.23	0.45	0.09	0.75	21273	28353	8841	11492
282	2	1	1	12	430K22	43	11110	18765	170	196	585	29	3	10837	15460	15249.7	393	491	390.03	93.4	89.3	3.6	10444	15067	27.79	26961	33745	24337.7	536	833	1163.18	91.8	89.3	28.6	26425	33209	23.18	2.53	2.2	2.39	2.99	2.79	0.96	0.36	1.34	36869	48276	10837	15460
297	2	1	2	12	430K22	43	11085	19155	180	216	620	28	3	7557	10961	11820.6	777	885	509.91	92.6	91.7	1.9	6780	10184	14.82	15357	24643	21802.7	1111	1352	957.88	93.5	90.7	15.3	14246	23532	16.03	2.1	2.31	2.12	3.66	9.38	0.71	0.15	1.07	21026	33716	7557	10961
312	2	1	3	12	430K22	43	11090	19535	170	196	585	33	3	7459	11307	11622.6	988	1105	550.9	98.5	94.4	1.5	6471	10319	13.54	14272	25358	21820.3	1481	1612	760.83	100	97.4	14.8	12791	23877	18.76	1.98	2.31	2.07	2.58	1.44	1.46	0.6	0.98	19262	34196	7459	11307
13	1	1	1	13	370A2	44	11450	9925	170	196	585	47	3	3830	6514	12051.5	318	354	214.75	93.4	92.3	3.1	3512	6196	17.83	6142	10131	15292.1	331	388	264.48	95.9	93.4	4.6	5811	9800	23.22	1.65	1.58	1.67	3.33	14.67	0.42	0.11	0.73	9323	15996	3830	6514
28	1	1	2	13	370A2	44	11460	10295	170	196	585	45	3	3555	5471	8736.56	328	371	233.31	92.3	88.3	1	3227	5143	15.24	5931	9877	14298.8	362	426	270.29	95.9	95.4	4.1	5569	9515	21.94	1.73	1.85	1.73	2.83	5.49	0.45	0.08	0.79	8796	14658	3555	5471
43	1	1	3	13	370A2	44	11465	10675	100	60	812	52	3	5962	13055	16822.8	352	393	237.57	100	100	6.7	5610	12703	25.1	9484	20894	20743.2	446	494	301.94	100	100	13.3	9038	20448	31.41	1.61	1.61	1.69	1.91	0.92	0.9	0.53	0.69	14648	33151	5962	13055
14	1	1	1	14	411G9	45	11840	9925	150	154	681	52	3	9460	15545	15431.7	345	402	263.86	100	100	4.5	9115	15200	35.85	14703	23813	19608.8	408	460	307.28	100	100	13.6	14295	23405	47.85	1.57	1.54	1.56	1.92	1.25	0.77	0.37	0.65	23410	38605	9460	15545
29	1	1	2	14	411G9	45	11835	10295	140	124	716	45	3	9265	18179	17157.7	429	489	307.75	100	100	6.5	8836	17750	30.11	16471	28469	21842	535	634	551.7	100	100	19.4	15936	27934	29.85	1.8	1.57	1.67	2	1.38	0.58	0.21	0.85	24772	45684	9265	18179
44	1	1	3	14	411G9	45	11835	10665	130	112	716	41	3	11090	16013	11955.5	534	583	346.62	100	100	1.8	10556	15479	31.99	16161	27097	19032.4	622	740	569.22	100	100	13.4	15539	26475	28.39	1.47	1.71	1.7	1.91	1	0.6	0.14	0.56	26095	41954	11090	16013
15	1	1	1	15	264M20	46	12205	9935	140	124	716	58	3	2305	2831	1916.46	295	340	216.61	99.2	99.2	0	2010	2536	10.64	3302	3944	2500.37	347	397	255.64	100	99.2	0	2955	3597	12.92	1.47	1.42	1.46	1.81	2.14	0.37	0.08	0.56	4965	6133	2305	2831
30	1	1	2	15	264M20	46	12215	10295	130	112	716	48	3	2396	3045	2211.3	354	399	239.86	100	96.4	0	2042	2691	9.99	3144	4283	3349.22	408	476	387.29	99.1	96.4	0	2736	3875	8.12	1.34	1.44	1.34	1.73	1.27	0.65	0.19	0.42	4778	6566	2396	3045
45	1	1	3	15	264M20	46	12205	10675	120	88	812	48	3	2648	3360	2167.93	414	443	257.98	100	100	0	2234	2946	10.26	3784	5059	3768.74	527	638	551.27	100	100	0	3257	4532	6.86	1.46	1.54	1.52	1.7	0.84	0.91	0.27	0.54	5491	7478	2648	3360
136	1	2	1	1	459P23	47	12580	9935	170	196	585	79	3	6330	8339	8246.22	289	320	204.51	98.5	98	0	6041	8050	30.95	8983	13604	15337.1	330	383	342.81	99.5	99.5	4.1	8653	13274	26.2	1.43	1.65	1.57	1.98	1.75	1.13	0.37	0.52	14694	21324	6330	8339
151	1	2	2	1	459P23	47	12580	10305	170	196	585	74	3	5721	8044	7638.35	329	368	222.89	99	98	0	5392	7715	25.67	8427	12447	13068.6	412	447	267.38	99.5	99	2	8015	12035	31.52	1.49	1.56	1.47	1.79	1.18	1.11	0.42	0.57	13407	19750	5721	8044
166	1	2	3	1	459P23	47	12580	10665	170	196	585	59	3	5910	10107	13292.4	379	424	253.02	96.4	93.9	2	5531	9728	23.36	9035	15587	18629.2	467	522	361.03	96.9	96.4	8.7	8568	15120	25.03	1.55	1.55	1.55	2.22	3.96	0.85	0.36	0.63	14099	24848	5910	10107
137	1	2	1	2	501G6	48	12945	9915	220	332	504	58	3	6923	8941	9997.69	388	540	451.92	85.2	80.1	0.9	6535	8553	15.32	14505	18522	17813.7	460	738	740.36	86.7	81	5.7	14045	18062	19.59	2.15	2.11	2.11	5.63	44.11	1.02	0.33	1.1	20580	26615	6923	8941
152	1	2	2	2	501G6	48	12945	10315	240	408	504	83	3	6105	6790	6192.06	638	731	491.33	91.4	82.8	0	5467	6152	12.43	12439	14508	14741.4	792	993	793.63	88.5	81.9	3.9	11647	13716	15.67	2.13	2.23	2.07	2.28	2.36	1.82	0.58	1.09	17114	19868	6105	6790
167	1	2	3	2	501G6	48	12955	10675	220	332	504	69	3	7436	7835	6085.32	697	830	545.4	95.8	89.2	0	6739	7138	13.63	14117	17181	16052.8	942	1093	738.22	92.8	89.5	5.7	13175	16239	19.12	1.96	2.28	1.97	2.84	9	1.53	0.33	0.97	19914	23377	7436	7835
138	1	2	1	3	459J23	49	13340	9945	130	108	681	90	3	1118	1200	585.08	335	384	257.42	87	64.8	0	783	865	4.34	1548	1834	954.44	410	493	343.88	92.6	78.7	0	1138	1424	4.5	1.45	1.65	1.61	1.76	0.74	1.14	0.48	0.54	1921	2289	1118	1200
153	1	2	2	3	459J23	49	13330	10315	130	108	681	84	3	1341	1443	558.46	553	616	336.25	84.3	63	0	788	890	3.99	1649	1728	647.11	673	747	464.52	82.4	52.8	0	976	1055	3.55	1.24	1.19	1.22	7.44	60.67	0.93	0.65	0.31	1764	1945	1341	1443
168	1	2	3	3	459J23	49	13340	10665	150	154	681	61	3	1186	1354	763.74	621	680	346.66	62.3	39.6	0	565	733	3.42	1430	1539	716.12	787	852	414.83	62.3	38.3	0	643	752	3.45	1.14	1.03	1.07	1.55	2.09	0.66	0.49	0.19	1208	1485	1186	1354
283	2	1	1	13	62J23	50	11490	18770	200	293	550	36	1	294	340	201.92	310	345	229.17	16.7	3.8	0	-15	30	1.28	362	504	737.79	430	646	1130.98	2	1.7	0	-67	74	0.32	4.25	2.47	1.15	5.67	22.02	1.15	0.1	2.09	-84	104	294	340
298	2	1	2	13	62J23	50	11460	19160	200	293	550	33	1	517	557	303.84	472	561	343.69	17.4	4.8	0	45	85	1.5	679	784	436.2	747	893	856.81	3.8	1	0	-67	37	0.79	-1.51	0.44	1.03	1.63	1.84	0.92	0.41	0	-23	122	517	557
313	2	1	3	13	62J23	50	11460	19530	200	293	550	28	1	712	762	340.8	719	870	1071.39	0.7	0	0	-6	43	0.66	1048	1095	458.97	1027	1190	775.25	8.9	0.3	0	21	68	1.35	-3	1.58	1.14	2.49	4.7	0.96	0.51	0	14	111	712	762
284	2	1	1	14	480O9	51	11835	18795	240	408	504	43	3	15019	18145	14814	436	1637	2449.3	86.8	84.6	3.7	14583	17709	6.13	22195	28731	22086.7	509	2489	3968.4	85.5	82.4	16.9	21686	28222	5.59	1.49	1.59	1.53	8.54	121.53	1.09	0.54	0.57	36269	45931	15019	18145
299	2	1	2	14	480O9	51	11825	19155	230	384	504	29	3	10732	12214	8779.58	3140	3618	2998.04	80.2	60.7	0.8	7592	9074	3.58	13650	19614	17162	4914	5460	4778.34	67.7	45.1	6	8736	14700	2.86	1.15	1.62	1.25	1.63	1.15	1.35	0.47	0.2	16328	23774	10732	12214
314	2	1	3	14	480O9	51	11835	19525	260	484	384	23	3	14703	18442	13571	4968	4353	3179.63	82.9	67.4	1.7	9735	13474	4.62	21657	28747	20148.5	7022	6286	4833.64	80.2	66.1	14	14635	21725	4.48	1.5	1.61	1.54	2	2.03	1.06	0.51	0.59	24370	35199	14703	18442
285	2	1	1	15	394C23	52	12215	18835	150	156	716	83	3	2233	3294	4116.79	410	579	537.9	87.2	67.9	0	1823	2884	4.15	3507	6746	11141	616	924	1026.63	92.9	69.9	1.9	2891	6130	3.42	1.59	2.13	1.79	2.6	2.92	1.27	0.22	0.67	4714	9014	2233	3294
300	2	1	2	15	394C23	52	12215	19185	210	316	504	58	3	2124	3281	4523.61	1886	1890	997.58	25.6	14.6	0	238	1395	2.13	3326	6776	12110.1	2737	2919	1805.72	25	18	2.8	589	4039	1.84	2.47	2.9	2.25	5.49	12.14	0.99	0.14	1.31	827	5434	2124	3281
315	2	1	3	15	394C23	52	12200	19530	200	293	550	29	1	2576	3251	2288.78	3272	3573	1644.66	13.7	7.8	0	-695	-20	1.57	4379	5784	5506.67	4831	5660	3396.03	13.3	8.2	0	-451	953	1.29	0.65	-45.38	1.57	12.11	54.91	1.4	0.34	-0.62	-1148	932	2576	3251
406	2	2	1	1	463I5	53	12600	18805	150	154	681	35	3	6275	13436	17263.4	338	466	1333.07	94.2	83.1	5.2	5937	13098	4.71	15895	27643	24433.1	457	786	3837.68	90.9	72.1	23.4	15438	27186	4.14	2.6	2.08	2.33	3.41	8.15	0.95	0.45	1.38	21375	40284	6275	13436
421	2	2	2	1	463I5	53	12585	19175	150	156	716	32	3	6578	9345	9113.34	972	1095	691.21	92.9	89.1	0.6	5606	8373	9.52	13697	22532	20939.4	1494	1624	957.54	96.8	94.2	14.1	12203	21038	14.3	2.18	2.51	2.22	4.72	13.85	1.14	0.25	1.12	17809	29411	6578	9345
436	2	2	3	1	463I5	53	12595	19545	140	124	716	25	3	6252	8734	9215.17	2114	2289	1109.48	93.5	83.9	1.6	4138	6620	5.64	13084	18248	14046.1	2981	3582	2956.7	96.8	86.3	3.2	10103	15267	4.43	2.44	2.31	2.56	2.83	1.35	1.06	0.48	1.29	14241	21887	6252	8734
407	2	2	1	2	215G1	54	12955	18815	180	216	620	48	3	14413	15369	7700.31	371	469	916.59	99.5	98.6	0.9	14042	14998	15.72	21550	23263	12017.6	512	855	3729.78	95.8	93.5	3.7	21038	22751	5.78	1.5	1.52	1.49	1.57	0.72	0.97	0.39	0.58	35080	37749	14413	15369
422	2	2	2	2	215G1	54	12945	19205	160	172	716	66	3	18510	20645	10316.4	945	1013	528.37	100	100	1.7	17565	19700	35.03	30780	35654	15505.5	1463	1709	1117.37	100	100	12.2	29317	34191	27.55	1.67	1.74	1.74	1.79	0.43	1.11	0.54	0.74	46882	53891	18510	20645
437	2	2	3	2	215G1	54	12955	19555	200	276	620	39	3	15654	17809	10199	1776	1842	666.5	98.2	96.4	1.1	13878	16033	23.49	24869	29796	17517.2	2666	2762	933.22	96.4	94.6	12	22203	27130	26.65	1.6	1.69	1.61	5.53	62.39	0.99	0.33	0.68	36081	43163	15654	17809
408	2	2	1	3	206H15	55	13370	18865	150	154	681	97	3	861	1153	1073.86	332	391	311.32	62.3	44.2	0	529	821	2.77	1303	1911	1765.76	460	571	604.06	62.3	39	0	843	1451	2.16	1.59	1.77	1.79	2.93	4.33	0.6	0.13	0.67	1372	2272	861	1153
423	2	2	2	3	206H15	55	13345	19190	110	78	777	45	3	961	1285	937.93	695	756	435.71	43.6	32.1	0	266	590	2.21	1442	1956	1289.19	939	1061	760.95	39.7	29.5	0	503	1017	1.89	1.89	1.72	1.7	2.8	7.48	1.11	0.65	0.92	769	1607	961	1285
438	2	2	3	3	206H15	55	13340	19530	200	293	550	12	1	1189	1317	745.64	1251	1343	618.94	14.3	4.4	0	-61	66	1.92	1703	1921	1035.42	1709	1857	862.78	17.1	7.8	0	-5	212	1.97	0.1	3.21	1.87	3.13	4.87	0.9	0.42	-3.37	-68	278	1189	1317
184	1	2	4	4	99O6	56	13705	10935	160	172	716	46	3	5731	8220	9913.32	457	525	314.92	98.8	97.7	2.3	5274	7763	18.2	11449	16175	14629.9	654	768	478.18	98.3	98.3	4.7	10795	15521	23.94	2.05	2	2.04	2.36	1.55	0.66	0.2	1.03	16069	23284	5731	8220
199	1	2	5	4	99O6	56	13705	11305	190	256	620	51	3	5273	6784	7777.28	495	562	336.85	93	91.4	0.4	4778	6289	15.65	10121	13045	13554.8	638	771	592.84	91	87.5	3.9	9483	12407	17.07	1.98	1.97	1.98	3.23	10.06	0.3	0.03	0.99	14261	18696	5273	6784
214	1	2	6	4	99O6	56	13700	11705	210	312	469	26	3	5234	8601	13118.8	497	550	325.97	98.1	94.2	3.2	4737	8104	16.06	10185	16302	18346.8	666	731	441.9	95.8	92.6	8	9519	15636	23.05	2.01	1.93	2.12	2.8	2.69	0.63	0.2	1.01	14256	23740	5234	8601
185	1	2	4	5	121J6	57	14090	10955	210	312	469	31	3	10602	9168	4775.64	445	614	521.34	91.3	88.1	0	10157	8723	20.34	15431	13940	8147.83	701	901	686.73	90.7	89.1	0	14730	13239	22.47	1.45	1.52	1.45	1.65	1.18	1.43	0.7	0.54	24887	21962	10602	9168
200	1	2	5	5	121J6	57	14080	11325	190	250	585	32	3	10987	11665	6675.04	787	963	910.95	99.6	98.8	0.4	10200	10878	12.06	17034	18891	11618.9	1163	1405	1117.15	99.2	96.8	3.2	15871	17728	15.25	1.56	1.63	1.55	1.68	0.86	0.69	0.16	0.64	26071	28606	10987	11665
215	1	2	6	5	121J6	57	14085	11695	200	276	620	38	3	11268	10862	5666.86	891	1098	1052.11	94.2	90.9	0	10377	9971	10.71	16830	17033	10963.2	1322	1878	3973.42	88.8	81.5	2.5	15508	15711	4.24	1.49	1.58	1.49	1.69	0.98	0.97	0.25	0.58	25885	25682	11268	10862
186	1	2	4	6	286B9	58	14460	10955	190	250	585	29	3	6959	11466	13663.5	513	589	367.65	96.8	95.6	4	6446	10953	18.93	14330	21593	18973.7	790	952	787.31	97.6	94.8	10.8	13540	20803	18.2	2.1	1.9	2.1	3.24	12.33	0.69	0.25	1.07	19986	31756	6959	11466
201	1	2	5	6	286B9	58	14460	11315	210	312	469	43	3	5727	6778	7417.42	758	809	400.01	89.1	83.7	0.6	4969	6020	14.32	11840	14405	13690.8	1171	1248	571.85	88.8	85.6	2.9	10669	13234	20.7	2.15	2.2	2.13	3.68	14.74	1.28	0.48	1.1	15638	19254	5727	6778
216	1	2	6	6	286B9	58	14455	11705	230	384	504	27	3	4992	5784	6247.54	895	946	432.15	83.1	76	0	4097	4889	11.55	10506	11520	11129.6	1273	1400	865.66	81.5	72.7	1.6	9233	10247	12.14	2.25	2.1	2.16	2.66	2.91	1.01	0.32	1.17	13330	15136	4992	5784
187	1	2	4	7	452L13	59	14820	10970	200	293	550	11	1	713	1002	949.46	573	717	535.73	30	12.6	0	140	429	1.33	1338	1745	1605.61	873	1139	875.14	34.8	18.1	0	465	872	1.53	3.32	2.03	2.25	3.29	4.67	1.25	0.55	1.73	605	1301	713	1002
202	1	2	5	7	452L13	59	14830	11325	150	154	681	32	3	1151	1567	1343.63	489	541	321.13	82.5	53.9	0	662	1078	3.58	2568	2918	1764.18	698	823	600.04	88.3	77.3	0	1870	2220	4.28	2.82	2.06	2.63	3.15	3.89	1.11	0.71	1.5	2532	3298	1151	1567
217	1	2	6	7	452L13	59	14835	11695	130	112	716	38	3	1339	1708	1321.45	585	640	375.8	77.7	50.9	0	754	1123	3.56	2678	3290	2168.8	825	975	759.51	89.3	64.3	0	1853	2465	3.53	2.46	2.2	2.39	3.15	3.02	1.21	0.54	1.3	2607	3588	1339	1708
188	1	2	4	8	457F14	60	15195	10955	180	216	620	26	3	6251	6811	4619.65	565	624	349.35	94.9	92.6	0	5686	6246	17.89	10035	11300	8026.08	887	1011	610.65	95.8	94.9	0.5	9148	10413	16.43	1.61	1.67	1.61	2.31	5.56	0.5	0.08	0.69	14834	16659	6251	6811
203	1	2	5	8	457F14	60	15205	11325	150	156	716	32	3	7568	10214	7950.38	424	466	291.48	100	100	0	7144	9790	25.96	11446	17339	13160	609	704	809.39	100	100	3.2	10837	16730	14.14	1.52	1.71	1.66	1.82	0.88	1.08	0.43	0.6	17981	26520	7568	10214
218	1	2	6	8	457F14	60	15195	11695	180	216	620	36	3	7953	9019	5746.19	527	589	433.91	98.6	98.1	0	7426	8492	18.33	11519	14116	9874.13	659	752	582.57	99.5	98.6	0.9	10860	13457	19.77	1.46	1.58	1.54	1.65	0.64	1.35	0.61	0.55	18286	21949	7953	9019
189	1	2	4	9	280J7	61	15580	10955	150	154	681	27	3	4836	8007	7799.13	454	509	302.53	99.4	98.7	0	4382	7553	15.99	10435	16788	16493.4	646	705	401.59	98.1	98.1	3.2	9789	16142	25.98	2.23	2.14	2.18	3.02	2.83	0.56	0.07	1.16	14171	23695	4836	8007
204	1	2	5	9	280J7	61	15570	11325	110	78	777	31	3	8365	14564	12979.2	450	508	309.79	100	100	1.3	7915	14114	27	21023	27558	18906.2	672	759	558.36	100	100	10.3	20351	26886	37.65	2.57	1.9	2.2	2.27	0.84	1.26	0.75	1.36	28266	41000	8365	14564
219	1	2	6	9	280J7	61	15580	11695	150	154	681	36	3	4735	7351	6927.16	487	538	308.03	99.4	97.4	0	4248	6864	15.37	10484	16603	16101.8	715	851	785.58	99.4	99.4	5.2	9769	15888	13.35	2.3	2.31	2.28	3.04	5.45	1.5	0.42	1.2	14017	22752	4735	7351
454	2	2	4	4	335H23	62	13735	19895	160	172	716	12	3	6836	11584	12015.2	1166	1243	520.04	98.3	96.5	1.2	5670	10418	13.15	14146	23129	19785.1	1815	1938	818.11	99.4	97.7	12.2	12331	21314	17.29	2.17	2.05	2.17	2.47	1.52	1.16	0.5	1.12	18001	31732	6836	11584
469	2	2	5	4	335H23	62	13735	20275	160	172	716	12	3	6648	8699	6955.51	1102	1153	483.86	100	99.4	0	5546	7597	13.74	13038	17620	15219.8	1566	1705	778.18	98.3	96.5	4.1	11472	16054	16.75	2.07	2.11	2.1	2.46	1.91	0.65	0.09	1.05	17018	23651	6648	8699
484	2	2	6	4	335H23	62	13735	20635	140	124	716	15	3	7812	11201	11178.8	866	960	553.32	100	100	2.4	6946	10335	14.12	15640	21122	15414.8	1278	1493	1037.25	100	100	5.6	14362	19844	15.08	2.07	1.92	2.06	2.37	1.35	0.51	0.14	1.05	21308	30179	7812	11201
455	2	2	4	5	150L15	63	14130	19885	210	312	469	33	3	6767	9715	13147.5	915	978	410.54	84.6	79.5	2.9	5852	8800	16.48	14134	18144	17757	1400	1518	1293.46	82.1	76.9	7.4	12734	16744	10.93	2.18	1.9	2.21	4.21	22.97	0.87	0.42	1.12	18586	25544	6767	9715
470	2	2	5	5	150L15	63	14125	20275	160	172	716	27	3	9287	13693	11756.3	933	994	422.8	100	100	1.2	8354	12760	21.97	19978	29017	19069.3	1400	1499	933.55	100	100	14	18578	27617	21.4	2.22	2.16	2.28	2.76	1.62	0.44	0.07	1.15	26932	40377	9287	13693
485	2	2	6	5	150L15	63	14115	20645	140	124	716	17	3	10356	16267	14594.5	930	1062	1305.62	100	100	4	9426	15337	7.93	21610	33367	20635.5	1401	1551	937.55	100	100	21.8	20209	31966	23.05	2.14	2.08	2.17	2.52	1.24	0.96	0.46	1.1	29635	47303	10356	16267
456	2	2	4	6	184L18	64	14500	19895	170	196	585	27	3	10645	16463	15387.7	844	903	600.78	98	93.4	2.6	9801	15619	17.72	26485	34940	24833.7	1191	1314	710.61	100	99.5	30.1	25294	33749	37.27	2.58	2.16	2.56	2.99	3.5	1.32	0.67	1.37	35095	49368	10645	16463
471	2	2	5	6	184L18	64	14500	20275	140	134	681	27	3	15399	17507	13816.3	980	1061	531.11	100	100	3.7	14419	16527	28.99	39357	39021	21385.4	1408	1564	863.42	100	100	24.6	37949	37613	45.58	2.63	2.28	2.64	2.69	1.22	0.98	0.4	1.4	52368	54140	15399	17507
486	2	2	6	6	184L18	64	14495	20645	120	88	812	22	3	11166	15927	14610.1	1127	1227	579.7	100	100	5.7	10039	14800	19.26	24716	32639	19774	1645	1891	1199.02	100	100	19.3	23071	30994	20.61	2.3	2.09	2.54	2.52	0.92	0.85	0.39	1.2	33110	45794	11166	15927
457	2	2	4	7	1G3	65	14865	19895	190	256	620	17	3	7806	8890	6561.8	753	850	503.92	95.3	93.4	0.4	7053	8137	15.49	17077	21794	16092.2	1151	1285	758.72	97.3	94.5	8.6	15926	20643	22.51	2.26	2.54	2.3	3.07	4.78	1.48	0.36	1.18	22979	28780	7806	8890
472	2	2	5	7	1G3	65	14870	20285	210	312	469	26	3	6048	6810	5307.41	1020	1103	495.66	92.6	88.5	0	5028	5790	12.2	14200	16358	13104.5	1635	1743	915.03	93.6	90.7	3.8	12565	14723	15.52	2.5	2.54	2.48	3.1	2.54	0.76	0.09	1.32	17593	20513	6048	6810
487	2	2	6	7	1G3	65	14865	20645	200	276	620	17	3	6709	7160	4193.5	1304	1369	554.21	96.7	94.2	0	5405	5856	12.11	14133	15732	10346.4	1998	2107	811.71	96.7	94.9	2.5	12135	13734	17.41	2.25	2.35	2.25	2.59	1.76	0.95	0.15	1.17	17540	19590	6709	7160
458	2	2	4	8	77P3	66	15220	19875	120	96	777	20	3	1805	2191	1438	518	574	338.76	94.8	79.2	0	1287	1673	5.33	3094	3753	2229.68	757	831	549.48	99	93.8	0	2337	2996	5.63	1.82	1.79	1.85	2.25	1.31	0.68	0.19	0.86	3624	4669	1805	2191
473	2	2	5	8	77P3	66	15230	20255	170	196	585	16	3	1443	1746	1393	764	827	435.49	62.2	41.8	0	679	982	3.31	2965	3360	2252.53	1196	1314	647.97	79.6	65.8	0	1769	2164	4.58	2.61	2.2	2.59	3.92	7.29	0.57	0.12	1.38	2448	3146	1443	1746
488	2	2	6	8	77P3	66	15215	20625	180	216	620	21	3	1353	1855	1744.79	1031	1128	562.18	40.7	19	0	322	824	2.41	2601	3301	2929.56	1467	1624	829.04	55.1	36.1	0	1134	1834	3.14	3.52	2.23	2.96	6.56	33.29	0.7	0.17	1.82	1456	2658	1353	1855
459	2	2	4	9	209P2	67	15600	19875	130	108	681	20	3	797	902	631.68	414	465	270.81	58.3	34.3	0	383	488	2.94	6089	7521	5173.17	552	621	351.35	100	99.1	0	5537	6969	17.33	14.46	14.28	14.7	21.58	24.65	5.36	0.43	3.85	5920	7457	797	902
474	2	2	5	9	209P2	67	15595	20245	140	124	716	25	3	554	811	597.28	479	510	270.41	40.3	21	0	75	332	2.05	5585	6908	5151.93	631	708	387.75	99.2	98.4	0	4954	6277	14.4	66.05	18.91	24.41	50.01	160.84	4.15	0.23	6.05	5029	6609	554	811
489	2	2	6	9	209P2	67	15600	20615	150	154	681	30	3	739	893	636.57	645	758	1475.31	6.5	0	0	94	248	0.5	4633	5793	4400.69	803	1122	3702.69	51.3	22.1	0	3830	4990	1.25	40.74	20.12	17.74	35.42	70.44	5.36	0.6	5.35	3924	5238	739	893
46	1	1	4	1	543G6	68	6920	10985	210	312	469	27	3	2821	7645	12239.5	269	325	221.14	82.7	76	2.2	2552	7376	12.76	52416	38747	28176	439	538	409.86	94.9	92.6	46.5	51977	38308	127.89	20.37	5.19	9.09	12.7	13.85	1.22	0.28	4.35	54529	45684	2821	7645
61	1	1	5	1	543G6	68	6930	11345	190	250	585	35	3	5479	8878	11908.9	272	317	208.66	88	83.6	0.8	5207	8606	26.26	65535	47350	24135	483	617	474.68	98.8	98.8	50	65052	46867	138.06	12.49	5.45	10.74	76.9	652.76	1.01	0.25	3.64	70259	55473	5479	8878
76	1	1	6	1	543G6	68	6920	11715	190	250	585	43	3	5036	11525	17071.8	295	326	207.11	92.8	89.2	6	4741	11230	24.31	65535	48333	23959.3	499	605	431.08	98.8	98.8	50	65036	47834	152.02	13.72	4.26	9.14	36.85	308.89	0.6	0.18	3.78	69777	59064	5036	11525
190	1	2	4	10	512J14	69	15950	10965	170	196	585	16	3	6171	10382	10710.9	499	554	352.73	96.9	95.9	0.5	5672	9883	17.49	43474	41616	22299	713	818	605.72	100	99.5	34.7	42761	40903	71.77	7.54	4.14	6.96	7.68	8.09	1.46	0.49	2.91	48433	50786	6171	10382
205	1	2	5	10	512J14	69	15960	11325	170	196	585	33	3	5809	9779	9081.85	404	444	276.88	98	95.9	0	5405	9375	20.98	42120	41906	22128.1	725	809	617.98	100	99.5	35.7	41395	41181	68.16	7.66	4.39	6.34	11.32	56.33	1.79	0.54	2.94	46800	50556	5809	9779
220	1	2	6	10	512J14	69	15950	11695	170	196	585	36	3	7104	12249	13235.2	442	479	259.26	99.5	98.5	1	6662	11807	27.4	51703	44375	21972.8	745	909	870.71	100	100	39.8	50958	43630	59.38	7.65	3.7	6.29	6.95	5.31	1.06	0.41	2.94	57620	55437	7104	12249
47	1	1	4	2	360I23	70	7315	10975	120	88	812	28	3	939	1177	789.93	311	355	224.77	83	67	0	628	866	4.18	1553	1743	1077.34	356	443	381.77	87.5	65.9	0	1197	1387	4.07	1.91	1.6	1.89	8.4	54.8	0.9	0.43	0.93	1825	2253	939	1177
62	1	1	5	2	360I23	70	7310	11345	190	250	585	34	3	619	769	567.68	283	320	202.55	65.2	43.6	0	336	486	3.06	1201	1376	1075	356	427	329.04	71.2	58.4	0	845	1020	3.65	2.51	2.1	2.29	2.54	2.45	1.39	0.54	1.33	1181	1506	619	769
77	1	1	6	2	360I23	70	7300	11720	200	293	550	36	1	586	776	721.2	266	304	196.33	60.1	43.7	0	320	510	2.98	902	1258	1190.38	331	405	295.24	63.5	48.8	0	571	927	3.06	1.78	1.82	1.81	2.32	4.05	0.89	0.29	0.84	891	1437	586	776
191	1	2	4	11	393H6	71	16320	10965	130	108	681	16	3	4043	8691	10190.7	436	482	273.02	100	100	0.9	3607	8255	14.81	7959	17746	18954	594	658	348.99	100	100	8.3	7365	17152	22.81	2.04	2.08	2.12	2.36	1.04	1.5	0.65	1.03	10972	25407	4043	8691
206	1	2	5	11	393H6	71	16320	11335	130	108	681	21	3	3846	8277	11237.4	443	485	280.73	100	100	0	3403	7834	13.7	7348	15325	17707.5	670	811	801.44	100	100	7.4	6678	14655	9.17	1.96	1.87	2.07	2.73	2.74	0.44	0.08	0.97	10081	22489	3846	8277
221	1	2	6	11	393H6	71	16310	11705	110	78	777	28	3	4784	8467	8221.13	452	506	311.81	100	100	0	4332	8015	15.34	10068	18009	17627	803	1003	1346.06	100	100	7.7	9265	17206	7.48	2.14	2.15	2.02	2.74	2.64	0.44	0.04	1.1	13597	25221	4784	8467
48	1	1	4	3	76N21	72	7690	10985	130	108	681	18	3	1337	1572	1181.62	373	407	250.13	89.8	74.1	0	964	1199	5.35	2924	3671	2551.3	377	442	347.58	100	95.4	0	2547	3294	8.41	2.64	2.75	3.07	3.75	2.72	0.51	0.06	1.4	3511	4493	1337	1572
63	1	1	5	3	76N21	72	7670	11345	150	154	681	39	3	1185	1413	1020.13	333	380	306.1	79.2	64.3	0	852	1080	3.87	2616	3100	2473.16	429	531	584.85	83.8	73.4	0	2187	2671	4.47	2.57	2.47	2.57	3.69	5.95	1.63	0.45	1.36	3039	3751	1185	1413
78	1	1	6	3	76N21	72	7675	11715	160	172	716	41	3	1106	1270	1171.86	308	356	216.61	79.7	66.9	0	798	962	5.11	2106	3190	2650.04	392	444	283.8	94.8	86	0	1714	2798	7.42	2.15	2.91	2.88	7.16	22.57	0.83	0.14	1.1	2512	3760	1106	1270
192	1	2	4	12	117N4	73	16695	10975	150	156	716	6	3	6890	8204	4447.16	680	888	672.46	100	100	0	6210	7524	10.25	11841	15342	10677.6	936	1256	1053.88	100	100	1.9	10905	14406	11.24	1.76	1.91	1.8	2.13	1.35	0.61	0.06	0.81	17115	21930	6890	8204
207	1	2	5	12	117N4	73	16680	11335	130	108	681	26	3	10769	15285	12656.5	587	668	429.43	100	100	3.7	10182	14698	25.08	22326	29100	19190.7	785	952	703.16	100	100	13.9	21541	28315	31.75	2.12	1.93	2.07	2.12	0.69	1.07	0.5	1.08	31723	43013	10769	15285
222	1	2	6	12	117N4	73	16680	11705	170	196	585	30	3	8634	13009	11116	595	721	469.93	100	100	1.5	8039	12414	18.37	19806	27990	20407.6	948	1049	683.73	100	100	14.8	18858	27042	28.97	2.35	2.18	2.3	2.41	1.05	1.17	0.4	1.23	26897	39456	8634	13009
49	1	1	4	4	14B2	74	8060	10985	170	196	585	19	3	4010	6461	9586.66	550	595	358.89	98.5	97.4	0.5	3460	5911	11.17	4965	8991	13828.8	593	665	386.39	99.5	98	3.6	4372	8398	12.85	1.26	1.42	1.25	1.7	2.22	0.69	0.23	0.34	7832	14309	4010	6461
64	1	1	5	4	14B2	74	8060	11355	150	154	681	24	3	4905	7886	11637.3	463	481	254.79	100	100	1.9	4442	7423	19.25	6209	11095	15280.6	509	561	343.05	100	99.4	4.5	5700	10586	18.1	1.28	1.43	1.31	1.83	1.96	0.43	0.11	0.36	10142	18009	4905	7886
79	1	1	6	4	14B2	74	8055	11725	100	60	812	30	3	6040	13347	15716.3	461	520	327.81	100	100	3.3	5579	12886	18.43	9089	21283	22173.6	584	687	547.52	100	100	11.7	8505	20699	16.6	1.52	1.61	1.51	2.22	2.16	0.61	0.18	0.61	14084	33585	6040	13347
193	1	2	4	13	490B20	75	17065	10975	120	88	812	9	3	7404	10626	8879.11	838	987	1293.48	100	100	0	6566	9788	5.72	13728	20516	14517.8	1194	1355	1281.88	100	100	4.5	12534	19322	10.71	1.91	1.97	2.03	2.36	1.43	0.38	0.06	0.93	19100	29110	7404	10626
208	1	2	5	13	490B20	75	17065	11335	130	112	716	22	3	5870	9210	7855.23	582	686	1329.64	100	98.2	0	5288	8628	4.41	11675	19143	15973.8	857	1021	1347.87	100	100	5.4	10818	18286	8.66	2.05	2.12	2.11	2.63	2.02	0.62	0.09	1.03	16106	26914	5870	9210
223	1	2	6	13	490B20	75	17055	11695	120	88	812	39	3	6129	8827	6363.57	615	663	322.66	100	100	0	5514	8212	19	13015	17304	11311.3	880	981	698.36	100	100	0	12135	16424	18.64	2.2	2	2.08	2.32	1.28	0.66	0.14	1.14	17649	24636	6129	8827
50	1	1	4	5	339I10	76	8440	10985	170	196	585	18	3	6905	8976	8325.89	644	710	400.63	99.5	99	1	6261	8332	17.24	12284	15610	11158	803	873	475.11	99.5	99.5	2	11481	14807	25.85	1.83	1.78	1.87	2.16	2.32	0.72	0.29	0.87	17742	23139	6905	8976
65	1	1	5	5	339I10	76	8450	11365	150	154	681	17	3	7652	11936	10503.6	429	485	493.09	100	100	1.3	7223	11507	15.52	12724	20682	15776.4	541	856	3321.32	100	89.6	5.8	12183	20141	3.83	1.69	1.75	1.83	2.01	0.89	0.78	0.27	0.75	19406	31648	7652	11936
80	1	1	6	5	339I10	76	8445	11745	150	156	716	10	3	5490	10372	14491.9	428	939	3782.35	78.8	21.2	3.8	5062	9944	1.45	9646	16351	17203.5	581	837	967.77	100	100	7.7	9065	15770	9.97	1.79	1.59	1.77	2.26	2.05	0.33	0.08	0.84	14127	25714	5490	10372
194	1	2	4	14	335N6	77	17445	10985	120	88	812	4	3	1119	1467	1195.8	569	616	318.84	67	44.3	0	550	898	3.51	1877	2385	1831.02	722	822	595.55	75	48.9	0	1155	1663	3.15	2.1	1.85	1.94	5.64	19.76	0.66	0.19	1.07	1705	2561	1119	1467
209	1	2	5	14	335N6	77	17445	11345	140	124	716	11	3	898	1200	1110.83	419	464	273.52	64.5	41.9	0	479	781	3.28	1497	2006	1538.04	549	665	730.23	65.3	35.5	0	948	1457	2.05	1.98	1.87	2.34	6.58	29.2	0.34	0.06	0.98	1427	2238	898	1200
224	1	2	6	14	335N6	77	17435	11715	150	156	716	19	3	853	1122	1095.81	338	396	252.98	69.2	50.6	0	515	784	3.37	1374	1823	1615.46	515	575	324.02	80.1	62.8	0	859	1308	4.24	1.67	1.67	1.79	2.35	2.88	0.79	0.29	0.74	1374	2092	853	1122
51	1	1	4	6	11C5	78	8825	10995	160	172	716	13	3	1798	2262	1906.83	501	558	330.23	91.3	76.7	0	1297	1761	5.44	3172	4079	2749.95	712	788	525.06	98.3	91.3	0	2460	3367	6.04	1.9	1.91	2.14	3.86	9.97	0.64	0.2	0.92	3757	5128	1798	2262
66	1	1	5	6	11C5	78	8820	11355	150	154	681	24	3	1935	2559	2149.76	316	348	210.19	99.4	98.1	0	1619	2243	9.21	3608	4399	2922.77	480	557	530.66	99.4	97.4	0	3128	3919	6.8	1.93	1.75	1.89	2.12	1.27	0.65	0.23	0.95	4747	6162	1935	2559
81	1	1	6	6	11C5	78	8820	11745	150	154	681	10	3	1940	2571	1953.14	289	325	210.24	100	98.1	0	1651	2282	9.23	3386	4386	3168.06	395	461	365.54	100	100	0	2991	3991	9.26	1.81	1.75	1.78	2.12	1.24	0.71	0.19	0.86	4642	6273	1940	2571
316	2	1	4	1	342J4	79	6925	19875	160	172	716	33	3	2802	2973	1619.46	533	592	363.81	95.9	88.4	0	2269	2440	7.7	3956	4302	2164.54	760	939	668.08	93	84.9	0	3196	3542	5.92	1.41	1.45	1.45	1.75	1.6	0.92	0.47	0.49	5465	5982	2802	2973
331	2	1	5	1	342J4	79	6945	20235	140	124	716	21	3	3263	4075	3175.09	315	352	213.89	100	100	0	2948	3760	15.26	4683	6779	9866.19	453	556	730.24	98.4	98.4	1.6	4230	6326	6.41	1.43	1.68	1.43	1.93	2.71	0.18	0	0.52	7178	10086	3263	4075
346	2	1	6	1	342J4	79	6920	20625	150	154	681	38	3	2957	3388	2302.35	251	289	197.06	98.1	96.8	0	2706	3137	15.01	4310	4564	2880.08	327	377	244.54	96.8	94.8	0	3983	4237	17.62	1.47	1.35	1.44	1.59	1.88	0.94	0.56	0.56	6689	7374	2957	3388
460	2	2	4	10	555G22	80	15980	19905	170	196	585	12	3	8401	11529	8124.8	444	512	315.46	100	100	0	7957	11085	26.63	14683	21332	16792.7	641	705	408.03	100	100	5.6	14042	20691	35.99	1.76	1.87	1.81	1.94	0.72	1.57	0.58	0.82	21999	31776	8401	11529
475	2	2	5	10	555G22	80	15985	20275	180	216	620	12	3	7255	11708	12245.4	551	647	418.25	100	99.5	1.9	6704	11157	17.35	10622	16421	15611.7	757	889	627.88	99.5	99.1	4.6	9865	15664	16.92	1.47	1.4	1.44	1.66	1.06	0.76	0.35	0.56	16569	26821	7255	11708
490	2	2	6	10	555G22	80	15980	20645	170	196	585	7	3	7580	9833	9255.07	603	700	394.73	100	99	0.5	6977	9230	19.2	11779	16745	15987.3	846	1126	2490.58	93.9	81.1	3.6	10933	15899	4.73	1.57	1.72	1.59	2.02	1.62	0.82	0.22	0.65	17910	25129	7580	9833
317	2	1	4	2	505F3	81	7310	19880	200	293	550	24	1	632	773	540.02	535	585	344.23	34.1	20.5	0	97	238	1.84	1026	1278	842.58	818	945	956.96	22.5	5.5	0	208	460	1.07	2.14	1.93	1.98	2.45	2	1.26	0.66	1.1	305	698	632	773
332	2	1	5	2	505F3	81	7320	20250	200	293	550	13	1	527	648	482.3	272	377	928.49	10.6	1.7	0	255	376	0.57	803	952	637.62	393	736	4046.7	0	0	0	410	559	0.2	1.61	1.49	1.63	2.38	3.85	0.77	0.34	0.69	665	935	527	648
347	2	1	6	2	505F3	81	7320	20595	170	196	585	34	3	680	786	453.39	261	297	194.95	76.5	52	0	419	525	3.49	1053	1174	705.07	316	414	756.85	48	14.8	0	737	858	1.39	1.76	1.63	1.72	2.47	5.87	0.87	0.31	0.81	1156	1383	680	786
461	2	2	4	11	263G23	82	16360	19895	170	196	585	12	3	5077	5703	3738.34	438	497	279.7	96.9	95.9	0	4639	5265	18.15	8680	10729	10324.1	633	705	447.62	98.5	96.4	2	8047	10096	19.39	1.73	1.92	1.7	2.25	2.58	0.82	0.09	0.79	12686	15361	5077	5703
476	2	2	5	11	263G23	82	16355	20265	160	172	716	8	3	5384	7027	6804.53	485	526	277.8	100	99.4	0	4899	6542	19.38	8993	12693	12028.5	673	774	567.39	100	98.8	2.3	8320	12020	15.85	1.7	1.84	1.7	2.24	1.82	0.34	0.04	0.76	13219	18562	5384	7027
491	2	2	6	11	263G23	82	16355	20645	170	208	620	7	3	5354	5472	3269.39	522	607	512.01	97.6	91.3	0	4832	4950	10.46	9096	9643	6189.72	760	1309	4081.17	83.7	54.3	0	8336	8883	2.23	1.73	1.79	1.76	1.97	1.12	0.99	0.27	0.79	13168	13833	5354	5472
318	2	1	4	3	309H15	83	7690	19875	190	250	585	18	3	3249	5054	8427.01	501	541	328.42	83.2	75.6	0.8	2748	4553	9.89	4858	7899	12538.5	695	791	549.35	86	77.2	2.8	4163	7204	8.84	1.51	1.58	1.46	2.25	2.94	0.35	0.05	0.6	6911	11757	3249	5054
333	2	1	5	3	309H15	83	7690	20235	170	196	585	25	3	4683	5427	4457.44	318	355	227.27	98	95.9	0	4365	5109	20.61	6789	7650	5761.08	380	449	323.19	96.4	95.9	0	6409	7270	21.01	1.47	1.42	1.46	1.66	1.32	0.69	0.28	0.55	10774	12379	4683	5427
348	2	1	6	3	309H15	83	7695	20595	160	172	716	34	3	5101	5319	3721.56	287	318	214.81	97.7	97.1	0	4814	5032	23.75	6979	7827	7001.51	348	449	685.49	94.8	87.8	0	6631	7479	10.18	1.38	1.49	1.35	1.67	1.34	0.79	0.18	0.46	11445	12511	5101	5319
462	2	2	4	12	30C8	84	16730	19895	170	196	585	7	3	8715	11201	10981.6	584	752	709.28	97.4	94.4	1.5	8131	10617	12.29	13976	18558	16369.8	733	972	848.52	98.5	97.4	7.1	13243	17825	16.47	1.63	1.68	1.62	2.02	1.96	0.79	0.28	0.7	21374	28442	8715	11201
477	2	2	5	12	30C8	84	16720	20275	150	154	681	5	3	10668	13382	10772.9	451	493	292.63	100	100	1.9	10217	12931	36.46	15603	19356	13144.3	588	703	567.42	100	100	4.5	15015	18768	27.5	1.47	1.45	1.46	1.62	0.84	0.44	0.13	0.56	25232	31699	10668	13382
492	2	2	6	12	30C8	84	16725	20645	150	156	716	2	3	12324	14914	9769.99	497	559	379.33	100	100	0.6	11827	14417	32.49	19854	24949	14745.6	660	1006	2737	100	100	7.7	19194	24289	7.25	1.62	1.68	1.65	1.86	0.84	0.89	0.35	0.7	31021	38706	12324	14914
319	2	1	4	4	RP11-245E23	85	8070	19870	200	293	550	15	1	595	722	457.3	659	743	456.21	15	3.8	0	-63	63	1.3	997	1077	543.64	993	1092	646.92	14.7	3.1	0	4	84	1.54	-0.06	1.33	1.53	2.33	5.08	0.89	0.56	0	-60	147	595	722
334	2	1	5	4	RP11-245E23	85	8070	20250	200	293	550	13	1	464	542	337.15	341	405	272.53	29.7	15	0	123	201	1.7	668	776	884.86	481	565	490.02	22.9	8.2	0	187	295	1.36	1.52	1.47	1.52	2.5	6.68	1.09	0.17	0.6	310	496	464	542
349	2	1	6	4	RP11-245E23	85	8070	20610	200	293	550	21	1	423	467	292.73	338	378	226.23	33.4	14.7	0	85	129	1.87	542	658	547.64	391	548	1100.46	5.1	1	0	151	267	0.49	1.78	2.07	1.68	2.09	1.6	1.27	0.46	0.83	236	396	423	467
463	2	2	4	13	474L7	86	17100	19895	210	312	469	2	3	8128	8871	6852.56	774	902	905.57	82.1	77.6	0	7354	8097	8.98	12651	13529	10775.7	976	1142	886.21	86.2	79.8	0.6	11675	12553	14.28	1.59	1.55	1.58	2.26	2.95	1.1	0.49	0.67	19029	20650	8128	8871
478	2	2	5	13	474L7	86	17090	20265	210	312	469	9	3	8304	8937	6744.53	697	836	576.26	87.5	79.5	0	7607	8240	14.41	12845	13585	11027	932	1323	2439.71	76	70.8	0.6	11913	12653	5.26	1.57	1.54	1.54	2.09	2.29	1.19	0.53	0.65	19520	20893	8304	8937
493	2	2	6	13	474L7	86	17100	20645	210	312	469	2	3	9038	11440	11211.4	699	1088	977.25	92.3	85.6	1	8339	10741	9.25	14498	18314	16527.3	1047	2171	5286.91	73.7	62.5	4.8	13451	17267	2.74	1.61	1.61	1.61	2.8	12.71	0.88	0.36	0.69	21790	28008	9038	11440
320	2	1	4	5	552M6	87	8450	19875	150	154	681	9	3	7332	11278	13618.9	872	929	475.18	100	100	3.9	6460	10406	15.43	10447	15796	15590.8	1223	1325	757.89	100	99.4	6.5	9224	14573	13.78	1.43	1.4	1.45	1.81	1.45	0.42	0.14	0.51	15684	24979	7332	11278
335	2	1	5	5	552M6	87	8450	20245	170	196	585	11	3	7982	9465	10243.8	555	608	343.11	99.5	99.5	0.5	7427	8910	23.26	11748	13790	12369.2	667	736	416.9	99	98	4.1	11081	13123	28.18	1.49	1.47	1.54	1.69	0.95	0.77	0.41	0.58	18508	22033	7982	9465
350	2	1	6	5	552M6	87	8450	20605	150	154	681	23	3	8965	11449	11340.6	507	556	330.73	100	100	1.9	8458	10942	27.11	12034	14986	13448.7	619	691	404.61	100	100	5.2	11415	14367	29.74	1.35	1.31	1.33	1.56	1.19	0.38	0.1	0.43	19873	25309	8965	11449
321	2	1	4	6	13H5	88	8845	19855	160	172	716	24	3	6530	8875	10154.3	764	811	415.03	100	100	1.2	5766	8111	15.73	8931	12988	13604.9	1087	1191	592.55	100	98.3	3.5	7844	11901	15.07	1.36	1.47	1.42	1.76	1.53	0.36	0.07	0.44	13610	20012	6530	8875
336	2	1	5	6	13H5	88	8855	20235	160	172	716	27	3	6724	8634	9372.54	415	480	305.01	100	98.8	1.2	6309	8219	22.05	9698	13402	13305.1	588	661	424.57	100	98.8	3.5	9110	12814	22.84	1.44	1.56	1.48	1.79	1.3	0.65	0.21	0.53	15419	21033	6724	8634
351	2	1	6	6	13H5	88	8855	20595	140	124	716	38	3	7886	10178	9452.25	335	392	256.19	100	100	0	7551	9843	30.78	10729	13861	11626.9	499	547	316.65	100	100	0.8	10230	13362	33.88	1.35	1.36	1.38	1.67	1.3	0.23	0.04	0.44	17781	23205	7886	10178
52	1	1	4	7	157H4	89	9190	11010	200	293	550	6	1	582	682	442.67	532	584	336.95	23.2	10.6	0	50	150	1.73	807	995	728.19	673	785	470.35	28.3	14.7	0	134	322	1.72	2.68	2.15	2.09	2.91	3.58	0.96	0.34	1.42	184	472	582	682
67	1	1	5	7	157H4	89	9190	11370	200	293	550	8	1	461	557	424.36	298	356	283.26	35.5	17.4	0	163	259	1.63	722	856	613.77	408	646	2188.94	0.7	0.3	0	314	448	0.33	1.93	1.73	1.73	3.96	13.84	0.69	0.23	0.95	477	707	461	557
82	1	1	6	7	157H4	89	9190	11735	130	108	681	18	3	733	881	613.28	256	298	206.59	69.4	52.8	0	477	625	3.55	1327	1383	733.23	303	397	551.64	72.2	43.5	0	1024	1080	2.41	2.15	1.73	1.9	2.86	4.26	0.97	0.66	1.1	1501	1705	733	881
53	1	1	4	8	285H4	90	9570	11010	200	293	550	8	1	712	784	430.06	646	1380	3149.84	0	0	0	66	138	0.23	842	919	512.14	759	983	932.47	8.5	0	0	83	160	0.9	1.26	1.16	1.28	1.58	1.26	0.87	0.53	0.33	149	298	712	784
68	1	1	5	8	285H4	90	9565	11365	120	88	812	13	3	996	1101	533.91	394	423	244.57	83	63.6	0	602	707	4.07	1069	1506	1473.27	423	510	518.24	56.8	34.1	0	646	1083	2.06	1.07	1.53	1.1	4.27	24.84	1.54	0.31	0.1	1248	1790	996	1101
83	1	1	6	8	285H4	90	9560	11715	160	180	681	39	3	643	850	563.18	351	379	214.5	61.1	45	0	292	499	3	905	1032	659.85	355	422	310.97	67.2	43.9	0	550	677	2.91	1.88	1.36	1.45	1.66	1.36	0.76	0.42	0.91	842	1176	643	850
54	1	1	4	9	810G21	91	9940	11005	170	196	585	1	3	3743	6414	10739.8	610	673	352.95	99.5	95.9	1	3133	5804	10.6	4646	7894	12879	731	807	451.43	98	90.8	3.6	3915	7163	10.29	1.25	1.23	1.23	1.74	2.53	0.13	0.01	0.32	7048	12967	3743	6414
69	1	1	5	9	810G21	91	9945	11375	150	156	716	6	3	4394	7253	11274.6	415	452	252.72	100	100	1.3	3979	6838	17.39	5873	10019	14322.1	494	548	336.24	100	100	5.1	5379	9525	17.47	1.35	1.39	1.42	1.78	1.72	0.59	0.22	0.43	9358	16363	4394	7253
84	1	1	6	9	810G21	91	9945	11745	100	60	812	10	3	6952	11580	12602	385	420	242.23	100	100	0	6567	11195	28.7	10455	18351	18852.8	399	490	535.81	100	100	8.3	10056	17952	19.51	1.53	1.6	1.52	1.91	1.61	0.9	0.36	0.61	16623	29147	6952	11580
55	1	1	4	10	452P23	92	10325	10995	120	88	812	13	3	17108	27452	18749.2	690	723	342.04	100	100	5.7	16418	26762	50.02	29229	36343	21754	785	860	473.36	100	100	26.1	28444	35558	61.75	1.73	1.33	1.38	1.44	0.45	0.95	0.66	0.79	44862	62320	17108	27452
70	1	1	5	10	452P23	92	10325	11365	120	88	812	17	3	20981	28327	18841.8	496	541	276.63	100	100	5.7	20485	27831	75.85	36384	39247	21285	544	598	342.21	100	100	22.7	35840	38703	106.32	1.75	1.39	1.55	1.56	0.51	0.97	0.74	0.81	56325	66534	20981	28327
85	1	1	6	10	452P23	92	10325	11745	100	60	812	13	3	29297	33936	20259	421	470	312.3	100	100	13.3	28876	33515	93.81	45809	43546	20048.6	488	598	643.99	100	100	31.7	45321	43058	71.13	1.57	1.28	1.36	1.42	0.37	0.93	0.89	0.65	74197	76573	29297	33936
56	1	1	4	11	512C24	93	10695	11005	140	124	716	5	3	922	1002	529.68	568	620	325.58	53.2	30.6	0	354	434	2.83	1023	1247	829.25	657	734	487.52	41.9	23.4	0	366	590	2.1	1.03	1.36	1.06	1.76	2.09	0.8	0.26	0.05	720	1024	922	1002
71	1	1	5	11	512C24	93	10700	11375	130	108	681	10	3	925	1105	665.2	516	562	308.47	62	39.8	0	409	589	3	1213	1327	692.6	577	648	354.3	69.4	46.3	0	636	750	3.42	1.56	1.27	1.54	1.69	1.05	0.79	0.58	0.64	1045	1339	925	1105
86	1	1	6	11	512C24	93	10705	11745	100	60	812	17	3	956	1158	739.62	447	488	270.56	71.7	46.7	0	509	711	3.53	1250	1455	708.57	358	550	311.62	86.7	73.3	0	892	1097	4.01	1.75	1.54	1.74	3.65	12.24	0.72	0.57	0.81	1401	1808	956	1158
57	1	1	4	12	RP11-285E18	94	11070	11005	170	196	585	5	3	5529	10608	14422.4	683	817	525.89	100	100	4.6	4846	9925	10.51	7816	13438	15501.9	818	923	560.95	100	99	6.6	6998	12620	13.93	1.44	1.27	1.41	1.92	2.2	0.22	0.04	0.53	11844	22545	5529	10608
72	1	1	5	12	RP11-285E18	94	11080	11375	150	154	681	15	3	6501	13282	16516.5	907	1006	510.62	100	99.4	3.2	5594	12375	12.73	8882	16964	18038.2	1070	1179	600.17	100	100	7.8	7812	15894	14.8	1.4	1.28	1.44	1.61	0.98	0.83	0.58	0.48	13406	28269	6501	13282
87	1	1	6	12	RP11-285E18	94	11075	11755	180	216	620	10	3	5883	10093	13132.6	763	851	477.61	100	99.5	1.9	5120	9330	12.32	7865	13109	14267.4	972	1119	617.1	100	100	4.2	6893	12137	12.75	1.35	1.3	1.42	1.98	2.07	0.14	0.02	0.43	12013	21467	5883	10093
322	2	1	4	7	RP11-157E11	95	9205	19885	150	156	716	8	3	3608	4783	5254.65	616	658	320.81	100	100	0	2992	4167	11.25	5774	7999	8908.84	858	915	480.6	100	100	1.3	4916	7141	12.01	1.64	1.71	1.69	2.14	1.99	0.17	0.01	0.72	7908	11308	3608	4783
337	2	1	5	7	RP11-157E11	95	9210	20255	170	196	585	3	3	2873	3522	2425.82	388	436	297.92	100	96.9	0	2485	3134	9.64	4536	5218	3031.52	568	650	660.48	98.5	94.4	0	3968	4650	6.87	1.6	1.48	1.57	1.77	0.99	0.39	0.1	0.68	6453	7784	2873	3522
352	2	1	6	7	RP11-157E11	95	9210	20615	140	134	681	11	3	4054	4724	2853.45	330	368	236.26	100	100	0	3724	4394	17.16	5273	6238	3303.07	472	553	428.09	100	100	0	4801	5766	12.32	1.29	1.31	1.38	1.52	0.76	0.22	0.03	0.37	8525	10160	4054	4724
323	2	1	4	8	488P11	96	9580	19900	200	293	550	23	1	801	1025	1147.42	613	777	1336.84	7.8	2	0	188	412	0.6	1131	1866	5465.13	882	1211	1953.22	4.4	2	0.7	249	984	0.58	1.32	2.39	1.41	2.05	2.17	3.46	0.53	0.41	437	1396	801	1025
338	2	1	5	8	488P11	96	9585	20260	160	180	681	8	3	969	1559	2197.39	381	418	246.34	71.1	55	0	588	1178	3.93	1206	2067	2809.15	555	619	386.38	65.6	43.3	0	651	1512	3.12	1.11	1.28	1.11	2.02	3.13	0.73	0.33	0.15	1239	2690	969	1559
353	2	1	6	8	488P11	96	9585	20625	110	80	812	2	3	1038	1185	568	346	395	262.61	86.3	68.8	0	692	839	3.95	1229	1368	655.3	487	574	447.18	71.3	43.8	0	742	881	2.75	1.07	1.05	1.08	3.3	17.18	0.94	0.67	0.1	1434	1720	1038	1185
324	2	1	4	9	138N13	97	9960	19900	200	293	550	23	1	859	945	460.69	848	971	607.85	13.3	2.4	0	11	97	1.41	1223	1285	528.51	1172	1462	973.68	7.8	0.3	0	51	113	1.26	4.64	1.16	1.22	2.1	2.66	0.75	0.43	2.21	62	210	859	945
339	2	1	5	9	138N13	97	9960	20260	200	293	550	8	1	437	514	308.62	410	460	268.6	23.5	10.9	0	27	104	1.63	691	843	726.87	622	677	522.37	16	4.8	0	69	221	1.32	2.56	2.13	1.8	2.2	2.32	1.28	0.3	1.35	96	325	437	514
354	2	1	6	9	138N13	97	9970	20630	200	293	550	11	1	343	410	293.45	303	346	212.24	28.7	13.7	0	40	107	1.62	464	589	636.93	448	491	288.85	24.6	8.2	0	16	141	1.61	0.4	1.32	1.23	2.04	3.89	0.88	0.17	-1.32	56	248	343	410
325	2	1	4	10	349J19	98	10340	19895	190	250	585	19	3	6250	8770	10029.9	819	865	356.03	96.4	91.2	1.2	5431	7951	17.55	10537	14674	14592	1194	1281	815.5	95.2	89.2	3.2	9343	13480	12.92	1.72	1.7	1.72	2.3	2.35	0.71	0.24	0.78	14774	21431	6250	8770
340	2	1	5	10	349J19	98	10340	20255	170	196	585	6	3	8279	9386	7352	635	676	348.75	100	100	0	7644	8751	23.74	13739	15655	11927.7	892	1002	821.48	99.5	99	2.6	12847	14763	16.72	1.68	1.69	1.67	1.88	1.16	0.61	0.14	0.75	20491	23514	8279	9386
355	2	1	6	10	349J19	98	10355	20605	160	172	716	30	3	9747	11174	7556.12	566	630	368.41	100	99.4	0	9181	10608	26.46	15883	17434	12480.9	811	864	499.94	100	100	2.3	15072	16623	31.77	1.64	1.57	1.53	1.72	0.85	1.04	0.4	0.72	24253	27231	9747	11174
326	2	1	4	11	132L12	99	10720	19885	210	312	469	13	3	7353	9873	12726.5	1020	1117	542.17	85.9	80.8	2.6	6333	8853	13.56	12127	17429	18001.3	1465	1613	898.06	84.6	79.8	7.7	10662	15964	13.5	1.68	1.8	1.75	3.53	15.32	0.73	0.26	0.75	16995	24817	7353	9873
341	2	1	5	11	132L12	99	10725	20255	180	216	620	16	3	8020	9504	7038.06	867	1148	593.91	99.5	99.5	0.5	7153	8637	13.5	12971	17416	14116.7	1488	1660	952.98	99.5	99.1	5.6	11483	15928	13.61	1.61	1.84	1.63	1.91	1.18	1.03	0.26	0.68	18636	24565	8020	9504
356	2	1	6	11	132L12	99	10720	20605	190	250	585	24	3	7409	9796	10033.1	1117	1232	697.65	91.6	89.2	0.8	6292	8679	10.62	14236	19414	17736.6	1654	1818	1098.89	90	87.6	7.6	12582	17760	12.95	2	2.05	1.93	2.65	2.86	0.78	0.19	1	18874	26439	7409	9796
327	2	1	4	12	159J2	100	11115	19865	140	124	716	33	3	5950	6262	3518.59	913	1022	528.99	93.5	91.1	0	5037	5349	11.25	7011	8043	4501.81	1377	1531	1154.14	93.5	83.9	0	5634	6666	6.07	1.12	1.25	1.17	1.8	2.77	0.88	0.48	0.16	10671	12015	5950	6262
342	2	1	5	12	159J2	100	11120	20235	130	108	681	39	3	6518	7512	7795.31	797	882	503	98.1	94.4	0.9	5721	6715	12.96	8436	10472	10781.1	1054	1152	588.24	100	95.4	2.8	7382	9418	14.34	1.29	1.4	1.29	1.64	1.29	0.27	0.04	0.37	13103	16133	6518	7512
357	2	1	6	12	159J2	100	11115	20595	140	124	716	44	3	5514	6015	3074.22	866	950	510.16	99.2	96	0	4648	5149	10.81	7591	7955	4338.25	1156	1308	862.87	99.2	94.4	0	6435	6799	8.8	1.38	1.32	1.32	1.44	1	1.05	0.55	0.47	11083	11948	5514	6015
58	1	1	4	13	182M20	101	11445	11005	140	124	716	5	3	9293	14857	13467	646	741	462.84	100	100	3.2	8647	14211	20.08	17308	26725	19295	811	971	641.17	100	100	15.3	16497	25914	26.99	1.91	1.82	1.91	2.11	1.11	0.68	0.22	0.93	25144	40125	9293	14857
73	1	1	5	13	182M20	101	11445	11385	120	88	812	8	3	13994	17274	12691.8	952	1012	466.71	100	100	2.3	13042	16322	29.98	27897	34614	19457.8	1195	1325	626.42	100	100	21.6	26702	33419	44.53	2.05	2.05	2.12	2.26	0.99	1.03	0.45	1.03	39744	49741	13994	17274
88	1	1	6	13	182M20	101	11440	11755	190	250	585	1	3	8958	13213	13034.9	965	1083	548.05	97.2	96	2.8	7993	12248	16.35	14610	24256	20366.4	1284	1491	839.99	97.6	95.6	14	13326	22972	17.39	1.67	1.88	1.89	2.32	2.52	0.97	0.39	0.74	21319	35220	8958	13213
59	1	1	4	14	173B14	102	11820	11005	210	312	469	5	3	29315	30145	17558.2	942	1168	866.1	92.9	91	6.7	28373	29203	33.85	45568	43080	21861.7	1104	1490	1180.87	93.9	91.3	32.4	44464	41976	38.59	1.57	1.44	1.55	1.63	0.9	1.08	0.75	0.65	72837	71179	29315	30145
74	1	1	5	14	173B14	102	11820	11375	210	312	469	6	3	26877	28954	17464.9	1385	1468	756.9	94.6	92.3	8	25492	27569	35.51	42861	42052	21694	1719	1929	1072.78	94.9	93.6	31.4	41142	40333	39.95	1.61	1.46	1.57	1.7	1.07	1.03	0.69	0.69	66634	67902	26877	28954
89	1	1	6	14	173B14	102	11820	11745	220	346	469	10	3	28134	30699	20078.1	1410	1723	976.84	87.9	86.1	11.8	26724	29289	28.8	51081	44018	23591.6	1897	2252	1319.3	89	87	38.7	49184	42121	38.72	1.84	1.44	1.58	2.73	12.62	1	0.72	0.88	75908	71410	28134	30699
60	1	1	4	15	29G8	103	12205	11015	150	156	716	18	3	3101	3649	2880.59	780	978	698.06	76.9	66.7	0	2321	2869	4.44	4297	5311	4826.06	963	1297	1095.05	78.2	67.3	0	3334	4348	3.92	1.44	1.52	1.46	2.45	4.69	0.64	0.15	0.52	5655	7217	3101	3649
75	1	1	5	15	29G8	103	12200	11385	150	154	681	12	3	2875	3545	2686.39	1226	1323	656.11	72.1	57.1	0	1649	2319	4.38	4136	4974	3651.64	1577	1716	792.53	74.7	68.8	0	2559	3397	5.22	1.55	1.46	1.59	2.11	1.96	0.62	0.21	0.63	4208	5716	2875	3545
90	1	1	6	15	29G8	103	12200	11755	170	196	585	10	3	2379	3036	2644.21	1268	1428	725.17	56.1	41.8	0	1111	1768	3.28	3622	4341	3806.81	1654	1824	914.96	58.7	50.5	0	1968	2687	3.96	1.77	1.52	1.66	2.23	1.93	0.62	0.19	0.82	3079	4455	2379	3036
328	2	1	4	13	122K21	104	11470	19890	200	293	550	17	1	611	664	393.77	626	698	385.62	11.6	3.4	0	-14	38	1.58	885	960	685.64	987	1123	1201.98	0.7	0.7	0	-101	-26	0.74	6.8	-0.71	1.07	2.18	3.49	0.72	0.17	2.77	-117	11	611	664
343	2	1	5	13	122K21	104	11480	20260	200	293	550	22	1	531	581	336.44	513	555	285.32	18.8	5.1	0	18	68	1.86	725	803	390.43	671	746	397.93	20.8	6.1	0	54	132	1.82	3	1.94	1.71	2.67	3.84	0.74	0.41	1.58	72	200	531	581
358	2	1	6	13	122K21	104	11480	20630	200	293	550	21	1	504	539	268.35	515	544	273.31	15	3.8	0	-10	24	1.84	763	832	388.7	706	828	1058.16	2.7	0	0	57	126	0.72	-5.18	5.25	2.07	6.19	13.58	0.96	0.44	0	46	150	504	539
329	2	1	4	14	RP11-332E3	105	11850	19895	160	180	681	24	3	9952	11376	7159.9	2069	3237	2905.15	97.8	76.1	1.1	7883	9307	3.43	17931	20258	11083.7	2974	4624	4244.5	99.4	88.9	3.3	14957	17284	4.22	1.9	1.86	1.87	2.03	0.93	0.79	0.26	0.92	22840	26591	9952	11376
344	2	1	5	14	RP11-332E3	105	11850	20255	190	250	585	16	3	8887	10619	10110.6	676	798	572.24	90.4	86.4	1.6	8211	9943	15.53	13581	16056	13866.6	925	1180	970.63	92.4	88	2.4	12656	15131	13.99	1.54	1.52	1.52	2.42	6.12	0.81	0.35	0.62	20867	25074	8887	10619
359	2	1	6	14	RP11-332E3	105	11845	20625	160	172	716	11	3	11026	12472	6448.47	572	646	372.61	100	100	0	10454	11900	29.59	17483	20198	10851.2	845	961	606.24	100	100	1.7	16638	19353	28.84	1.59	1.63	1.62	1.68	0.51	1.19	0.5	0.67	27092	31253	11026	12472
330	2	1	4	15	10M21	106	12210	19900	200	293	550	23	1	2620	2666	1370.82	3143	3305	1446.67	7.2	2	0	-522	-476	1.81	3670	4494	5058.07	4581	4969	2680.49	10.6	2.7	0.3	-910	-86	1.37	1.74	0.18	2.48	6.13	12.96	2.04	0.31	0.8	-1434	-564	2620	2666
345	2	1	5	15	10M21	106	12205	20265	160	172	716	13	3	2571	2593	1026.65	1062	1223	768.29	79.7	48.3	0	1509	1531	3.35	3865	3926	1548.29	1525	1751	1013.63	86	58.1	0	2340	2401	3.81	1.55	1.57	1.55	3.01	12.81	1.12	0.55	0.63	3849	3932	2571	2593
360	2	1	6	15	10M21	106	12220	20635	190	250	585	13	3	2246	2228	1052.42	568	619	334.42	88	80.8	0	1678	1660	6.72	3086	3116	1500.16	787	901	875.04	84	66.4	0	2299	2329	3.53	1.37	1.4	1.38	1.83	2.75	1.01	0.5	0.45	3977	3989	2246	2228
183	1	2	4	3	VECT	110	13315	11005	160	172	716	24	3	1257	1279	563.33	579	609	318.25	73.3	52.3	0	678	700	3.95	2708	2549	1253.75	711	782	453.61	79.7	70.3	0	1997	1838	5.97	2.95	2.63	2.77	2.9	1.79	1.95	0.77	1.56	2675	2538	1257	1279
198	1	2	5	3	VECT	110	13315	11395	180	216	620	39	3	916	988	544.32	429	477	280.43	63	44	0	487	559	3.27	1960	2113	1284.55	518	577	373.89	79.6	64.8	0	1442	1595	5.24	2.96	2.85	2.93	4.11	8.66	2.01	0.72	1.57	1929	2154	916	988
213	1	2	6	3	VECT	110	13320	11735	130	108	681	4	3	1135	1172	580.88	434	495	329.05	69.4	51.9	0	701	738	3.45	2503	2655	1319.79	579	650	541.36	86.1	71.3	0	1924	2076	4.62	2.74	2.81	2.73	3.72	6.26	1.91	0.7	1.46	2625	2814	1135	1172
181	1	2	4	1	MRV2	111	12580	11005	150	154	681	25	3	1572	1817	904.85	447	508	324.1	90.9	74.7	0	1125	1370	4.85	14211	15388	7592.09	579	663	427.77	98.7	98.1	0	13632	14809	33.22	12.12	10.81	11.43	14.24	17.96	6.91	0.68	3.6	14757	16179	1572	1817
196	1	2	5	1	MRV2	111	12580	11375	150	154	681	20	3	1828	1994	914.44	689	769	512.53	81.2	53.2	0	1139	1305	3.57	14628	15925	8268.74	902	1026	775.02	99.4	99.4	0	13726	15023	18.87	12.05	11.51	11.93	16.46	34.94	6.95	0.59	3.59	14865	16328	1828	1994
211	1	2	6	1	MRV2	111	12580	11745	130	108	681	16	3	2274	2318	1046.64	760	808	401.14	86.1	72.2	0	1514	1558	5.67	19275	19429	9307.18	939	1022	507.3	100	100	0	18336	18490	38	12.11	11.87	12.22	14.41	10.78	7.43	0.7	3.6	19850	20048	2274	2318
451	2	2	4	1	MRV2	112	12570	19915	170	196	585	34	3	1678	1896	1052.43	2510	2531	772.98	7.1	2.6	0	-831	-613	2.17	7993	12585	10305.9	3526	3726	1301.55	85.7	64.3	0	4467	9059	6.14	-5.37	-14.75	33.46	73.15	121.98	5.74	0.34	0	3635	8445	1678	1896
466	2	2	5	1	MRV2	112	12590	20265	130	108	681	9	3	2028	2172	997.56	1325	1451	769.93	46.3	23.1	0	703	847	2.63	15743	17126	9983.05	2073	2162	1106.71	100	98.1	0	13670	15053	14.23	19.45	17.77	19.38	20.96	14.91	7.37	0.54	4.28	14373	15900	2028	2172
481	2	2	6	1	MRV2	112	12580	20635	140	134	681	20	3	1551	1781	1158.91	537	597	314.06	76.1	65.7	0	1014	1244	4.94	10725	13387	9621.05	749	1003	1452.04	97.8	87.3	0	9976	12638	7.39	9.84	10.16	10.57	26.59	151.8	4.55	0.3	3.3	10990	13882	1551	1781
182	1	2	4	2	ALFA1-1	113	12960	11000	200	293	550	23	1	570	621	320.7	596	768	627.83	5.1	0.3	0	-25	25	0.91	1122	1217	592.78	772	1038	846.77	22.2	2.7	0	350	445	1.33	-13.46	17.8	4.34	8.62	17.85	1.41	0.59	0	324	470	570	621
197	1	2	5	2	ALFA1-1	113	12950	11380	200	293	550	24	1	440	464	227.66	480	530	288.35	10.2	1	0	-39	-15	1.53	994	1071	584.34	632	703	440.46	44.7	23.5	0	362	439	2.26	-9.05	-27.44	7.08	12.67	18.22	2.12	0.68	0	322	423	440	464
212	1	2	6	2	ALFA1-1	113	12950	11760	200	293	550	29	1	432	466	260.7	558	617	331.67	6.1	1	0	-125	-91	1.3	1053	1105	597.4	705	776	429.31	47.1	20.5	0	348	400	2.45	-2.76	-4.35	6.28	28.35	114.74	1.55	0.46	0	222	308	432	466
1	1	1	1	1	ALFA1-2	114	6940	9900	200	293	550	21	1	291	335	208.94	285	316	213.65	18.4	7.5	0	6	50	1.36	351	389	249.23	306	458	931.13	1	0	0	45	83	0.38	7.5	1.66	1.67	2.91	3.38	0.84	0.49	2.91	51	133	291	335
16	1	1	2	1	ALFA1-2	114	6940	10250	200	293	550	3	1	229	285	204.47	316	348	216.44	9.9	3.1	0	-86	-30	1.06	350	416	315.6	322	398	456.56	11.3	2	0	28	94	0.77	-0.32	-3.03	2.14	10.2	42.47	1.08	0.49	0	-59	63	229	285
31	1	1	3	1	ALFA1-2	114	6930	10630	200	293	550	9	1	291	351	222.71	265	303	207.99	27.3	9.9	0	26	86	1.4	382	441	327.99	357	407	311.79	15.7	4.4	0	25	84	1.23	0.96	0.98	1	1.57	2.9	0.82	0.31	-0.06	51	170	291	351
195	1	2	4	15	ALFA1-3	115	17815	10965	210	316	504	17	3	1207	1284	804.34	385	412	228.93	77.2	65.2	0	822	899	5.27	7160	7655	5680.61	449	530	512.05	84.2	81	0	6711	7206	13.98	8.16	8.02	8.25	10.33	20.07	5.82	0.68	3.03	7533	8105	1207	1284
210	1	2	5	15	ALFA1-3	115	17795	11355	190	256	620	26	3	1367	1417	725.39	321	360	220.67	90.2	80.5	0	1046	1096	6.19	9004	8833	5312.22	466	593	791.14	93	89.1	0	8538	8367	11.38	8.16	7.63	7.88	9.52	11.13	5.89	0.65	3.03	9584	9463	1367	1417
225	1	2	6	15	ALFA1-3	115	17795	11725	220	332	504	27	3	1273	1419	952.56	282	327	237.26	81.9	73.5	0	991	1137	5.37	8000	8722	6591.87	479	587	718.66	84.6	80.7	0	7521	8243	11.13	7.59	7.25	7.36	10.13	15.04	4.89	0.5	2.92	8512	9380	1273	1419
452	2	2	4	2	ALFA2-1	116	12950	19920	200	293	550	33	1	693	769	458.54	1966	2012	835.49	0.7	0	0	-1272	-1196	0.83	1294	1473	879.56	2865	3223	3948.87	0.3	0	0	-1570	-1391	0.33	1.23	1.16	1.59	0.9	0.97	1.25	0.43	0.3	-2844	-2589	693	769
467	2	2	5	2	ALFA2-1	116	12960	20270	200	293	550	13	1	799	889	489.61	1257	1450	1588.5	0	0	0	-457	-367	0.5	1335	1497	777.85	1772	2490	5479.12	0	0	0	-436	-274	0.24	0.95	0.75	2.03	11.39	35.14	1.15	0.52	-0.07	-895	-643	799	889
482	2	2	6	2	ALFA2-1	116	12950	20640	200	293	550	23	1	632	714	404.37	628	701	397.73	19.5	4.4	0	4	86	1.59	1150	1192	599.24	861	956	608.66	30	8.5	0	289	331	1.89	72.25	3.85	2.77	6.09	12.44	1.01	0.47	6.17	293	417	632	714
271	2	1	1	1	ALFA2-2	117	6980	18760	200	293	550	22	1	466	604	483.68	367	489	442.84	29	12.6	0	99	237	1.05	858	1191	1006.53	462	847	1147.39	32.1	8.5	0	396	729	0.75	4	3.08	3.25	3.4	2.06	1.52	0.54	2	495	966	466	604
286	2	1	2	1	ALFA2-2	117	6960	19110	200	293	550	16	1	634	695	387.63	658	740	520.52	10.2	2	0	-23	37	1.22	1171	1329	701.42	1025	1153	672.05	27.3	11.3	0	146	304	1.74	-6.08	8.22	3.11	11.42	30.89	1.25	0.48	0	122	341	634	695
301	2	1	3	1	ALFA2-2	117	6940	19500	200	293	550	18	1	840	938	769.62	712	834	748.86	10.9	0.7	0	128	226	1.12	1478	1877	2889.06	1059	1414	2530.12	4.8	1	0	419	818	0.58	3.27	3.62	2.57	4.16	9.16	0.59	0.02	1.71	547	1044	840	938
464	2	2	4	14	ALFA2-3	118	17470	19885	210	312	469	10	3	1599	1672	1079.05	440	500	313.13	75.6	67.3	0	1159	1232	5.11	4145	4194	3505.61	605	697	482.39	76.3	72.8	0	3540	3589	8.59	3.05	2.91	3	3.56	2.7	1.99	0.38	1.61	4699	4821	1599	1672
479	2	2	5	14	ALFA2-3	118	17465	20255	220	332	504	17	3	1594	1607	993.1	476	556	392.37	73.2	62.7	0	1118	1131	4.06	3539	3368	2229.31	652	890	1026.34	70.5	61.7	0	2887	2716	3.45	2.58	2.4	2.34	3.75	15.32	1.76	0.61	1.37	4005	3847	1594	1607
494	2	2	6	14	ALFA2-3	118	17465	20630	180	230	585	17	3	2123	2147	1085.79	482	595	515.43	81.7	71.3	0	1641	1665	4.12	5149	4874	2413.43	733	1198	3330.05	68.3	8.7	0	4416	4141	1.55	2.69	2.49	2.67	3.03	2.08	1.64	0.54	1.43	6057	5806	2123	2147
150	1	2	1	15	BAC A	119	17830	9880	200	293	550	25	1	273	323	234.25	245	314	421.59	8.9	1.4	0	28	78	0.65	290	323	209.58	300	735	4293.81	0	0	0	-9	23	0.07	-0.36	0.29	0.69	1.2	1.35	0.58	0.42	0	18	101	273	323
165	1	2	2	15	BAC A	119	17830	10240	200	293	550	12	1	286	325	190.78	303	357	232.23	13.3	2.7	0	-16	22	1.23	405	506	646.43	352	422	326.88	14	3.8	0	53	154	1.24	-3.12	7	2.03	3.38	4.42	1.71	0.25	0	36	176	286	325
180	1	2	3	15	BAC A	119	17830	10600	200	293	550	10	1	389	416	241.94	378	414	238.94	18.8	5.1	0	11	38	1.63	495	565	346.99	406	453	257.12	29.7	11.3	0	89	159	1.93	8.09	4.18	2.01	3.34	5.25	0.94	0.43	3.02	100	197	389	416
453	2	2	4	3	BAC B	120	13350	19890	200	293	550	5	1	1551	1584	547.87	1522	1601	573.07	15.4	3.8	0	29	62	2.71	2378	2361	604.19	2344	2409	1094.57	5.1	0	0	34	17	2.17	1.17	0.27	0.97	1.51	1.72	0.76	0.48	0.23	63	79	1551	1584
468	2	2	5	3	BAC B	120	13350	20270	200	293	550	2	1	1131	1174	444.41	1138	1191	513.2	14	3.1	0	-6	36	2.2	1577	1668	752.11	1553	1706	817.64	9.6	2	0	24	115	1.93	-3.43	3.19	1.45	2.46	3.23	1.1	0.42	0	17	151	1131	1174
483	2	2	6	3	BAC B	120	13350	20630	200	293	550	15	1	607	647	311.45	632	681	415.99	13	1	0	-24	15	1.46	747	863	775.81	856	968	737.26	3.8	2	0	-108	7	1.01	4.36	0.47	0.98	1.9	3.37	1.33	0.28	2.12	-134	22	607	647
419	2	2	1	14		h2o	17460	18800	200	293	550	32	1	259	318	314.77	300	337	208.32	15.7	3.4	0	-40	18	1.24	376	557	851.46	349	435	385.34	16	6.1	0	27	208	0.98	-0.66	11.56	2.15	8.87	30.17	0.73	0.07	0	-14	226	259	318
420	2	2	1	15		h2o	17840	18770	200	293	550	8	1	271	305	199.38	259	311	309.57	9.9	2	0	12	46	0.88	343	591	1187.29	360	599	1537.51	4.1	2.4	0	-16	231	0.22	-1.42	5.02	1.53	3.07	4.65	2.82	0.22	0	-5	277	271	305
434	2	2	2	14		h2o	17460	19160	200	293	550	19	1	415	429	248.47	373	429	304.39	13	3.1	0	42	56	1.36	446	498	280	500	606	540.49	3.8	0.3	0	-53	-1	0.83	-1.29	-0.04	0.89	1.01	0.78	0.9	0.63	0	-12	54	415	429
435	2	2	2	15		h2o	17840	19140	200	293	550	9	1	275	298	179.83	299	324	190.61	12.3	3.8	0	-23	0	1.44	385	546	815.09	346	483	954.06	4.8	2.7	0	39	200	0.4	-1.63	-200	2.5	40.19	239.75	1.5	0.11	0	15	199	275	298
449	2	2	3	14		h2o	17460	19530	200	293	550	16	1	403	560	627.41	458	553	547.07	8.9	4.1	0	-54	102	0.74	579	1080	2090.42	562	816	1058.17	9.6	6.1	0	17	518	0.55	-0.31	5.08	2.24	22.11	84.41	0.96	0.08	0	-38	620	403	560
450	2	2	3	15		h2o	17840	19520	200	293	550	8	1	298	334	214.59	296	344	211.2	17.1	6.8	0	2	38	1.41	363	420	268.11	394	524	727.64	1.7	0	0	-30	26	0.5	-15.5	0.68	1.1	2.03	2.88	0.79	0.4	0	-29	64	298	334
465	2	2	4	15		h2o	17840	19890	200	293	550	9	1	317	382	391.93	339	463	1193.99	1	0.7	0	-21	43	0.27	371	617	1344.86	381	544	905.42	6.1	3.1	0	-9	236	0.41	0.45	5.49	1.31	7.41	28.29	2.2	0.41	-1.14	-32	279	317	382
480	2	2	5	15		h2o	17840	20270	200	293	550	8	1	357	427	350.56	356	404	277.7	14.7	7.8	0	1	71	1.29	557	1207	2505.41	522	736	1112.67	10.6	7.5	0	35	685	0.5	35	9.65	2.94	8.27	18.69	3.7	0.27	5.13	36	756	357	427
495	2	2	6	15		h2o	17840	20640	200	293	550	9	1	294	342	214.57	319	366	246.53	14.7	4.1	0	-24	23	1.19	421	456	253.21	466	580	548.17	3.8	0	0	-44	-9	0.77	1.8	-0.43	1	2.39	4.1	0.83	0.49	0.85	-70	13	294	342
91	1	1	7	1		Not Mine	6915	12095	180	216	620	41	3	4653	6128	7152.88	299	358	244.22	92.6	89.4	0	4354	5829	19.05	7642	11262	13325.8	432	575	702.91	91.7	88.4	3.7	7210	10830	10.87	1.66	1.86	1.65	3.01	8.28	0.93	0.25	0.73	11564	16659	4653	6128
92	1	1	7	2		Not Mine	7300	12100	200	293	550	32	1	251	301	213.68	296	437	1487.93	0	0	0	-44	5	0.17	347	420	333.21	372	871	4504.26	0	0	0	-24	48	0.08	0.56	9.6	1.32	4.27	16.82	0.94	0.36	-0.85	-70	53	251	301
93	1	1	7	3		Not Mine	7675	12105	180	216	620	27	3	4918	4612	1941.28	364	395	230.18	95.8	94.4	0	4554	4248	21.37	7327	6814	2997.9	410	460	276.33	97.2	95.8	0	6917	6404	26.51	1.52	1.51	1.52	5.59	56.21	1.28	0.69	0.6	11471	10652	4918	4612
94	1	1	7	4		Not Mine	8055	12105	100	60	812	25	3	6116	10884	13636	516	585	344.15	100	100	3.3	5600	10368	17.77	11404	18725	17720.5	723	797	462.46	100	100	6.7	10681	18002	24.66	1.91	1.74	1.87	2.27	1.74	0.62	0.23	0.93	16281	28370	6116	10884
95	1	1	7	5		Not Mine	8435	12105	230	384	504	24	3	6127	6254	6508.46	533	1062	4274.68	60.4	17.7	0.5	5594	5721	1.43	9033	10048	11097.7	730	955	1203.36	78.9	74.2	1.6	8303	9318	7.51	1.48	1.63	1.53	1.97	1.86	0.71	0.17	0.57	13897	15039	6127	6254
96	1	1	7	6		Not Mine	8820	12120	200	293	550	10	1	309	350	212.59	317	366	243.12	14.7	4.4	0	-7	33	1.27	471	577	694.86	463	538	345.86	13.3	4.4	0	8	114	1.36	-1	3.45	1.42	2.77	5.77	1.15	0.12	0	0	147	309	350
97	1	1	7	7		Not Mine	9180	12120	200	293	550	13	1	239	289	197.84	340	399	273.23	7.2	0.7	0	-100	-50	0.87	311	375	249.45	430	531	422.9	4.4	0.7	0	-118	-54	0.74	1.18	1.08	1.38	3.8	7.33	0.93	0.54	0.24	-220	-106	239	289
98	1	1	7	8		Not Mine	9560	12115	210	312	469	14	3	2292	2353	1466.23	486	661	544.19	79.8	68.6	0	1806	1867	4.21	3007	3022	1843.16	697	865	771.97	76.9	63.8	0	2310	2325	3.9	1.28	1.25	1.28	1.35	0.64	1.06	0.71	0.36	4116	4192	2292	2353
99	1	1	7	9		Not Mine	9940	12115	210	312	469	13	3	5849	5111	2466.62	874	1348	1157.39	82.4	76.3	0	4975	4237	5.05	6053	5573	2836.75	1167	1599	1389.15	80.4	71.2	0	4886	4406	4.36	0.98	1.04	1.01	1.09	0.59	1.05	0.83	-0.03	9861	8643	5849	5111
100	1	1	7	10		Not Mine	10310	12115	230	378	469	14	3	4865	4412	2446.71	943	1615	1304.29	76.5	66.9	0	3922	3469	3.73	5170	4726	2532.39	1391	1922	1540.73	74.6	59	0	3779	3335	3.36	0.96	0.96	0.97	1.87	11.64	0.89	0.74	-0.05	7701	6804	4865	4412
101	1	1	7	11		Not Mine	10685	12115	220	332	504	14	3	6036	5397	2821.91	1033	1526	1216.88	80.4	76.2	0	5003	4364	4.96	6974	6728	5103.86	1410	1891	1535.24	81.3	74.4	0.3	5564	5318	4.54	1.11	1.22	1.15	1.73	6.55	1.27	0.5	0.15	10567	9682	6036	5397
102	1	1	7	12		Not Mine	11055	12110	230	378	469	21	3	9629	9302	6800.02	1367	1816	1302.96	80.2	76.2	0	8262	7935	7.39	12099	13598	12991.8	1782	2264	1594.27	81	77	3.2	10317	11816	7.59	1.25	1.49	1.28	2.12	5.45	1.23	0.41	0.32	18579	19751	9629	9302
103	1	1	7	13		Not Mine	11455	12115	210	316	504	20	3	5247	4801	2754.21	1131	1234	735.2	78.5	73.1	0	4116	3670	7.14	5935	6329	7463.37	1468	1719	1166.66	76.3	71.8	0.9	4467	4861	5.09	1.09	1.32	1.08	1.72	3.79	1.15	0.18	0.12	8583	8531	5247	4801
104	1	1	7	14		Not Mine	11805	12125	230	384	504	10	3	7087	6547	4322.04	1198	1505	1091.34	78.4	71.6	0	5889	5349	6.49	7928	8068	7770.24	1705	1948	1429.88	74.2	66.4	1	6223	6363	5.54	1.06	1.19	1.08	1.42	1.53	1.21	0.45	0.08	12112	11712	7087	6547
105	1	1	7	15		Not Mine	12190	12115	210	312	469	13	3	3573	3371	1688.41	1644	1725	754.1	71.8	60.6	0	1929	1727	4.74	5164	4808	2628.01	2092	2191	947.66	72.4	67.3	0	3072	2716	5.45	1.59	1.57	1.53	1.9	2.87	1.25	0.64	0.67	5001	4443	3573	3371
106	1	1	8	1		Not Mine	6915	12475	180	216	620	37	3	4513	5591	6319.42	325	358	213.9	93.1	91.2	0.5	4188	5266	21.1	7778	10985	12789.6	399	497	569.14	95.8	92.6	2.8	7379	10586	13.67	1.76	2.01	1.76	3.02	5.75	0.54	0.07	0.82	11567	15852	4513	5591
107	1	1	8	2		Not Mine	7300	12490	200	293	550	20	1	288	352	259.35	295	339	240.17	18.8	6.1	0	-6	57	1.2	424	465	332.18	357	447	378.22	13.3	3.1	0	67	108	1.12	-9.57	1.89	1.69	3.43	7.38	0.71	0.3	0	60	165	288	352
108	1	1	8	3		Not Mine	7675	12485	180	216	620	23	3	4861	4413	2033.27	339	388	249.93	97.7	93.5	0	4522	4074	19.45	6531	5998	2591.05	430	477	302.64	98.6	95.8	0	6101	5568	21.58	1.35	1.37	1.36	1.81	2.2	1.05	0.68	0.43	10623	9642	4861	4413
109	1	1	8	4		Not Mine	8050	12485	170	196	585	23	3	1723	4723	9253.36	454	472	262.53	77	63.3	1	1269	4269	6.56	2524	10056	18167.4	479	585	584.82	79.1	59.2	7.1	2045	9577	4.32	1.61	2.24	1.72	6.41	25.05	0.17	0.01	0.69	3314	13846	1723	4723
110	1	1	8	5		Not Mine	8435	12475	240	408	504	29	3	5897	6108	6379.77	443	489	290.11	86	81.4	0.2	5454	5665	20.33	9657	11333	13604.8	486	649	470.38	87	82.1	2.7	9171	10847	20.53	1.68	1.91	1.68	2.12	1.88	1.14	0.28	0.75	14625	16512	5897	6108
111	1	1	8	6		Not Mine	8820	12490	200	293	550	14	1	356	380	211.8	328	392	244.67	16.4	2.7	0	28	52	1.46	435	496	322.38	473	567	525.23	7.8	1.7	0	-37	23	0.83	-1.36	0.44	1.19	2.47	3.24	0.89	0.34	0	-10	75	356	380
112	1	1	8	7		Not Mine	9180	12500	200	293	550	10	1	419	442	242.06	433	500	308.45	11.9	2.7	0	-13	9	1.36	515	585	326.32	605	682	461.53	7.8	0.7	0	-89	-19	1.12	6.43	-2.22	1.33	2.35	3.6	0.93	0.47	2.68	-104	-11	419	442
113	1	1	8	8		Not Mine	9565	12495	190	256	620	8	3	2312	2454	1015.92	807	900	467.92	87.9	75	0	1505	1647	4.94	3057	3280	1573.33	1066	1155	619.36	84	68.4	0	1991	2214	4.94	1.32	1.34	1.3	1.81	3.83	1.19	0.59	0.4	3496	3861	2312	2454
114	1	1	8	9		Not Mine	9930	12490	200	293	550	16	1	5583	5251	2353.02	1684	3019	8092.35	1.4	0.3	0	3899	3567	0.69	6188	6141	5303.76	2036	4004	9983.73	1.7	0.7	0.3	4152	4105	0.62	1.06	1.15	1.04	1.57	2.3	0.92	0.17	0.09	8051	7672	5583	5251
115	1	1	8	10		Not Mine	10310	12495	210	312	469	9	3	4649	4528	1702.52	2511	2517	846.4	73.7	59.3	0	2138	2017	5.49	5057	5008	1818.72	2907	2849	972.09	73.1	54.5	0	2150	2101	5.2	1.01	1.04	1.02	1.22	0.88	0.83	0.61	0.01	4288	4118	4649	4528
116	1	1	8	11		Not Mine	10690	12495	230	378	469	8	3	5374	5086	2122.09	2437	2515	828.51	73.5	65.6	0	2937	2649	6.49	6290	5976	2402.51	2943	3055	1117.25	76.2	65.1	0	3347	3033	5.63	1.14	1.14	1.14	1.88	3.63	1	0.78	0.19	6284	5682	5374	5086
117	1	1	8	12		Not Mine	11060	12485	230	378	469	19	3	8927	8633	4729.45	2665	2736	1012.82	81	77.2	0	6262	5968	8.81	11520	12011	9478.39	3576	3557	1175.79	81.7	78	1.3	7944	8435	9.8	1.27	1.41	1.28	2.09	5.64	1.19	0.35	0.34	14206	14403	8927	8633
118	1	1	8	13		Not Mine	11435	12495	220	332	504	9	3	5252	4855	2182.85	1741	1854	873.58	77.1	70.5	0	3511	3114	6.01	6178	5850	2872.94	2249	2481	1255.34	75.9	65.1	0	3929	3601	4.92	1.12	1.16	1.12	1.28	1.13	1.12	0.73	0.16	7440	6715	5252	4855
119	1	1	8	14		Not Mine	11820	12485	210	312	469	19	3	6294	5801	2697.24	1933	1965	1056.07	77.9	74	0	4361	3868	5.96	7566	7002	3317.73	2229	2319	1286.68	77.6	72.1	0	5337	4773	5.88	1.22	1.23	1.22	1.8	6.54	1.09	0.79	0.29	9698	8641	6294	5801
120	1	1	8	15		Not Mine	12190	12495	190	250	585	8	3	4026	4018	1660.18	2018	2063	755.86	83.2	66	0	2008	2000	5.33	5177	5499	5677.55	2474	2574	995.51	83.6	69.6	0.8	2703	3025	5.2	1.35	1.51	1.31	1.67	2.3	0.78	0.05	0.43	4711	5025	4026	4018
121	1	1	9	1		Not Mine	6910	12845	210	312	469	44	3	2984	4145	4017.76	299	349	254.67	87.8	82.1	0	2685	3846	11.72	4304	6567	9248.15	406	554	912.24	78.8	67.3	1.3	3898	6161	4.72	1.45	1.6	1.41	1.74	1.7	1.2	0.27	0.54	6583	10007	2984	4145
122	1	1	9	2		Not Mine	7290	12850	200	293	550	37	1	314	345	199.63	317	380	538.48	0.7	0	0	-2	28	0.58	368	449	414.69	347	543	2846.21	0.7	0	0	21	102	0.13	-7	3.64	1.61	3.93	7.2	1	0.23	0	18	130	314	345
123	1	1	9	3		Not Mine	7675	12845	180	216	620	36	3	5118	4696	2312.85	315	368	409	94.4	90.7	0	4803	4381	12.51	7564	6591	3126.54	368	613	2725.25	79.6	68.5	0	7196	6223	2.78	1.5	1.42	1.46	1.87	3.82	1.15	0.72	0.58	11999	10604	5118	4696
124	1	1	9	4		Not Mine	8050	12845	130	108	681	36	3	3648	7618	12112.6	369	416	264.5	96.3	94.4	1.9	3279	7249	13.79	7084	13535	16753.9	398	460	360.83	100	99.1	6.5	6686	13137	19.63	2.04	1.81	2.08	2.84	2.51	0.59	0.18	1.03	9965	20386	3648	7618
125	1	1	9	5		Not Mine	8425	12845	240	408	504	36	3	6232	7864	10607.5	425	470	300.19	87.3	84.8	2	5807	7439	20.76	10578	13048	14554.2	512	588	388.49	89.7	86.5	3.7	10066	12536	27.23	1.73	1.69	1.72	2.32	2.82	0.76	0.31	0.79	15873	19975	6232	7864
126	1	1	9	6		Not Mine	8800	12860	200	293	550	23	1	351	406	296.2	316	390	278.9	18.8	5.5	0	35	90	1.26	450	591	589.64	484	608	509.6	10.6	4.4	0	-33	107	0.88	-0.97	1.19	0.94	2.17	3.1	0.91	0.21	0	1	197	351	406
127	1	1	9	7		Not Mine	9180	12870	200	293	550	13	1	421	463	266.34	452	496	289.3	12.6	3.8	0	-30	11	1.46	571	655	572.53	648	715	510.51	8.9	1.4	0	-76	7	1.12	2.48	0.64	1.32	3.95	13.66	1.12	0.27	1.31	-108	18	421	463
128	1	1	9	8		Not Mine	9565	12855	170	208	620	23	3	2633	2802	1235.63	815	870	447.52	92.3	84.1	0	1818	1987	5.88	3732	3922	1636.29	1014	1094	510.42	94.2	86.5	0	2718	2908	7.31	1.5	1.46	1.49	1.64	1.54	0.96	0.53	0.58	4536	4895	2633	2802
129	1	1	9	9		Not Mine	9940	12845	190	250	585	33	3	5992	5425	2194.95	1857	2908	7627.99	1.6	0	0	4135	3568	0.79	7333	6814	2885.71	2297	3714	8406.6	6.8	0	0	5036	4517	0.87	1.22	1.27	1.22	1.47	1.93	1.09	0.69	0.28	9171	8085	5992	5425
130	1	1	9	10		Not Mine	10310	12845	210	312	469	34	3	4826	4582	1887.89	2606	2637	817.63	72.1	61.9	0	2220	1976	5.9	5900	5510	2183.98	3358	3352	1008.84	72.4	59.9	0	2542	2152	5.85	1.15	1.09	1.17	2.18	7.27	1	0.74	0.2	4762	4128	4826	4582
131	1	1	9	11		Not Mine	10695	12875	250	448	384	6	3	5070	5062	2158.99	2496	2552	838.37	76.3	59.8	0	2574	2566	6.05	6181	6587	3778.57	3319	3272	948.03	71.2	61.4	0	2862	3268	6.52	1.11	1.27	1.16	1.38	1.23	1.02	0.34	0.15	5436	5834	5070	5062
132	1	1	9	12		Not Mine	11050	12875	270	526	349	15	3	7230	8960	8124.43	2507	2565	840.79	82.7	76.4	1	4723	6453	8.6	9039	12325	11807.2	3459	3511	1173.46	80.2	72.1	2.1	5580	8866	7.7	1.18	1.37	1.22	1.48	1.24	0.64	0.19	0.24	10303	15319	7230	8960
133	1	1	9	13		Not Mine	11445	12875	200	276	620	6	3	6078	5943	2079.44	2012	2113	809.14	89.5	83.7	0	4066	3931	7.51	7539	7494	3102.55	2675	2815	975.51	92.8	84.8	0	4864	4819	7.73	1.2	1.23	1.18	1.4	1.38	1.03	0.47	0.26	8930	8750	6078	5943
134	1	1	9	14		Not Mine	11820	12865	230	378	469	14	3	6569	6641	5552.3	2145	2339	956.04	80.2	68.5	0.5	4424	4496	6.87	8526	9535	10010.6	2557	2768	1089.02	82.3	75.1	2.1	5969	6978	7.83	1.35	1.55	1.34	3.04	22.2	0.59	0.11	0.43	10393	11474	6569	6641
135	1	1	9	15		Not Mine	12190	12855	210	312	469	23	3	3478	3555	1583.59	2159	2230	771.77	64.7	45.2	0	1319	1396	4.51	4768	5152	3423.7	2611	2724	925.78	70.8	55.1	0	2157	2541	5.15	1.64	1.82	1.6	2.1	2.21	1.36	0.39	0.71	3476	3937	3478	3555
226	1	2	7	1		Not Mine	12575	12125	190	256	620	19	3	5082	4653	2061.8	1325	1419	753.79	82.4	80.1	0	3757	3328	6.74	5900	5902	3938.35	1613	1724	910.36	85.9	80.1	0	4287	4289	6.48	1.14	1.29	1.16	1.77	3.41	1.21	0.4	0.19	8044	7617	5082	4653
227	1	2	7	2		Not Mine	12940	12145	210	312	469	39	3	16373	15754	8446.44	1374	2016	1651.2	96.5	91.3	0	14999	14380	9.92	20529	21793	14851.5	1651	2332	1813.38	95.2	93.6	5.1	18878	20142	11.32	1.26	1.4	1.28	1.47	0.83	1.33	0.57	0.33	33877	34522	16373	15754
228	1	2	7	3		Not Mine	13315	12130	230	378	469	24	3	8371	10191	9153.15	1447	2444	2342.62	80.4	70.6	1.1	6924	8744	3.57	10832	13902	13111.4	1895	2773	2565.86	80.7	73.5	2.9	8937	12007	4.22	1.29	1.37	1.3	1.67	1.33	0.73	0.26	0.37	15861	20751	8371	10191
229	1	2	7	4		Not Mine	13690	12085	250	452	349	22	3	4371	4434	2309.06	1271	1548	1116.15	81.6	65.7	0	3100	3163	3.92	5138	5398	2852.89	1830	1976	1474.82	80.3	57.5	0	3308	3568	3.48	1.07	1.13	1.09	1.35	1.55	0.98	0.63	0.09	6408	6731	4371	4434
230	1	2	7	5		Not Mine	14075	12075	180	216	620	31	3	4909	5422	2306.71	1357	1355	685.49	95.8	92.1	0	3552	4065	7.16	5806	6929	5035.11	1854	1889	960.43	95.8	84.7	0	3952	5075	6.05	1.11	1.25	1.11	1.32	1.12	1.1	0.25	0.15	7504	9140	4909	5422
231	1	2	7	6		Not Mine	14455	12075	230	384	504	32	3	5395	5627	3412.83	1307	1632	1030.67	89.1	81.3	0	4088	4320	5.23	6798	7774	6509.59	1766	2357	3152.4	76.3	33.6	0.3	5032	6008	2.16	1.23	1.39	1.24	1.61	1.93	1.39	0.53	0.3	9120	10328	5395	5627
232	1	2	7	7		Not Mine	14820	12080	200	293	550	26	1	823	1025	870.45	868	1124	769.51	10.2	3.8	0	-44	157	1.07	1426	2085	2468.14	1154	1629	2973.18	6.8	5.1	0	272	931	0.48	-6.04	5.93	3.15	10.12	46.87	1.31	0.21	0	227	1088	823	1025
233	1	2	7	8		Not Mine	15190	12075	110	78	777	31	3	4383	8298	9889.64	637	706	420.84	100	97.4	0	3746	7661	10.41	11949	20355	18623.4	789	900	600.36	100	100	7.7	11160	19566	19.9	2.98	2.55	3.02	3.82	2.75	1.08	0.33	1.57	14906	27227	4383	8298
234	1	2	7	9		Not Mine	15570	12080	200	293	550	26	1	474	478	238.17	503	549	326.76	6.8	1.4	0	-28	-24	1.45	572	634	392.4	688	762	516.74	4.8	0.7	0	-115	-53	1.11	4	2.16	1.48	14.74	63.12	0.81	0.24	2	-145	-79	474	478
235	1	2	7	10		Not Mine	15940	12090	200	293	550	17	1	424	453	251.08	428	475	279.66	15.7	4.1	0	-3	25	1.52	579	697	746.29	615	841	1300	3.1	1	0	-35	82	0.45	9	3.28	1.19	4.77	12.6	1.2	0.16	3.17	-40	107	424	453
236	1	2	7	11		Not Mine	16320	12080	200	293	550	26	1	358	393	229.95	387	433	254.72	13.7	2.7	0	-28	6	1.41	456	761	1407.3	559	826	1835.51	3.8	2.7	0	-102	202	0.25	3.55	33.67	2.79	11.85	31.04	2.07	0.11	1.83	-132	208	358	393
237	1	2	7	12		Not Mine	16680	12090	200	293	550	23	1	367	404	233.1	427	486	295.16	8.9	2	0	-59	-22	1.24	449	765	1956.78	574	696	512.14	7.5	4.1	0	-124	191	0.88	2.08	-8.3	1.6	15.43	68.73	2.01	0.06	1.06	-185	168	367	404
238	1	2	7	13		Not Mine	17070	12090	200	293	550	16	1	369	416	245.2	410	471	295.27	12.6	2.4	0	-40	6	1.25	480	555	345.91	544	666	722.29	3.4	1	0	-63	11	0.66	1.56	1.83	1.34	4.57	11.98	0.8	0.32	0.64	-105	17	369	416
239	1	2	7	14		Not Mine	17430	12100	200	293	550	17	1	361	380	209.45	351	426	518.21	3.4	0	0	10	29	0.7	443	518	555.97	478	604	776.68	2.7	0.7	0	-34	40	0.57	-3.5	1.38	1.21	1.95	3.88	1.18	0.2	0	-25	69	361	380
240	1	2	7	15		Not Mine	17810	12090	200	293	550	19	1	316	347	207.84	320	357	216.66	16	5.5	0	-3	27	1.46	427	485	537.79	412	771	1608.36	0.7	0.7	0	15	73	0.27	-3.75	2.7	1.25	3.25	7.25	1.03	0.16	0	11	100	316	347
241	1	2	8	1		Not Mine	12570	12505	190	250	585	24	3	4699	4436	1531.09	1827	1893	716.18	84.4	76	0	2872	2609	6.56	5318	5100	1665.4	2069	2245	1208.95	82.4	66	0	3249	3031	4.4	1.13	1.16	1.13	3.83	21.23	0.95	0.76	0.18	6121	5640	4699	4436
242	1	2	8	2		Not Mine	12925	12525	220	332	504	49	3	6644	6928	4579.61	2793	2801	1267.56	80.4	69.3	0	3851	4135	5.24	7806	9379	9725.52	3056	3266	1649.42	79.2	67.8	2.1	4750	6323	4.73	1.23	1.53	1.27	1.82	1.99	0.47	0.05	0.3	8601	10458	6644	6928
243	1	2	8	3		Not Mine	13305	12505	240	408	504	29	3	8146	10743	8865.12	4535	4827	2015.77	68.9	46.6	0.5	3611	6208	4.04	10623	14761	13907.3	5238	5557	2396.2	72.5	54.4	4.7	5385	9523	4.43	1.49	1.53	1.36	1.91	2.12	0.61	0.15	0.58	8996	15731	8146	10743
244	1	2	8	4		Not Mine	13685	12475	210	316	504	13	3	4715	5126	2262.22	3333	3493	1233.03	53.5	24.7	0	1382	1793	3.82	5508	6960	6863.1	3919	4076	1306.3	58.5	30.1	0.3	1589	3041	4.22	1.15	1.7	1.3	2.03	3.83	0.85	0.08	0.2	2971	4834	4715	5126
245	1	2	8	5		Not Mine	14060	12445	170	196	585	37	3	3919	3904	957.4	2225	2234	848.36	82.1	50	0	1694	1679	4.62	4715	4803	1221.53	2523	2655	989.84	86.7	56.6	0	2192	2280	4.76	1.29	1.36	1.35	2.01	5.97	0.89	0.49	0.37	3886	3959	3919	3904
246	1	2	8	6		Not Mine	14455	12445	230	384	504	36	3	11288	11743	10176.8	2510	2602	1100.52	82.6	75.8	1.6	8778	9233	10.26	15907	19242	16781.4	3089	3322	1597.36	85.9	77.6	6.8	12818	16153	9.96	1.46	1.75	1.52	2.42	6.17	0.88	0.29	0.55	21596	25386	11288	11743
247	1	2	8	7		Not Mine	14820	12460	200	293	550	21	1	1586	1703	815.59	1802	1947	889.59	6.1	2	0	-215	-98	1.78	2275	2639	1882.9	2265	2492	1113.56	17.4	6.8	0	10	374	2.04	-0.05	-3.78	2.77	6.5	12.38	0.92	0.16	0	-206	275	1586	1703
248	1	2	8	8		Not Mine	15190	12445	130	108	681	36	3	4473	5876	4640.35	972	1038	499.65	96.3	92.6	0	3501	4904	8.95	12089	14756	11577	1269	1392	727.09	100	99.1	1.9	10820	13487	16.63	3.09	2.75	3.06	3.56	3.51	1.61	0.42	1.63	14321	18391	4473	5876
249	1	2	8	9		Not Mine	15560	12450	200	293	550	33	1	679	705	318.12	652	694	364.21	16	2.4	0	27	53	1.86	876	1074	1368.14	876	931	447.36	15.4	5.5	0	0	198	1.96	0	3.74	0.89	4.46	18.08	1.25	0.08	0	27	251	679	705
250	1	2	8	10		Not Mine	15940	12470	200	293	550	12	1	457	509	292.03	480	512	290.07	15.7	5.1	0	-22	29	1.58	632	707	529.86	614	673	443.05	14.7	3.4	0	18	93	1.43	-0.78	3.21	1.49	2.92	6.06	1.03	0.32	0	-5	122	457	509
251	1	2	8	11		Not Mine	16310	12470	200	293	550	16	1	433	499	506.7	402	454	274.68	17.1	6.1	0	31	97	1.58	466	576	559.82	477	558	412.9	13	3.1	0	-10	99	1.13	-0.35	1.02	0.96	2.05	3.02	0.74	0.45	0	20	196	433	499
252	1	2	8	12		Not Mine	16690	12470	200	293	550	12	1	370	394	221.95	380	415	237.62	13.7	3.1	0	-9	14	1.56	423	544	647.17	442	685	1281.7	2.4	1.4	0	-18	102	0.33	1.9	7.29	1.33	3.58	5.41	1.1	0.14	0.93	-29	116	370	394
253	1	2	8	13		Not Mine	17060	12460	200	293	550	24	1	324	342	207.95	313	358	240.02	15	3.8	0	11	29	1.35	412	529	544.13	345	501	929.99	3.4	2.4	0	67	184	0.44	6.09	6.34	2.16	3.84	5.88	1.06	0.16	2.61	78	213	324	342
254	1	2	8	14		Not Mine	17440	12460	200	293	550	22	1	299	339	206.64	354	466	635.12	0.3	0	0	-54	-14	0.47	385	581	1335.16	386	624	1541.51	1.7	1.7	0	0	195	0.25	0.02	-13	1.65	14.1	39.93	2.38	0.14	-5.78	-56	180	299	339
255	1	2	8	15		Not Mine	17810	12460	200	293	550	24	1	297	350	260.19	364	429	461.26	4.4	1	0	-66	-13	0.64	303	448	983.54	343	530	1125.17	1.4	1	0	-39	105	0.27	0.6	-7.5	1.38	3.9	10.44	0.83	0.05	-0.74	-107	91	297	350
256	1	2	9	1		Not Mine	12565	12875	180	216	620	20	3	4961	4908	1254.17	1899	1951	629.79	96.3	89.4	0	3062	3009	7.88	6090	6050	1568.05	2351	2505	1028.64	96.8	88.9	0	3739	3699	5.92	1.22	1.23	1.21	11.64	149.09	0.91	0.53	0.29	6801	6708	4961	4908
257	1	2	9	2		Not Mine	12920	12900	200	293	550	51	1	6148	6281	2419.78	2359	2508	987.46	89.1	79.2	0	3789	3922	6.23	6875	7450	4473.37	2804	2921	1035.31	86	76.8	0	4071	4646	6.64	1.07	1.18	1.08	1.48	2.7	1.24	0.45	0.1	7860	8568	6148	6281
258	1	2	9	3		Not Mine	13310	12860	220	349	434	12	3	7620	11515	11946.7	4455	4629	2077.7	61.3	41	2.6	3165	7060	3.67	10126	16333	15799.3	4890	5515	3841.94	62.2	41	6	5236	11443	2.64	1.65	1.62	1.71	2.28	1.8	0.73	0.3	0.73	8401	18503	7620	11515
259	1	2	9	4		Not Mine	13680	12850	200	293	550	17	1	4884	5418	4527.39	3789	3881	1065.48	50.5	28.7	0.3	1095	1629	4.58	5689	6890	6670.5	4706	4851	1462.93	42	20.8	0.7	983	2184	3.89	0.9	1.34	1.01	2.18	4.31	0.25	0.03	-0.16	2078	3813	4884	5418
260	1	2	9	5		Not Mine	14065	12815	160	172	716	41	3	4561	4618	1116.32	2705	2751	740.53	83.7	65.7	0	1856	1913	6.16	5417	5684	1700.71	3359	3483	1004.72	79.1	50.6	0	2058	2325	5.39	1.11	1.22	1.13	1.67	5.13	1	0.43	0.15	3914	4238	4561	4618
261	1	2	9	6		Not Mine	14425	12835	230	384	504	30	3	5286	5761	2749.37	2620	2742	901.95	79.7	67.4	0	2666	3141	5.86	6518	7039	3567.66	3041	3264	1201.03	81	64.8	0	3477	3998	5.43	1.3	1.27	1.3	1.98	6.31	1.01	0.61	0.38	6143	7139	5286	5761
262	1	2	9	7		Not Mine	14810	12840	200	293	550	19	1	1931	2005	837.44	2253	2340	724.69	13.3	3.4	0	-321	-247	2.66	2616	2962	1892.48	2962	3022	968.67	11.6	5.1	0	-345	0	2.7	1.07	0	0.94	3.32	6.15	1.06	0.22	0.1	-668	-248	1931	2005
263	1	2	9	8		Not Mine	15205	12845	240	408	504	13	3	2808	5548	9600.38	1448	1511	556.18	71.6	55.6	1.5	1360	4100	5.05	5043	9865	12467	1795	1852	673.03	81.1	68.6	2.5	3248	8070	7.49	2.39	1.97	2.41	3.4	9.14	0.73	0.31	1.26	4608	12170	2808	5548
264	1	2	9	9		Not Mine	15570	12850	200	293	550	6	1	1033	1107	437.7	992	1072	548.73	17.4	3.8	0	41	115	1.88	1338	1459	740.46	1302	1403	825.86	11.3	3.1	0	36	157	1.62	0.88	1.37	1.1	2.02	2.72	1.03	0.37	-0.19	77	272	1033	1107
265	1	2	9	10		Not Mine	15930	12850	200	293	550	17	1	808	868	654.31	664	735	370.44	26.6	7.5	0	144	204	2.18	975	1187	3191.74	870	939	531.86	19.1	0.7	0	105	317	1.83	0.73	1.55	0.88	1.26	1.01	4.18	0.73	-0.46	249	521	808	868
266	1	2	9	11		Not Mine	16310	12840	200	293	550	19	1	529	582	289.19	485	541	326.64	16	5.8	0	44	97	1.62	721	745	362.45	623	730	648	7.8	0.3	0	98	122	1.11	2.23	1.26	1.5	1.9	1.54	0.9	0.52	1.16	142	219	529	582
267	1	2	9	12		Not Mine	16680	12840	200	293	550	23	1	436	501	281.19	405	442	267.48	23.5	7.8	0	31	96	1.63	535	644	589.2	489	618	562.74	8.9	3.1	0	46	155	0.95	1.48	1.61	1.23	1.62	1.89	1.12	0.28	0.57	77	251	436	501
268	1	2	9	13		Not Mine	17060	12840	200	293	550	19	1	479	520	309.68	331	368	222.83	38.2	15.4	0	148	189	2.15	487	529	296.38	397	499	590.68	7.5	0.3	0	90	132	0.82	0.61	0.7	0.74	1.02	2.11	0.74	0.6	-0.72	238	321	479	520
269	1	2	9	14		Not Mine	17430	12840	200	293	550	23	1	348	408	264.35	354	420	335	11.3	3.8	0	-5	54	1.04	433	545	499.88	362	485	774.15	4.8	1.4	0	71	183	0.56	-11.83	3.39	1.99	9.64	29.28	0.76	0.16	0	65	237	348	408
270	1	2	9	15		Not Mine	17810	12830	200	293	550	28	1	364	399	248.79	385	474	478.3	4.8	0	0	-20	14	0.76	310	364	256.6	377	524	1081.71	0.3	0	0	-66	-12	0.29	3.19	-0.93	0.77	2.32	6.49	0.66	0.41	1.67	-88	1	364	399
361	2	1	7	1		Not Mine	6955	20955	160	172	716	47	3	4547	5991	5955.7	322	384	289.17	97.7	93.6	0	4225	5669	15.72	7626	12191	15417.6	431	575	750.15	97.1	89.5	4.1	7195	11760	10.17	1.7	2.07	1.74	2.26	2.43	1.27	0.24	0.77	11420	17429	4547	5991
362	2	1	7	2		Not Mine	7325	20965	200	276	620	37	3	5296	6418	6068.19	511	603	421.77	97.1	94.6	0	4785	5907	12.56	8823	12038	13841.7	636	759	545.16	96	94.9	4.3	8187	11402	16.18	1.71	1.93	1.64	2.03	1.79	0.91	0.16	0.77	12972	17309	5296	6418
363	2	1	7	3		Not Mine	7725	20945	230	384	504	59	3	6213	9093	11562.3	639	805	594.1	84.9	78.6	2.1	5574	8454	10.46	10566	15611	18285.4	878	1017	721.47	84.4	77.1	7.3	9688	14733	14.65	1.74	1.74	1.64	2.24	2.15	0.95	0.36	0.8	15262	23187	6213	9093
364	2	1	7	4		Not Mine	8090	20980	200	293	550	22	1	503	558	318.96	576	633	348.29	14	3.4	0	-72	-17	1.44	763	830	651.76	735	807	426.05	17.4	4.4	0	28	95	1.79	-0.38	-5.28	1.73	6.27	25.99	1.02	0.25	0	-45	77	503	558
365	2	1	7	5		Not Mine	8455	20985	260	484	384	17	3	2178	2536	1802.14	700	800	515	78.7	61.2	0	1478	1836	4.23	2742	3221	2568.17	861	979	564.48	82.6	69.4	0	1881	2360	4.86	1.27	1.29	1.24	1.74	2.3	0.87	0.38	0.35	3359	4196	2178	2536
366	2	1	7	6		Not Mine	8825	20975	220	332	504	28	3	10451	12024	10300.8	691	832	595.13	87.3	85.5	0.9	9760	11333	17.56	13230	18142	17898.8	999	1143	796.11	84.6	82.2	6.3	12231	17143	16.62	1.25	1.51	1.26	3.3	30.6	1.19	0.47	0.33	21991	28476	10451	12024
367	2	1	7	7		Not Mine	9215	20975	180	216	620	27	3	5554	6658	7495.23	584	681	464.58	93.5	86.6	0.9	4970	6074	11.95	6695	9175	10878.6	709	833	506.47	94.4	89.8	2.3	5986	8466	13.22	1.2	1.39	1.27	1.63	1.59	1.06	0.54	0.27	10956	14540	5554	6658
368	2	1	7	8		Not Mine	9585	20975	240	408	504	26	3	3783	3603	2409.81	593	722	491.89	81.6	77.2	0	3190	3010	7.69	3712	3828	4860.93	779	868	521.4	79.9	76	0.2	2933	3049	7.12	0.92	1.01	0.92	2.61	24.52	0.64	0.1	-0.12	6123	6059	3783	3603
369	2	1	7	9		Not Mine	9965	20975	280	560	384	27	3	4123	4868	6277.98	796	1200	1084.37	75	67.5	0.4	3327	4072	3.8	5516	6996	10130	916	1449	1213.06	73.9	66.3	2	4600	6080	4.55	1.38	1.49	1.35	2.77	9.39	0.81	0.26	0.47	7927	10152	4123	4868
370	2	1	7	10		Not Mine	10325	20995	190	256	620	11	3	5658	7161	8044.87	1326	1715	1149.02	96.1	88.7	1.2	4332	5835	4.92	6682	9492	11771.4	1969	1995	1207.7	92.2	85.5	2.7	4713	7523	5.53	1.09	1.29	1.08	1.58	2.04	0.14	0.01	0.12	9045	13358	5658	7161
371	2	1	7	11		Not Mine	10705	20995	240	408	504	7	3	4109	4509	5310.55	1320	1418	652.92	77.7	67.6	0.5	2789	3189	6.29	5606	5827	6306.57	1764	1877	1344.75	68.1	59.6	0.5	3842	4063	4.17	1.38	1.27	1.27	1.66	2.62	0.32	0.07	0.46	6631	7252	4109	4509
372	2	1	7	12		Not Mine	11095	20985	230	384	504	20	3	6060	6107	3744.68	1189	1254	620.05	90.6	86.2	0	4871	4918	9.77	7632	7772	6453.52	1525	1647	884.72	90.4	85.4	0.5	6107	6247	8.63	1.25	1.27	1.25	1.86	7.51	0.58	0.11	0.33	10978	11165	6060	6107
373	2	1	7	13		Not Mine	11475	20980	240	412	469	27	3	5217	4999	2625.8	1027	1232	833.53	83.7	78.9	0	4190	3972	6.26	6592	6156	3431.11	1295	1599	1047.42	82.5	75.5	0	5297	4861	6.29	1.26	1.22	1.25	1.44	1.54	1.07	0.67	0.34	9487	8833	5217	4999
374	2	1	7	14		Not Mine	11830	20995	230	378	469	7	3	5140	5520	4485.69	1267	1463	902.73	81.2	76.2	0	3873	4253	5.69	6690	8279	9230.29	1519	1886	1218.53	80.2	77.8	1.1	5171	6760	5.49	1.34	1.59	1.38	2.07	5.65	0.93	0.21	0.42	9044	11013	5140	5520
375	2	1	7	15		Not Mine	12210	21005	190	250	585	3	3	4003	3932	1440.97	969	1120	656.35	92.8	86	0	3034	2963	6.1	4862	4955	2556.88	1257	1453	849.2	90.4	84	0	3605	3698	5.73	1.19	1.25	1.16	1.27	0.73	1.27	0.51	0.25	6639	6661	4003	3932
376	2	1	8	1		Not Mine	6950	21325	170	196	585	52	3	4071	5095	7070.95	387	458	332.44	91.3	82.7	1	3684	4708	12.25	6576	8049	8894.06	511	630	626.63	91.8	84.7	1.5	6065	7538	10.49	1.65	1.6	1.61	2.45	4.27	0.52	0.17	0.72	9749	12246	4071	5095
377	2	1	8	2		Not Mine	7305	21335	220	332	504	50	3	4864	5601	5331.25	830	927	522.2	80.7	75.6	0	4034	4771	9.31	7273	9217	11668.8	1037	1118	570.18	80.7	75.9	2.7	6236	8180	12.76	1.55	1.71	1.53	1.93	2.28	1.12	0.26	0.63	10270	12951	4864	5601
378	2	1	8	3		Not Mine	7695	21315	220	332	504	63	3	6765	8313	7947.63	1165	1246	624.2	83.4	81.3	0.6	5600	7148	10.84	9011	12190	13336.2	1449	1550	867.38	81.9	79.2	3	7562	10741	10.39	1.35	1.5	1.31	2	4.52	1.08	0.42	0.43	13162	17889	6765	8313
379	2	1	8	4		Not Mine	8070	21350	200	293	550	30	1	887	902	358.96	700	788	444.79	21.8	4.8	0	187	202	1.99	1107	1167	440.37	904	998	507.46	27.6	6.1	0	203	263	2.18	1.09	1.3	1.16	2.73	10.56	0.88	0.51	0.12	390	465	887	902
380	2	1	8	5		Not Mine	8440	21375	270	526	349	18	3	2295	2521	1464.98	895	947	466.16	78.1	64.4	0	1400	1626	4.92	3437	3827	2283.94	1241	1296	522.61	86.1	74.3	0	2196	2586	6.58	1.57	1.59	1.53	3.8	38.23	1.07	0.48	0.65	3596	4212	2295	2521
381	2	1	8	6		Not Mine	8795	21385	160	172	716	39	3	11918	16518	13023.3	881	994	523.03	99.4	99.4	3.5	11037	15637	22.79	17129	24878	18011.8	1198	1377	800.08	100	100	13.4	15931	23680	21.41	1.44	1.51	1.43	1.75	1.49	0.68	0.24	0.53	26968	39317	11918	16518
382	2	1	8	7		Not Mine	9195	21355	160	172	716	25	3	5912	7884	7739.99	774	868	455.14	97.7	97.1	1.2	5138	7110	12.99	9428	14431	13772.5	1017	1132	658.82	98.8	98.8	4.7	8411	13414	14.31	1.64	1.89	1.74	2.49	4.01	0.94	0.28	0.71	13549	20524	5912	7884
383	2	1	8	8		Not Mine	9555	21385	240	408	504	29	3	3857	3832	1499.75	890	938	473.35	92.6	88.7	0	2967	2942	8.15	4783	4702	2001.37	1087	1185	547.4	92.6	88.7	0	3696	3615	8.74	1.25	1.23	1.23	1.56	4.33	1.08	0.65	0.32	6663	6557	3857	3832
384	2	1	8	9		Not Mine	9985	21325	220	332	504	58	3	5120	5442	5452.15	2006	2151	992.35	78.6	71.1	0.3	3114	3436	5.16	7911	8408	8177.54	2454	2777	1400.07	79.8	75	1.2	5457	5954	5.65	1.75	1.73	1.74	2.41	3.38	0.29	0.04	0.81	8571	9390	5120	5442
385	2	1	8	10		Not Mine	10335	21365	220	332	504	11	3	4580	4692	2125.84	2404	2434	767.45	76.2	63	0	2176	2288	5.97	5604	5776	2753.05	2840	2943	1117	75.6	57.8	0	2764	2936	5.02	1.27	1.28	1.26	1.52	1.16	0.96	0.55	0.35	4940	5224	4580	4692
386	2	1	8	11		Not Mine	10730	21335	210	312	469	46	3	5111	5360	5645.72	1662	1716	629.69	80.1	74.7	0.3	3449	3698	8.12	6649	6716	6214.29	1986	2130	1300.53	76.6	71.8	0.6	4663	4730	5.11	1.35	1.28	1.31	2.08	6.42	0.25	0.05	0.44	8112	8428	5111	5360
387	2	1	8	12		Not Mine	11105	21365	260	484	384	24	3	5092	5638	5209.34	1479	1585	626.96	83.7	76	0.2	3613	4159	8.12	5874	7445	9065.03	1650	1815	885.12	80	71.5	1.2	4224	5795	6.64	1.17	1.39	1.14	1.54	1.78	0.47	0.07	0.23	7837	9954	5092	5638
388	2	1	8	13		Not Mine	11485	21345	230	384	504	41	3	4847	4776	2099.19	1911	2241	1182.25	78.1	60.9	0	2936	2865	4.1	5325	5168	2371.24	2276	2648	1341.32	71.1	56	0	3049	2892	3.97	1.04	1.01	1.02	1.5	4.44	0.9	0.63	0.05	5985	5757	4847	4776
389	2	1	8	14		Not Mine	11805	21405	280	560	384	40	3	4509	4732	2348.31	2332	2465	1078.18	68.2	51.1	0	2177	2400	4.18	6047	6675	4631.03	2847	2977	1190.77	73	60.7	0	3200	3828	5.08	1.47	1.6	1.53	2.39	5.79	1.02	0.27	0.56	5377	6228	4509	4732
390	2	1	8	15		Not Mine	12190	21395	190	250	585	26	3	4228	4111	1178.38	1762	1800	612.09	92.4	83.2	0	2466	2349	6.91	4765	4683	1638.27	2154	2201	696.59	88.4	78.8	0	2611	2529	6.84	1.06	1.08	1.05	6.15	73.37	1.01	0.52	0.08	5077	4878	4228	4111
391	2	1	9	1		Not Mine	6940	21695	170	196	585	59	3	4946	6589	9046.45	429	676	2821.07	62.8	38.8	1	4517	6160	1.75	7693	10573	13730.5	512	688	958.46	85.2	76.5	3.1	7181	10061	8.03	1.59	1.63	1.5	2.43	4.81	0.72	0.23	0.67	11698	16221	4946	6589
392	2	1	9	2		Not Mine	7285	21715	220	332	504	61	3	4855	6688	9689.4	925	1183	3019.1	60.5	26.5	1.5	3930	5763	1.61	8671	11913	14848.2	1158	1340	1189.3	77.4	72.6	4.5	7513	10755	7.29	1.91	1.87	1.88	2.64	3.78	0.83	0.29	0.93	11443	16518	4855	6688
393	2	1	9	3		Not Mine	7670	21735	230	378	469	42	3	6561	9708	10939.8	1305	1347	620.42	94.2	89.4	1.9	5256	8403	10.58	11309	16792	17052.2	1651	1728	857.49	92.1	88.1	6.9	9658	15141	13.19	1.84	1.8	1.84	2.11	1.51	0.85	0.29	0.88	14914	23544	6561	9708
394	2	1	9	4		Not Mine	8060	21750	200	293	550	23	1	913	969	387.38	777	846	418.24	24.2	7.5	0	136	192	2.18	1271	1342	535.51	1144	1235	753.48	13	2.7	0	127	198	1.69	0.93	1.03	1.07	1.46	1.18	0.98	0.51	-0.1	263	390	913	969
395	2	1	9	5		Not Mine	8440	21745	270	526	349	20	3	1918	2268	1486.04	932	1015	493.71	68.6	50	0	986	1336	3.88	2934	3408	2166.78	1445	1490	691.47	67.9	52.7	0	1489	1963	4.24	1.51	1.47	1.48	1.91	3	0.94	0.41	0.59	2475	3299	1918	2268
396	2	1	9	6		Not Mine	8805	21735	220	332	504	33	3	10637	13275	11946.5	943	1041	527.43	89.2	85.2	1.5	9694	12332	20.17	15634	20480	17436.2	1309	1441	844.09	88	84.3	6	14325	19171	18.52	1.48	1.55	1.52	2.29	3.73	0.93	0.41	0.56	24019	31503	10637	13275
397	2	1	9	7		Not Mine	9175	21755	200	276	620	33	3	5366	7207	8916.54	790	916	512.04	89.5	82.6	0.4	4576	6417	10.48	8571	14585	17970.2	1154	1285	728.36	91.7	85.1	7.6	7417	13431	11.77	1.62	2.09	1.65	2.93	8.57	0.78	0.15	0.7	11993	19848	5366	7207
398	2	1	9	8		Not Mine	9565	21745	230	384	504	20	3	3907	3794	1804.75	979	1072	521.55	86.5	79.9	0	2928	2815	7.49	5150	4942	2679.69	1342	1404	722.37	82.6	76.8	0	3808	3600	7.13	1.3	1.28	1.28	1.54	1.79	1.11	0.56	0.38	6736	6415	3907	3794
399	2	1	9	9		Not Mine	9975	21725	250	448	384	31	3	4934	5008	2389.78	1670	1786	788.86	83.3	73.2	0	3264	3338	6.25	7689	7380	3454.25	2271	2527	1354.56	82.6	71.7	0	5418	5109	5.68	1.66	1.53	1.61	1.8	2.18	1.25	0.75	0.73	8682	8447	4934	5008
400	2	1	9	10		Not Mine	10355	21735	250	448	384	27	3	4054	4489	2518.37	2386	2433	774.95	65.6	52.5	0	1668	2103	5.23	5100	5842	5417.39	2925	3039	1130.56	61.6	49.3	0.2	2175	2917	4.51	1.3	1.39	1.25	1.69	2.68	0.98	0.21	0.38	3843	5020	4054	4489
401	2	1	9	11		Not Mine	10725	21735	210	316	504	23	3	5326	5467	1979.78	2093	2179	753.8	93.7	85.8	0	3233	3374	7.07	7111	7289	3589.61	2469	2639	1265.44	90.2	80.4	0	4642	4820	5.62	1.44	1.43	1.44	1.49	0.83	1.05	0.33	0.52	7875	8194	5326	5467
402	2	1	9	12		Not Mine	11095	21745	250	448	384	13	3	6149	6500	6228.89	1695	1710	581.83	79.9	75	0.4	4454	4805	10.57	7083	8207	9048.87	1912	2104	1039.46	77.5	68.8	1.3	5171	6295	6.81	1.16	1.31	1.16	1.93	5.53	0.75	0.27	0.22	9625	11100	6149	6500
403	2	1	9	13		Not Mine	11485	21725	220	332	504	37	3	5370	5299	1840.02	2691	2852	1418.96	72.6	45.8	0	2679	2608	3.78	6504	6394	2497.92	2880	3093	1366.07	80.4	65.4	0	3624	3514	4.76	1.35	1.35	1.33	1.52	0.9	1.08	0.63	0.44	6303	6122	5370	5299
404	2	1	9	14		Not Mine	11825	21745	260	484	384	11	3	5015	5349	2634.26	3044	3094	878.14	65.9	52.5	0	1971	2305	5.71	6923	7752	7439.84	3557	3613	980.72	71.7	63.2	1.2	3366	4195	7.06	1.71	1.82	1.6	2.19	4.52	1.43	0.26	0.77	5337	6500	5015	5349
405	2	1	9	15		Not Mine	12205	21755	190	256	620	4	3	4007	4031	1170.87	2079	2128	631.36	87.1	76.2	0	1928	1952	6.35	4752	4829	2366.24	2415	2519	868.43	81.6	65.6	0	2337	2414	5.47	1.21	1.24	1.16	1.23	0.7	1.36	0.45	0.28	4265	4366	4007	4031
496	2	2	7	1		Not Mine	12585	21025	270	540	384	13	3	4542	6707	8480.07	1132	1242	784.05	85.6	80	0.4	3410	5575	5.79	5661	11473	16459.5	1501	1618	1100.51	83.3	72.6	5.7	4160	9972	5.14	1.22	1.79	1.23	3.41	28.93	0.73	0.14	0.29	7570	15547	4542	6707
497	2	2	7	2		Not Mine	12940	21025	170	196	585	33	3	5100	6122	6583.44	1059	1151	643.44	96.4	94.4	1	4041	5063	7.93	6784	8882	9195.55	1141	1268	923.73	95.9	91.8	1.5	5643	7741	7.34	1.4	1.53	1.39	1.66	1.43	0.76	0.3	0.48	9684	12804	5100	6122
498	2	2	7	3		Not Mine	13335	20995	200	276	620	28	3	4516	4373	1760.06	878	929	518.89	92.4	88	0	3638	3495	8.7	5426	5448	3346.68	1077	1173	704.03	87.7	85.1	0	4349	4371	7.71	1.2	1.25	1.2	1.42	1.76	1.42	0.55	0.26	7987	7866	4516	4373
499	2	2	7	4		Not Mine	13745	21005	220	332	504	26	3	5325	4976	2390.23	1231	1772	1379.66	80.1	70.8	0	4094	3745	3.86	7007	6777	4215.61	1892	2443	1862.51	77.7	68.4	0	5115	4885	3.76	1.25	1.3	1.26	1.44	1.12	1.22	0.48	0.32	9209	8630	5325	4976
500	2	2	7	5		Not Mine	14115	21005	190	256	620	22	3	5513	5441	1705.09	2107	2264	1216.23	87.1	75.4	0	3406	3334	4.53	5965	6093	2741.56	2583	2843	1336.3	85.9	68.4	0	3382	3510	4.46	0.99	1.05	1	1.12	0.9	0.97	0.36	-0.01	6788	6844	5513	5441
501	2	2	7	6		Not Mine	14500	21005	190	250	585	30	3	3661	3500	1545.96	1804	1934	847.06	72.4	55.6	0	1857	1696	4.32	4324	4372	2508.01	2195	2329	908.55	78	60.8	0	2129	2177	4.76	1.15	1.28	1.15	2.99	21.09	0.94	0.34	0.2	3986	3873	3661	3500
502	2	2	7	7		Not Mine	14870	21020	200	293	550	22	1	1251	1344	508.33	1327	1370	545.14	14.7	3.8	0	-75	17	2.29	1547	1575	551.85	1744	1823	679.03	6.1	1	0	-196	-168	2.28	2.59	-9.94	0.76	2.05	3.23	0.81	0.55	1.37	-273	-152	1251	1344
503	2	2	7	8		Not Mine	15220	21010	200	293	550	10	1	869	909	353.97	907	1004	496.8	8.2	1.7	0	-37	2	1.75	1070	1132	432.93	1167	1284	744.28	5.1	0	0	-96	-34	1.44	2.55	-17.5	1.41	2.45	4.46	0.93	0.58	1.35	-135	-33	869	909
504	2	2	7	9		Not Mine	15600	21010	200	293	550	10	1	682	749	419.82	583	643	374.63	23.5	7.8	0	99	166	1.82	841	1148	1153.39	794	1079	1639.95	6.1	3.1	0	47	354	0.51	0.47	2.13	0.96	2.18	3.56	1.27	0.21	-1.07	146	520	682	749
505	2	2	7	10		Not Mine	15970	21030	200	293	550	10	1	501	713	1177.57	511	575	372.71	17.7	4.8	0	-9	202	1.34	919	1701	3701.65	694	967	1317.06	14	7.5	0	225	1007	0.7	-22.5	4.99	3.36	13.7	36.78	0.49	0.02	0	215	1209	501	713
506	2	2	7	11		Not Mine	16350	21030	200	293	550	10	1	494	706	1650.84	407	478	324.21	27.3	11.3	0	87	299	1.52	640	1465	6057.84	610	820	892.06	10.9	3.8	0.3	30	855	0.72	0.34	2.86	0.81	3.3	12.79	0.5	0.02	-1.54	117	1154	494	706
507	2	2	7	12		Not Mine	16720	21030	200	293	550	10	1	364	402	256.6	362	415	266.42	16.4	5.5	0	2	40	1.37	411	526	836.98	435	561	672.93	3.1	2	0	-23	91	0.61	-12	2.28	0.71	1.32	2.32	1.39	0.18	0	-22	131	364	402
508	2	2	7	13		Not Mine	17090	21030	200	293	550	12	1	479	600	1005.51	498	760	723.85	3.8	1	0	-18	102	0.66	546	1320	5911.94	591	975	990.56	7.5	3.4	0.3	-44	729	0.55	2.37	7.15	1.41	19.55	114.59	0.49	0.01	1.24	-64	831	479	600
509	2	2	7	14		Not Mine	17460	21020	200	293	550	13	1	647	684	308.47	511	595	395.19	20.5	4.1	0	136	173	1.64	781	826	344.54	674	836	802.59	4.4	0	0	107	152	0.97	0.79	0.88	0.83	1.1	0.74	0.79	0.5	-0.35	243	325	647	684
510	2	2	7	15		Not Mine	17840	21020	200	293	550	8	1	305	362	237.33	324	360	222.63	16.4	6.1	0	-18	38	1.37	393	739	2219.44	402	535	808.11	5.5	3.1	0	-8	337	0.49	0.47	8.87	1.51	4.32	10.2	2.48	0.07	-1.08	-28	375	305	362
511	2	2	8	1		Not Mine	12595	21385	290	616	264	10	3	4093	5697	7337.65	1909	2144	2019.71	53.2	24.7	0.3	2184	3788	2.03	4678	8702	13200.9	2239	3148	6004.8	22.4	10.2	2.9	2439	6463	0.78	1.12	1.71	1.21	2.34	4.46	0.62	0.12	0.16	4623	10251	4093	5697
512	2	2	8	2		Not Mine	12945	21375	180	216	620	34	3	4903	5162	2024.33	1758	1879	1404.31	87.5	61.6	0	3145	3404	3.49	6400	7513	4884.22	1922	2279	3959.79	62	18.1	0	4478	5591	1.62	1.42	1.64	1.41	1.69	1.24	1.1	0.21	0.51	7623	8995	4903	5162
513	2	2	8	3		Not Mine	13345	21355	210	316	504	40	3	3997	4101	3596.91	1359	1426	526.64	76.9	71.2	0	2638	2742	7.59	4411	5286	7400.41	1534	1581	569.23	80.7	73.7	0.6	2877	3752	7.75	1.09	1.37	1.1	1.92	3.68	0.5	0.06	0.13	5515	6494	3997	4101
514	2	2	8	4		Not Mine	13765	21405	230	384	504	43	3	5273	5075	1996.68	2354	2415	1267.66	73.7	57	0	2919	2721	4.16	7107	6668	2824.05	3024	3140	1661.3	73.7	58.3	0	4083	3644	4.28	1.4	1.34	1.38	2.25	5.05	1.16	0.67	0.48	7002	6365	5273	5075
515	2	2	8	5		Not Mine	14135	21405	140	124	716	38	3	5846	6764	2887.57	3003	3075	788.61	96	87.1	0	2843	3761	7.41	6382	8292	6732.32	3477	3586	919.78	98.4	81.5	0.8	2905	4815	6.94	1.02	1.28	1.04	1.28	0.88	1.42	0.37	0.03	5748	8576	5846	6764
516	2	2	8	6		Not Mine	14490	21375	170	196	585	26	3	3806	3822	1130.34	2432	2476	780.65	75.5	40.8	0	1374	1390	4.88	4772	4777	1364.03	2810	2877	887.67	78.6	54.6	0	1962	1967	5.38	1.43	1.42	1.43	1.85	3.48	0.93	0.6	0.51	3336	3357	3806	3822
517	2	2	8	7		Not Mine	14860	21390	200	293	550	13	1	1507	1553	536.88	1525	1666	1076.37	3.4	0	0	-17	28	1.4	1712	1764	639.43	1817	2349	4671.83	0	0	0	-104	-52	0.37	5.83	-1.89	0.81	1.92	2.45	0.79	0.44	2.54	-123	-25	1507	1553
518	2	2	8	8		Not Mine	15210	21390	200	293	550	13	1	690	738	347.76	802	890	635.59	3.8	0	0	-111	-63	1.09	1087	1386	1204.29	1064	1583	3057	4.1	1.4	0	23	322	0.36	-0.21	-5.03	2.86	5.72	8.27	1.83	0.28	0	-89	258	690	738
519	2	2	8	9		Not Mine	15590	21390	200	293	550	9	1	534	588	331.53	493	537	293.04	25.3	8.5	0	41	95	1.82	666	929	1064.75	723	883	782.08	10.2	4.4	0	-56	206	0.85	-1.39	2.17	1.15	2.45	4.26	1.43	0.2	0	-16	301	534	588
520	2	2	8	10		Not Mine	15960	21390	200	293	550	13	1	415	464	283.53	355	384	231.54	25.3	9.2	0	60	109	1.79	498	633	1098.23	417	522	691.97	6.1	2	0	81	216	0.72	1.35	1.98	1.26	2	3.37	1.14	0.09	0.43	141	325	415	464
521	2	2	8	11		Not Mine	16340	21390	200	293	550	9	1	309	356	233.96	294	339	222.88	21.2	6.8	0	15	62	1.39	396	486	354.24	364	482	642.53	7.5	0.7	0	32	122	0.62	2.13	1.97	1.47	1.9	1.47	1.29	0.72	1.09	47	184	309	356
522	2	2	8	12		Not Mine	16710	21390	200	293	550	13	1	310	358	223.97	278	328	215.93	24.6	7.2	0	32	80	1.44	407	449	254.99	306	344	231.17	31.7	11.3	0	101	143	1.76	3.16	1.79	1.53	2.29	2.17	0.94	0.69	1.66	133	223	310	358
523	2	2	8	13		Not Mine	17090	21390	200	293	550	9	1	252	288	188.32	262	313	234.53	14.3	3.1	0	-9	26	1.07	332	383	260.92	334	377	254.97	18.1	4.8	0	-1	49	1.3	0.2	1.88	1.43	2.15	2.87	1.03	0.55	-2.32	-12	75	252	288
524	2	2	8	14		Not Mine	17460	21390	200	293	550	13	1	309	375	248.26	357	409	246.99	18.8	4.4	0	-47	18	1.25	451	494	342.5	421	503	430.88	9.6	1	0	30	73	1.05	-0.63	4.06	1.18	9.38	60.46	0.82	0.36	0	-18	91	309	375
525	2	2	8	15		Not Mine	17840	21390	200	293	550	9	1	270	302	190.98	311	355	223.91	10.9	3.1	0	-40	-8	1.21	406	488	686.19	361	433	371.61	13.3	3.4	0	45	127	1.09	-1.1	-14.11	2.47	4.97	10.37	1.41	0.15	0	4	118	270	302
526	2	2	9	1		Not Mine	12575	21775	330	812	192	23	3	4062	6361	10212.3	2268	2325	747.06	64.7	53.3	1.5	1794	4093	5.44	4225	9056	15012	2439	2478	717.62	68.1	56.8	4.4	1786	6617	5.89	1	1.62	1.09	2.74	4.8	0.39	0.07	-0.01	3580	10710	4062	6361
527	2	2	9	2		Not Mine	12915	21785	150	156	716	59	3	5343	8205	9875.75	2158	2230	674.01	98.7	91	0.6	3185	6047	7.93	7634	13598	15854.8	2359	2457	893.33	98.1	94.2	6.4	5275	11239	8.55	1.66	1.86	1.71	2.53	2.98	1.04	0.42	0.73	8460	17286	5343	8205
528	2	2	9	3		Not Mine	13320	21775	180	230	585	28	3	4667	4697	1383.71	1617	1696	573.6	97.8	92.6	0	3050	3080	8.14	5022	6010	6882.43	1876	1921	633.21	95.2	89.6	0.9	3146	4134	7.93	1.03	1.34	1.03	1.27	1.35	1.92	0.15	0.04	6196	7214	4667	4697
529	2	2	9	4		Not Mine	13745	21765	200	276	620	22	3	6044	6018	1582.26	2360	2488	1143.61	93.8	84.1	0	3684	3658	5.28	7998	8274	5482.18	3024	3150	1582.17	90.2	81.2	0.7	4974	5250	5.06	1.35	1.44	1.29	1.59	1.73	1.22	0.12	0.43	8658	8908	6044	6018
530	2	2	9	5		Not Mine	14115	21785	150	156	716	22	3	6270	6219	1243.7	3048	3121	826.15	97.4	91	0	3222	3171	7.59	6192	6179	1378.8	3565	3655	965.16	89.7	68.6	0	2627	2614	6.42	0.82	0.82	0.84	0.86	0.35	0.83	0.56	-0.29	5849	5785	6270	6219
531	2	2	9	6		Not Mine	14495	21755	200	276	620	26	3	2848	3940	3379.74	2564	2642	790.05	59.1	35.1	0	284	1376	3.6	4348	4290	1801.44	2950	3073	1023.94	58.3	32.6	0	1398	1340	4.25	4.92	0.97	1.23	1.64	2.44	0.18	0.11	2.3	1682	2716	2848	3940
532	2	2	9	7		Not Mine	14860	21770	200	293	550	12	1	1530	1678	680.76	1716	1757	696.96	11.3	3.8	0	-185	-37	2.2	1793	2350	2248.54	1996	2116	1003.16	12.6	7.8	0	-202	354	1.79	1.09	-9.32	2.02	14.94	51.65	1.15	0.12	0.13	-389	316	1530	1678
533	2	2	9	8		Not Mine	15210	21770	200	293	550	13	1	823	899	469.43	799	882	455.77	17.1	4.8	0	24	100	1.81	973	1264	1831.94	979	1202	1108.35	6.8	3.1	0	-5	285	0.88	-0.25	2.85	0.96	3.95	12	1.03	0.07	0	18	385	823	899
534	2	2	9	9		Not Mine	15590	21770	200	293	550	8	1	465	507	269.47	461	498	285.7	19.5	5.5	0	4	46	1.63	493	558	295.04	529	620	613.88	4.4	0.3	0	-35	29	0.8	-9	0.63	1.03	1.43	1.75	0.85	0.61	0	-32	75	465	507
535	2	2	9	10		Not Mine	15960	21770	200	293	550	13	1	356	389	225.08	304	351	221.18	23.5	7.5	0	52	85	1.61	411	458	293.89	388	498	608.38	6.8	0.3	0	23	70	0.68	0.44	0.82	0.86	1.53	1.69	0.82	0.39	-1.18	75	155	356	389
536	2	2	9	11		Not Mine	16340	21770	200	293	550	8	1	316	348	236.08	261	308	232.41	23.9	7.2	0	55	87	1.36	361	418	287.48	346	509	1037.52	0.7	0.3	0	15	72	0.35	0.27	0.83	0.82	1.26	1.73	0.82	0.46	-1.87	70	159	316	348
537	2	2	9	12		Not Mine	16710	21770	200	293	550	13	1	276	336	311.96	250	282	185.31	23.9	9.6	0	26	86	1.49	350	886	3773.54	306	537	1550.86	3.4	3.1	0	44	580	0.23	1.69	6.74	1.5	7.26	32.27	0.94	0.01	0.76	70	666	276	336
538	2	2	9	13		Not Mine	17090	21770	200	293	550	8	1	271	302	193.36	252	289	189.79	20.8	8.2	0	19	50	1.43	379	517	792.26	322	401	675.98	6.1	2	0	57	195	0.56	3	3.9	1.84	3.77	7.98	1.43	0.12	1.58	76	245	271	302
539	2	2	9	14		Not Mine	17460	21770	200	293	550	13	1	257	290	172.36	225	284	207.32	23.2	3.4	0	32	65	1.24	290	321	197.92	294	373	438.01	3.4	0	0	-3	27	0.66	-0.13	0.42	0.79	1.04	0.87	0.88	0.59	0	28	92	257	290
540	2	2	9	15		Not Mine	17840	21770	200	293	550	8	1	313	340	211.29	253	293	204.52	28	9.6	0	60	87	1.53	293	405	733.56	283	417	954.5	1.7	0.7	0	10	122	0.31	0.17	1.4	0.64	1.62	4.67	0.96	0.08	-2.58	70	209	313	340
[truncated: 12 more columns]

## Sheet: Mean and SD
Index	Name	Genomic ID	Flags	Ch1 F % Sat.	Ch1 SignalNoiseRatio	Ch2 F % Sat.	Ch2 SignalNoiseRatio	Ch2 N Ratio of Medians	Ch2 N Ratio of Means	8518MEAN	8518SD	8518%SD	8515 LOG2	8518 LOG2 MEAN	8518 LOG2 SD
139	468L10	1	3	0	21.78	0.9	14.69	0.94	1.1	1.04333	0.0737111	7.06497	0.137504	0.0587402	0.103808
154	468L10	1	3	0	18.98	1.3	15.34	1.01	1.07				0.0976108
169	468L10	1	3	1.3	20.46	2.6	20.13	0.89	0.96				-0.0588937
140	2A19	2	3	0	5.44	0	5.42	1.15	1.15	1.09	0.0655744	6.016	0.201634	0.122569	0.0874936
155	2A19	2	1	0	1.07	0	1.3	1.13	1.1				0.137504
170	2A19	2	3	0	4.85	0	2.98	1.07	1.02				0.0285692
141	318C5	3	3	0	12.4	0	2.03	1.29	1.16	1.14	0.02	1.75439	0.214125	0.188886	0.0253134
156	318C5	3	3	0	1.19	0	3.25	1.2	1.12				0.163499
171	318C5	3	3	0	14.31	0	8.62	1.17	1.14				0.189034
142	213F11	4	3	1.7	20.22	10.4	27.62	1.09	1.13	1.15	0.02	1.73913	0.176323	0.201488	0.0250932
157	213F11	4	3	1.3	17.57	9	22.16	1.14	1.15				0.201634
172	213F11	4	3	1.2	15.77	11.7	15.95	1.14	1.17				0.226509
143	13B15	5	3	0	5.88	0	5.51	1.3	1.26	1.29667	0.0635085	4.89783	0.333424	0.373674	0.0697163
158	13B15	5	3	0	8.19	0	7.4	1.41	1.37				0.454176
173	13B15	5	3	0	9.4	0	11.35	1.37	1.26				0.333424
144	261A1	6	3	0	4.6	0	6.94	1.09	1.13	1.20333	0.0702377	5.83693	0.176323	0.265386	0.0846638
159	261A1	6	3	0	3.93	0	2.22	1.4	1.21				0.275007
174	261A1	6	3	0	3.84	0	4.81	1.65	1.27				0.344828
409	331L19	7	3	0	0.86	0	0.33	0.76	0.78	0.75	0.0360555	4.8074	-0.358454	-0.416164	0.0700548
424	331L19	7	3	0	7.49	0	2.64	0.71	0.71				-0.494109
439	331L19	7	3	0	6.22	0	6.76	0.87	0.76				-0.395929
410	211D10	8	3	0	11.21	0	5.62	1.52	1.34	1.63	0.295127	18.106	0.422233	0.688943	0.263255
425	211D10	8	3	0	10.44	1.2	6.33	1.33	1.62				0.695994
440	211D10	8	3	0	10.28	6.7	10.4	1.27	1.93				0.948601
411	129M14	9	3	0	17.25	0	16.24	1.09	1.11	1.17333	0.0550757	4.69395	0.15056	0.229534	0.068655
426	129M14	9	3	0	13.63	0	2.34	1.17	1.21				0.275007
441	129M14	9	3	0	11.06	0	13.73	1.2	1.2				0.263034
412	1L24	10	3	1.3	14.65	3.2	14	1.31	1.36	1.30667	0.0503322	3.85196	0.443607	0.385181	0.0553934
427	1L24	10	3	0	9.86	0	2.25	1.21	1.26				0.333424
442	1L24	10	3	0	13.18	0	15.87	1.23	1.3				0.378512
413	BAC11	11	1	0	1.38	0	1.39	3.53	0.78	0.616667	0.257358	41.7338	-0.358454	-0.805783	0.726344
428	BAC11	11	1	0	0.98	0	0.5	0.22	0.75				-0.415037
443	BAC11	11	1	0	1.7	0	1.29	-0.02	0.32				-1.64386
414	229I7	12	3	0.4	41.55	2	41	1.22	1.14	1.15	0.0360555	3.13526	0.189034	0.201165	0.0449756
429	229I7	12	3	0.4	33.22	4.4	24.91	1.12	1.19				0.250962
444	229I7	12	3	0	31.79	3	26.13	1.14	1.12				0.163499
145	326D19	13	3	0.5	49.53	3.6	59.3	1.1	1.02	1.1	0.0984886	8.95351	0.0285692	0.133729	0.127127
160	326D19	13	3	1.2	34.18	8.1	22.5	1.13	1.07				0.0976108
175	326D19	13	3	2.8	14.19	12	22.34	1.4	1.21				0.275007
2	505O16	14	3	0	12.58	0	13.46	1.18	1.18	1.13	0.06245	5.52655	0.238787	0.174828	0.0807693
17	505O16	14	3	1.8	13.5	2.7	19.18	1.21	1.15				0.201634
32	505O16	14	3	0	15.95	0	14.06	1.03	1.06				0.0840643
146	223F20	15	3	0	17.11	0	20.79	1.33	1.23	1.22667	0.115036	9.37795	0.298658	0.290484	0.136021
161	223F20	15	3	0	16.42	1.6	9.38	1.3	1.34				0.422233
176	223F20	15	3	0	17.15	0	18.47	1.09	1.11				0.15056
3	rp11-424e21	16	3	1.7	37.23	6.7	31.95	0.85	0.87	0.77	0.087178	11.3218	-0.200913	-0.383018	0.158976
18	rp11-424e21	16	3	0	29.31	0	23.1	0.72	0.73				-0.454032
33	rp11-424e21	16	3	0	23.69	0	22.72	0.88	0.71				-0.494109
147	298H15	17	3	2.9	23.19	19.6	29.52	0.98	0.95	1.00667	0.051316	5.09762	-0.0740006	0.0083193	0.0742944
162	298H15	17	3	1.9	19.19	20.8	27.02	1.09	1.05				0.0703893
177	298H15	17	3	2.6	19.61	23.4	25.42	1.13	1.02				0.0285692
4	390J12	18	3	0	14.37	1	13.65	0.92	0.96	1.03	0.0608276	5.90559	-0.0588937	0.0409271	0.0867123
19	390J12	18	3	0	12.06	1	16.02	0.98	1.07				0.0976108
34	390J12	18	3	0	17.8	2.4	22.07	0.86	1.06				0.0840643
148	37K18	19	3	0	15.38	3.4	16.17	0.98	0.95	1.01	0.06	5.94059	-0.0740006	0.0126552	0.0858183
163	37K18	19	3	2.7	13.25	12.5	11.07	1.08	1.01				0.0143553
178	37K18	19	3	0	16.48	7.7	19.58	1.07	1.07				0.0976108
5	111B1	20	3	20.5	34.7	33.3	42	0.79	0.61	0.686667	0.0665833	9.69659	-0.713119	-0.547027	0.144183
20	111B1	20	3	3.4	29.59	25	42.27	0.81	0.72				-0.473931
35	111B1	20	3	11.1	24.07	25	25.17	0.76	0.73				-0.454032
149	335P18	21	3	0	17.84	0	15.73	1.42	1.59	1.21333	0.349333	28.7912	0.669027	0.239553	0.411826
164	335P18	21	3	0	24.58	0	14.69	0.82	0.9				-0.152003
179	335P18	21	3	0	17.95	1.9	17.18	0.92	1.15				0.201634
6	109K20	22	3	0	27.11	3.9	35.33	0.97	1.12	1.09333	0.0378594	3.46275	0.163499	0.128149	0.0504382
21	109K20	22	3	0.4	21.5	4	23.78	0.96	1.05				0.0703893
36	109K20	22	3	0	19.33	2.2	22.57	1	1.11				0.15056
415	495K23	23	3	0	14.88	0	22.19	1.43	1.3	1.34333	0.0585947	4.36188	0.378512	0.424915	0.062279
430	495K23	23	3	0	20.99	6.7	25.97	1.26	1.41				0.495695
445	495K23	23	3	0	12.83	0	15.26	1.46	1.32				0.400538
272	RP11-187e23	24	3	6.2	18.01	31.9	32.17	1.59	1.17	1.34	0.151327	11.2931	0.226509	0.415854	0.167764
287	RP11-187e23	24	3	1	18.77	18.3	19.13	1.35	1.46				0.545968
302	RP11-187e23	24	3	1.7	11.61	12	20.58	1.5	1.39				0.475085
416	24H17	25	3	0.6	56.93	7.7	57.37	0.78	0.9	0.88	0.0264575	3.00654	-0.152003	-0.184864	0.0437058
431	24H17	25	3	0.8	30.49	3.2	33.67	0.93	0.89				-0.168123
446	24H17	25	3	0.9	34.9	2.8	19.61	0.79	0.85				-0.234465
330	10M21	25.1	1	0	1.81	0.3	1.37	1.73	0.18	0.703333	0.456545	64.9116	-2.47393	-0.860475	1.39972
345	10M21	25.1	3	0	3.35	0	3.81	1	1.02				0.0285692
360	10M21	25.1	3	0	6.72	0	3.53	0.89	0.91				-0.136062
273	22C22	26	3	1	9.65	4.6	5.64	1.14	1.24	1.15333	0.117189	10.1609	0.31034	0.200648	0.15089
288	22C22	26	3	1.2	8.46	3.5	7	1.14	1.2				0.263034
303	22C22	26	3	0	4.61	5	2.25	1.21	1.02				0.0285692
417	138D23	27	3	11.7	59.92	38.8	63.23	1.02	0.72	0.786667	0.057735	7.3392	-0.473931	-0.348847	0.108327
432	138D23	27	3	2.6	47.6	33.1	34.4	0.98	0.82				-0.286304
447	138D23	27	3	6.4	38.92	30.2	40.6	0.87	0.82				-0.286304
274	576O3	28	3	3.8	35.11	31.1	45.55	1.13	1.01	0.963333	0.0450925	4.68088	0.0143553	-0.0549442	0.0674116
289	576O3	28	3	9.1	33.13	43.8	35.87	1.53	0.92				-0.120294
304	576O3	28	3	5.4	37.16	37.7	62.78	1.28	0.96				-0.0588937
418	346A3	29	3	0.5	44.39	4.2	14.68	0.98	1	0.89	0.141774	15.9297	0	-0.1811	0.240543
433	346A3	29	3	0	34.79	6.6	30.74	0.92	0.94				-0.0892673
448	346A3	29	3	17.5	34.47	22.1	25.7	0.95	0.73				-0.454032
275	531B22	30	3	7.3	39.16	28.8	36.7	1.16	0.93	0.966667	0.0351188	3.63298	-0.104697	-0.0495469	0.0525731
290	531B22	30	3	7.1	36.89	34.9	71.69	1.21	0.97				-0.0439433
305	531B22	30	3	2.5	34	24.4	44.14	1.07	1				0
276	631G24	31	3	2.2	8.81	11.9	3.5	1.12	1.09	1.08667	0.0152753	1.4057	0.124328	0.119814	0.0203258
291	631G24	31	3	6	11.59	23.6	5.61	1.29	1.1				0.137504
306	631G24	31	3	1.2	26.8	11.2	38.56	1.03	1.07				0.0976108
7	520F22	32	3	0.4	32.49	20.7	54.36	1.31	1.22	1.15333	0.0650641	5.64139	0.286881	0.204281	0.0813088
22	520F22	32	3	2.6	23.27	14.4	39.57	1.21	1.15				0.201634
37	520F22	32	3	6.2	24.28	19.9	40.03	1.27	1.09				0.124328
8	51P14	33	3	1.3	10.6	6.4	14.93	1.16	1.08	0.93	0.15	16.129	0.111031	-0.117373	0.234999
23	51P14	33	3	0	10.84	0	10.03	0.93	0.78				-0.358454
38	51P14	33	3	0	1.33	1.3	6.71	1.01	0.93				-0.104697
9	562L19	34	3	0	10.58	5	7.06	1.06	1.36	1.20667	0.172434	14.2901	0.443607	0.260839	0.211901
24	562L19	34	3	0	8.01	1.3	9.18	0.91	1.02				0.0285692
39	562L19	34	3	0.9	6.51	2.8	8.78	1.18	1.24				0.31034
10	248N6	35	3	0	32.61	8.3	32.03	0.73	0.88	0.906667	0.0251661	2.77567	-0.184425	-0.141728	0.0401645
25	248N6	35	3	0	16.49	1	18.98	0.89	0.91				-0.136062
40	248N6	35	3	0	18.24	2.6	19.34	0.87	0.93				-0.104697
11	521L15	36	3	0	37.72	3.1	33.07	0.76	0.85	0.813333	0.0351188	4.31789	-0.234465	-0.298975	0.0621473
26	521L15	36	3	0	13.36	0	3.43	0.76	0.78				-0.358454
41	521L15	36	3	0	12.28	0	3.47	0.84	0.81				-0.304006
12	338L17	37	3	0	36.13	0	46.48	0.82	0.83	0.806667	0.0404145	5.01006	-0.268817	-0.311187	0.0733881
27	338L17	37	3	0	29.4	0	37.43	0.85	0.83				-0.268817
42	338L17	37	3	1.3	38.18	3.8	42.27	0.71	0.76				-0.395929
277	45A9	38	3	0	15.44	0	13.84	1.03	1.07	1.05333	0.0208167	1.97627	0.0976108	0.0747731	0.0286369
292	45A9	38	3	0	12.45	0	9.9	1	1.06				0.0840643
307	45A9	38	3	0	12.64	0	13.1	0.96	1.03				0.0426443
278	157F14	39	3	2.4	36.82	12.9	39.54	1.1	0.96	1.01	0.0866025	8.57451	-0.0588937	0.0109241	0.120928
293	157F14	39	3	1	20.87	11.7	11.22	1.1	1.11				0.15056
308	157F14	39	3	1.6	20.13	14.5	26.93	1.07	0.96				-0.0588937
279	520F24	40	3	1.9	25.4	7	33.35	0.95	0.99	0.906667	0.0907377	10.0078	-0.0144996	-0.146267	0.14649
294	520F24	40	3	1	25.17	3.4	14.65	0.85	0.81				-0.304006
309	520F24	40	3	0.7	18.31	4	18.68	0.84	0.92				-0.120294
280	23B16	41	3	1.2	22.73	9.2	28.95	1.25	1.29	1.20667	0.144338	11.9617	0.367371	0.263775	0.179433
295	23B16	41	3	0.8	18.47	8.6	22.51	1.1	1.29				0.367371
310	23B16	41	3	4.1	19.84	11.6	21.86	1.11	1.04				0.0565835
281	321F21	42	3	2	15.92	7.4	17.7	0.99	1.07	0.933333	0.158219	16.9521	0.0976108	-0.114087	0.254137
296	321F21	42	3	6.7	23.49	13.3	24.07	0.85	0.76				-0.395929
311	321F21	42	3	0	19.96	4.8	18.38	0.97	0.97				-0.0439433
282	430K22	43	3	3.6	27.79	28.6	23.18	1.35	1.18	1.29333	0.0986577	7.62817	0.238787	0.368209	0.112591
297	430K22	43	3	1.9	14.82	15.3	16.03	1.22	1.34				0.422233
312	430K22	43	3	1.5	13.54	14.8	18.76	1.16	1.36				0.443607
13	370A2	44	3	3.1	17.83	4.6	23.22	1.09	1.04	1.08667	0.126623	11.6524	0.0565835	0.113581	0.164175
28	370A2	44	3	1	15.24	4.1	21.94	1.15	1.23				0.298658
43	370A2	44	3	6.7	25.1	13.3	31.41	0.99	0.99				-0.0144996
14	411G9	45	3	4.5	35.85	13.6	47.85	0.89	0.87	0.903333	0.0416333	4.60885	-0.200913	-0.147679	0.0658797
29	411G9	45	3	6.5	30.11	19.4	29.85	1.02	0.89				-0.168123
44	411G9	45	3	1.8	31.99	13.4	28.39	0.82	0.95				-0.0740006
15	264M20	46	3	0	10.64	0	12.92	0.97	0.94	0.973333	0.0493288	5.06803	-0.0892673	-0.0402079	0.072157
30	264M20	46	3	0	9.99	0	8.12	0.89	0.95				-0.0740006
45	264M20	46	3	0	10.26	0	6.86	0.97	1.03				0.0426443
136	459P23	47	3	0	30.95	4.1	26.2	0.88	1.01	0.98	0.0264575	2.69975	0.0143553	-0.0294939	0.0387033
151	459P23	47	3	0	25.67	2	31.52	0.93	0.97				-0.0439433
166	459P23	47	3	2	23.36	8.7	25.03	0.96	0.96				-0.0588937
137	501G6	48	3	0.9	15.32	5.7	19.59	1.25	1.23	1.3	0.0608276	4.67905	0.298658	0.377439	0.0684399
152	501G6	48	3	0	12.43	3.9	15.67	1.28	1.34				0.422233
167	501G6	48	3	0	13.63	5.7	19.12	1.14	1.33				0.411426
138	459J23	49	3	0	4.34	0	4.5	0.89	1.01	0.786667	0.20108	25.5611	0.0143553	-0.376445	0.358363
153	459J23	49	3	0	3.99	0	3.55	0.76	0.73				-0.454032
168	459J23	49	3	0	3.42	0	3.45	0.69	0.62				-0.68966
283	62J23	50	1	0	1.28	0	0.32	4.23	2.46	1.48667	1.01756	68.4459	1.29866	0.243944	1.30652
298	62J23	50	1	0	1.5	0	0.79	-1.5	0.43				-1.21759
313	62J23	50	1	0	0.66	0	1.35	-2.99	1.57				0.650765
284	480O9	51	3	3.7	6.13	16.9	5.59	0.79	0.84	0.906667	0.0650641	7.17618	-0.251539	-0.143848	0.104017
299	480O9	51	3	0.8	3.58	6	2.86	0.69	0.97				-0.0439433
314	480O9	51	3	1.7	4.62	14	4.48	0.85	0.91				-0.136062
285	394C23	52	3	0	4.15	1.9	3.42	1.05	1.4	-14.01	26.9859	-192.619	0.485427	#NUM!	#NUM!
300	394C23	52	3	0	2.13	2.8	1.84	1.49	1.74				0.799087
315	394C23	52	1	0	1.57	0	1.29	0.65	-45.17				#NUM!
406	463I5	53	3	5.2	4.71	23.4	4.14	1.52	1.21	1.38333	0.15308	11.066	0.275007	0.462013	0.164607
421	463I5	53	3	0.6	9.52	14.1	14.3	1.3	1.5				0.584963
436	463I5	53	3	1.6	5.64	3.2	4.43	1.52	1.44				0.526069
407	215G1	54	3	0.9	15.72	3.7	5.78	0.8	0.81	0.866667	0.0493288	5.69179	-0.304006	-0.208044	0.0834956
422	215G1	54	3	1.7	35.03	12.2	27.55	0.85	0.89				-0.168123
437	215G1	54	3	1.1	23.49	12	26.65	0.85	0.9				-0.152003
408	206H15	55	3	0	2.77	0	2.16	0.96	1.07	1.77	1.23851	69.9722	0.0976108	0.610755	0.924551
423	206H15	55	3	0	2.21	0	1.89	1.14	1.04				0.0565835
438	206H15	55	1	0	1.92	0	1.97	0.1	3.2				1.67807
184	99O6	56	3	2.3	18.2	4.7	23.94	1.24	1.22	1.21333	0.011547	0.951676	0.286881	0.278932	0.0137679
199	99O6	56	3	0.4	15.65	3.9	17.07	1.23	1.22				0.286881
214	99O6	56	3	3.2	16.06	8	23.05	1.25	1.2				0.263034
185	121J6	57	3	0	20.34	0	22.47	0.81	0.85	0.88	0.03	3.40909	-0.234465	-0.184984	0.0492042
200	121J6	57	3	0.4	12.06	3.2	15.25	0.87	0.91				-0.136062
215	121J6	57	3	0	10.71	2.5	4.24	0.83	0.88				-0.184425
186	286B9	58	3	4	18.93	10.8	18.2	1.23	1.11	1.26	0.130767	10.3783	0.15056	0.328019	0.154537
201	286B9	58	3	0.6	14.32	2.9	20.7	1.31	1.35				0.432959
216	286B9	58	3	0	11.55	1.6	12.14	1.42	1.32				0.400538
187	452L13	59	1	0	1.33	0	1.53	2.02	1.24	1.29667	0.0665833	5.13496	0.31034	0.373553	0.0734813
202	452L13	59	3	0	3.58	0	4.28	1.75	1.28				0.356144
217	452L13	59	3	0	3.56	0	3.53	1.53	1.37				0.454176
188	457F14	60	3	0	17.89	0.5	16.43	0.99	1.02	0.986667	0.0493288	4.99954	0.0285692	-0.020591	0.0731842
203	457F14	60	3	0	25.96	3.2	14.14	0.9	1.01				0.0143553
218	457F14	60	3	0	18.33	0.9	19.77	0.86	0.93				-0.104697
189	280J7	61	3	0	15.99	3.2	25.98	1.39	1.33	1.28	0.19975	15.6055	0.411426	0.343848	0.233449
204	280J7	61	3	1.3	27	10.3	37.65	1.43	1.06				0.0840643
219	280J7	61	3	0	15.37	5.2	13.35	1.44	1.45				0.536053
454	335H23	62	3	1.2	13.15	12.2	17.29	1.3	1.22	1.2	0.0818535	6.82113	0.286881	0.260756	0.0997345
469	335H23	62	3	0	13.74	4.1	16.75	1.25	1.27				0.344828
484	335H23	62	3	2.4	14.12	5.6	15.08	1.2	1.11				0.15056
455	150L15	63	3	2.9	16.48	7.4	10.93	1.29	1.13	1.16333	0.0416333	3.5788	0.176323	0.217655	0.0512557
470	150L15	63	3	1.2	21.97	14	21.4	1.24	1.21				0.275007
485	150L15	63	3	4	7.93	21.8	23.05	1.18	1.15				0.201634
456	184L18	64	3	2.6	17.72	30.1	37.27	1.39	1.17	1.15667	0.0152753	1.32063	0.226509	0.209889	0.0190931
471	184L18	64	3	3.7	28.99	24.6	45.58	1.34	1.16				0.214125
486	184L18	64	3	5.7	19.26	19.3	20.61	1.25	1.14				0.189034
457	1G3	65	3	0.4	15.49	8.6	22.51	1.29	1.45	1.46333	0.061101	4.17547	0.536053	0.548427	0.0598848
472	1G3	65	3	0	12.2	3.8	15.52	1.51	1.53				0.613532
487	1G3	65	3	0	12.11	2.5	17.41	1.35	1.41				0.495695
458	77P3	66	3	0	5.33	0	5.63	1.17	1.15	1.28667	0.119304	9.2723	0.201634	0.359348	0.137515
473	77P3	66	3	0	3.31	0	4.58	1.62	1.37				0.454176
488	77P3	66	3	0	2.41	0	3.14	2.12	1.34				0.422233
459	209P2	67	3	0	2.94	0	17.33	9.17	9.05	10.85	1.59987	14.7454	3.17792	3.42858	0.221537
474	209P2	67	3	0	2.05	0	14.4	39.78	11.39				3.5097
489	209P2	67	3	0	0.5	0	1.25	24.52	12.11				3.59813
46	543G6	68	3	2.2	12.76	46.5	127.89	11.52	2.94	2.69	0.374032	13.9045	1.55582	1.41773	0.209786
61	543G6	68	3	0.8	26.26	50	138.06	6.58	2.87				1.52105
76	543G6	68	3	6	24.31	50	152.02	7.28	2.26				1.17632
190	512J14	69	3	0.5	17.49	34.7	71.77	4.07	2.24	2.19333	0.223681	10.1982	1.1635	1.12799	0.149954
205	512J14	69	3	0	20.98	35.7	68.16	4.16	2.39				1.25701
220	512J14	69	3	1	27.4	39.8	59.38	4.03	1.95				0.963474
47	360I23	70	3	0	4.18	0	4.07	1.17	0.98	1.11	0.141067	12.7088	-0.0291463	0.142869	0.181995
62	360I23	70	3	0	3.06	0	3.65	1.51	1.26				0.333424
77	360I23	70	1	0	2.98	0	3.06	1.07	1.09				0.124328
191	393H6	71	3	0.9	14.81	8.3	22.81	1.32	1.35	1.30667	0.0750555	5.74405	0.432959	0.384267	0.0843383
206	393H6	71	3	0	13.7	7.4	9.17	1.28	1.22				0.286881
221	393H6	71	3	0	15.34	7.7	7.48	1.34	1.35				0.432959
48	76N21	72	3	0	5.35	0	8.41	1.69	1.75	1.70667	0.130512	7.64718	0.807355	0.768297	0.112431
63	76N21	72	3	0	3.87	0	4.47	1.62	1.56				0.641546
78	76N21	72	3	0	5.11	0	7.42	1.34	1.81				0.85599
192	117N4	73	3	0	10.25	1.9	11.24	1.05	1.15	1.14	0.08544	7.49474	0.201634	0.186301	0.109057
207	117N4	73	3	3.7	25.08	13.9	31.75	1.15	1.05				0.0703893
222	117N4	73	3	1.5	18.37	14.8	28.97	1.31	1.22				0.286881
49	14B2	74	3	0.5	11.17	3.6	12.85	0.85	0.95	0.956667	0.0305505	3.19343	-0.0740006	-0.0643992	0.045859
64	14B2	74	3	1.9	19.25	4.5	18.1	0.83	0.93				-0.104697
79	14B2	74	3	3.3	18.43	11.7	16.6	0.94	0.99				-0.0144996
193	490B20	75	3	0	5.72	4.5	10.71	1.12	1.16	1.21667	0.0665833	5.4726	0.214125	0.28151	0.0782759
208	490B20	75	3	0	4.41	5.4	8.66	1.24	1.29				0.367371
223	490B20	75	3	0	19	0	18.64	1.32	1.2				0.263034
50	339I10	76	3	1	17.24	2	25.85	1.09	1.06	1.02	0.04	3.92157	0.0840643	0.027829	0.0566089
65	339I10	76	3	1.3	15.52	5.8	3.83	0.99	1.02				0.0285692
80	339I10	76	3	3.8	1.45	7.7	9.97	1.11	0.98				-0.0291463
194	335N6	77	3	0	3.51	0	3.15	1.28	1.13	1.09	0.069282	6.35615	0.176323	0.122334	0.093512
209	335N6	77	3	0	3.28	0	2.05	1.2	1.13				0.176323
224	335N6	77	3	0	3.37	0	4.24	1.01	1.01				0.0143553
51	11C5	78	3	0	5.44	0	6.04	1.22	1.23	1.17667	0.046188	3.92533	0.298658	0.233975	0.0560171
66	11C5	78	3	0	9.21	0	6.8	1.27	1.15				0.201634
81	11C5	78	3	0	9.23	0	9.26	1.19	1.15				0.201634
316	342J4	79	3	0	7.7	0	5.92	0.94	0.97	1.00333	0.113725	11.3347	-0.0439433	-0.00122737	0.160513
331	342J4	79	3	0	15.26	1.6	6.41	0.96	1.13				0.176323
346	342J4	79	3	0	15.01	0	17.62	0.99	0.91				-0.136062
460	555G22	80	3	0	26.63	5.6	35.99	1.01	1.07	0.976667	0.120968	12.3858	0.0976108	-0.0417863	0.184902
475	555G22	80	3	1.9	17.35	4.6	16.92	0.88	0.84				-0.251539
490	555G22	80	3	0.5	19.2	3.6	4.73	0.93	1.02				0.0285692
317	505F3	81	1	0	1.84	0	1.07	1.32	1.19	1.02333	0.149778	14.6362	0.250962	0.0232707	0.206533
332	505F3	81	1	0	0.57	0	0.2	0.97	0.9				-0.152003
347	505F3	81	3	0	3.49	0	1.39	1.06	0.98				-0.0291463
461	263G23	82	3	0	18.15	2	19.39	1.09	1.21	1.16	0.0458258	3.9505	0.275007	0.21338	0.0566745
476	263G23	82	3	0	19.38	2.3	15.85	1.06	1.15				0.201634
491	263G23	82	3	0	10.46	0	2.23	1.08	1.12				0.163499
318	309H15	83	3	0.8	9.89	2.8	8.84	1.02	1.07	0.98	0.0793725	8.09924	0.0976108	-0.032228	0.114801
333	309H15	83	3	0	20.61	0	21.01	0.95	0.92				-0.120294
348	309H15	83	3	0	23.75	0	10.18	0.88	0.95				-0.0740006
462	30C8	84	3	1.5	12.29	7.1	16.47	0.94	0.97	0.9	0.0818535	9.09484	-0.0439433	-0.156081	0.133674
477	30C8	84	3	1.9	36.46	4.5	27.5	0.82	0.81				-0.304006
492	30C8	84	3	0.6	32.49	7.7	7.25	0.88	0.92				-0.120294
319	RP11-245E23	85	1	0	1.3	0	1.54	-0.06	1.33	1.17	0.23516	20.0991	0.411426	0.205189	0.31057
334	RP11-245E23	85	1	0	1.7	0	1.36	0.94	0.9				-0.152003
349	RP11-245E23	85	1	0	1.87	0	0.49	1.1	1.28				0.356144
463	474L7	86	3	0	8.98	0.6	14.28	0.93	0.91	0.91	0.01	1.0989	-0.136062	-0.13612	0.0158545
478	474L7	86	3	0	14.41	0.6	5.26	0.91	0.9				-0.152003
493	474L7	86	3	1	9.25	4.8	2.74	0.92	0.92				-0.120294
320	552M6	87	3	3.9	15.43	6.5	13.78	0.86	0.85	0.826667	0.0585947	7.08806	-0.234465	-0.277102	0.104265
335	552M6	87	3	0.5	23.26	4.1	28.18	0.88	0.87				-0.200913
350	552M6	87	3	1.9	27.11	5.2	29.74	0.78	0.76				-0.395929
321	13H5	88	3	1.2	15.73	3.5	15.07	0.84	0.91	0.886667	0.0776745	8.76029	-0.136062	-0.17733	0.129013
336	13H5	88	3	1.2	22.05	3.5	22.84	0.88	0.95				-0.0740006
351	13H5	88	3	0	30.78	0.8	33.88	0.8	0.8				-0.321928
52	157H4	89	1	0	1.73	0	1.72	1.68	1.35	1.15333	0.170392	14.7738	0.432959	0.195804	0.205496
67	157H4	89	1	0	1.63	0	0.33	1.18	1.06				0.0840643
82	157H4	89	3	0	3.55	0	2.41	1.3	1.05				0.0703893
53	285H4	90	1	0	0.23	0	0.9	0.8	0.74	0.823333	0.0907377	11.0208	-0.434403	-0.286234	0.157807
68	285H4	90	3	0	4.07	0	2.06	0.65	0.92				-0.120294
83	285H4	90	3	0	3	0	2.91	1.13	0.81				-0.304006
54	810G21	91	3	1	10.6	3.6	10.29	0.84	0.83	0.9	0.0655744	7.28604	-0.268817	-0.154591	0.106181
69	810G21	91	3	1.3	17.39	5.1	17.47	0.89	0.91				-0.136062
84	810G21	91	3	0	28.7	8.3	19.51	0.92	0.96				-0.0588937
55	452P23	92	3	5.7	50.02	26.1	61.75	0.89	0.68	0.66	0.043589	6.60439	-0.556393	-0.601615	0.097138
70	452P23	92	3	5.7	75.85	22.7	106.32	0.87	0.69				-0.535332
85	452P23	92	3	13.3	93.81	31.7	71.13	0.75	0.61				-0.713119
56	512C24	93	3	0	2.83	0	2.1	0.62	0.82	0.836667	0.0862168	10.3048	-0.286304	-0.26231	0.147091
71	512C24	93	3	0	3	0	3.42	0.93	0.76				-0.395929
86	512C24	93	3	0	3.53	0	4.01	1.06	0.93				-0.104697
57	RP11-285E18	94	3	4.6	10.51	6.6	13.93	0.92	0.81	0.81	0.01	1.23457	-0.304006	-0.304079	0.0178121
72	RP11-285E18	94	3	3.2	12.73	7.8	14.8	0.87	0.8				-0.321928
87	RP11-285E18	94	3	1.9	12.32	4.2	12.75	0.85	0.82				-0.286304
322	RP11-157E11	95	3	0	11.25	1.3	12.01	1.1	1.15	1.00667	0.140119	13.9191	0.201634	0.000240389	0.201273
337	RP11-157E11	95	3	0	9.64	0	6.87	1.07	1				0
352	RP11-157E11	95	3	0	17.16	0	12.32	0.86	0.87				-0.200913
323	488P11	96	1	0	0.6	0.7	0.58	0.81	1.46	0.956667	0.440719	46.0682	0.545968	-0.158319	0.624347
338	488P11	96	3	0	3.93	0	3.12	0.67	0.77				-0.37707
353	488P11	96	3	0	3.95	0	2.75	0.65	0.64				-0.643856
324	138N13	97	1	0	1.41	0	1.26	3.6	0.9	1.16	0.351568	30.3076	-0.152003	0.172704	0.415946
339	138N13	97	1	0	1.63	0	1.32	1.88	1.56				0.641546
354	138N13	97	1	0	1.62	0	1.61	0.31	1.02				0.0285692
325	349J19	98	3	1.2	17.55	3.2	12.92	1.06	1.04	0.966667	0.080829	8.36162	0.0565835	-0.0523291	0.122165
340	349J19	98	3	0	23.74	2.6	16.72	0.97	0.98				-0.0291463
355	349J19	98	3	0	26.46	2.3	31.77	0.93	0.88				-0.184425
326	132L12	99	3	2.6	13.56	7.7	13.5	1.01	1.08	1.12667	0.0723418	6.42087	0.111031	0.170122	0.091076
341	132L12	99	3	0.5	13.5	5.6	13.61	0.94	1.09				0.124328
356	132L12	99	3	0.8	10.62	7.6	12.95	1.18	1.21				0.275007
327	159J2	100	3	0	11.25	0	6.07	0.72	0.8	0.843333	0.0404145	4.79224	-0.321928	-0.246939	0.0695953
342	159J2	100	3	0.9	12.96	2.8	14.34	0.81	0.88				-0.184425
357	159J2	100	3	0	10.81	0	8.8	0.89	0.85				-0.234465
58	182M20	101	3	3.2	20.08	15.3	26.99	1.07	1.03	1.06333	0.0288675	2.71481	0.0426443	0.0882357	0.0394832
73	182M20	101	3	2.3	29.98	21.6	44.53	1.08	1.08				0.111031
88	182M20	101	3	2.8	16.35	14	17.39	0.96	1.08				0.111031
59	173B14	102	3	6.7	33.85	32.4	38.59	0.75	0.69	0.693333	0.0152753	2.20316	-0.535332	-0.528611	0.0316813
74	173B14	102	3	8	35.51	31.4	39.95	0.78	0.71				-0.494109
89	173B14	102	3	11.8	28.8	38.7	38.72	0.88	0.68				-0.556393
60	29G8	103	3	0	4.44	0	3.92	0.96	1.02	0.98	0.034641	3.5348	0.0285692	-0.0297394	0.0504967
75	29G8	103	3	0	4.38	0	5.22	1.01	0.96				-0.0588937
90	29G8	103	3	0	3.28	0	3.96	1.12	0.96				-0.0588937
328	122K21	104	1	0	1.58	0	0.74	6.77	-0.71	1.99667	3.00482	150.492	#NUM!	#NUM!	#NUM!
343	122K21	104	1	0	1.86	0	1.82	2.28	1.47				0.555816
358	122K21	104	1	0	1.84	0	0.72	-5.16	5.23				2.38681
329	RP11-332E3	105	3	1.1	3.43	3.3	4.22	1.08	1.06	0.946667	0.0986577	10.4216	0.0840643	-0.0841211	0.146552
344	RP11-332E3	105	3	1.6	15.53	2.4	13.99	0.89	0.88				-0.184425
359	RP11-332E3	105	3	0	29.59	1.7	28.84	0.88	0.9				-0.152003
183	VECT	110	3	0	3.95	0	5.97	1.84	1.64	1.71	0.0608276	3.55717	0.713696	0.773379	0.0518525
198	VECT	110	3	0	3.27	0	5.24	1.81	1.74				0.799087
213	VECT	110	3	0	3.45	0	4.62	1.71	1.75				0.807355
181	MRV2	111	3	0	4.85	0	33.22	8.1	7.23	7.52667	0.257358	3.41929	2.854	2.91144	0.0498292
196	MRV2	111	3	0	3.57	0	18.87	8.05	7.69				2.94298
211	MRV2	111	3	0	5.67	0	38	7.82	7.66				2.93734
451	MRV2	112	3	0	2.17	0	6.14	-5.34	-14.69	1.37	14.142	1032.26	#NUM!	#NUM!	#NUM!
466	MRV2	112	3	0	2.63	0	14.23	13.08	11.96				3.58015
481	MRV2	112	3	0	4.94	0	7.39	6.62	6.84				2.774
195	ALFA1-3	115	3	0	5.27	0	13.98	5.39	5.29	5.09	0.222711	4.37545	2.40327	2.34674	0.0635294
210	ALFA1-3	115	3	0	6.19	0	11.38	5.49	5.13				2.35896
225	ALFA1-3	115	3	0	5.37	0	11.13	5.08	4.85				2.27798
464	ALFA2-3	118	3	0	5.11	0	8.59	1.99	1.9	1.70333	0.178979	10.5075	0.925999	0.76315	0.149452
479	ALFA2-3	118	3	0	4.06	0	3.45	1.67	1.55				0.632268
494	ALFA2-3	118	3	0	4.12	0	1.55	1.8	1.66				0.731183

## Sheet: final values
Index	Name	ID	Flags	8518MEAN	8518SD	8518%SD	8518 LOG2 MEAN	8518 LOG2 SD	Name	8518 LOG2 MEAN	8518 LOG2 SD
139	468L10	1	3	1.04333	0.0737111	7.06497	0.0587402	0.103808	468L10	0.0587402	0.103808
140	2A19	2	3	1.085	0.0919239	8.47225	0.115102	0.122375	2A19	0.115102	0.122375
141	318C5	3	3	1.14	0.02	1.75439	0.188886	0.0253134	318C5	0.188886	0.0253134
142	213F11	4	3	1.15	0.02	1.73913	0.201488	0.0250932	213F11	0.201488	0.0250932
143	13B15	5	3	1.29667	0.0635085	4.89783	0.373674	0.0697163	13B15	0.373674	0.0697163
144	261A1	6	3	1.20333	0.0702377	5.83693	0.265386	0.0846638	261A1	0.265386	0.0846638
409	331L19	7	3	0.75	0.0360555	4.8074	-0.416164	0.0700548	331L19	-0.416164	0.0700548
410	211D10	8	3	1.63	0.295127	18.106	0.688943	0.263255	211D10	0.688943	0.263255
411	129M14	9	3	1.17333	0.0550757	4.69395	0.229534	0.068655	129M14	0.229534	0.068655
412	1L24	10	3	1.30667	0.0503322	3.85196	0.385181	0.0553934	1L24	0.385181	0.0553934
413	BAC11	11	1						BAC11
414	229I7	12	3	1.15	0.0360555	3.13526	0.201165	0.0449756	229I7	0.201165	0.0449756
145	326D19	13	3	1.1	0.0984886	8.95351	0.133729	0.127127	326D19	0.133729	0.127127
2	505O16	14	3	1.13	0.06245	5.52655	0.174828	0.0807693	505O16	0.174828	0.0807693
146	223F20	15	3	1.22667	0.115036	9.37795	0.290484	0.136021	223F20	0.290484	0.136021
3	rp11-424e21	16	3	0.77	0.087178	11.3218	-0.383018	0.158976	rp11-424e21	-0.383018	0.158976
147	298H15	17	3	1.00667	0.051316	5.09762	0.0083193	0.0742944	298H15	0.0083193	0.0742944
4	390J12	18	3	1.03	0.0608276	5.90559	0.0409271	0.0867123	390J12	0.0409271	0.0867123
148	37K18	19	3	1.01	0.06	5.94059	0.0126552	0.0858183	37K18	0.0126552	0.0858183
5	111B1	20	3	0.686667	0.0665833	9.69659	-0.547027	0.144183	111B1	-0.547027	0.144183
149	335P18	21	3	1.37	0.311127	22.71	0.43533	0.330497	335P18	0.43533	0.330497
6	109K20	22	3	1.09333	0.0378594	3.46275	0.128149	0.0504382	109K20	0.128149	0.0504382
415	495K23	23	3	1.34333	0.0585947	4.36188	0.424915	0.062279	495K23	0.424915	0.062279
272	RP11-187e23	24	3	1.34	0.151327	11.2931	0.415854	0.167764	RP11-187e23	0.415854	0.167764
416	24H17	25	3	0.88	0.0264575	3.00654	-0.184864	0.0437058	24H17	-0.184864	0.0437058
330	10M21	25.1	1	0.965	0.0777817	8.06028	-0.0537462	0.116411	10M21	-0.0537462	0.116411
273	22C22	26	3	1.15333	0.117189	10.1609	0.200648	0.15089	22C22	0.200648	0.15089
417	138D23	27	3	0.786667	0.057735	7.3392	-0.348847	0.108327	138D23	-0.348847	0.108327
274	576O3	28	3	0.963333	0.0450925	4.68088	-0.0549442	0.0674116	576O3	-0.0549442	0.0674116
418	346A3	29	3	0.89	0.141774	15.9297	-0.1811	0.240543	346A3	-0.1811	0.240543
275	531B22	30	3	0.966667	0.0351188	3.63298	-0.0495469	0.0525731	531B22	-0.0495469	0.0525731
276	631G24	31	3	1.08667	0.0152753	1.4057	0.119814	0.0203258	631G24	0.119814	0.0203258
7	520F22	32	3	1.15333	0.0650641	5.64139	0.204281	0.0813088	520F22	0.204281	0.0813088
8	51P14	33	3	0.93	0.15	16.129	-0.117373	0.234999	51P14	-0.117373	0.234999
9	562L19	34	3	1.20667	0.172434	14.2901	0.260839	0.211901	562L19	0.260839	0.211901
10	248N6	35	3	0.906667	0.0251661	2.77567	-0.141728	0.0401645	248N6	-0.141728	0.0401645
11	521L15	36	3	0.813333	0.0351188	4.31789	-0.298975	0.0621473	521L15	-0.298975	0.0621473
12	338L17	37	3	0.806667	0.0404145	5.01006	-0.311187	0.0733881	338L17	-0.311187	0.0733881
277	45A9	38	3	1.05333	0.0208167	1.97627	0.0747731	0.0286369	45A9	0.0747731	0.0286369
278	157F14	39	3	1.01	0.0866025	8.57451	0.0109241	0.120928	157F14	0.0109241	0.120928
279	520F24	40	3	0.906667	0.0907377	10.0078	-0.146267	0.14649	520F24	-0.146267	0.14649
280	23B16	41	3	1.20667	0.144338	11.9617	0.263775	0.179433	23B16	0.263775	0.179433
281	321F21	42	3	0.933333	0.158219	16.9521	-0.114087	0.254137	321F21	-0.114087	0.254137
282	430K22	43	3	1.29333	0.0986577	7.62817	0.368209	0.112591	430K22	0.368209	0.112591
13	370A2	44	3	1.08667	0.126623	11.6524	0.113581	0.164175	370A2	0.113581	0.164175
14	411G9	45	3	0.903333	0.0416333	4.60885	-0.147679	0.0658797	411G9	-0.147679	0.0658797
15	264M20	46	3	0.973333	0.0493288	5.06803	-0.0402079	0.072157	264M20	-0.0402079	0.072157
136	459P23	47	3	0.98	0.0264575	2.69975	-0.0294939	0.0387033	459P23	-0.0294939	0.0387033
137	501G6	48	3	1.3	0.0608276	4.67905	0.377439	0.0684399	501G6	0.377439	0.0684399
138	459J23	49	3	0.675	0.0777817	11.5232	-0.571846	0.166614	459J23	-0.571846	0.166614
283	62J23	50	1						62J23
284	480O9	51	3	0.906667	0.0650641	7.17618	-0.143848	0.104017	480O9	-0.143848	0.104017
285	394C23	52	3	1.57	0.240416	15.3131	0.642257	0.221791	394C23	0.642257	0.221791
406	463I5	53	3	1.38333	0.15308	11.066	0.462013	0.164607	463I5	0.462013	0.164607
407	215G1	54	3	0.866667	0.0493288	5.69179	-0.208044	0.0834956	215G1	-0.208044	0.0834956
408	206H15	55	3	1.055	0.0212132	2.01073	0.0770972	0.0290107	206H15	0.0770972	0.0290107
184	99O6	56	3	1.21333	0.011547	0.951676	0.278932	0.0137679	99O6	0.278932	0.0137679
185	121J6	57	3	0.88	0.03	3.40909	-0.184984	0.0492042	121J6	-0.184984	0.0492042
186	286B9	58	3	1.26	0.130767	10.3783	0.328019	0.154537	286B9	0.328019	0.154537
187	452L13	59	1	1.29667	0.0665833	5.13496	0.373553	0.0734813	452L13	0.373553	0.0734813
188	457F14	60	3	0.986667	0.0493288	4.99954	-0.020591	0.0731842	457F14	-0.020591	0.0731842
189	280J7	61	3	1.28	0.19975	15.6055	0.343848	0.233449	280J7	0.343848	0.233449
454	335H23	62	3	1.2	0.0818535	6.82113	0.260756	0.0997345	335H23	0.260756	0.0997345
455	150L15	63	3	1.16333	0.0416333	3.5788	0.217655	0.0512557	150L15	0.217655	0.0512557
456	184L18	64	3	1.15667	0.0152753	1.32063	0.209889	0.0190931	184L18	0.209889	0.0190931
457	1G3	65	3	1.46333	0.061101	4.17547	0.548427	0.0598848	1G3	0.548427	0.0598848
458	77P3	66	3	1.28667	0.119304	9.2723	0.359348	0.137515	77P3	0.359348	0.137515
459	209P2	67	3	10.22	1.65463	16.1901	3.34381	0.234603	209P2	3.34381	0.234603
46	543G6	68	3	2.69	0.374032	13.9045	1.41773	0.209786	543G6	1.41773	0.209786
190	512J14	69	3	2.19333	0.223681	10.1982	1.12799	0.149954	512J14	1.12799	0.149954
47	360I23	70	3	1.11	0.141067	12.7088	0.142869	0.181995	360I23	0.142869	0.181995
191	393H6	71	3	1.30667	0.0750555	5.74405	0.384267	0.0843383	393H6	0.384267	0.0843383
48	76N21	72	3	1.70667	0.130512	7.64718	0.768297	0.112431	76N21	0.768297	0.112431
192	117N4	73	3	1.14	0.08544	7.49474	0.186301	0.109057	117N4	0.186301	0.109057
49	14B2	74	3	0.956667	0.0305505	3.19343	-0.0643992	0.045859	14B2	-0.0643992	0.045859
193	490B20	75	3	1.21667	0.0665833	5.4726	0.28151	0.0782759	490B20	0.28151	0.0782759
50	339I10	76	3	1.02	0.04	3.92157	0.027829	0.0566089	339I10	0.027829	0.0566089
194	335N6	77	3	1.09	0.069282	6.35615	0.122334	0.093512	335N6	0.122334	0.093512
51	11C5	78	3	1.17667	0.046188	3.92533	0.233975	0.0560171	11C5	0.233975	0.0560171
316	342J4	79	3	1.00333	0.113725	11.3347	-0.00122737	0.160513	342J4	-0.00122737	0.160513
460	555G22	80	3	0.976667	0.120968	12.3858	-0.0417863	0.184902	555G22	-0.0417863	0.184902
317	505F3	81	1	1.02333	0.149778	14.6362	0.0232707	0.206533	505F3	0.0232707	0.206533
461	263G23	82	3	1.16	0.0458258	3.9505	0.21338	0.0566745	263G23	0.21338	0.0566745
318	309H15	83	3	0.98	0.0793725	8.09924	-0.032228	0.114801	309H15	-0.032228	0.114801
462	30C8	84	3	0.9	0.0818535	9.09484	-0.156081	0.133674	30C8	-0.156081	0.133674
319	RP11-245E23	85	1						RP11-245E23
463	474L7	86	3	0.91	0.01	1.0989	-0.13612	0.0158545	474L7	-0.13612	0.0158545
320	552M6	87	3	0.826667	0.0585947	7.08806	-0.277102	0.104265	552M6	-0.277102	0.104265
321	13H5	88	3	0.886667	0.0776745	8.76029	-0.17733	0.129013	13H5	-0.17733	0.129013
52	157H4	89	1	1.05	0	0	0.0703893	0	157H4	0.0703893	0
53	285H4	90	1	0.865	0.0777817	8.99211	-0.21215	0.129904	285H4	-0.21215	0.129904
54	810G21	91	3	0.9	0.0655744	7.28604	-0.154591	0.106181	810G21	-0.154591	0.106181
55	452P23	92	3	0.66	0.043589	6.60439	-0.601615	0.097138	452P23	-0.601615	0.097138
56	512C24	93	3	0.836667	0.0862168	10.3048	-0.26231	0.147091	512C24	-0.26231	0.147091
57	RP11-285E18	94	3	0.81	0.01	1.23457	-0.304079	0.0178121	RP11-285E18	-0.304079	0.0178121
322	RP11-157E11	95	3	1.00667	0.140119	13.9191	0.000240389	0.201273	RP11-157E11	0.000240389	0.201273
323	488P11	96	1	0.705	0.0919239	13.0388	-0.510463	0.188647	488P11	-0.510463	0.188647
324	138N13	97	1						138N13
325	349J19	98	3	0.966667	0.080829	8.36162	-0.0523291	0.122165	349J19	-0.0523291	0.122165
326	132L12	99	3	1.12667	0.0723418	6.42087	0.170122	0.091076	132L12	0.170122	0.091076
327	159J2	100	3	0.843333	0.0404145	4.79224	-0.246939	0.0695953	159J2	-0.246939	0.0695953
58	182M20	101	3	1.06333	0.0288675	2.71481	0.0882357	0.0394832	182M20	0.0882357	0.0394832
59	173B14	102	3	0.693333	0.0152753	2.20316	-0.528611	0.0316813	173B14	-0.528611	0.0316813
60	29G8	103	3	0.98	0.034641	3.5348	-0.0297394	0.0504967	29G8	-0.0297394	0.0504967
328	122K21	104	1						122K21
329	RP11-332E3	105	3	0.946667	0.0986577	10.4216	-0.0841211	0.146552	RP11-332E3	-0.0841211	0.146552
181	MRV2	111	3	7.52667	0.257358	3.41929	2.91144	0.0498292	MRV2	2.91144	0.0498292
145	MRV2	112	3	6.84	0	0	2.77	0	MRV2	2.77	0

## Sheet: SN graph
Index	Name	ID	8518 LOG2 MEAN	8518 LOG2 SD			coordinates/1000	8518 LOG2 MEAN SN
139	468L10	1	0.0587402	0.103808	stats with MRV2		0	-0.143886
140	2A19	2	0.115102	0.122375			172.064	-0.0375443
141	318C5	3	0.188886	0.0253134	Mean	0.135437	189.578	0.101671
142	213F11	4	0.201488	0.0250932	Standard Error	0.0529559	276.897	0.12545
143	13B15	5	0.373674	0.0697163	Median	0.0725812	339.722	0.450329
144	261A1	6	0.265386	0.0846638	Mode	#N/A	479.277	0.246012
409	331L19	7	-0.416164	0.0700548	Standard Deviation	0.534828	578.048	-1.03993
410	211D10	8	0.688943	0.263255	Sample Variance	0.286041	684.735	1.04517
411	129M14	9	0.229534	0.068655	Kurtosis	18.8817	798.259	0.178365
412	1L24	10	0.385181	0.0553934	Skewness	3.656	856.465	0.472039
413	BAC11	11			Range	3.94542	910.516
414	229I7	12	0.201165	0.0449756	Minimum	-0.601615	1048.33	0.124839
145	326D19	13	0.133729	0.127127	Maximum	3.34381	1176.22	-0.00239812
2	505O16	14	0.174828	0.0807693	Sum	13.8146	1261.03	0.0751478
146	223F20	15	0.290484	0.136021	Count	102	1350.34	0.293365
3	rp11-424e21	16	-0.383018	0.158976			1441.96	-0.977392
147	298H15	17	0.0083193	0.0742944			1529.14	-0.23902
4	390J12	18	0.0409271	0.0867123			1653.68	-0.177496
148	37K18	19	0.0126552	0.0858183			1738.22	-0.230839
5	111B1	20	-0.547027	0.144183			1780.12	-1.28684
149	335P18	21	0.43533	0.330497			1862.96	0.566661
6	109K20	22	0.128149	0.0504382			2010.03	-0.012926
415	495K23	23	0.424915	0.062279			2101.6	0.547009
272	RP11-187e23	24	0.415854	0.167764			2212.62	0.529913
416	24H17	25	-0.184864	0.0437058			2288.26	-0.603516
330	10M21	25.1	-0.0537462	0.116411			2355.34	-0.356125
273	22C22	26	0.200648	0.15089			2315.61	0.123864
417	138D23	27	-0.348847	0.108327			2494.69	-0.912918
274	576O3	28	-0.0549442	0.0674116			2646.83	-0.358385
418	346A3	29	-0.1811	0.240543			2750.66	-0.596414
275	531B22	30	-0.0495469	0.0525731			2826.02	-0.348202
276	631G24	31	0.119814	0.0203258			2953.83	-0.0286525
7	520F22	32	0.204281	0.0813088			3111.13	0.130719
8	51P14	33	-0.117373	0.234999			3194.47	-0.476176
9	562L19	34	0.260839	0.211901			3247.64	0.237431
10	248N6	35	-0.141728	0.0401645			3369.68	-0.522128
11	521L15	36	-0.298975	0.0621473			3489.22	-0.818821
12	338L17	37	-0.311187	0.0733881			3559.8	-0.841863
277	45A9	38	0.0747731	0.0286369			3453.39	-0.113636
278	157F14	39	0.0109241	0.120928			3654.02	-0.234105
279	520F24	40	-0.146267	0.14649			3795.48	-0.530692
280	23B16	41	0.263775	0.179433			3928.04	0.242972
281	321F21	42	-0.114087	0.254137			4021.63	-0.469976
282	430K22	43	0.368209	0.112591			4150.65	0.440017
13	370A2	44	0.113581	0.164175			4264.91	-0.0404137
14	411G9	45	-0.147679	0.0658797			4361.63	-0.533356
15	264M20	46	-0.0402079	0.072157			4501.08	-0.330581
136	459P23	47	-0.0294939	0.0387033			4616.23	-0.310366
137	501G6	48	0.377439	0.0684399			4738.32	0.457432
138	459J23	49	-0.571846	0.166614			4899.18	-1.33367
283	62J23	50					4996.82
284	480O9	51	-0.143848	0.104017			5043.48	-0.526128
285	394C23	52	0.642257	0.221791			5167.69	0.957089
406	463I5	53	0.462013	0.164607			5303.45	0.617005
407	215G1	54	-0.208044	0.0834956			5354.9	-0.647253
408	206H15	55	0.0770972	0.0290107			5420.6	-0.109251
184	99O6	56	0.278932	0.0137679			5529.7	0.27157
185	121J6	57	-0.184984	0.0492042			5659.97	-0.603743
186	286B9	58	0.328019	0.154537			5795.66	0.364187
187	452L13	59	0.373553	0.0734813			5898.43	0.450101
188	457F14	60	-0.020591	0.0731842			6024.6	-0.293568
189	280J7	61	0.343848	0.233449			6164.05	0.394052
454	335H23	62	0.260756	0.0997345			6227.86	0.237276
455	150L15	63	0.217655	0.0512557			6280.08	0.155952
456	184L18	64	0.209889	0.0190931			6391.04	0.1413
457	1G3	65	0.548427	0.0598848			6523.98	0.78005
458	77P3	66	0.359348	0.137515			6650.02	0.423297
459	209P2	67	3.34381	0.234603			6765.98	6.05435
46	543G6	68	1.41773	0.209786			6829.89	2.42025
190	512J14	69	1.12799	0.149954			6906.39	1.87357
47	360I23	70	0.142869	0.181995			7069.6	0.0148462
191	393H6	71	0.384267	0.0843383			7209.2	0.470314
48	76N21	72	0.768297	0.112431			7338.83	1.1949
192	117N4	73	0.186301	0.109057			7494.63	0.0967952
49	14B2	74	-0.0643992	0.045859			7655.38	-0.376225
193	490B20	75	0.28151	0.0782759			7750.48	0.276434
50	339I10	76	0.027829	0.0566089			7850.32	-0.202209
194	335N6	77	0.122334	0.093512			7993.19	-0.0238988
51	11C5	78	0.233975	0.0560171			8132.79	0.186746
316	342J4	79	-0.00122737	0.160513			8251.77	-0.257033
460	555G22	80	-0.0417863	0.184902			8363.44	-0.333559
317	505F3	81	0.0232707	0.206533			8540.92	-0.21081
461	263G23	82	0.21338	0.0566745			8640.86	0.147887
318	309H15	83	-0.032228	0.114801			8681.15	-0.315525
462	30C8	84	-0.156081	0.133674			8935.17	-0.54921
319	RP11-245E23	85					8995.47
463	474L7	86	-0.13612	0.0158545			9124.12	-0.511546
320	552M6	87	-0.277102	0.104265			9275.63	-0.777551
321	13H5	88	-0.17733	0.129013			9338.53	-0.589302
52	157H4	89	0.0703893	0			9415.25	-0.121907
53	285H4	90	-0.21215	0.129904			9544.81	-0.655
54	810G21	91	-0.154591	0.106181			9668.24	-0.546397
55	452P23	92	-0.601615	0.097138			9801.39	-1.38984
56	512C24	93	-0.26231	0.147091			9945.39	-0.749642
57	RP11-285E18	94	-0.304079	0.0178121			10080.4	-0.828452
322	RP11-157E11	95	0.000240389	0.201273			10222.8	-0.254263
323	488P11	96	-0.510463	0.188647			10327.7	-1.21785
324	138N13	97					10419.1
325	349J19	98	-0.0523291	0.122165			10522.7	-0.353451
326	132L12	99	0.170122	0.091076			10628.8	0.0662682
327	159J2	100	-0.246939	0.0695953			10783.6	-0.72064
58	182M20	101	0.0882357	0.0394832			10929.4	-0.0882346
59	173B14	102	-0.528611	0.0316813			11087.6	-1.2521
60	29G8	103	-0.0297394	0.0504967			11248.8	-0.310829
328	122K21	104					11321
329	RP11-332E3	105	-0.0841211	0.146552			11398.7	-0.413436
181	MRV2	111	2.91144	0.0498292			11500	2.91144
145	MRV2	115	2.77	0			11550	2.77
