# Supplementary material for: Independent centromere formation in a capricious, gene-free domain of chromosome 13q21 in Old World monkeys and pigs
Source: Genome Biol. 2006 Oct 13;7(10):R91. doi: 10.1186/gb-2006-7-10-r91 (PMC1794570; doi:10.1186/gb-2006-7-10-r91)
Supplement: Additional data file 12 — Primary data for three independent CenpC ChIP on a CHIP experiments and combined data for the three biological replicates for the cell line containing the ring13q21 neocentric chromosome (cell line Ring A) [file gb-2006-7-10-r91-S12.xls]

## Sheet: IP#2
Index	Name	ID	LOG2 Mean RINGA IP#2	LOG2 SD RINGA IP#2			LOG2 Mean RINGA IP#2 SN	coordinates/1000	LOG2 Mean RINGA IP#2 SN
139	468L10	1	-0.484867	0.0713675	stats with MRV2		-0.956517	0	-0.956517
140	2A19	2	0.0673158	0.271033			0.179662	172.064	0.179662
141	318C5	3	-0.89485	0.158031	Mean	-0.021834	-1.8001	189.578	-1.8001
142	213F11	4	-0.748402	0.122281	Standard Error	0.0486225	-1.49877	276.897	-1.49877
143	13B15	5	-0.504377	0.363325	Median	-0.00663391	-0.996661	339.722	-0.996661
144	261A1	6	0	0	Mode	#N/A	0.0411523	479.277	0.0411523
409	331L19	7	-0.27509	0.163333	Standard Deviation	0.486225	-0.524878	578.048	-0.524878
410	211D10	8	-0.180679	0.174474	Sample Variance	0.236414	-0.330616	684.735	-0.330616
411	129M14	9	-0.492916	0.154219	Kurtosis	4.90099	-0.973078	798.259	-0.973078
412	1L24	10	-0.68966	0	Skewness	1.08055	-1.3779	856.465	-1.3779
413	BAC11	11	-0.12646	0.413105	Range	3.35022	-0.219053	910.516	-0.219053
414	229I7	12	0.0496195	0.173507	Minimum	-1.14668	0.14325	1048.33	0.14325
145	326D19	13	-0.543584	0.0741239	Maximum	2.20354	-1.07733	1176.22	-1.07733
2	505O16	14	-0.367195	0.194324	Sum	-2.1834	-0.714394	1261.03	-0.714394
146	223F20	15	-0.725042	0.0168622	Count	100	-1.4507	1350.34	-1.4507
3	rp11-424e21	16	-0.157443	0.213674			-0.282805	1441.96	-0.282805
147	298H15	17	-0.164168	0.0785315			-0.296642	1529.14	-0.296642
4	390J12	18	-0.717982	0.167612			-1.43618	1653.68	-1.43618
148	37K18	19	-0.293382	0.233904			-0.562515	1738.22	-0.562515
5	111B1	20	-0.917116	0.0712059			-1.84592	1780.12	-1.84592
149	335P18	21	-0.180632	0.355578			-0.330518	1862.96	-0.330518
6	109K20	22	0.228232	0.102186			0.510766	2010.03	0.510766
415	495K23	23	-0.214769	0.283223			-0.400758	2101.6	-0.400758
272	RP11-187e23	24	0.162539	0.0644542			0.375595	2212.62	0.375595
416	24H17	25	0.230461	0.0256963			0.515351	2288.26	0.515351
330	10M21	25.1	-0.22949	0.262403			-0.43105	2355.34	-0.43105
273	22C22	26	0.463278	0.377725			0.994399	2315.61	0.994399
417	138D23	27	0.566612	0.0977145			1.20702	2494.69	1.20702
274	576O3	28	0.474912	0.0273369			1.01834	2646.83	1.01834
418	346A3	29	-0.0975459	0.11642			-0.15956	2750.66	-0.15956
275	531B22	30	0.381749	0.133374			0.826644	2826.02	0.826644
276	631G24	31	0.163665	0.13441			0.377912	2953.83	0.377912
7	520F22	32	-0.116672	0.171473			-0.198913	3111.13	-0.198913
8	51P14	33	-0.0367311	0.369419			-0.034426	3194.47	-0.034426
9	562L19	34	0.076254	0.212492			0.198053	3247.64	0.198053
10	248N6	35	-0.213082	0.170335			-0.397289	3369.68	-0.397289
11	521L15	36	-0.349602	0.200818			-0.678194	3489.22	-0.678194
12	338L17	37	-0.00870853	0.0923369			0.0232335	3559.8	0.0232335
277	45A9	38	-0.112589	0.18281			-0.190512	3453.39	-0.190512
278	157F14	39	-0.0514378	0.104493			-0.0646867	3654.02	-0.0646867
279	520F24	40	0.201303	0.191451			0.455355	3795.48	0.455355
280	23B16	41	1.7002	0.0318797			3.53951	3928.04	3.53951
281	321F21	42	0.0912826	0.166505			0.228976	4021.63	0.228976
282	430K22	43	0.178562	0.0938809			0.408563	4150.65	0.408563
13	370A2	44	-0.479012	0.336279			-0.94447	4264.91	-0.94447
14	411G9	45	-0.223802	0.051187			-0.419345	4361.63	-0.419345
15	264M20	46	-0.175169	0.366612			-0.319278	4501.08	-0.319278
136	459P23	47	-0.120334	0.257832			-0.206448	4616.23	-0.206448
137	501G6	48	-0.745596	0.328638			-1.493	4738.32	-1.493
138	459J23	49						4899.18
283	62J23	50						4996.82
284	480O9	51	0.283709	0.177176			0.624915	5043.48	0.624915
285	394C23	52	0.48125	0.0562961			1.03138	5167.69	1.03138
406	463I5	53	0.272891	0.411574			0.602657	5303.45	0.602657
407	215G1	54	-0.201485	0.0497703			-0.373426	5354.9	-0.373426
408	206H15	55	0.256947	0.187552			0.569851	5420.6	0.569851
184	99O6	56	-0.544456	0.312237			-1.07913	5529.7	-1.07913
185	121J6	57	0.321711	0.0306979			0.703109	5659.97	0.703109
186	286B9	58	-0.617521	0.121477			-1.22947	5795.66	-1.22947
187	452L13	59	-1.10095	0.0782951			-2.22417	5898.43	-2.22417
188	457F14	60	-0.0981636	0.244922			-0.160831	6024.6	-0.160831
189	280J7	61	-0.0045593	0.139656			0.031771	6164.05	0.031771
454	335H23	62	0.0211879	0.330123			0.0847488	6227.86	0.0847488
455	150L15	63	-0.0643992	0.045859			-0.0913563	6280.08	-0.0913563
456	184L18	64	0.07167	0.22867			0.188621	6391.04	0.188621
457	1G3	65	-0.428739	0.0597105			-0.841026	6523.98	-0.841026
458	77P3	66	-0.0607824	0.089909			-0.0839145	6650.02	-0.0839145
459	209P2	67						6765.98
46	543G6	68	0.638767	0.372538			1.35549	6829.89	1.35549
190	512J14	69	0.188549	0.196832			0.429112	6906.39	0.429112
47	360I23	70	-0.349967	0.064999			-0.678945	7069.6	-0.678945
191	393H6	71	-0.221142	0.201688			-0.413873	7209.2	-0.413873
48	76N21	72						7338.83
192	117N4	73	-0.41081	0.0971809			-0.804136	7494.63	-0.804136
49	14B2	74	0.267025	0.401694			0.590587	7655.38	0.590587
193	490B20	75	-0.336315	0.100022			-0.650853	7750.48	-0.650853
50	339I10	76	0.453411	0.25648			0.974096	7850.32	0.974096
194	335N6	77	-1.14668	0.247839			-2.31827	7993.19	-2.31827
51	11C5	78	-0.128502	0.19027			-0.223256	8132.79	-0.223256
316	342J4	79	1.05348	0.279287			2.2088	8251.77	2.2088
460	555G22	80	0.166632	0.0706402			0.384017	8363.44	0.384017
317	505F3	81	0.0812169	0.177672			0.208265	8540.92	0.208265
461	263G23	82	0.00725466	0.100346			0.0560795	8640.86	0.0560795
318	309H15	83	0.327126	0.056915			0.714251	8681.15	0.714251
462	30C8	84	0.407367	0.218933			0.879356	8935.17	0.879356
319	RP11-245E23	85	0.318967	0.130757			0.697464	8995.47	0.697464
463	474L7	86	0.143154	0.114393			0.335707	9124.12	0.335707
320	552M6	87	0.259282	0.127819			0.574655	9275.63	0.574655
321	13H5	88	0.272462	0.104422			0.601775	9338.53	0.601775
52	157H4	89	-0.402074	0.188455			-0.786161	9415.25	-0.786161
53	285H4	90						9544.81
54	810G21	91	0.105799	0.151352			0.258845	9668.24	0.258845
55	452P23	92	0.538773	0.129429			1.14974	9801.39	1.14974
56	512C24	93						9945.39
57	RP11-285E18	94	0.187876	0.313139			0.427728	10080.4	0.427728
322	RP11-157E11	95	0.159467	0.188414			0.369275	10222.8	0.369275
323	488P11	96	0.446307	0.366816			0.959478	10327.7	0.959478
324	138N13	97	-0.469568	0.198525			-0.925037	10419.1	-0.925037
325	349J19	98	0.443656	0.122359			0.954025	10522.7	0.954025
326	132L12	99	0.262935	0.0207382			0.58217	10628.8	0.58217
327	159J2	100	0.0103036	0.133173			0.0623532	10783.6	0.0623532
58	182M20	101	-0.0755033	0.271797			-0.114204	10929.4	-0.114204
59	173B14	102	0.254417	0.0499758			0.564645	11087.6	0.564645
60	29G8	103	0.0167556	0.261457			0.0756287	11248.8	0.0756287
328	122K21	104						11321
329	RP11-332E3	105	0.156726	0.103363			0.363633	11398.7	0.363633
181	MRV2	111	2.20354	0.0841372			4.57519	11500	4.57519
451	MRV2	112	2.71595	0.158214			5.62952	11550	5.62952

## Sheet: IP#3
Index	Name	ID	LOG2 Mean RINGA IP#3	LOG2 SD RINGA IP#3			coordinates/1000	LOG2 Mean RINGA IP#3 SN
139	468L10	1	0.0646957	0.0691098	stats with MRV2		0	-0.392714
140	2A19	2	0.245321	0.273047			172.064	0.0954631
141	318C5	3	-0.134995	0.248685	Mean	0.205863	189.578	-0.932419
142	213F11	4	0.150097	0.0446325	Standard Error	0.0366414	276.897	-0.161901
143	13B15	5	-0.224936	0.28862	Median	0.169326	339.722	-1.1755
144	261A1	6	0.435151	0.193697	Mode	#N/A	479.277	0.608516
409	331L19	7	0.490484	0.0886534	Standard Deviation	0.37006	578.048	0.758065
410	211D10	8	0.394218	0.0698467	Sample Variance	0.136944	684.735	0.497885
411	129M14	9	0.0143553	0	Kurtosis	19.6269	798.259	-0.528769
412	1L24	10	0.211553	0.172357	Skewness	3.33344	856.465	0.00419836
413	BAC11	11	0.444955	0.096638	Range	3.218	910.516	0.635014
414	229I7	12	-0.246252	0.0429405	Minimum	-0.590159	1048.33	-1.23311
145	326D19	13	-0.00780938	0.114483	Maximum	2.62784	1176.22	-0.588674
2	505O16	14	0.243053	0.128334	Sum	20.998	1261.03	0.0893336
146	223F20	15	0.233326	0.239491	Count	102	1350.34	0.0630432
3	rp11-424e21	16	0.0985164	0.18473	Mean=0.21		1441.96	-0.301307
147	298H15	17	0.167697	0.0195777	SD=0.37		1529.14	-0.114331
4	390J12	18	-0.16494	0.0980503			1653.68	-1.01335
148	37K18	19	0.353445	0.108368			1738.22	0.387688
5	111B1	20	0.109545	0.0802427			1780.12	-0.271501
149	335P18	21	-0.590159	0.151285			1862.96	-2.16259
6	109K20	22	-0.0799633	0.0623883			2010.03	-0.783684
415	495K23	23	0.0175304	0.151035			2101.6	-0.520188
272	RP11-187e23	24	0.451661	0.162425			2212.62	0.653137
416	24H17	25	-0.115552	0.0455272			2288.26	-0.879872
330	10M21	25.1	-0.14764	0.0649409			2355.34	-0.966595
273	22C22	26	0.267847	0.259971			2315.61	0.156343
417	138D23	27	-0.102044	0.103664			2494.69	-0.843361
274	576O3	28	0.315727	0.165756			2646.83	0.285748
418	346A3	29	-0.136294	0.0317133			2750.66	-0.935929
275	531B22	30	0.436456	0.016256			2826.02	0.612044
276	631G24	31	0.454608	0.271242			2953.83	0.661102
7	520F22	32	0.411317	0.0216965			3111.13	0.544101
8	51P14	33	-0.173589	0.350314			3194.47	-1.03673
9	562L19	34	0.266495	0.26318			3247.64	0.152689
10	248N6	35	0.219442	0.113403			3369.68	0.0255187
11	521L15	36	0.267998	0.173427			3489.22	0.156751
12	338L17	37	-0.0547809	0.0618096			3559.8	-0.715624
277	45A9	38	0.221519	0.359705			3453.39	0.0311312
278	157F14	39	0.293755	0.147147			3654.02	0.226366
279	520F24	40	0.378773	0.121112			3795.48	0.456144
280	23B16	41	1.70193	0.158515			3928.04	4.03224
281	321F21	42	0.411237	0.0285645			4021.63	0.543884
282	430K22	43	0.319524	0.102697			4150.65	0.296011
13	370A2	44	0.118901	0.0663563			4264.91	-0.246214
14	411G9	45	0.241405	0.0792471			4361.63	0.0848772
15	264M20	46	0.170955	0.310811			4501.08	-0.105528
136	459P23	47	0.139944	0.255096			4616.23	-0.18934
137	501G6	48	0.262935	0.0207382			4738.32	0.143067
138	459J23	49	0.40507	0.205135			4899.18	0.527217
283	62J23	50					4996.82
284	480O9	51	0.264885	0.0962822			5043.48	0.148338
285	394C23	52	0.494508	0.0716895			5167.69	0.768942
406	463I5	53	0.0974054	0.200678			5303.45	-0.30431
407	215G1	54	-0.32246	0.0481144			5354.9	-1.43908
408	206H15	55	0.0688627	0.16432			5420.6	-0.381452
184	99O6	56	0.064223	0.16172			5529.7	-0.393992
185	121J6	57	-0.190675	0.0579918			5659.97	-1.08291
186	286B9	58	0.149807	0.0572885			5795.66	-0.162684
187	452L13	59	0.360301	0.175583			5898.43	0.406219
188	457F14	60	-0.0217076	0.101259			6024.6	-0.626237
189	280J7	61	0.221251	0.204246			6164.05	0.0304078
454	335H23	62	-0.0227189	0.11983			6227.86	-0.62897
455	150L15	63	0.19316	0.0192359			6280.08	-0.0455123
456	184L18	64	0.133032	0.0201401			6391.04	-0.208023
457	1G3	65	0.0868358	0.087759			6523.98	-0.332876
458	77P3	66	0.330524	0.382793			6650.02	0.32574
459	209P2	67	0.74	0.36			6765.98	1.43243
46	543G6	68	0.0764486	0.0677118			6829.89	-0.36095
190	512J14	69	-0.0846685	0.0469765			6906.39	-0.796401
47	360I23	70	0.771525	0.119451			7069.6	1.51764
191	393H6	71	0.0543072	0.0988679			7209.2	-0.420791
48	76N21	72	0.0384057	0.285653			7338.83	-0.463768
192	117N4	73	0.208342	0.0844898			7494.63	-0.00447992
49	14B2	74	-0.161191	0.128719			7655.38	-1.00322
193	490B20	75	0.143154	0.114393			7750.48	-0.180666
50	339I10	76	-0.223802	0.051187			7850.32	-1.17244
194	335N6	77	0.397881	0.357132			7993.19	0.507787
51	11C5	78	-0.0109192	0.0739005			8132.79	-0.597079
316	342J4	79	0.129663	0.226926			8251.77	-0.217126
460	555G22	80	0.157675	0.0807888			8363.44	-0.14142
317	505F3	81	0.751869	0.308066			8540.92	1.46451
461	263G23	82	0.114138	0.0757741			8640.86	-0.259088
318	309H15	83	0.282728	0.0299064			8681.15	0.196561
462	30C8	84	-0.127542	0.0938353			8935.17	-0.912276
319	RP11-245E23	85					8995.47
463	474L7	86	-0.152954	0.0641673			9124.12	-0.980957
320	552M6	87	0.385926	0.124778			9275.63	0.475476
321	13H5	88	0.384745	0.0701414			9338.53	0.472285
52	157H4	89	0.373328	0.173053			9415.25	0.441428
53	285H4	90					9544.81
54	810G21	91	0.119633	0.196211			9668.24	-0.244236
55	452P23	92	0.00909005	0.0464643			9801.39	-0.543
56	512C24	93	0.491072	0.339568			9945.39	0.759655
57	RP11-285E18	94	0.00839019	0.0718473			10080.4	-0.544891
322	RP11-157E11	95	0.347308	0.149613			10222.8	0.371104
323	488P11	96	0.30136	0.375624			10327.7	0.24692
324	138N13	97					10419.1
325	349J19	98	0.323786	0.201816			10522.7	0.30753
326	132L12	99	0.42501	0.0590769			10628.8	0.581109
327	159J2	100	0.101706	0.0412581			10783.6	-0.292686
58	182M20	101	0.250928	0.0121238			10929.4	0.110615
59	173B14	102	0.131679	0.0790275			11087.6	-0.211679
60	29G8	103	0.031806	0.364316			11248.8	-0.481605
328	122K21	104					11321
329	RP11-332E3	105	0.419615	0.292456			11398.7	0.566527
181	MRV2	111	2.62784	0.151554			11500	6.53471
451	MRV2	112	2.68296	0.119706			11550	6.68367

## Sheet: IP#5
Index	Name	ID	coordinates/1000	LOG2 Mean RINGA IP#5	LOG2 SD RINGA IP#5			coordinates/1000	LOG2 Mean RINGA IP#5 SN
139	468L10	1	0	-0.435194	0.0585237	stats with MRV2		0	-0.828072
140	2A19	2	172.064	-0.249199	0.121178			172.064	-0.432338
141	318C5	3	189.578	-0.19548	0.0191489	Mean	-0.0462609	189.578	-0.318043
142	213F11	4	276.897	-0.115433	0.0392279	Standard Error	0.0467423	276.897	-0.147729
143	13B15	5	339.722	0.0562748	0.0364833	Median	-0.115323	339.722	0.217606
144	261A1	6	479.277	0.535229	0.0597361	Mode	#N/A	479.277	1.23666
409	331L19	7	578.048	0.00933065	0.0333221	Standard Deviation	0.478966	578.048	0.117725
410	211D10	8	684.735	0.831673	0.247454	Sample Variance	0.229408	684.735	1.86739
411	129M14	9	798.259	0.655567	0.137048	Kurtosis	1.66541	798.259	1.4927
412	1L24	10	856.465	0.689777	0.034073	Skewness	0.861356	856.465	1.56548
413	BAC11	11	910.516	0.960737	0.125714	Range	2.77983	910.516	2.14199
414	229I7	12	1048.33	0.0702148	0.0274836	Minimum	-0.925096	1048.33	0.247266
145	326D19	13	1176.22	-0.234936	0.045261	Maximum	1.85473	1176.22	-0.401992
2	505O16	14	1261.03	0.300156	0.243804	Sum	-4.85739	1261.03	0.736502
146	223F20	15	1350.34	-0.275861	0.0735136	Count	105	1350.34	-0.489067
3	rp11-424e21	16	1441.96	-0.733826	0.144327			1441.96	-1.46346
147	298H15	17	1529.14	-0.219634	0.094337	Mean=-0.046		1529.14	-0.369434
4	390J12	18	1653.68	-0.380615	0.124368	SD=0.47		1653.68	-0.711946
148	37K18	19	1738.22	-0.544884	0.1052			1738.22	-1.06146
5	111B1	20	1780.12	-0.659488	0.0477734			1780.12	-1.30529
149	335P18	21	1862.96	-0.754376	0.0749528			1862.96	-1.50718
6	109K20	22	2010.03	-0.335261	0.0740165			2010.03	-0.615448
415	495K23	23	2101.6	0.359755	0.128749			2101.6	0.863309
272	RP11-187e23	24	2212.62	0.551442	0.068915			2212.62	1.27115
416	24H17	25	2288.26	-0.0443044	0.0396217			2288.26	0.00360762
330	10M21	25.1	2355.34	0.759624	0.0324532			2355.34	1.71409
273	22C22	26	2315.61	0.381171	0.0670288			2315.61	0.908875
417	138D23	27	2494.69	-0.0599798	0.068411			2494.69	-0.0297443
274	576O3	28	2646.83	0.464493	0.0275341			2646.83	1.08615
418	346A3	29	2750.66	0.0237378	0.0217288			2750.66	0.148378
275	531B22	30	2826.02	0.502204	0.0358348			2826.02	1.16639
276	631G24	31	2953.83	0.380934	0.0744361			2953.83	0.908371
7	520F22	32	3111.13	-0.132578	0.0885668			3111.13	-0.184208
8	51P14	33	3194.47	-0.392654	0.114302			3194.47	-0.737563
9	562L19	34	3247.64	0.239152	0.289338			3247.64	0.606706
10	248N6	35	3369.68	-0.423618	0.0971933			3369.68	-0.803444
11	521L15	36	3489.22	-0.621944	0.0444064			3489.22	-1.22541
12	338L17	37	3559.8	-0.871957	0.0545133			3559.8	-1.75736
277	45A9	38	3453.39	0.0220118	0.0886085			3453.39	0.144706
278	157F14	39	3654.02	0.153711	0.0712744			3654.02	0.424917
279	520F24	40	3795.48	0.325244	0.0475987			3795.48	0.789881
280	23B16	41	3928.04	1.85473	0.0737292			3928.04	4.04411
281	321F21	42	4021.63	-0.0894295	0.0264448			4021.63	-0.0924032
282	430K22	43	4150.65	0.170523	0.0812032			4150.65	0.460687
13	370A2	44	4264.91	-0.235322	0.0607367			4264.91	-0.402813
14	411G9	45	4361.63	-0.281621	0.0712988			4361.63	-0.501321
15	264M20	46	4501.08	-0.390629	0.066211			4501.08	-0.733254
136	459P23	47	4616.23	-0.925096	0.015866			4616.23	-1.87042
137	501G6	48	4738.32	-0.203208	0.0990526			4738.32	-0.334484
138	459J23	49	4899.18	-0.376462	0.224676			4899.18	-0.70311
283	62J23	50	4996.82					4996.82
284	480O9	51	5043.48	0.0313345	0.0916422			5043.48	0.164542
285	394C23	52	5167.69	-0.217331	0.217202			5167.69	-0.364535
406	463I5	53	5303.45	0.369501	0.0834247			5303.45	0.884046
407	215G1	54	5354.9	0.123848	0.0454444			5354.9	0.361379
408	206H15	55	5420.6	-0.143265	0.275559			5420.6	-0.206946
184	99O6	56	5529.7	-0.287149	0.0602388			5529.7	-0.513083
185	121J6	57	5659.97	-0.535433	0.0209103			5659.97	-1.04135
186	286B9	58	5795.66	-0.217785	0.028891			5795.66	-0.3655
187	452L13	59	5898.43	0.165795	0.154449			5898.43	0.450628
188	457F14	60	6024.6	-0.564344	0.0608256			6024.6	-1.10286
189	280J7	61	6164.05	-0.346896	0.0557187			6164.05	-0.640203
454	335H23	62	6227.86	0.0562696	0.0369372			6227.86	0.217595
455	150L15	63	6280.08	0.102084	0.00774834			6280.08	0.315073
456	184L18	64	6391.04	0.238752	0.0122266			6391.04	0.605856
457	1G3	65	6523.98	0.449764	0.0625609			6523.98	1.05482
458	77P3	66	6650.02	0.563177	0.19448			6650.02	1.29612
459	209P2	67	6765.98	0.0475909	0.108523			6765.98	0.19913
46	543G6	68	6829.89	-0.571608	0.0659707			6829.89	-1.11831
190	512J14	69	6906.39	-0.497766	0.126888			6906.39	-0.961203
47	360I23	70	7069.6	0.0356067	0.00995266			7069.6	0.173631
191	393H6	71	7209.2	-0.307611	0.125028			7209.2	-0.55662
48	76N21	72	7338.83	0.0949565	0.260455			7338.83	0.299907
192	117N4	73	7494.63	-0.0741616	0.0264448			7494.63	-0.0599183
49	14B2	74	7655.38	-0.593225	0.0669738			7655.38	-1.16431
193	490B20	75	7750.48	-0.415629	0.0504787			7750.48	-0.786446
50	339I10	76	7850.32	-0.422985	0.0815006			7850.32	-0.802096
194	335N6	77	7993.19	-0.554153	0.291336			7993.19	-1.08118
51	11C5	78	8132.79	-0.396518	0.0506701			8132.79	-0.745784
316	342J4	79	8251.77	0.230625	0.132097			8251.77	0.588563
460	555G22	80	8363.44	0.0471094	0.0291937			8363.44	0.198105
317	505F3	81	8540.92	0.528708	0.358787			8540.92	1.22278
461	263G23	82	8640.86	-0.0692814	0.037996			8640.86	-0.049535
318	309H15	83	8681.15	0.0955955	0.092894			8681.15	0.301267
462	30C8	84	8935.17	-0.246657	0.0599401			8935.17	-0.426929
319	RP11-245E23	85	8995.47	0.444347	0.343249			8995.47	1.04329
463	474L7	86	9124.12	-0.223216	0.0097421			9124.12	-0.377055
320	552M6	87	9275.63	-0.115323	0.0326897			9275.63	-0.147495
321	13H5	88	9338.53	-0.125607	0.0181081			9338.53	-0.169376
52	157H4	89	9415.25	-0.185716	0.0745909			9415.25	-0.297269
53	285H4	90	9544.81	-0.55049	0.164171			9544.81	-1.07338
54	810G21	91	9668.24	-0.604902	0.153663			9668.24	-1.18915
55	452P23	92	9801.39	-0.881117	0.0665733			9801.39	-1.77684
56	512C24	93	9945.39	-0.749089	0.0171456			9945.39	-1.49593
57	RP11-285E18	94	10080.4	-0.637348	0.0656198			10080.4	-1.25819
322	RP11-157E11	95	10222.8	0.246386	0.141189			10222.8	0.622097
323	488P11	96	10327.7	0.528128	0.252392			10327.7	1.22155
324	138N13	97	10419.1	0.503875	0.317287			10419.1	1.16995
325	349J19	98	10522.7	-0.0590513	0.0261678			10522.7	-0.0277688
326	132L12	99	10628.8	0.495241	0.0442393			10628.8	1.15158
327	159J2	100	10783.6	0.446463	0.053959			10783.6	1.04779
58	182M20	101	10929.4	-0.421835	0.0399907			10929.4	-0.799648
59	173B14	102	11087.6	-0.415037	7.45058e-09			11087.6	-0.785186
60	29G8	103	11248.8	-0.598186	0.162866			11248.8	-1.17486
328	122K21	104	11321					11321
329	RP11-332E3	105	11398.7	-0.159133	0.0872091			11398.7	-0.240708
181	MRV2	111	11500	1.37059	0.135593			11500	3.01402
451	MRV2	112	11550	1.93672	0.117142			11550	4.21854

## Sheet: stats
Index	Name	ID	coordinates/1000	LOG2 Mean RINGA IP#2 SN	LOG2 Mean RINGA IP#3 SN	LOG2 Mean RINGA IP#5 SN	RingA CenpC Biol MEAN	RingA CenpC Biol SD	RingA CenpC Biol SE		coordinates/1000	RingA CenpC Biol MEAN	RingA CenpC Biol SE
139	468L10	1	0	-0.956517	-0.392714	-0.828072	-0.725768	0.295496	0.170807		0	-0.725768	0.170807
140	2A19	2	172.064	0.179662	0.0954631	-0.432338	-0.0524042	0.331715	0.191743		172.064	-0.0524042	0.191743
141	318C5	3	189.578	-1.8001	-0.932419	-0.318043	-1.01685	0.744629	0.430421		189.578	-1.01685	0.430421
142	213F11	4	276.897	-1.49877	-0.161901	-0.147729	-0.6028	0.775964	0.448534		276.897	-0.6028	0.448534
143	13B15	5	339.722	-0.996661	-1.1755	0.217606	-0.651519	0.757977	0.438137		339.722	-0.651519	0.438137
144	261A1	6	479.277	0.0411523	0.608516	1.23666	0.628775	0.59801	0.34567		479.277	0.628775	0.34567
409	331L19	7	578.048	-0.524878	0.758065	0.117725	0.116971	0.641471	0.370793		578.048	0.116971	0.370793
410	211D10	8	684.735	-0.330616	0.497885	1.86739	0.678219	1.11004	0.641644		684.735	0.678219	0.641644
411	129M14	9	798.259	-0.973078	-0.528769	1.4927	-0.00305042	1.31427	0.759692		798.259	-0.00305042	0.759692
412	1L24	10	856.465	-1.3779	0.00419836	1.56548	0.0639271	1.4726	0.851215		856.465	0.0639271	0.851215
413	BAC11	11	910.516	-0.219053	0.635014	2.14199	0.852652	1.19548	0.691026		910.516	0.852652	0.691026
414	229I7	12	1048.33	0.14325	-1.23311	0.247266	-0.280866	0.826309	0.477635		1048.33	-0.280866	0.477635
145	326D19	13	1176.22	-1.07733	-0.588674	-0.401992	-0.689333	0.348741	0.201585		1176.22	-0.689333	0.201585
2	505O16	14	1261.03	-0.714394	0.0893336	0.736502	0.0371475	0.726854	0.420147		1261.03	0.0371475	0.420147
146	223F20	15	1350.34	-1.4507	0.0630432	-0.489067	-0.625576	0.766051	0.442804		1350.34	-0.625576	0.442804
3	rp11-424e21	16	1441.96	-0.282805	-0.301307	-1.46346	-0.682523	0.676373	0.390967		1441.96	-0.682523	0.390967
147	298H15	17	1529.14	-0.296642	-0.114331	-0.369434	-0.260136	0.131411	0.0759603		1529.14	-0.260136	0.0759603
4	390J12	18	1653.68	-1.43618	-1.01335	-0.711946	-1.05382	0.363808	0.210293		1653.68	-1.05382	0.210293
148	37K18	19	1738.22	-0.562515	0.387688	-1.06146	-0.412094	0.736189	0.425543		1738.22	-0.412094	0.425543
5	111B1	20	1780.12	-1.84592	-0.271501	-1.30529	-1.1409	0.799978	0.462415		1780.12	-1.1409	0.462415
149	335P18	21	1862.96	-0.330518	-2.16259	-1.50718	-1.33343	0.928313	0.536597		1862.96	-1.33343	0.536597
6	109K20	22	2010.03	0.510766	-0.783684	-0.615448	-0.296122	0.70383	0.406838		2010.03	-0.296122	0.406838
415	495K23	23	2101.6	-0.400758	-0.520188	0.863309	-0.0192125	0.766615	0.44313		2101.6	-0.0192125	0.44313		sorted by ascending value
272	RP11-187e23	24	2212.62	0.375595	0.653137	1.27115	0.766629	0.458439	0.264993		2212.62	0.766629	0.264993		-1.33343	stats
416	24H17	25	2288.26	0.515351	-0.879872	0.00360762	-0.120304	0.705817	0.407987		2288.26	-0.120304	0.407987		-1.1409			Mean=-0.05
330	10M21	25.1	2355.34	-0.43105	-0.966595	1.71409	0.105483	1.4186	0.819999		2355.34	0.105483	0.819999		-1.07338	Mean	-0.053129	SD=0.65
273	22C22	26	2315.61	0.994399	0.156343	0.908875	0.686539	0.46115	0.266561		2315.61	0.686539	0.266561		-1.05382	Standard Error	0.0640543
417	138D23	27	2494.69	1.20702	-0.843361	-0.0297443	0.111305	1.03244	0.596788		2494.69	0.111305	0.596788		-1.01685	Median	-0.0984108	Mean+3Xsd=
274	576O3	28	2646.83	1.01834	0.285748	1.08615	0.796747	0.443835	0.256552		2646.83	0.796747	0.256552		-0.963887	Mode	#N/A	1.9
418	346A3	29	2750.66	-0.15956	-0.935929	0.148378	-0.315704	0.558763	0.322985		2750.66	-0.315704	0.322985		-0.816582	Standard Deviation	0.653229	Positive=3.87
275	531B22	30	2826.02	0.826644	0.612044	1.16639	0.86836	0.279518	0.161571		2826.02	0.86836	0.161571		-0.755402	Sample Variance	0.426708
276	631G24	31	2953.83	0.377912	0.661102	0.908371	0.649129	0.265432	0.153429		2953.83	0.649129	0.153429		-0.725768	Kurtosis	11.3689
7	520F22	32	3111.13	-0.198913	0.544101	-0.184208	0.0536602	0.424798	0.245548		3111.13	0.0536602	0.245548		-0.689333	Skewness	2.09302
8	51P14	33	3194.47	-0.034426	-1.03673	-0.737563	-0.602905	0.51454	0.297422		3194.47	-0.602905	0.297422		-0.682523	Range	5.20539
9	562L19	34	3247.64	0.198053	0.152689	0.606706	0.31915	0.250062	0.144545		3247.64	0.31915	0.144545		-0.662067	Minimum	-1.33343
10	248N6	35	3369.68	-0.397289	0.0255187	-0.803444	-0.391738	0.414509	0.239601		3369.68	-0.391738	0.239601		-0.651519	Maximum	3.87195
11	521L15	36	3489.22	-0.678194	0.156751	-1.22541	-0.582285	0.696055	0.402344		3489.22	-0.582285	0.402344		-0.629976	Sum	-5.52542
12	338L17	37	3559.8	0.0232335	-0.715624	-1.75736	-0.816582	0.894577	0.517097		3559.8	-0.816582	0.517097		-0.625576	Count	104
277	45A9	38	3453.39	-0.190512	0.0311312	0.144706	-0.00489175	0.170488	0.0985479		3453.39	-0.00489175	0.0985479		-0.602905
278	157F14	39	3654.02	-0.0646867	0.226366	0.424917	0.195532	0.246254	0.142343		3654.02	0.195532	0.142343		-0.6028
279	520F24	40	3795.48	0.455355	0.456144	0.789881	0.567127	0.192911	0.11151		3795.48	0.567127	0.11151		-0.585884
280	23B16	41	3928.04	3.53951	4.03224	4.04411	3.87195	0.287962	0.166452		3928.04	3.87195	0.166452		-0.582285
281	321F21	42	4021.63	0.228976	0.543884	-0.0924032	0.226819	0.318149	0.183901		4021.63	0.226819	0.183901		-0.561471
282	430K22	43	4150.65	0.408563	0.296011	0.460687	0.38842	0.084166	0.0486508		4150.65	0.38842	0.0486508		-0.539322
13	370A2	44	4264.91	-0.94447	-0.246214	-0.402813	-0.531165	0.366396	0.21179		4264.91	-0.531165	0.21179		-0.531165
14	411G9	45	4361.63	-0.419345	0.0848772	-0.501321	-0.278596	0.317434	0.183488		4361.63	-0.278596	0.183488		-0.526947
15	264M20	46	4501.08	-0.319278	-0.105528	-0.733254	-0.38602	0.319141	0.184475		4501.08	-0.38602	0.184475		-0.525647
136	459P23	47	4616.23	-0.206448	-0.18934	-1.87042	-0.755402	0.965669	0.55819		4616.23	-0.755402	0.55819		-0.52204
137	501G6	48	4738.32	-1.493	0.143067	-0.334484	-0.561471	0.841319	0.486312		4738.32	-0.561471	0.486312		-0.483709
138	459J23	49	4899.18		0.527217	-0.70311	-0.0879461	0.869973	0.617002		4899.18	-0.0879461	0.617002		-0.473714
284	480O9	51	5043.48	0.624915	0.148338	0.164542	0.312598	0.270595	0.156414		5043.48	0.312598	0.156414		-0.463761
285	394C23	52	5167.69	1.03138	0.768942	-0.364535	0.478595	0.741869	0.428826		5167.69	0.478595	0.428826		-0.45845
406	463I5	53	5303.45	0.602657	-0.30431	0.884046	0.394131	0.621015	0.358968		5303.45	0.394131	0.358968		-0.455774
407	215G1	54	5354.9	-0.373426	-1.43908	0.361379	-0.483709	0.905282	0.523285		5354.9	-0.483709	0.523285		-0.442831
408	206H15	55	5420.6	0.569851	-0.381452	-0.206946	-0.00618236	0.506432	0.292735		5420.6	-0.00618236	0.292735		-0.412094
184	99O6	56	5529.7	-1.07913	-0.393992	-0.513083	-0.662067	0.36606	0.211595		5529.7	-0.662067	0.211595		-0.391738
185	121J6	57	5659.97	0.703109	-1.08291	-1.04135	-0.473714	1.01937	0.589232		5659.97	-0.473714	0.589232		-0.391515
186	286B9	58	5795.66	-1.22947	-0.162684	-0.3655	-0.585884	0.56651	0.327462		5795.66	-0.585884	0.327462		-0.390035
187	452L13	59	5898.43	-2.22417	0.406219	0.450628	-0.455774	1.53164	0.885339		5898.43	-0.455774	0.885339		-0.38602
188	457F14	60	6024.6	-0.160831	-0.626237	-1.10286	-0.629976	0.471026	0.272269		6024.6	-0.629976	0.272269		-0.36814
189	280J7	61	6164.05	0.031771	0.0304078	-0.640203	-0.192675	0.387572	0.22403		6164.05	-0.192675	0.22403		-0.340768
454	335H23	62	6227.86	0.0847488	-0.62897	0.217595	-0.108875	0.455286	0.263171		6227.86	-0.108875	0.263171		-0.333479
455	150L15	63	6280.08	-0.0913563	-0.0455123	0.315073	0.0594015	0.222601	0.128671		6280.08	0.0594015	0.128671		-0.315704
456	184L18	64	6391.04	0.188621	-0.208023	0.605856	0.195485	0.406983	0.23525		6391.04	0.195485	0.23525		-0.296122
457	1G3	65	6523.98	-0.841026	-0.332876	1.05482	-0.0396952	0.981337	0.567247		6523.98	-0.0396952	0.567247		-0.289511
458	77P3	66	6650.02	-0.0839145	0.32574	1.29612	0.512649	0.708749	0.409682		6650.02	0.512649	0.409682		-0.280866
459	209P2	67	6765.98		1.43243	0.19913	0.815781	0.872077	0.618494		6765.98	0.815781	0.618494		-0.278596
46	543G6	68	6829.89	1.35549	-0.36095	-1.11831	-0.0412587	1.26751	0.732663		6829.89	-0.0412587	0.732663		-0.267746
190	512J14	69	6906.39	0.429112	-0.796401	-0.961203	-0.442831	0.759607	0.439079		6906.39	-0.442831	0.439079		-0.260136
47	360I23	70	7069.6	-0.678945	1.51764	0.173631	0.337441	1.10741	0.640124		7069.6	0.337441	0.640124		-0.214001
191	393H6	71	7209.2	-0.413873	-0.420791	-0.55662	-0.463761	0.0804921	0.0465272		7209.2	-0.463761	0.0465272		-0.192675
48	76N21	72	7338.83		-0.463768	0.299907	-0.0819305	0.54	0.382979		7338.83	-0.0819305	0.382979		-0.153283
192	117N4	73	7494.63	-0.804136	-0.00447992	-0.0599183	-0.289511	0.446539	0.258115		7494.63	-0.289511	0.258115		-0.144073
49	14B2	74	7655.38	0.590587	-1.00322	-1.16431	-0.525647	0.970037	0.560715		7655.38	-0.525647	0.560715		-0.120304
193	490B20	75	7750.48	-0.650853	-0.180666	-0.786446	-0.539322	0.317918	0.183767		7750.48	-0.539322	0.183767		-0.108875
50	339I10	76	7850.32	0.974096	-1.17244	-0.802096	-0.333479	1.14743	0.663256		7850.32	-0.333479	0.663256		-0.0879461
194	335N6	77	7993.19	-2.31827	0.507787	-1.08118	-0.963887	1.41667	0.818887		7993.19	-0.963887	0.818887		-0.0841811
51	11C5	78	8132.79	-0.223256	-0.597079	-0.745784	-0.52204	0.269225	0.155621		8132.79	-0.52204	0.155621		-0.0819305
316	342J4	79	8251.77	2.2088	-0.217126	0.588563	0.860078	1.23554	0.714187		8251.77	0.860078	0.714187		-0.0524042
460	555G22	80	8363.44	0.384017	-0.14142	0.198105	0.146901	0.266434	0.154008		8363.44	0.146901	0.154008		-0.0412587
317	505F3	81	8540.92	0.208265	1.46451	1.22278	0.965186	0.666562	0.385296		8540.92	0.965186	0.385296		-0.0396952
461	263G23	82	8640.86	0.0560795	-0.259088	-0.049535	-0.0841811	0.160415	0.0927253		8640.86	-0.0841811	0.0927253		-0.0192125
318	309H15	83	8681.15	0.714251	0.196561	0.301267	0.404026	0.273716	0.158217		8681.15	0.404026	0.158217		-0.00618236
462	30C8	84	8935.17	0.879356	-0.912276	-0.426929	-0.153283	0.926633	0.535626		8935.17	-0.153283	0.535626		-0.00489175
319	RP11-245E23	85	8995.47	0.697464		1.04329	0.870378	0.244538	0.173431		8995.47	0.870378	0.173431		-0.00305042
463	474L7	86	9124.12	0.335707	-0.980957	-0.377055	-0.340768	0.659081	0.380972		9124.12	-0.340768	0.380972		0.0371475
320	552M6	87	9275.63	0.574655	0.475476	-0.147495	0.300879	0.391457	0.226275		9275.63	0.300879	0.226275		0.0536602
321	13H5	88	9338.53	0.601775	0.472285	-0.169376	0.301561	0.412951	0.2387		9338.53	0.301561	0.2387		0.0594015
52	157H4	89	9415.25	-0.786161	0.441428	-0.297269	-0.214001	0.618016	0.357235		9415.25	-0.214001	0.357235		0.0639271
53	285H4	90	9544.81			-1.07338	-1.07338				9544.81	-1.07338			0.105483
54	810G21	91	9668.24	0.258845	-0.244236	-1.18915	-0.391515	0.735149	0.424941		9668.24	-0.391515	0.424941		0.111305
55	452P23	92	9801.39	1.14974	-0.543	-1.77684	-0.390035	1.46928	0.849293		9801.39	-0.390035	0.849293		0.116971
56	512C24	93	9945.39		0.759655	-1.49593	-0.36814	1.59494	0.921932		9945.39	-0.36814	0.921932		0.122455
57	RP11-285E18	94	10080.4	0.427728	-0.544891	-1.25819	-0.45845	0.846275	0.489176		10080.4	-0.45845	0.489176		0.146901
322	RP11-157E11	95	10222.8	0.369275	0.371104	0.622097	0.454158	0.145442	0.0840705		10222.8	0.454158	0.0840705		0.195485
323	488P11	96	10327.7	0.959478	0.24692	1.22155	0.809316	0.504368	0.291542		10327.7	0.809316	0.291542		0.195532
324	138N13	97	10419.1	-0.925037		1.16995	0.122455	1.48138	1.05062		10419.1	0.122455	1.05062		0.226819
325	349J19	98	10522.7	0.954025	0.30753	-0.0277688	0.411262	0.499049	0.288468		10522.7	0.411262	0.288468		0.229817
326	132L12	99	10628.8	0.58217	0.581109	1.15158	0.771618	0.329053	0.190204		10628.8	0.771618	0.190204		0.272487
327	159J2	100	10783.6	0.0623532	-0.292686	1.04779	0.272487	0.694506	0.401448		10783.6	0.272487	0.401448		0.300879
58	182M20	101	10929.4	-0.114204	0.110615	-0.799648	-0.267746	0.474158	0.27408		10929.4	-0.267746	0.27408		0.301561
59	173B14	102	11087.6	0.564645	-0.211679	-0.785186	-0.144073	0.67745	0.39159		11087.6	-0.144073	0.39159		0.312598
60	29G8	103	11248.8	0.0756287	-0.481605	-1.17486	-0.526947	0.626478	0.362126		11248.8	-0.526947	0.362126		0.31915
329	RP11-332E3	105	11398.7	0.363633	0.566527	-0.240708	0.229817	0.419925	0.242731		11398.7	0.229817	0.242731		0.337441
															0.38842
181	MRV2	111	11500	4.57519		3.01402	3.7946	1.10391	0.638098		11500	3.7946	0.638098		0.394131
451	MRV2	112	11550	5.62952		4.21854	4.92403	0.997708	0.57671		11550	4.92403	0.57671		0.404026
															0.411262
															0.454158
															0.478595
															0.512649
															0.567127
															0.628775
															0.649129
															0.678219
															0.686539
															0.766629
															0.771618
															0.796747
															0.809316
															0.815781
															0.852652
															0.860078
															0.86836
															0.870378
															0.965186
															3.87195
