# Supplementary material for: Independent centromere formation in a capricious, gene-free domain of chromosome 13q21 in Old World monkeys and pigs
Source: Genome Biol. 2006 Oct 13;7(10):R91. doi: 10.1186/gb-2006-7-10-r91 (PMC1794570; doi:10.1186/gb-2006-7-10-r91)
Supplement: Additional data file 13 — Primary data for three independent CenpC ChIP on a CHIP experiments and combined data for the three biological replicates for the cell line containing the ring13q21 neocentric chromosome (cell line Ring A) [file gb-2006-7-10-r91-S13.xls]

## Sheet: SN graph
Index	Name	ID	LOG2 Mean RINGA IP#2	LOG2 SD RINGA IP#2			LOG2 Mean RINGA IP#2 SN	coordinates/1000	LOG2 Mean RINGA IP#2 SN
139	468L10	1	-0.484867	0.0713675	stats with MRV2		-0.956517	0	-0.956517
140	2A19	2	0.0673158	0.271033			0.179662	172.064	0.179662
141	318C5	3	-0.89485	0.158031	Mean	-0.021834	-1.8001	189.578	-1.8001
142	213F11	4	-0.748402	0.122281	Standard Error	0.0486225	-1.49877	276.897	-1.49877
143	13B15	5	-0.504377	0.363325	Median	-0.00663391	-0.996661	339.722	-0.996661
144	261A1	6	0	0	Mode	#N/A	0.0411523	479.277	0.0411523
409	331L19	7	-0.27509	0.163333	Standard Deviation	0.486225	-0.524878	578.048	-0.524878
410	211D10	8	-0.180679	0.174474	Sample Variance	0.236414	-0.330616	684.735	-0.330616
411	129M14	9	-0.492916	0.154219	Kurtosis	4.90099	-0.973078	798.259	-0.973078
412	1L24	10	-0.68966	0	Skewness	1.08055	-1.3779	856.465	-1.3779
413	BAC11	11	-0.12646	0.413105	Range	3.35022	-0.219053	910.516	-0.219053
414	229I7	12	0.0496195	0.173507	Minimum	-1.14668	0.14325	1048.33	0.14325
145	326D19	13	-0.543584	0.0741239	Maximum	2.20354	-1.07733	1176.22	-1.07733
2	505O16	14	-0.367195	0.194324	Sum	-2.1834	-0.714394	1261.03	-0.714394
146	223F20	15	-0.725042	0.0168622	Count	100	-1.4507	1350.34	-1.4507
3	rp11-424e21	16	-0.157443	0.213674			-0.282805	1441.96	-0.282805
147	298H15	17	-0.164168	0.0785315			-0.296642	1529.14	-0.296642
4	390J12	18	-0.717982	0.167612			-1.43618	1653.68	-1.43618
148	37K18	19	-0.293382	0.233904			-0.562515	1738.22	-0.562515
5	111B1	20	-0.917116	0.0712059			-1.84592	1780.12	-1.84592
149	335P18	21	-0.180632	0.355578			-0.330518	1862.96	-0.330518
6	109K20	22	0.228232	0.102186			0.510766	2010.03	0.510766
415	495K23	23	-0.214769	0.283223			-0.400758	2101.6	-0.400758
272	RP11-187e23	24	0.162539	0.0644542			0.375595	2212.62	0.375595
416	24H17	25	0.230461	0.0256963			0.515351	2288.26	0.515351
330	10M21	25.1	-0.22949	0.262403			-0.43105	2355.34	-0.43105
273	22C22	26	0.463278	0.377725			0.994399	2315.61	0.994399
417	138D23	27	0.566612	0.0977145			1.20702	2494.69	1.20702
274	576O3	28	0.474912	0.0273369			1.01834	2646.83	1.01834
418	346A3	29	-0.0975459	0.11642			-0.15956	2750.66	-0.15956
275	531B22	30	0.381749	0.133374			0.826644	2826.02	0.826644
276	631G24	31	0.163665	0.13441			0.377912	2953.83	0.377912
7	520F22	32	-0.116672	0.171473			-0.198913	3111.13	-0.198913
8	51P14	33	-0.0367311	0.369419			-0.034426	3194.47	-0.034426
9	562L19	34	0.076254	0.212492			0.198053	3247.64	0.198053
10	248N6	35	-0.213082	0.170335			-0.397289	3369.68	-0.397289
11	521L15	36	-0.349602	0.200818			-0.678194	3489.22	-0.678194
12	338L17	37	-0.00870853	0.0923369			0.0232335	3559.8	0.0232335
277	45A9	38	-0.112589	0.18281			-0.190512	3453.39	-0.190512
278	157F14	39	-0.0514378	0.104493			-0.0646867	3654.02	-0.0646867
279	520F24	40	0.201303	0.191451			0.455355	3795.48	0.455355
280	23B16	41	1.7002	0.0318797			3.53951	3928.04	3.53951
281	321F21	42	0.0912826	0.166505			0.228976	4021.63	0.228976
282	430K22	43	0.178562	0.0938809			0.408563	4150.65	0.408563
13	370A2	44	-0.479012	0.336279			-0.94447	4264.91	-0.94447
14	411G9	45	-0.223802	0.051187			-0.419345	4361.63	-0.419345
15	264M20	46	-0.175169	0.366612			-0.319278	4501.08	-0.319278
136	459P23	47	-0.120334	0.257832			-0.206448	4616.23	-0.206448
137	501G6	48	-0.745596	0.328638			-1.493	4738.32	-1.493
138	459J23	49						4899.18
283	62J23	50						4996.82
284	480O9	51	0.283709	0.177176			0.624915	5043.48	0.624915
285	394C23	52	0.48125	0.0562961			1.03138	5167.69	1.03138
406	463I5	53	0.272891	0.411574			0.602657	5303.45	0.602657
407	215G1	54	-0.201485	0.0497703			-0.373426	5354.9	-0.373426
408	206H15	55	0.256947	0.187552			0.569851	5420.6	0.569851
184	99O6	56	-0.544456	0.312237			-1.07913	5529.7	-1.07913
185	121J6	57	0.321711	0.0306979			0.703109	5659.97	0.703109
186	286B9	58	-0.617521	0.121477			-1.22947	5795.66	-1.22947
187	452L13	59	-1.10095	0.0782951			-2.22417	5898.43	-2.22417
188	457F14	60	-0.0981636	0.244922			-0.160831	6024.6	-0.160831
189	280J7	61	-0.0045593	0.139656			0.031771	6164.05	0.031771
454	335H23	62	0.0211879	0.330123			0.0847488	6227.86	0.0847488
455	150L15	63	-0.0643992	0.045859			-0.0913563	6280.08	-0.0913563
456	184L18	64	0.07167	0.22867			0.188621	6391.04	0.188621
457	1G3	65	-0.428739	0.0597105			-0.841026	6523.98	-0.841026
458	77P3	66	-0.0607824	0.089909			-0.0839145	6650.02	-0.0839145
459	209P2	67						6765.98
46	543G6	68	0.638767	0.372538			1.35549	6829.89	1.35549
190	512J14	69	0.188549	0.196832			0.429112	6906.39	0.429112
47	360I23	70	-0.349967	0.064999			-0.678945	7069.6	-0.678945
191	393H6	71	-0.221142	0.201688			-0.413873	7209.2	-0.413873
48	76N21	72						7338.83
192	117N4	73	-0.41081	0.0971809			-0.804136	7494.63	-0.804136
49	14B2	74	0.267025	0.401694			0.590587	7655.38	0.590587
193	490B20	75	-0.336315	0.100022			-0.650853	7750.48	-0.650853
50	339I10	76	0.453411	0.25648			0.974096	7850.32	0.974096
194	335N6	77	-1.14668	0.247839			-2.31827	7993.19	-2.31827
51	11C5	78	-0.128502	0.19027			-0.223256	8132.79	-0.223256
316	342J4	79	1.05348	0.279287			2.2088	8251.77	2.2088
460	555G22	80	0.166632	0.0706402			0.384017	8363.44	0.384017
317	505F3	81	0.0812169	0.177672			0.208265	8540.92	0.208265
461	263G23	82	0.00725466	0.100346			0.0560795	8640.86	0.0560795
318	309H15	83	0.327126	0.056915			0.714251	8681.15	0.714251
462	30C8	84	0.407367	0.218933			0.879356	8935.17	0.879356
319	RP11-245E23	85	0.318967	0.130757			0.697464	8995.47	0.697464
463	474L7	86	0.143154	0.114393			0.335707	9124.12	0.335707
320	552M6	87	0.259282	0.127819			0.574655	9275.63	0.574655
321	13H5	88	0.272462	0.104422			0.601775	9338.53	0.601775
52	157H4	89	-0.402074	0.188455			-0.786161	9415.25	-0.786161
53	285H4	90						9544.81
54	810G21	91	0.105799	0.151352			0.258845	9668.24	0.258845
55	452P23	92	0.538773	0.129429			1.14974	9801.39	1.14974
56	512C24	93						9945.39
57	RP11-285E18	94	0.187876	0.313139			0.427728	10080.4	0.427728
322	RP11-157E11	95	0.159467	0.188414			0.369275	10222.8	0.369275
323	488P11	96	0.446307	0.366816			0.959478	10327.7	0.959478
324	138N13	97	-0.469568	0.198525			-0.925037	10419.1	-0.925037
325	349J19	98	0.443656	0.122359			0.954025	10522.7	0.954025
326	132L12	99	0.262935	0.0207382			0.58217	10628.8	0.58217
327	159J2	100	0.0103036	0.133173			0.0623532	10783.6	0.0623532
58	182M20	101	-0.0755033	0.271797			-0.114204	10929.4	-0.114204
59	173B14	102	0.254417	0.0499758			0.564645	11087.6	0.564645
60	29G8	103	0.0167556	0.261457			0.0756287	11248.8	0.0756287
328	122K21	104						11321
329	RP11-332E3	105	0.156726	0.103363			0.363633	11398.7	0.363633
181	MRV2	111	2.20354	0.0841372			4.57519	11500	4.57519
451	MRV2	112	2.71595	0.158214			5.62952	11550	5.62952

## Sheet: final
Index	Name	ID	Mean RINGA IP#2	SD RINGA IP#2	%SD RINGA IP#2	LOG2 Mean RINGA IP#2	LOG2 SD RINGA IP#2		Name	LOG2 Mean RINGA IP#2	LOG2 SD RINGA IP#2
139	468L10	1	0.715	0.0353553	4.9448	-0.484867	0.0713675		468L10	-0.484867	0.0713675
140	2A19	2	1.06	0.195192	18.4144	0.0673158	0.271033		2A19	0.0673158	0.271033
141	318C5	3	0.54	0.0608276	11.2644	-0.89485	0.158031		318C5	-0.89485	0.158031
142	213F11	4	0.596667	0.0493288	8.2674	-0.748402	0.122281		213F11	-0.748402	0.122281
143	13B15	5	0.72	0.180831	25.1155	-0.504377	0.363325		13B15	-0.504377	0.363325
144	261A1	6	1.67	0	0	0	0		261A1	0	0
409	331L19	7	0.83	0.0964365	11.6189	-0.27509	0.163333		331L19	-0.27509	0.163333
410	211D10	8	0.886667	0.109697	12.3718	-0.180679	0.174474		211D10	-0.180679	0.174474
411	129M14	9	0.713333	0.0776745	10.889	-0.492916	0.154219		129M14	-0.492916	0.154219
412	1L24	10	0.62	0	0	-0.68966	0		1L24	-0.68966	0
413	BAC11	11	0.94	0.245764	26.1451	-0.12646	0.413105		BAC11	-0.12646	0.413105
414	229I7	12	1.04	0.1253	12.048	0.0496195	0.173507		229I7	0.0496195	0.173507
145	326D19	13	0.686667	0.0351188	5.1144	-0.543584	0.0741239		326D19	-0.543584	0.0741239
2	505O16	14	0.78	0.105357	13.5072	-0.367195	0.194324		505O16	-0.367195	0.194324
146	223F20	15	0.605	0.00707107	1.16877	-0.725042	0.0168622		223F20	-0.725042	0.0168622
3	rp11-424e21	16	0.903333	0.137961	15.2725	-0.157443	0.213674		rp11-424e21	-0.157443	0.213674
147	298H15	17	0.893333	0.0493288	5.52188	-0.164168	0.0785315		298H15	-0.164168	0.0785315
4	390J12	18	0.61	0.0707107	11.5919	-0.717982	0.167612		390J12	-0.717982	0.167612
148	37K18	19	0.823333	0.137961	16.7564	-0.293382	0.233904		37K18	-0.293382	0.233904
5	111B1	20	0.53	0.0264575	4.99198	-0.917116	0.0712059		111B1	-0.917116	0.0712059
149	335P18	21	0.9	0.215174	23.9083	-0.180632	0.355578		335P18	-0.180632	0.355578
6	109K20	22	1.17333	0.0814453	6.94136	0.228232	0.102186		109K20	0.228232	0.102186
415	495K23	23	0.87	0.169706	19.5064	-0.214769	0.283223		495K23	-0.214769	0.283223
272	RP11-187e23	24	1.12	0.05	4.46429	0.162539	0.0644542		RP11-187e23	0.162539	0.0644542
416	24H17	25	1.17333	0.0208167	1.77415	0.230461	0.0256963		24H17	0.230461	0.0256963
330	10M21	25.1	0.86	0.155563	18.0888	-0.22949	0.262403		10M21	-0.22949	0.262403
273	22C22	26	1.41	0.36	25.5319	0.463278	0.377725		22C22	0.463278	0.377725
417	138D23	27	1.48333	0.102144	6.88609	0.566612	0.0977145		138D23	0.566612	0.0977145
274	576O3	28	1.39	0.0264575	1.90342	0.474912	0.0273369		576O3	0.474912	0.0273369
418	346A3	29	0.936667	0.0763763	8.15405	-0.0975459	0.11642		346A3	-0.0975459	0.11642
275	531B22	30	1.30667	0.122202	9.3522	0.381749	0.133374		531B22	0.381749	0.133374
276	631G24	31	1.12333	0.102632	9.13638	0.163665	0.13441		631G24	0.163665	0.13441
7	520F22	32	0.926667	0.110151	11.8868	-0.116672	0.171473		520F22	-0.116672	0.171473
8	51P14	33	0.996667	0.259679	26.0548	-0.0367311	0.369419		51P14	-0.0367311	0.369419
9	562L19	34	1.06	0.155563	14.6758	0.076254	0.212492		562L19	0.076254	0.212492
10	248N6	35	0.866667	0.100664	11.6151	-0.213082	0.170335		248N6	-0.213082	0.170335
11	521L15	36	0.79	0.113578	14.377	-0.349602	0.200818		521L15	-0.349602	0.200818
12	338L17	37	0.995	0.0636396	6.39594	-0.00870853	0.0923369		338L17	-0.00870853	0.0923369
277	45A9	38	0.93	0.121655	13.0812	-0.112589	0.18281		45A9	-0.112589	0.18281
278	157F14	39	0.966667	0.0702377	7.26597	-0.0514378	0.104493		157F14	-0.0514378	0.104493
279	520F24	40	1.15667	0.15885	13.7334	0.201303	0.191451		520F24	0.201303	0.191451
280	23B16	41	3.25	0.072111	2.2188	1.7002	0.0318797		23B16	1.7002	0.0318797
281	321F21	42	1.07	0.121244	11.3312	0.0912826	0.166505		321F21	0.0912826	0.166505
282	430K22	43	1.13333	0.0723418	6.3831	0.178562	0.0938809		430K22	0.178562	0.0938809
13	370A2	44	0.73	0.158745	21.7459	-0.479012	0.336279		370A2	-0.479012	0.336279
14	411G9	45	0.856667	0.0305505	3.56621	-0.223802	0.051187		411G9	-0.223802	0.051187
15	264M20	46	0.9	0.226274	25.1416	-0.175169	0.366612		264M20	-0.175169	0.366612
136	459P23	47	0.93	0.170587	18.3427	-0.120334	0.257832		459P23	-0.120334	0.257832
137	501G6	48	0.606667	0.135031	22.2578	-0.745596	0.328638		501G6	-0.745596	0.328638
138	459J23	49							459J23
283	62J23	50							62J23
284	480O9	51	1.22333	0.145717	11.9114	0.283709	0.177176		480O9	0.283709	0.177176
285	394C23	52	1.39667	0.0550757	3.94337	0.48125	0.0562961		394C23	0.48125	0.0562961
406	463I5	53	1.24	0.330606	26.6617	0.272891	0.411574		463I5	0.272891	0.411574
407	215G1	54	0.87	0.03	3.44828	-0.201485	0.0497703		215G1	-0.201485	0.0497703
408	206H15	55	1.2	0.155563	12.9636	0.256947	0.187552		206H15	0.256947	0.187552
184	99O6	56	0.696667	0.155349	22.2989	-0.544456	0.312237		99O6	-0.544456	0.312237
185	121J6	57	1.25	0.0264575	2.1166	0.321711	0.0306979		121J6	0.321711	0.0306979
186	286B9	58	0.653333	0.0550757	8.42995	-0.617521	0.121477		286B9	-0.617521	0.121477
187	452L13	59	0.466667	0.0251661	5.39274	-1.10095	0.0782951		452L13	-1.10095	0.0782951
188	457F14	60	0.943333	0.162583	17.235	-0.0981636	0.244922		457F14	-0.0981636	0.244922
189	280J7	61	1	0.0984886	9.84886	-0.0045593	0.139656		280J7	-0.0045593	0.139656
454	335H23	62	1.03333	0.249065	24.1031	0.0211879	0.330123		335H23	0.0211879	0.330123
455	150L15	63	0.956667	0.0305505	3.19343	-0.0643992	0.045859		150L15	-0.0643992	0.045859
456	184L18	64	1.06	0.174356	16.4487	0.07167	0.22867		184L18	0.07167	0.22867
457	1G3	65	0.743333	0.0305505	4.10993	-0.428739	0.0597105		1G3	-0.428739	0.0597105
458	77P3	66	0.96	0.0608276	6.33621	-0.0607824	0.089909		77P3	-0.0607824	0.089909
459	209P2	67							209P2
46	543G6	68	1.59333	0.433628	27.2152	0.638767	0.372538		543G6	0.638767	0.372538
190	512J14	69	1.14667	0.155027	13.5198	0.188549	0.196832		512J14	0.188549	0.196832
47	360I23	70	0.785	0.0353553	4.50386	-0.349967	0.064999		360I23	-0.349967	0.064999
191	393H6	71	0.863333	0.11547	13.3749	-0.221142	0.201688		393H6	-0.221142	0.201688
48	76N21	72	1.6	0	0				76N21
192	117N4	73	0.753333	0.0503322	6.68127	-0.41081	0.0971809		117N4	-0.41081	0.0971809
49	14B2	74	1.23333	0.318957	25.8613	0.267025	0.401694		14B2	0.267025	0.401694
193	490B20	75	0.793333	0.0550757	6.94232	-0.336315	0.100022		490B20	-0.336315	0.100022
50	339I10	76	1.38333	0.234592	16.9584	0.453411	0.25648		339I10	0.453411	0.25648
194	335N6	77	0.455	0.0777817	17.0949	-1.14668	0.247839		335N6	-1.14668	0.247839
51	11C5	78	0.92	0.117898	12.815	-0.128502	0.19027		11C5	-0.128502	0.19027
316	342J4	79	2.095	0.403051	19.2387	1.05348	0.279287		342J4	1.05348	0.279287
460	555G22	80	1.12333	0.0550757	4.90288	0.166632	0.0706402		555G22	0.166632	0.0706402
317	505F3	81	1.06333	0.133167	12.5235	0.0812169	0.177672		505F3	0.0812169	0.177672
461	263G23	82	1.00667	0.0702377	6.97725	0.00725466	0.100346		263G23	0.00725466	0.100346
318	309H15	83	1.255	0.0494975	3.94402	0.327126	0.056915		309H15	0.327126	0.056915
462	30C8	84	1.33667	0.208167	15.5736	0.407367	0.218933		30C8	0.407367	0.218933
319	RP11-245E23	85	1.25	0.113137	9.05097	0.318967	0.130757		RP11-245E23	0.318967	0.130757
463	474L7	86	1.10667	0.0896289	8.09899	0.143154	0.114393		474L7	0.143154	0.114393
320	552M6	87	1.2	0.105357	8.77971	0.259282	0.127819		552M6	0.259282	0.127819
321	13H5	88	1.21	0.0888819	7.34562	0.272462	0.104422		13H5	0.272462	0.104422
52	157H4	89	0.76	0.0989949	13.0257	-0.402074	0.188455		157H4	-0.402074	0.188455
53	285H4	90							285H4
54	810G21	91	1.08	0.111355	10.3107	0.105799	0.151352		810G21	0.105799	0.151352
55	452P23	92	1.45667	0.132035	9.06421	0.538773	0.129429		452P23	0.538773	0.129429
56	512C24	93							512C24
57	RP11-285E18	94	1.15667	0.24173	20.8988	0.187876	0.313139		RP11-285E18	0.187876	0.313139
322	RP11-157E11	95	1.12333	0.149778	13.3333	0.159467	0.188414		RP11-157E11	0.159467	0.188414
323	488P11	96	1.39333	0.372872	26.7611	0.446307	0.366816		488P11	0.446307	0.366816
324	138N13	97	0.726667	0.0971253	13.3659	-0.469568	0.198525		138N13	-0.469568	0.198525
325	349J19	98	1.36333	0.116762	8.56444	0.443656	0.122359		349J19	0.443656	0.122359
326	132L12	99	1.2	0.0173205	1.44338	0.262935	0.0207382		132L12	0.262935	0.0207382
327	159J2	100	1.01	0.0916515	9.07441	0.0103036	0.133173		159J2	0.0103036	0.133173
58	182M20	101	0.96	0.173494	18.0722	-0.0755033	0.271797		182M20	-0.0755033	0.271797
59	173B14	102	1.19333	0.0416333	3.48883	0.254417	0.0499758		173B14	0.254417	0.0499758
60	29G8	103	1.02	0.183848	18.0243	0.0167556	0.261457		29G8	0.0167556	0.261457
328	122K21	104							122K21
329	RP11-332E3	105	1.11667	0.0802081	7.18281	0.156726	0.103363		RP11-332E3	0.156726	0.103363
181	MRV2	111	4.61	0.268701	5.82865	2.20354	0.0841372		MRV2	2.20354	0.0841372
451	MRV2	112	6.59	0.721249	10.9446	2.71595	0.158214		MRV2	2.71595	0.158214

## Sheet: mean and sd
Index	Name	ID	Flags	Ch1 F % Sat.	Ch2 F % Sat.	Ch1 N (Mean-B)	Ch2 N (Mean-B)	Ch2 N Ratio of Medians	Ch2 N Ratio of Means	Mean RINGA IP#2	SD RINGA IP#2	%SD RINGA IP#2	RATIO LOG2	LOG2 Mean RINGA IP#2	LOG2 SD RINGA IP#2
139	468L10	1	3	0	0	1151	866	0.89	0.74	0.846667	0.22942	27.0968	-0.434403	-0.273058	0.370319
154	468L10	1	3	0	0	1143	818	0.65	0.69				-0.535332
169	468L10	1	3	0	0	828	899	1.16	1.11				0.15056
140	2A19	2	1	0	0	196	258	1.97	1.25	1.06	0.195192	18.4144	0.321928	0.0673158	0.271033
155	2A19	2	3	0	0	270	287	1.21	1.07				0.0976108
170	2A19	2	3	0	0	461	428	1.08	0.86				-0.217591
141	318C5	3	3	0	0	704	454	0.76	0.61	0.54	0.0608276	11.2644	-0.713119	-0.89485	0.158031
156	318C5	3	1	0	0	614	350	0.51	0.51				-0.971431
171	318C5	3	1	0	0	708	384	0.44	0.5				-1
142	213F11	4	1	0	0	2200	1277	0.59	0.54	0.596667	0.0493288	8.2674	-0.888969	-0.748402	0.122281
157	213F11	4	3	0	0	2441	1613	0.73	0.62				-0.68966
172	213F11	4	3	0	0	2230	1491	0.75	0.63				-0.666576
143	13B15	5	3	0	0	1054	630	0.57	0.55	0.72	0.180831	25.1155	-0.862496	-0.504377	0.363325
158	13B15	5	3	0	0	609	579	1.45	0.91				-0.136062
173	13B15	5	3	0	0	1014	771	0.89	0.7				-0.514573
144	261A1	6	3	0	0	208	377	2.72	1.67	1.01667	0.572917	56.3524	0.739848	-0.118524	0.767085
159	261A1	6	1	0	0	296	255	0.86	0.78				-0.358454
174	261A1	6	1	0	0	380	252	0.83	0.6				-0.736966
409	331L19	7	3	0	0	892	741	0.87	0.79	0.83	0.0964365	11.6189	-0.340075	-0.27509	0.163333
424	331L19	7	3	0	0	941	944	1.11	0.94				-0.0892673
439	331L19	7	3	0	0	1378	1103	1.15	0.76				-0.395929
410	211D10	8	3	0	0	661	590	0.91	0.8	0.886667	0.109697	12.3718	-0.321928	-0.180679	0.174474
425	211D10	8	3	0	0	531	493	0.93	0.85				-0.234465
440	211D10	8	3	0	0	578	641	1.17	1.01				0.0143553
411	129M14	9	1	0	0	671	453	0.73	0.65	0.713333	0.0776745	10.889	-0.621488	-0.492916	0.154219
426	129M14	9	1	0	0	628	529	0.9	0.8				-0.321928
441	129M14	9	3	0	0	753	559	0.69	0.69				-0.535332
412	1L24	10	3	0	0	735	488	0.62	0.62	1.23	0.630952	51.2969	-0.68966	0.157345	0.804293
427	1L24	10	1	0	0	260	490	4.37	1.88				0.910733
442	1L24	10	1	0	0	575	735	1.44	1.19				0.250962
413	BAC11	11	1	0	0	310	361	1.13	1.04	0.94	0.245764	26.1451	0.0565835	-0.12646	0.413105
428	BAC11	11	1	0	0	253	294	2.04	1.12				0.163499
443	BAC11	11	1	0	0	389	275	0.73	0.66				-0.599462
414	229I7	12	3	0	0	1380	1373	1.19	0.92	1.04	0.1253	12.048	-0.120294	0.0496195	0.173507
429	229I7	12	3	0	0	1219	1360	1.04	1.03				0.0426443
444	229I7	12	3	0	0	991	1271	1.34	1.17				0.226509
145	326D19	13	3	0	0	1399	959	0.79	0.69	0.686667	0.0351188	5.1144	-0.535332	-0.543584	0.0741239
160	326D19	13	1	0	0	1511	1008	0.63	0.65				-0.621488
175	326D19	13	3	0	0	1171	840	0.75	0.72				-0.473931
2	505O16	14	1	0	0	602	441	0.57	0.68	0.78	0.105357	13.5072	-0.556393	-0.367195	0.194324
17	505O16	14	3	0	0	579	485	0.81	0.77				-0.37707
32	505O16	14	3	0	0	411	401	1.27	0.89				-0.168123
146	223F20	15	1	0	0	688	442	0.55	0.6	0.743333	0.239653	32.2403	-0.736966	-0.473838	0.435261
161	223F20	15	3	0	0	627	424	0.69	0.61				-0.713119
176	223F20	15	3	0	0	518	568	1.07	1.02				0.0285692
3	rp11-424e21	16	3	0	0	751	649	0.78	0.8	0.903333	0.137961	15.2725	-0.321928	-0.157443	0.213674
18	rp11-424e21	16	3	0	0	707	650	0.88	0.85				-0.234465
33	rp11-424e21	16	3	0	0	703	772	1.48	1.06				0.0840643
147	298H15	17	3	0	0	3677	3551	0.97	0.95	0.893333	0.0493288	5.52188	-0.0740006	-0.164168	0.0785315
162	298H15	17	3	0	0	3409	3006	0.92	0.86				-0.217591
177	298H15	17	3	0	0	2890	2609	0.89	0.87				-0.200913
4	390J12	18	3	0	0	726	512	0.62	0.66	0.78	0.298664	38.2902	-0.599462	-0.424155	0.522541
19	390J12	18	3	0	0	910	547	0.55	0.56				-0.836501
34	390J12	18	3	0	0	466	555	1.07	1.12				0.163499
148	37K18	19	3	0	0	1445	1030	0.76	0.72	0.823333	0.137961	16.7564	-0.473931	-0.293382	0.233904
163	37K18	19	3	0	0	1172	1143	1.13	0.98				-0.0291463
178	37K18	19	3	0	0	1531	1227	0.69	0.77				-0.37707
5	111B1	20	3	0	0	4282	2442	0.56	0.56	0.53	0.0264575	4.99198	-0.836501	-0.917116	0.0712059
20	111B1	20	3	0	0	4140	2199	0.51	0.51				-0.971431
35	111B1	20	3	0	0	4567	2420	0.52	0.52				-0.943416
149	335P18	21	3	0	0	769	677	0.77	0.91	0.9	0.215174	23.9083	-0.136062	-0.180632	0.355578
164	335P18	21	3	0	0	911	603	0.58	0.68				-0.556393
179	335P18	21	3	0	0	750	828	1.31	1.11				0.15056
6	109K20	22	3	0	0	1863	2155	0.77	1.08	1.17333	0.0814453	6.94136	0.111031	0.228232	0.102186
21	109K20	22	3	0	0	1859	2390	1.63	1.21				0.275007
36	109K20	22	3	0	0	1902	2476	1.6	1.23				0.298658
415	495K23	23	3	0	0	387	519	2.73	1.36	1.03333	0.3073	29.7387	0.443607	0.00468986	0.429644
430	495K23	23	3	0	0	580	464	0.87	0.75				-0.415037
445	495K23	23	3	0	0	491	534	0.98	0.99				-0.0144996
272	RP11-187e23	24	3	0	0	2560	2980	1.08	1.12	1.12	0.05	4.46429	0.163499	0.162539	0.0644542
287	RP11-187e23	24	3	0	0	2526	2819	1.14	1.07				0.0976108
302	RP11-187e23	24	3	0	0	2196	2712	1.38	1.17				0.226509
416	24H17	25	3	0	0	1421	1754	1.55	1.15	1.17333	0.0208167	1.77415	0.201634	0.230461	0.0256963
431	24H17	25	3	0	0	1561	1962	1.27	1.18				0.238787
446	24H17	25	3	0	0	1438	1831	2.21	1.19				0.250962
273	22C22	26	3	0	0	559	1005	2.02	1.77	1.41	0.36	25.5319	0.823749	0.463278	0.377725
288	22C22	26	3	0	0	901	942	0.93	1.05				0.0703893
303	22C22	26	3	0	0	573	834	1.43	1.41				0.495695
417	138D23	27	3	0	0	2332	3514	0.89	1.44	1.48333	0.102144	6.88609	0.526069	0.566612	0.0977145
432	138D23	27	3	0	0	2275	3368	0.97	1.41				0.495695
447	138D23	27	3	0	0	2116	3578	1.44	1.6				0.678072
274	576O3	28	3	0	0	3848	5396	1.52	1.42	1.39	0.0264575	1.90342	0.505891	0.474912	0.0273369
289	576O3	28	3	0	0	3429	4749	1.63	1.38				0.464668
304	576O3	28	3	0	0	2864	3999	1.47	1.37				0.454176
418	346A3	29	3	0	0	1854	1819	0.98	0.92	0.936667	0.0763763	8.15405	-0.120294	-0.0975459	0.11642
433	346A3	29	3	0	0	1669	1825	1.15	1.02				0.0285692
448	346A3	29	3	0	0	1771	1651	0.78	0.87				-0.200913
275	531B22	30	3	0	0	3089	3788	1.31	1.2	1.30667	0.122202	9.3522	0.263034	0.381749	0.133374
290	531B22	30	3	0	0	2936	3842	1.49	1.28				0.356144
305	531B22	30	3	0	0	2412	3587	1.76	1.44				0.526069
276	631G24	31	3	0	0	2130	2280	1.13	1.01	1.12333	0.102632	9.13638	0.0143553	0.163665	0.13441
291	631G24	31	3	0	0	2252	2716	1.42	1.15				0.201634
306	631G24	31	3	0	0	1884	2408	1.25	1.21				0.275007
7	520F22	32	3	0	0	2302	2244	1	0.92	0.926667	0.110151	11.8868	-0.120294	-0.116672	0.171473
22	520F22	32	3	0	0	2372	2065	0.93	0.82				-0.286304
37	520F22	32	3	0	0	2604	2808	1.28	1.04				0.0565835
8	51P14	33	3	0	0	653	541	0.91	0.77	0.996667	0.259679	26.0548	-0.37707	-0.0367311	0.369419
23	51P14	33	3	0	0	502	510	1.2	0.94				-0.0892673
38	51P14	33	3	0	0	438	578	1.75	1.28				0.356144
9	562L19	34	3	0	0	424	418	1.21	0.95	0.916667	0.271539	29.6224	-0.0740006	-0.171356	0.454432
24	562L19	34	3	0	0	605	424	0.8	0.63				-0.666576
39	562L19	34	3	0	0	325	411	1.44	1.17				0.226509
10	248N6	35	1	0	0	870	807	0.95	0.88	0.866667	0.100664	11.6151	-0.184425	-0.213082	0.170335
25	248N6	35	3	0	0	929	905	1.02	0.96				-0.0588937
40	248N6	35	1	0	0	1061	878	0.8	0.76				-0.395929
11	521L15	36	3	0	0	987	740	0.63	0.71	0.79	0.113578	14.377	-0.494109	-0.349602	0.200818
26	521L15	36	3	0	0	945	727	0.57	0.74				-0.434403
41	521L15	36	3	0	0	945	880	1.08	0.92				-0.120294
12	338L17	37	3	0	0	1478	709	0.47	0.46	0.816667	0.312143	38.2216	-1.12029	-0.379237	0.645087
27	338L17	37	3	0	0	842	914	0.93	1.04				0.0565835
42	338L17	37	3	0	0	591	560	0.99	0.95				-0.0740006
277	45A9	38	3	0	0	817	740	0.81	0.85	0.93	0.121655	13.0812	-0.234465	-0.112589	0.18281
292	45A9	38	3	0	0	877	786	0.82	0.87				-0.200913
307	45A9	38	3	0	0	742	835	1.09	1.07				0.0976108
278	157F14	39	3	0	0	1237	1144	0.84	0.9	0.966667	0.0702377	7.26597	-0.152003	-0.0514378	0.104493
293	157F14	39	3	0	0	1071	1157	0.79	1.04				0.0565835
308	157F14	39	3	0	0	1245	1257	1.05	0.96				-0.0588937
279	520F24	40	3	0	0	1298	1501	1.24	1.07	1.15667	0.15885	13.7334	0.0976108	0.201303	0.191451
294	520F24	40	3	0	0	1273	1462	1.33	1.06				0.0840643
309	520F24	40	3	0	0	1080	1575	1.47	1.34				0.422233
280	23B16	41	3	0	0	1098	3736	3.14	3.19	3.25	0.072111	2.2188	1.67356	1.7002	0.0318797
295	23B16	41	3	0	0	1017	3613	4.12	3.33				1.73552
310	23B16	41	3	0	0	958	3316	2.35	3.23				1.69153
281	321F21	42	3	0	0	2408	2401	0.9	0.94	1.07	0.121244	11.3312	-0.0892673	0.0912826	0.166505
296	321F21	42	3	0	0	1841	2310	1.06	1.18				0.238787
311	321F21	42	3	0	0	2078	2416	1	1.09				0.124328
282	430K22	43	3	0	0	1591	1793	1.05	1.05	1.13333	0.0723418	6.3831	0.0703893	0.178562	0.0938809
297	430K22	43	3	0	0	1412	1797	1.2	1.18				0.238787
312	430K22	43	3	0	0	1239	1561	1.31	1.17				0.226509
13	370A2	44	3	0	0	672	605	0.79	0.85	0.73	0.158745	21.7459	-0.234465	-0.479012	0.336279
28	370A2	44	3	0	0	661	402	0.49	0.55				-0.862496
43	370A2	44	3	0	0	619	502	0.86	0.79				-0.340075
14	411G9	45	3	0	0	1588	1423	0.87	0.83	0.856667	0.0305505	3.56621	-0.268817	-0.223802	0.051187
29	411G9	45	3	0	0	1756	1603	0.89	0.85				-0.234465
44	411G9	45	3	0	0	1802	1721	0.82	0.89				-0.168123
15	264M20	46	1	0	0	463	508	1.15	1.06	1.56333	1.16001	74.2013	0.0840643	0.393577	1.01864
30	264M20	46	3	0	0	463	338	0.79	0.74				-0.434403
45	264M20	46	3	0	0	178	453	39.06	2.89				1.53107
136	459P23	47	3	0	0	863	921	1.04	1.12	0.93	0.170587	18.3427	0.163499	-0.120334	0.257832
151	459P23	47	3	0	0	1136	898	0.49	0.79				-0.340075
166	459P23	47	3	0	0	1224	1018	0.79	0.88				-0.184425
137	501G6	48	3	0	0	1921	1522	0.83	0.74	0.606667	0.135031	22.2578	-0.434403	-0.745596	0.328638
152	501G6	48	3	0	0	2137	1088	0.48	0.47				-1.08927
167	501G6	48	3	0	0	2003	1308	0.67	0.61				-0.713119
138	459J23	49	1	0	0	202	306	2.97	1.41	0.94	0.455741	48.4831	0.495695	-0.213455	0.750845
153	459J23	49	1	0	0	404	364	0.9	0.91				-0.136062
168	459J23	49	1	0	0	234	125	0.39	0.5				-1
283	62J23	50	1	0	0	90	5	-12.54	0.07	1.57	2.03005	129.303	-3.8365	-0.758791	2.91328
298	62J23	50	1	0	0	54	176	-5.2	3.88				1.95606
313	62J23	50	1	0	0	66	49	1.17	0.76				-0.395929
284	480O9	51	3	0	0	2168	2884	1.32	1.27	1.22333	0.145717	11.9114	0.344828	0.283709	0.177176
299	480O9	51	3	0	0	2352	3283	1.29	1.34				0.422233
314	480O9	51	3	0	0	2327	2592	1.09	1.06				0.0840643
285	394C23	52	3	0	0	605	912	1.46	1.46	1.39667	0.0550757	3.94337	0.545968	0.48125	0.0562961
300	394C23	52	3	0	0	676	950	1.32	1.36				0.443607
315	394C23	52	3	0	0	621	833	1.36	1.37				0.454176
406	463I5	53	3	0	0	979	1255	1.48	1.31	1.24	0.330606	26.6617	0.389567	0.272891	0.411574
421	463I5	53	3	0	0	800	1196	1.36	1.53				0.613532
436	463I5	53	3	0	0	1240	1103	0.72	0.88				-0.184425
407	215G1	54	3	0	0	3925	3563	1	0.9	0.87	0.03	3.44828	-0.152003	-0.201485	0.0497703
422	215G1	54	3	0	0	3662	3127	0.98	0.84				-0.251539
437	215G1	54	3	0	0	3828	3405	0.63	0.87				-0.200913
408	206H15	55	3	0	0	657	727	0.8	1.09	1.63333	0.758573	46.4433	0.124328	0.611941	0.629006
423	206H15	55	3	0	0	304	744	4.63	2.5				1.32193
438	206H15	55	3	0	0	614	786	1.19	1.31				0.389567
184	99O6	56	3	0	0	1385	1297	1.05	0.87	0.696667	0.155349	22.2989	-0.200913	-0.544456	0.312237
199	99O6	56	3	0	0	1714	1051	0.64	0.57				-0.810966
214	99O6	56	3	0	0	1515	1074	0.62	0.65				-0.621488
185	121J6	57	3	0	0	2843	3551	1.47	1.22	1.25	0.0264575	2.1166	0.286881	0.321711	0.0306979
200	121J6	57	1	0	0	2472	3235	1.54	1.26				0.333424
215	121J6	57	3	0	0	2575	3366	1.47	1.27				0.344828
186	286B9	58	3	0	0	1735	1128	0.65	0.6	0.653333	0.0550757	8.42995	-0.736966	-0.617521	0.121477
201	286B9	58	3	0	0	1841	1408	0.74	0.71				-0.494109
216	286B9	58	3	0	0	1903	1324	0.79	0.65				-0.621488
187	452L13	59	1	0	0	361	182	0.41	0.47	0.466667	0.0251661	5.39274	-1.08927	-1.10095	0.0782951
202	452L13	59	3	0	0	397	193	0.21	0.49				-1.02915
217	452L13	59	3	0	0	307	126	0.4	0.44				-1.18442
188	457F14	60	3	0	0	1530	1327	0.95	0.8	0.943333	0.162583	17.235	-0.321928	-0.0981636	0.244922
203	457F14	60	3	0	0	1551	1519	0.97	0.91				-0.136062
218	457F14	60	3	0	0	1249	1511	1.32	1.12				0.163499
189	280J7	61	3	0	0	828	880	1.2	1.11	1	0.0984886	9.84886	0.15056	-0.0045593	0.139656
204	280J7	61	3	0	0	806	752	0.71	0.92				-0.120294
219	280J7	61	3	0	0	765	764	0.74	0.97				-0.0439433
454	335H23	62	3	0	0	900	1276	1.49	1.32	1.03333	0.249065	24.1031	0.400538	0.0211879	0.330123
469	335H23	62	3	0	0	1200	1175	0.97	0.91				-0.136062
484	335H23	62	3	0	0	1137	1069	1.02	0.87				-0.200913
455	150L15	63	3	0	0	1514	1606	1.11	0.99	0.956667	0.0305505	3.19343	-0.0144996	-0.0643992	0.045859
470	150L15	63	3	0	0	1593	1590	1.19	0.93				-0.104697
485	150L15	63	3	0	0	1825	1842	1.06	0.95				-0.0740006
456	184L18	64	3	0	0	1320	1389	1.11	0.98	1.06	0.174356	16.4487	-0.0291463	0.07167	0.22867
471	184L18	64	3	0	0	1503	1525	1.2	0.94				-0.0892673
486	184L18	64	3	0	0	1057	1438	1.41	1.26				0.333424
457	1G3	65	3	0	0	1880	1438	0.73	0.71	0.743333	0.0305505	4.10993	-0.494109	-0.428739	0.0597105
472	1G3	65	3	0	0	1804	1448	0.87	0.75				-0.415037
487	1G3	65	1	0	0	1290	1092	0.82	0.77				-0.37707
458	77P3	66	3	0	0	306	332	1.14	1.03	0.96	0.0608276	6.33621	0.0426443	-0.0607824	0.089909
473	77P3	66	1	0	0	362	362	1.13	0.92				-0.120294
488	77P3	66	3	0	0	284	301	0.83	0.93				-0.104697
459	209P2	67	1	0	0	-47	113	0.5	-2.32	0.486667	2.8828	592.356	#NUM!	#NUM!	#NUM!
474	209P2	67	1	0	0	115	280	-8.93	3.44				1.78241
489	209P2	67	1	0	0	417	164	0.33	0.34				-1.55639
46	543G6	68	3	0	0	429	905	1.67	2.09	1.59333	0.433628	27.2152	1.0635	0.638767	0.372538
61	543G6	68	3	0	0	672	982	1.18	1.4				0.485427
76	543G6	68	3	0	0	688	919	1.09	1.29				0.367371
190	512J14	69	3	0	0	1408	1830	1.26	1.3	1.14667	0.155027	13.5198	0.378512	0.188549	0.196832
205	512J14	69	3	0	0	1470	1782	0.82	1.15				0.201634
220	512J14	69	3	0	0	1718	1822	0.92	0.99				-0.0144996
47	360I23	70	1	0	0	246	202	0.41	0.81	1.14333	0.621155	54.3284	-0.304006	0.0651226	0.720425
62	360I23	70	3	0	0	276	242	0.82	0.76				-0.395929
77	360I23	70	1	0	0	174	310	4.47	1.86				0.895303
191	393H6	71	3	0	0	726	666	1.05	0.93	0.863333	0.11547	13.3749	-0.104697	-0.221142	0.201688
206	393H6	71	3	0	0	787	602	0.73	0.73				-0.454032
221	393H6	71	3	0	0	613	597	0.8	0.93				-0.104697
48	76N21	72	3	0	0	162	264	2.3	1.6	3.68667	3.02027	81.9242	0.678072	1.57464	1.12567
63	76N21	72	1	0	21.2	1024	6203	6.86	7.15				2.83794
78	76N21	72	3	0	50.2	5679	12335	9.01	2.31				1.20789
192	117N4	73	3	0	0	1810	1359	0.67	0.7	0.753333	0.0503322	6.68127	-0.514573	-0.41081	0.0971809
207	117N4	73	3	0	0	1996	1717	0.95	0.8				-0.321928
222	117N4	73	3	0	0	1959	1600	0.7	0.76				-0.395929
49	14B2	74	3	0	0	821	734	0.81	0.88	1.23333	0.318957	25.8613	-0.184425	0.267025	0.401694
64	14B2	74	3	0	0	548	728	1.28	1.32				0.400538
79	14B2	74	3	0	0	554	870	1.68	1.5				0.584963
193	490B20	75	3	0	0	964	774	0.73	0.74	0.793333	0.0550757	6.94232	-0.434403	-0.336315	0.100022
208	490B20	75	3	0	0	823	770	0.94	0.85				-0.234465
223	490B20	75	3	0	0	933	806	0.87	0.79				-0.340075
50	339I10	76	3	0	0	1015	1519	1.3	1.46	1.38333	0.234592	16.9584	0.545968	0.453411	0.25648
65	339I10	76	3	0	0	925	1124	1.08	1.12				0.163499
80	339I10	76	3	0	0	690	1199	1.71	1.57				0.650765
194	335N6	77	3	0	0	371	212	0.54	0.51	0.553333	0.178979	32.3455	-0.971431	-0.902799	0.457324
209	335N6	77	1	0	0	364	160	0.28	0.4				-1.32193
224	335N6	77	1	0	0	258	202	0.96	0.75				-0.415037
51	11C5	78	3	0	0	540	569	1.39	1.02	0.92	0.117898	12.815	0.0285692	-0.128502	0.19027
66	11C5	78	3	0	0	702	560	0.99	0.79				-0.340075
81	11C5	78	3	0	0	699	629	1.16	0.95				-0.0740006
316	342J4	79	3	0	0	389	557	1.66	1.37	1.85333	0.506392	27.3233	0.454176	0.853709	0.398398
331	342J4	79	3	0	0	327	598	2.64	1.81				0.85599
346	342J4	79	1	0	0	289	693	3.23	2.38				1.25096
460	555G22	80	3	0	0	1188	1355	0.99	1.07	1.12333	0.0550757	4.90288	0.0976108	0.166632	0.0706402
475	555G22	80	3	0	0	1062	1339	1.32	1.18				0.238787
490	555G22	80	3	0	0	1221	1472	1.11	1.12				0.163499
317	505F3	81	1	0	0	250	266	1.24	0.95	1.06333	0.133167	12.5235	-0.0740006	0.0812169	0.177672
332	505F3	81	3	0	0	434	482	0.95	1.03				0.0426443
347	505F3	81	3	0	0	359	455	1.84	1.21				0.275007
461	263G23	82	1	0	0	814	822	1.26	0.94	1.00667	0.0702377	6.97725	-0.0892673	0.00725466	0.100346
476	263G23	82	3	0	0	727	796	1.14	1				0
491	263G23	82	3	0	0	781	919	1.19	1.08				0.111031
318	309H15	83	3	0	0	421	1190	3.35	2.9	1.80333	0.950386	52.7016	1.53605	0.730102	0.699134
333	309H15	83	3	0	0	775	995	1.11	1.29				0.367371
348	309H15	83	3	0	0	743	965	1.03	1.22				0.286881
462	30C8	84	3	0	0	1081	1371	1.45	1.17	1.33667	0.208167	15.5736	0.226509	0.407367	0.218933
477	30C8	84	3	0	0	1074	1480	1.58	1.27				0.344828
492	30C8	84	3	0	0	1045	1782	2.1	1.57				0.650765
319	RP11-245E23	85	1	0	0	202	22	-1.64	0.11	0.87	0.663023	76.2096	-3.18442	-0.84883	2.0248
334	RP11-245E23	85	1	0	0	174	243	2.42	1.33				0.411426
349	RP11-245E23	85	1	0	0	188	241	1.55	1.17				0.226509
463	474L7	86	1	0	0	1968	2201	1.08	1.05	1.10667	0.0896289	8.09899	0.0703893	0.143154	0.114393
478	474L7	86	3	0	0	2124	2399	0.92	1.06				0.0840643
493	474L7	86	3	0	0	1775	2280	1.2	1.21				0.275007
320	552M6	87	3	0	0	1202	1549	1.32	1.21	1.2	0.105357	8.77971	0.275007	0.259282	0.127819
335	552M6	87	3	0	0	1341	1573	1.02	1.09				0.124328
350	552M6	87	3	0	0	1141	1588	1.2	1.3				0.378512
321	13H5	88	3	0	0	926	1088	1.31	1.14	1.21	0.0888819	7.34562	0.189034	0.272462	0.104422
336	13H5	88	3	0	0	895	1106	1.32	1.18				0.238787
351	13H5	88	3	0	0	873	1210	1.49	1.31				0.389567
52	157H4	89	3	0	0	346	311	0.57	0.83	1.23	0.817068	66.4283	-0.268817	0.104516	0.8875
67	157H4	89	3	0	0	377	264	0.56	0.69				-0.535332
82	157H4	89	3	0	0	208	287	-12.04	2.17				1.1177
53	285H4	90	1	0	0	175	294	1.13	1.55	6.41333	9.134	142.422	0.632268	1.42703	2.36134
68	285H4	90	1	0	0	19	291	-2.62	16.95				4.08321
83	285H4	90	3	0	0	228	168	0.18	0.74				-0.434403
54	810G21	91	3	0	0	612	783	1.06	1.18	1.08	0.111355	10.3107	0.238787	0.105799	0.151352
69	810G21	91	3	0	0	773	782	1.07	0.96				-0.0588937
84	810G21	91	3	0	0	618	716	1.46	1.1				0.137504
55	452P23	92	3	0	0	1683	2494	1.54	1.43	1.45667	0.132035	9.06421	0.516015	0.538773	0.129429
70	452P23	92	3	0	0	1532	2498	1.24	1.6				0.678072
85	452P23	92	3	0	0	1529	2165	1.09	1.34				0.422233
56	512C24	93	1	0	0	341	203	0.4	0.58	1.54	1.21062	78.6117	-0.785875	0.313071	1.16592
71	512C24	93	1	0	0	98	214	-10.13	2.9				1.53605
86	512C24	93	1	0	0	148	129	1.06	1.14				0.189034
57	RP11-285E18	94	3	0	0	288	431	0.97	1.38	1.15667	0.24173	20.8988	0.464668	0.187876	0.313139
72	RP11-285E18	94	3	0	0	1232	1155	1.11	0.9				-0.152003
87	RP11-285E18	94	3	0	0	975	1233	1.31	1.19				0.250962
322	RP11-157E11	95	3	0	0	572	650	1.41	1.08	1.12333	0.149778	13.3333	0.111031	0.159467	0.188414
337	RP11-157E11	95	3	0	0	481	672	1.01	1.29				0.367371
352	RP11-157E11	95	3	0	0	619	675	0.89	1				0
323	488P11	96	3	0	0	301	397	1.28	1.23	1.39333	0.372872	26.7611	0.298658	0.446307	0.366816
338	488P11	96	3	0	0	250	441	2.86	1.82				0.863938
353	488P11	96	1	0	0	280	315	0.81	1.13				0.176323
324	138N13	97	1	0	0	397	258	0.56	0.62	0.726667	0.0971253	13.3659	-0.68966	-0.469568	0.198525
339	138N13	97	1	0	0	195	154	0.62	0.81				-0.304006
354	138N13	97	3	0	0	195	151	1.82	0.75				-0.415037
325	349J19	98	3	0	0	1107	1562	1.32	1.34	1.36333	0.116762	8.56444	0.422233	0.443656	0.122359
340	349J19	98	3	0	0	1150	1840	1.44	1.49				0.575312
355	349J19	98	3	0	0	1052	1396	1.48	1.26				0.333424
326	132L12	99	3	0	0	2438	3097	1.3	1.22	1.2	0.0173205	1.44338	0.286881	0.262935	0.0207382
341	132L12	99	3	0	0	2486	3084	1.35	1.19				0.250962
356	132L12	99	3	0	0	1906	2413	1.45	1.19				0.250962
327	159J2	100	3	0	0	708	829	0.93	1.09	1.01	0.0916515	9.07441	0.124328	0.0103036	0.133173
342	159J2	100	3	0	0	848	807	0.87	0.91				-0.136062
357	159J2	100	3	0	0	647	682	0.85	1.03				0.0426443
58	182M20	101	3	0	0	1623	1352	0.82	0.77	0.96	0.173494	18.0722	-0.37707	-0.0755033	0.271797
73	182M20	101	3	0	0	2806	3240	1.13	1.11				0.15056
88	182M20	101	3	0	0	2268	2403	0.9	1				0
59	173B14	102	3	0	0	5860	6557	1.21	1.16	1.19333	0.0416333	3.48883	0.214125	0.254417	0.0499758
74	173B14	102	3	0	0	6896	7700	1.26	1.18				0.238787
89	173B14	102	3	0	0	6169	7332	1.23	1.24				0.31034
60	29G8	103	3	0	0	272	352	-9.6	2.22	1.42	0.704911	49.6416	1.15056	0.39469	0.680209
75	29G8	103	1	0	0	310	374	1.17	1.15				0.201634
90	29G8	103	1	0	0	421	370	0.53	0.89				-0.168123
328	122K21	104	1	0	0	192	181	0.73	0.86	2.51667	4.0291	160.097	-0.217591	#NUM!	#NUM!
343	122K21	104	1	0	0	83	-35	2.56	-0.42				#NUM!
358	122K21	104	1	0	0	36	220	-2.98	7.11				2.82985
329	RP11-332E3	105	3	0	0	1802	2003	1.12	1.04	1.11667	0.0802081	7.18281	0.0565835	0.156726	0.103363
344	RP11-332E3	105	3	0	0	2011	2363	1.44	1.11				0.15056
359	RP11-332E3	105	3	0	0	1845	2356	1.42	1.2				0.263034
330	10M21	106	3	0	0	726	603	0.77	0.75	1.40333	0.947488	67.517	-0.415037	0.285722	0.911459
345	10M21	106	3	0	0	713	770	1.12	0.97				-0.0439433
360	10M21	106	3	0	0	618	1660	3.03	2.49				1.31615
183	VECT	110	3	0	0	651	781	1.33	1.27	1.11333	0.205994	18.5024	0.344828	0.137122	0.282395
198	VECT	110	1	0	0	624	741	1.59	1.19				0.250962
213	VECT	110	1	0	0	800	675	0.69	0.88				-0.184425
181	MRV2	111	3	0	0	786	3853	3.97	4.8	7.91333	3.95565	49.9871	2.26303	2.8486	0.677776
196	MRV2	111	3	0	0	390	3924	7.75	10.36				3.37295
211	MRV2	111	3	0	0	757	3426	3.33	4.42				2.14405
451	MRV2	112	3	0	0	501	3566	5.58	7.1	9.3	4.72148	50.7686	2.82782	3.10387	0.681148
466	MRV2	112	3	0	0	306	3360	78.36	14.72				3.87971
481	MRV2	112	3	0	0	577	3626	3.54	6.08				2.60407
182	ALFA1-1	113	1	0	0	268	283	1.32	0.97	0.996667	0.41065	41.2023	-0.0439433	-0.0916727	0.622801
197	ALFA1-1	113	1	0	0	335	228	0.5	0.6				-0.736966
212	ALFA1-1	113	1	0	0	155	228	7.12	1.42				0.505891
1	ALFA1-2	114	1	0	0	169	208	3.43	1.16	0.87	0.285132	32.7737	0.214125	-0.254893	0.488738
16	ALFA1-2	114	1	0	0	234	140	0.39	0.59				-0.761213
31	ALFA1-2	114	1	0	0	224	220	0.9	0.86				-0.217591
195	ALFA1-3	115	3	0	0	1227	1217	0.78	0.94	0.923333	0.0152753	1.65436	-0.0892673	-0.115208	0.0238082
210	ALFA1-3	115	3	0	0	1217	1165	0.73	0.92				-0.120294
225	ALFA1-3	115	3	0	0	1020	954	0.8	0.91				-0.136062
452	ALFA2-1	116	1	0	0	370	563	1.68	1.41	1.26333	0.12741	10.0852	0.495695	0.332505	0.141845
467	ALFA2-1	116	1	0	0	457	601	1.3	1.2				0.263034
482	ALFA2-1	116	3	0	0	385	494	1.12	1.18				0.238787
271	ALFA2-2	117	1	0	0	438	504	1.24	1.01	0.856667	0.185831	21.6924	0.0143553	-0.247732	0.332305
286	ALFA2-2	117	1	0	0	410	412	0.98	0.91				-0.136062
301	ALFA2-2	117	3	0	0	652	460	0.67	0.65				-0.621488
464	ALFA2-3	118	1	0	0	971	940	0.74	0.91	0.99	0.072111	7.28394	-0.136062	-0.0171056	0.106761
479	ALFA2-3	118	3	0	0	935	1004	1.28	1.01				0.0143553
494	ALFA2-3	118	3	0	0	815	900	1.03	1.05				0.0703893
150	BAC A	119	1	0	0	63	80	-0.29	1.39	1.23	0.321403	26.1303	0.475085	0.261187	0.415418
165	BAC A	119	1	0	0	99	74	0.21	0.86				-0.217591
180	BAC A	119	1	0	0	154	163	-7.94	1.44				0.526069
453	BAC B	120	1	0	0	233	115	0.29	0.45	0.703333	0.255016	36.2582	-1.152	-0.575157	0.549067
468	BAC B	120	1	0	0	288	225	0.7	0.7				-0.514573
483	BAC B	120	1	0	0	163	155	0.5	0.96				-0.0588937

## Sheet: genomic ID#
Index	Array Row	Array Column	Spot Row	Spot Column	Name	ID	X	Y	Diameter	F Pixels	B Pixels	Footprint	Flags	Ch1 Median	Ch1 Mean	Ch1 SD	Ch1 B Median	Ch1 B Mean	Ch1 B SD	Ch1 % > B + 1 SD	Ch1 % > B + 2 SD	Ch1 F % Sat.	Ch1 Median - B	Ch1 Mean - B	Ch1 SignalNoiseRatio	Ch2 Median	Ch2 Mean	Ch2 SD	Ch2 B Median	Ch2 B Mean	Ch2 B SD	Ch2 % > B + 1 SD	Ch2 % > B + 2 SD	Ch2 F % Sat.	Ch2 Median - B	Ch2 Mean - B	Ch2 SignalNoiseRatio	Ch2 Ratio of Medians	Ch2 Ratio of Means	Ch2 Median of Ratios	Ch2 Mean of Ratios	Ch2 Ratios SD	Ch2 Rgn Ratio	Ch2 Rgn R²	Ch2 Log Ratio	Sum of Medians	Sum of Means	Ch1 N Median	Ch1 N Mean
139	1	2	1	4	468L10	1	13355	9665	150	286	366	25	3	1667	2135	1648.12	984	1101	661.47	50.3	33.6	0	683	1151	2.52	2954	3644	2315.31	1243	1352	672.86	75.9	58	0	1711	2401	4.39	2.51	2.09	2.26	3.64	11.99	1	0.51	1.32	2394	3552	1667	2135
154	1	2	2	4	468L10	1	13355	10025	160	286	366	32	3	1676	1996	1412.7	853	1009	668.65	55.6	32.5	0	823	1143	2.51	2871	3599	2589.84	1354	1421	756.76	62.2	50	0	1517	2245	3.79	1.84	1.96	1.91	2.28	1.58	0.99	0.29	0.88	2340	3388	1676	1996
169	1	2	3	4	468L10	1	13365	10405	150	286	366	25	3	1476	1848	1354.01	1020	1105	635.38	44.4	30.1	0	456	828	2.32	2694	3706	2831.7	1321	1379	665.65	65.4	50.3	0	1373	2385	4.05	3.01	2.88	2.7	3.68	4.72	1.39	0.44	1.59	1829	3213	1476	1848
140	1	2	1	5	2A19	2	13740	9660	200	287	362	31	1	1079	1204	736.96	1008	1096	602.07	26.5	9.4	0	71	196	1.79	1457	1624	851.29	1233	1298	660.67	32.4	16	0	224	391	2.21	3.15	1.99	1.55	2.61	3.08	0.81	0.5	1.66	295	587	1079	1204
155	1	2	2	5	2A19	2	13735	10045	100	286	366	13	3	1162	1330	963.36	1060	1126	665.68	25.9	11.5	0	102	270	1.75	1558	1827	1129.83	1356	1428	722.59	31.1	17.8	0	202	471	2.16	1.98	1.74	1.93	2.44	2.15	0.69	0.35	0.99	304	741	1162	1330
170	1	2	3	5	2A19	2	13725	10425	150	286	366	2	3	1265	1427	911.35	966	1076	647.09	34.6	16.4	0	299	461	1.95	1906	2073	1120.99	1210	1314	712.48	49.7	25.9	0	696	863	2.68	2.33	1.87	1.96	2.53	5.5	0.78	0.4	1.22	995	1324	1265	1427
141	1	2	1	6	318C5	3	14105	9675	180	286	366	11	3	1417	1667	1013.09	963	1076	669.84	42.7	25.5	0	454	704	2.12	2105	2317	1351.04	1290	1408	762.55	51.4	28.3	0	815	1027	2.76	1.8	1.46	1.64	2.8	15.07	1.11	0.69	0.84	1269	1731	1417	1667
156	1	2	2	6	318C5	3	14110	10040	200	287	362	15	1	1493	1592	848.73	978	1088	656.15	42.2	19.9	0	515	614	2.28	1723	1832	965.49	1112	1212	725.48	45.6	23	0	611	720	2.37	1.19	1.17	1.19	1.3	0.57	0.96	0.72	0.25	1126	1334	1493	1592
171	1	2	3	6	318C5	3	14110	10420	200	287	362	6	1	1459	1580	988.12	872	970	596.55	49.8	27.2	0	587	708	2.45	1930	2151	1122.1	1315	1363	711.14	45.6	22.6	0	615	836	2.71	1.05	1.18	1.15	1.44	1.26	0.84	0.54	0.07	1202	1544	1459	1580
142	1	2	1	7	213F11	4	14490	9660	200	287	362	27	1	2974	3232	1794.86	1032	1146	668.17	80.8	59.6	0	1942	2200	4.45	4901	5030	2713.73	1275	1359	736.55	84	77.4	0	3626	3755	6.65	1.87	1.71	1.83	2.01	1.33	1.24	0.67	0.9	5568	5955	2974	3232
157	1	2	2	7	213F11	4	14485	10035	200	286	366	17	3	3232	3464	1915.91	1023	1089	636.17	80.4	69.9	0	2209	2441	5.08	6283	5963	3073.24	1205	1262	689.98	83.9	80.8	0	5078	4758	9.11	2.3	1.95	2.09	2.27	1.51	1.41	0.78	1.2	7287	7199	3232	3464
172	1	2	3	7	213F11	4	14485	10445	200	286	366	25	3	2956	3131	1943.49	901	1031	677.7	73.1	59.8	0	2055	2230	4.36	6048	5599	3153.08	1207	1302	728.58	80.4	74.8	0	4841	4392	8.3	2.36	1.97	2.22	5.89	41.64	1.44	0.79	1.24	6896	6622	2956	3131
143	1	2	1	8	13B15	5	14855	9665	170	286	366	18	3	1894	2055	1199.73	1001	1091	650.34	57.3	35.3	0	893	1054	2.91	2707	2887	1587.77	1243	1331	717.19	68.2	50.7	0	1464	1644	3.77	1.64	1.56	1.61	2.25	5.37	0.94	0.51	0.71	2357	2698	1894	2055
158	1	2	2	8	13B15	5	14865	10045	200	286	366	10	3	1482	1750	1056.75	1141	1142	591.98	40.2	25.9	0	341	609	2.5	2383	2529	1295.28	1189	1285	720.77	62.2	42.3	0	1194	1340	3.31	3.5	2.2	2.46	5.72	23.27	0.85	0.49	1.81	1535	1949	1482	1750
173	1	2	3	8	13B15	5	14875	10430	240	282	397	20	3	1703	1942	1154.79	928	1063	609.86	57.4	36.9	0	775	1014	2.79	3145	3197	1506.84	1135	1246	685.95	80.5	62.8	0	2010	2062	4.58	2.59	2.03	2.25	2.93	4.03	1.13	0.75	1.37	2785	3076	1703	1942
144	1	2	1	9	261A1	6	15255	9675	110	286	366	24	3	1075	1182	696.87	974	1052	638.28	23.1	7.7	0	101	208	1.68	1648	1777	1010.82	1156	1280	716.02	42.3	21.3	0	492	621	2.3	4.87	2.99	3.08	3.77	6.31	1.06	0.54	2.28	593	829	1075	1182
159	1	2	2	9	261A1	6	15240	10040	200	287	362	11	1	1131	1244	715.68	948	1016	613.78	29.3	9.1	0	183	296	1.84	1475	1608	833.92	1191	1281	673.74	33.8	15.7	0	284	417	2.19	1.55	1.41	1.53	1.77	1.98	0.94	0.65	0.63	467	713	1131	1244
174	1	2	3	9	261A1	6	15250	10420	200	287	362	15	1	1159	1324	750.57	944	1053	648.8	31	12.2	0	215	380	1.79	1544	1639	862.8	1208	1290	698.94	36.2	12.9	0	336	431	2.21	1.56	1.13	1.37	1.74	1.55	0.69	0.36	0.64	551	811	1159	1324
409	2	2	1	4	331L19	7	13405	18585	190	286	366	35	3	1574	1834	1272.33	942	1058	665.87	48.6	30.4	0	632	892	2.36	3051	3459	1691	1527	1580	752.59	75.9	51.4	0	1524	1932	4.05	2.41	2.17	2.21	2.92	3.77	1.04	0.61	1.27	2156	2824	1574	1834
424	2	2	2	4	331L19	7	13390	18945	190	282	334	37	3	1621	1888	1385.91	947	1071	670.71	50.4	26.6	0	674	941	2.42	3657	4067	1990.45	1494	1553	747.27	83	66	0	2163	2573	4.89	3.21	2.73	3.04	3.48	4.17	0.87	0.37	1.68	2837	3514	1621	1888
439	2	2	3	4	331L19	7	13375	19325	190	286	366	28	3	1738	2296	1656.64	918	1062	627.44	61.5	40.2	0	820	1378	2.77	4109	4405	2170.21	1222	1318	726.22	87.8	79.4	0	2887	3183	5.66	3.52	2.31	2.75	11.79	69.92	0.64	0.24	1.82	3707	4561	1738	2296
410	2	2	1	5	211D10	8	13765	18575	200	286	366	37	3	1414	1543	909.02	882	950	549.19	49.3	29.4	0	532	661	2.57	2597	2716	1201.44	1322	1402	686.12	69.6	47.9	0	1275	1394	3.79	2.4	2.11	2.38	3.08	4.47	1.01	0.58	1.26	1807	2055	1414	1543
425	2	2	2	5	211D10	8	13765	18945	200	286	366	35	3	1421	1546	886.02	1015	1111	684.6	39.5	16.1	0	406	531	2.08	2315	2483	1157.98	1419	1558	764.97	53.8	29.4	0	896	1064	3.03	2.21	2	1.88	3.54	8.69	0.97	0.55	1.14	1302	1595	1421	1546
440	2	2	3	5	211D10	8	13755	19315	130	286	366	34	3	1347	1481	884.71	903	1016	655.79	40.2	19.9	0	444	578	2.05	2572	2739	1397.7	1239	1345	726.76	67.8	45.8	0	1333	1500	3.54	3	2.6	2.87	6.06	21.35	1.22	0.6	1.59	1777	2078	1347	1481
411	2	2	1	6	129M14	9	14160	18550	200	287	362	64	1	1427	1653	1150.4	982	1090	647.22	41.5	22.6	0	445	671	2.2	2362	2617	1466.31	1603	1756	845.09	45.6	28.6	0	759	1014	2.79	1.71	1.51	1.51	1.67	0.85	0.97	0.58	0.77	1204	1685	1427	1653
426	2	2	2	6	129M14	9	14150	18920	200	287	362	59	1	1416	1620	1108.67	992	1131	696.55	36.2	18.1	0	424	628	2.03	2393	2686	1357.05	1479	1575	803.69	54.4	33.8	0	914	1207	2.98	2.16	1.92	2.09	3.47	13.59	0.84	0.47	1.11	1338	1835	1416	1620
441	2	2	3	6	129M14	9	14170	19305	170	282	333	50	3	1520	1691	1014.12	938	1011	602.3	52.1	28.4	0	582	753	2.52	2493	2793	1445.63	1449	1580	797.74	59.2	37.9	0	1044	1344	3.13	1.79	1.78	1.75	2.43	4.97	1.15	0.65	0.84	1626	2097	1520	1691
412	2	2	1	7	1L24	10	14525	18575	160	286	366	35	3	1523	1692	996.23	957	1107	706.85	40.9	20.3	0	566	735	2.15	2503	2759	1379.34	1626	1696	822.87	51.7	33.9	0	877	1133	3.04	1.55	1.54	1.66	1.7	0.71	1.05	0.57	0.63	1443	1868	1523	1692
427	2	2	2	7	1L24	10	14540	18930	200	287	382	52	1	1465	1641	1002.4	1381	6198	16302.3	0	0	0	84	260	0.09	2464	2686	1216.59	1796	7755	17904.8	0	0	0	668	890	0.14	7.95	3.42	2.52	4.64	11.89	0.83	0.46	2.99	752	1150	1465	1641
442	2	2	3	7	1L24	10	14540	19300	200	287	362	49	1	1402	1574	1048.38	999	1116	696.6	38.3	16.4	0	403	575	2.01	2958	3232	1530.26	1465	1583	812.74	70.7	47.7	0	1493	1767	3.64	3.7	3.07	3.03	4.44	12.93	1.12	0.59	1.89	1896	2342	1402	1574
413	2	2	1	8	BAC11	11	14910	18570	200	287	362	41	1	1136	1227	809.97	917	1029	669.72	29.3	9.4	0	219	310	1.7	1961	2109	1149.95	1470	1563	708.3	41.1	19.2	0	491	639	2.77	2.24	2.06	1.77	2.17	2.03	0.91	0.41	1.16	710	949	1136	1227
428	2	2	2	8	BAC11	11	14920	18970	200	287	362	25	1	1116	1275	869.38	1022	1163	817.18	21.6	6.6	0	94	253	1.37	2004	2157	1152.63	1678	1860	1096.01	24.7	7.7	0	326	479	1.83	3.47	1.89	1.87	2.5	3.34	0.97	0.54	1.79	420	732	1116	1275
443	2	2	3	8	BAC11	11	14910	19330	200	287	362	19	1	1246	1413	887.22	1024	1112	698.77	27.9	12.5	0	222	389	1.78	2013	2193	1194.39	1712	1738	828.55	29.6	13.9	0	301	481	2.43	1.36	1.24	1.2	1.51	1.03	0.87	0.42	0.44	523	870	1246	1413
414	2	2	1	9	229I7	12	15275	18575	160	286	366	31	3	2064	2369	1417.85	989	1122	701.24	62.6	43	0	1075	1380	2.94	5422	5388	2867.58	1390	1486	758.05	80.8	74.5	0	4032	3998	7.15	3.75	2.9	3.08	5.14	11.16	1.68	0.69	1.91	5107	5378	2064	2369
429	2	2	2	9	229I7	12	15285	18965	190	287	366	15	3	2019	2122	1199.42	903	1040	674.03	64.5	39.7	0	1116	1219	3	5106	5392	2356.78	1453	1543	787.82	92.3	82.2	0	3653	3939	6.48	3.27	3.23	3.32	5.67	14.46	1.46	0.55	1.71	4769	5158	2019	2122
444	2	2	3	9	229I7	12	15275	19325	200	286	366	17	3	1814	1945	1040.93	954	1051	658.67	57.7	36.4	0	860	991	2.75	5128	5158	2593.52	1543	1602	729.66	82.9	73.1	0	3585	3615	7.03	4.17	3.65	3.65	4.83	5.84	1.97	0.63	2.06	4445	4606	1814	1945
145	1	2	1	10	326D19	13	15625	9675	130	286	366	16	3	1730	2378	1787.49	979	1090	638.39	54.9	39.9	0	751	1399	2.71	2959	4010	3225.7	1269	1356	758.19	65.4	53.5	0	1690	2741	3.9	2.25	1.96	2.11	3.14	4.9	1.05	0.34	1.17	2441	4140	1730	2378
160	1	2	2	10	326D19	13	15630	10040	200	287	362	20	1	2006	2512	1819.96	1001	1098	654.05	58.9	42.9	0	1005	1511	3.07	3137	4172	3076.41	1264	1413	792.6	70	54.7	0	1873	2908	3.96	1.86	1.92	1.87	2.66	4.98	1.35	0.63	0.9	2878	4419	2006	2512
175	1	2	3	10	326D19	13	15635	10425	150	286	366	25	3	1672	2148	1704.02	977	1012	608.31	54.2	35.7	0	695	1171	2.75	2586	3466	2563.87	1142	1272	699.18	71.3	51.7	0	1444	2324	3.7	2.08	1.98	2.13	2.94	5.32	0.72	0.23	1.05	2139	3495	1672	2148
2	1	1	1	2	505O16	14	6970	9710	200	287	362	48	1	1243	1349	883.49	747	864	596.51	42.9	23.3	0	496	602	2.08	1874	2171	1263.71	1215	1388	744.53	46	24	0	659	956	2.52	1.33	1.59	1.52	1.99	1.56	0.94	0.43	0.41	1155	1558	1243	1349
17	1	1	2	2	505O16	14	6955	10075	160	286	366	37	3	1244	1378	882.31	799	953	640.38	39.2	20.3	0	445	579	1.94	2138	2342	1146.3	1276	1314	702.51	54.5	36	0	862	1066	3.04	1.94	1.84	2	2.61	2.48	0.95	0.54	0.95	1307	1645	1244	1378
32	1	1	3	2	505O16	14	6955	10455	160	286	366	28	3	1135	1288	806.79	877	946	628.1	35	17.1	0	258	411	1.81	2010	2090	974.41	1317	1383	745.57	48.3	19.6	0	693	773	2.7	2.69	1.88	1.94	3.35	7.42	0.89	0.55	1.43	951	1184	1135	1288
146	1	2	1	11	223F20	15	16010	9660	200	287	362	30	1	1533	1669	956.85	981	1097	640.26	45.3	24	0	552	688	2.39	2006	2261	1313.81	1274	1345	707.28	50.9	34.5	0	732	987	2.84	1.33	1.43	1.41	1.61	0.89	0.96	0.49	0.41	1284	1675	1533	1669
161	1	2	2	11	223F20	15	16005	10055	100	286	366	19	3	1367	1514	943.62	887	1001	634.53	42.7	23.1	0	480	627	2.15	1881	2007	1072.4	1088	1148	645.86	55.2	31.1	0	793	919	2.91	1.65	1.47	1.59	1.8	2.1	0.84	0.54	0.72	1273	1546	1367	1514
176	1	2	3	11	223F20	15	16005	10435	180	286	366	26	3	1314	1441	844.01	923	1024	626.27	40.2	17.5	0	391	518	2.1	2109	2370	1295.19	1109	1188	668.86	61.9	43.4	0	1000	1261	3.15	2.56	2.43	2.63	4.19	9.31	1.15	0.56	1.35	1391	1779	1314	1441
3	1	1	1	3	rp11-424e21	16	7315	9715	160	286	366	21	3	1355	1511	954.17	760	902	633.1	50	22.7	0	595	751	2.14	2562	2934	1862.4	1328	1387	731.58	57	47.2	0	1234	1606	3.5	2.07	2.14	2.01	2.46	1.69	1.36	0.48	1.05	1829	2357	1355	1511
18	1	1	2	3	rp11-424e21	16	7330	10075	150	282	333	35	3	1372	1532	937.3	825	883	534.35	50.4	28.4	0	547	707	2.57	2534	2847	1527.81	1257	1363	745.45	63.5	46.5	0	1277	1590	3.4	2.33	2.25	2.29	3.26	5.99	1.13	0.48	1.22	1824	2297	1372	1532
33	1	1	3	3	rp11-424e21	16	7335	10455	170	286	366	30	3	1233	1527	1080.58	824	944	610.79	43	25.2	0	409	703	2.02	2713	3082	1767.81	1136	1236	685.61	71.7	53.1	0	1577	1946	3.96	3.86	2.77	3.41	5.41	10.15	1.32	0.65	1.95	1986	2649	1233	1527
147	1	2	1	12	298H15	17	16390	9675	210	282	333	27	3	4522	4649	2521.66	972	1087	683.32	86.2	80.5	0	3550	3677	6.62	11762	11915	6658.12	1121	1227	695.21	94	90.1	0	10641	10794	16.92	3	2.94	2.97	3.65	5.5	2.21	0.7	1.58	14191	14471	4522	4649
162	1	2	2	12	298H15	17	16390	10055	210	282	333	27	3	4123	4362	2330.83	953	1049	626.7	89	81.6	0	3170	3409	6.58	10085	10130	5222.76	1063	1163	666.09	96.1	92.2	0	9022	9067	15.14	2.85	2.66	2.77	11.94	88.99	1.62	0.52	1.51	12192	12476	4123	4362
177	1	2	3	12	298H15	17	16390	10435	210	282	333	33	3	3840	3889	2066.75	999	1079	654.71	86.5	78.7	0	2841	2890	5.87	9109	9037	4313.38	1243	1309	746.14	92.6	88.7	0	7866	7794	12.21	2.77	2.7	2.84	3.92	9.52	1.52	0.53	1.47	10707	10684	3840	3889
4	1	1	1	4	390J12	18	7685	9720	120	282	397	11	3	1353	1504	1079.37	778	899	648.44	45.7	25.9	0	575	726	2.09	2270	2576	1552.13	1379	1442	712.87	52.5	37.2	0	891	1197	3.18	1.55	1.65	1.52	2.92	11.44	1.05	0.54	0.63	1466	1923	1353	1504
19	1	1	2	4	390J12	18	7695	10090	130	282	397	14	3	1399	1602	1081.39	692	813	594.05	55.3	28.4	0	707	910	2.36	2226	2557	1487.86	1199	1317	766.51	57.4	36.9	0	1027	1358	2.9	1.45	1.49	1.46	1.9	1.62	0.76	0.3	0.54	1734	2268	1399	1602
34	1	1	3	4	390J12	18	7700	10455	100	282	333	19	3	1250	1366	913.21	900	1003	666.73	33.7	14.9	0	350	466	1.87	2083	2420	1343.94	1224	1295	705.52	55.7	36.5	0	859	1196	2.95	2.45	2.57	2.57	2.79	1.83	1.02	0.48	1.3	1209	1662	1250	1366
148	1	2	1	13	37K18	19	16775	9685	120	286	366	36	3	1724	2389	2637.77	944	1025	606.92	53.8	35.3	0	780	1445	2.84	2815	4086	5025.44	1116	1149	644.71	74.8	60.1	0	1699	2970	4.37	2.18	2.06	2.27	3.26	4.62	0.69	0.13	1.12	2479	4415	1724	2389
163	1	2	2	13	37K18	19	16760	10045	150	282	333	18	3	1618	2157	1884.74	985	1083	638.89	49.3	29.8	0	633	1172	2.53	3152	4371	4458.34	1104	1211	682.9	80.1	63.1	0	2048	3267	4.62	3.24	2.79	2.95	4.78	10.89	0.85	0.13	1.69	2681	4439	1618	2157
178	1	2	3	13	37K18	19	16755	10445	110	286	366	35	3	2007	2489	2166.7	958	1045	620.43	66.8	42.3	0	1049	1531	3.23	3341	4723	5475.56	1152	1205	668.44	71.3	64	0	2189	3571	5	2.09	2.33	2.08	3.09	3.92	0.56	0.05	1.06	3238	5102	2007	2489
5	1	1	1	5	111B1	20	8070	9725	180	282	333	12	3	5186	5181	3062.32	899	987	667.6	85.8	78.7	0	4287	4282	7.77	8686	8668	4771.74	1295	1451	785.07	90.1	84.8	0	7391	7373	11.06	1.72	1.72	1.72	3.99	24.09	1.19	0.59	0.79	11678	11655	5186	5181
20	1	1	2	5	111B1	20	8075	10085	190	286	367	18	3	4797	4911	2659.64	771	864	559.78	90.2	86.7	0	4026	4140	8.57	7775	7969	4201.53	1362	1483	791.37	91.3	84.3	0	6413	6607	9.82	1.59	1.6	1.59	2.19	3.48	1.3	0.68	0.67	10439	10747	4797	4911
35	1	1	3	5	111B1	20	8070	10465	190	282	333	8	3	5500	5503	2795.99	936	1065	673.83	88.3	85.5	0	4564	4567	8.16	8726	8709	4642.42	1391	1477	776.66	89.4	85.8	0	7335	7318	11.24	1.61	1.6	1.59	2.16	3.9	1.25	0.57	0.68	11899	11885	5500	5503
149	1	2	1	14	335P18	21	17135	9695	130	286	366	28	3	1408	1708	1314.12	939	1015	620.05	42	24.8	0	469	769	2.27	2021	2845	2231.8	1151	1186	613.05	55.2	44.4	0	870	1694	3.3	1.86	2.2	2.05	2.52	1.52	1.24	0.54	0.89	1339	2463	1408	1708
164	1	2	2	14	335P18	21	17135	10065	140	286	366	28	3	1523	1876	1310.83	965	1092	625.99	47.6	31.1	0	558	911	2.43	1990	2716	2108.2	1191	1204	635.68	57	39.9	0	799	1525	3.13	1.43	1.67	1.59	5.62	30.45	1.1	0.47	0.52	1357	2436	1523	1876
179	1	2	3	14	335P18	21	17135	10435	180	286	366	30	3	1453	1790	1264.21	1040	1098	668.81	43.7	26.6	0	413	750	2.17	2481	3231	2370.28	1095	1224	661.51	65	52.1	0	1386	2136	3.75	3.36	2.85	2.75	3.52	4.51	1.25	0.45	1.75	1799	2886	1453	1790
6	1	1	1	6	109K20	22	8440	9725	210	282	333	5	3	2503	2724	1938.05	861	1022	742.16	70.2	53.5	0	1642	1863	3.37	5514	7910	4670.3	1550	1615	878.33	79.1	74.8	0	3964	6360	6.28	2.41	3.41	3.92	7.78	31.48	1.64	0.47	1.27	5606	8223	2503	2724
21	1	1	2	6	109K20	22	8445	10085	200	286	366	13	3	2539	2712	1649.96	853	952	650.14	71.3	58.7	0	1686	1859	3.91	10059	8507	4960.51	1448	1564	810.5	78.3	73.1	0	8611	7059	12.41	5.11	3.8	4.09	4.44	2.85	2.49	0.68	2.35	10297	8918	2539	2712
36	1	1	3	6	109K20	22	8440	10475	190	282	333	10	3	2565	2774	1635.99	872	998	631.29	74.8	62.4	0	1693	1902	4.06	9729	8604	4854.46	1285	1348	681.52	85.5	77.3	0	8444	7319	14.28	4.99	3.85	4.18	6.44	16.7	2.37	0.64	2.32	10137	9221	2565	2774
415	2	2	1	10	495K23	23	15655	18575	110	286	366	30	3	1081	1322	878.49	935	1052	693.73	30.4	12.6	0	146	387	1.56	2120	2376	1342.34	1324	1417	721.8	51	32.2	0	796	1052	2.94	5.45	2.72	2.71	3.71	4.66	1.14	0.55	2.45	942	1439	1081	1322
430	2	2	2	10	495K23	23	15655	18935	160	287	366	37	3	1223	1397	915.85	817	943	638.98	41.1	20.2	0	406	580	1.91	2190	2373	1190.58	1363	1465	826.12	50.2	27.5	0	827	1010	2.65	2.04	1.74	1.69	2.32	3.58	0.83	0.41	1.03	1233	1590	1223	1397
445	2	2	3	10	495K23	23	15655	19325	120	286	366	15	3	1369	1465	912.89	974	1076	653.6	37.4	17.8	0	395	491	2.09	2359	2600	1237.11	1445	1538	791.06	54.5	34.3	0	914	1155	2.98	2.31	2.35	2.24	2.56	2.57	1.02	0.57	1.21	1309	1646	1369	1465
272	2	1	1	2	RP11-187e23	24	7005	18575	240	286	366	55	3	3163	3316	1843.67	756	817	572.21	85	75.5	0	2407	2560	5.53	9496	10335	6341.88	1428	1487	729	88.5	83.6	0	8068	8907	13.03	3.35	3.48	3.43	4.11	4.42	3.08	0.8	1.74	10475	11467	3163	3316
287	2	1	2	2	RP11-187e23	24	7005	18945	230	286	367	52	3	3025	3306	2026.2	780	889	619.65	79.7	70.6	0	2245	2526	4.88	9350	9787	5858.4	1379	1504	825.61	84.6	80.8	0	7971	8408	11.32	3.55	3.33	3.42	3.67	2.12	2.35	0.66	1.83	10216	10934	3025	3306
302	2	1	3	2	RP11-187e23	24	7005	19315	220	286	366	50	3	2815	3058	1990.57	862	949	656.06	75.2	64	0	1953	2196	4.29	9873	9515	5392.09	1463	1517	748.6	86.7	81.5	0	8410	8052	13.19	4.31	3.67	4.01	16.12	155.89	2.29	0.72	2.11	10363	10248	2815	3058
416	2	2	1	11	24H17	25	16035	18575	200	286	366	30	3	2198	2491	1449.4	1070	1175	739.47	63.6	42.7	0	1128	1421	2.97	7000	6637	4107.94	1488	1601	858.21	76.9	69.9	0	5512	5149	8.16	4.89	3.62	4.12	6.21	16.72	2.3	0.66	2.29	6640	6570	2198	2491
431	2	2	2	11	24H17	25	16035	18955	190	286	366	18	3	2335	2474	1507.78	913	980	650.79	67.5	52.1	0	1422	1561	3.59	6999	7090	4327.2	1315	1382	696.02	82.2	76.9	0	5684	5775	10.06	4	3.7	3.85	6.56	17.15	2.3	0.64	2	7106	7336	2335	2474
446	2	2	3	11	24H17	25	16025	19325	160	286	366	14	3	1780	2420	1386.22	982	1054	653.88	69.2	45.8	0	798	1438	2.72	6912	6738	3930.75	1358	1445	706.32	82.9	76.9	0	5554	5380	9.79	6.96	3.74	3.8	4.49	4.88	1.98	0.49	2.8	6352	6818	1780	2420
273	2	1	1	3	22C22	26	7365	18565	150	286	366	50	3	1137	1355	1239.9	796	903	645.67	32.9	16.8	0	341	559	1.76	3448	4222	3147.52	1674	1771	843.72	70.3	52.4	0	1774	2548	4.09	5.2	4.56	4.36	7.04	11.97	1.32	0.27	2.38	2115	3107	1137	1355
288	2	1	2	3	22C22	26	7375	18935	160	286	366	53	3	1268	1602	1271.47	701	841	603.78	46.9	26.9	0	567	901	2.1	3001	4122	3783.36	1573	1655	729.54	64.3	49.3	0	1428	2549	4.11	2.52	2.83	2.55	3.01	1.84	1.83	0.38	1.33	1995	3450	1268	1602
303	2	1	3	3	22C22	26	7375	19315	140	286	366	44	3	1270	1452	972.03	879	973	671.25	39.2	18.2	0	391	573	1.89	2896	3526	2807.85	1470	1539	754.97	60.5	47.6	0	1426	2056	3.84	3.65	3.59	3.17	5.03	9.31	1.94	0.45	1.87	1817	2629	1270	1452
417	2	2	1	12	138D23	27	16430	18595	210	282	333	29	3	2765	3343	2394.14	1011	1136	658.35	71.3	56.7	0	1754	2332	4.2	6156	11784	11299.2	1259	1324	774.36	85.5	77.3	0	4897	10525	7.95	2.79	4.51	3.46	4.8	4.61	3.33	0.5	1.48	6651	12857	2765	3343
432	2	2	2	12	138D23	27	16425	18985	170	286	366	26	3	2490	3142	2416.69	867	1011	675.75	71.3	54.9	0	1623	2275	3.68	6273	11372	11219.9	1306	1394	765.82	88.5	78.7	0	4967	10066	8.19	3.06	4.42	3.23	5.44	6.65	2.77	0.36	1.61	6590	12341	2490	3142
447	2	2	3	12	138D23	27	16415	19345	150	286	366	13	3	1945	3097	2612.11	981	1018	605.93	61.5	44.1	0	964	2116	3.21	5596	11921	12112.8	1230	1324	712.95	82.9	75.2	0	4366	10691	7.85	4.53	5.05	4.65	7.12	10.75	2.74	0.35	2.18	5330	12807	1945	3097
274	2	1	1	4	576O3	28	7750	18555	220	282	333	61	3	4679	4633	2370.24	785	893	586.64	92.6	86.9	0	3894	3848	7.98	19606	18194	8506.22	1555	1671	834.22	93.3	89.7	0	18051	16639	23.5	4.64	4.32	4.58	5.12	6.29	2.99	0.7	2.21	21945	20487	4679	4633
289	2	1	2	4	576O3	28	7765	18935	200	286	367	61	3	3975	4142	2352.7	713	798	548.31	86	81.5	0	3262	3429	7.25	17863	16037	8206.08	1501	1591	823.85	90.2	86.7	0	16362	14536	21.68	5.02	4.24	4.36	5.28	6.65	2.78	0.64	2.33	19624	17965	3975	4142
304	2	1	3	4	576O3	28	7765	19325	230	286	366	50	3	3667	3718	2220.77	854	947	627.36	79.4	72.7	0	2813	2864	5.85	14422	13777	7319.08	1670	1773	774.88	91.3	87.8	0	12752	12107	18.61	4.53	4.23	4.51	5.3	6.62	2.66	0.65	2.18	15565	14971	3667	3718
418	2	2	1	13	346A3	29	16795	18595	170	286	366	17	3	2530	2728	1569.04	874	1038	705.54	75.5	55.6	0	1656	1854	3.59	6395	6666	3961.98	1307	1387	703.07	86.4	78	0	5088	5359	9.1	3.07	2.89	2.86	3.21	2.63	2.02	0.64	1.62	6744	7213	2530	2728
433	2	2	2	13	346A3	29	16795	18965	180	286	366	15	3	2079	2475	1556.82	806	904	618.16	71.7	51.4	0	1273	1669	3.36	5912	6673	4397.73	1302	1344	699.98	85	76.9	0	4610	5371	8.45	3.62	3.22	3.28	3.97	3.84	2.09	0.55	1.86	5883	7040	2079	2475
448	2	2	3	13	346A3	29	16800	19325	210	282	333	21	3	2171	2574	1816.44	803	901	592.7	71.3	54.3	0	1368	1771	3.66	4598	6088	4381.12	1231	1304	690.6	85.5	74.1	0	3367	4857	6.66	2.46	2.74	2.64	3.32	3	1.52	0.4	1.3	4735	6628	2171	2574
275	2	1	1	5	531B22	30	8135	18565	220	286	366	57	3	3804	3867	2049.61	778	902	580.59	89.2	80.8	0	3026	3089	6.55	13779	13035	6063.1	1560	1692	801.82	93.7	90.6	0	12219	11475	17.18	4.04	3.71	3.88	4.53	4.38	2.35	0.63	2.01	15245	14564	3804	3867
290	2	1	2	5	531B22	30	8125	18965	220	286	366	32	3	3563	3708	2254.49	772	910	644.2	83.9	73.4	0	2791	2936	5.53	14409	13161	6493.93	1534	1654	781.32	92.3	86.7	0	12875	11627	18.44	4.61	3.96	3.95	6.52	15.66	2.22	0.59	2.21	15666	14563	3563	3708
305	2	1	3	5	531B22	30	8135	19335	220	286	366	41	3	3056	3322	2017.54	910	993	659.5	78	66.8	0	2146	2412	4.63	13256	12314	6496.46	1553	1662	868.84	86	83.9	0	11703	10761	15.26	5.45	4.46	5.04	9.81	32.26	2.56	0.63	2.45	13849	13173	3056	3322
276	2	1	1	6	631G24	31	8495	18575	200	287	366	38	3	2744	2958	1687.57	828	964	631.75	77	64.5	0	1916	2130	4.34	8238	8208	5007.45	1466	1575	787.64	82.6	76	0	6772	6742	10.46	3.53	3.17	3.18	3.58	4.7	2.42	0.66	1.82	8688	8872	2744	2958
291	2	1	2	6	631G24	31	8495	18945	180	286	366	35	3	2740	3100	2183.77	848	961	647.98	73.8	61.2	0	1892	2252	4.23	9866	9550	5706.38	1482	1590	754.82	84.3	79.4	0	8384	8068	13.07	4.43	3.58	3.89	4.88	5.19	1.9	0.53	2.15	10276	10320	2740	3100
306	2	1	3	6	631G24	31	8485	19335	180	286	366	14	3	2651	2754	1682.09	870	942	629.15	74.8	59.8	0	1781	1884	4.21	8332	8484	5329.6	1370	1420	696.82	84.3	80.8	0	6962	7114	11.96	3.91	3.78	3.86	4.68	8.56	2.64	0.7	1.97	8743	8998	2651	2754
7	1	1	1	7	520F22	32	8815	9715	210	286	366	11	3	3237	3240	1914.19	938	1009	650.33	74.8	64.7	0	2299	2302	4.98	8785	8251	4524.18	1610	1697	797.17	82.2	77.6	0	7175	6641	11.02	3.12	2.88	2.9	3.32	2.14	2.12	0.8	1.64	9474	8943	3237	3240
22	1	1	2	7	520F22	32	8825	10085	220	286	366	13	3	3102	3255	1871.15	883	971	570.41	81.8	69.9	0	2219	2372	5.44	8229	7851	3689.61	1743	1803	840.85	86.7	80.8	0	6486	6108	9.79	2.92	2.58	2.78	3.1	2.07	1.8	0.84	1.55	8705	8480	3102	3255
37	1	1	3	7	520F22	32	8835	10485	220	286	366	29	3	3258	3461	2124.93	857	965	644.53	79	68.5	0	2401	2604	5.05	10940	9751	5113.53	1369	1553	854.71	85.7	79.7	0	9571	8382	12.8	3.99	3.22	3.62	8.06	44.77	2	0.69	2	11972	10986	3258	3461
8	1	1	1	8	51P14	33	9195	9735	100	286	366	11	3	1386	1580	1040.75	927	1037	651.57	42	22	0	459	653	2.13	2444	2665	1581.85	1413	1462	717.39	57	36.7	0	1031	1252	3.41	2.25	1.92	2.09	4.89	27.39	0.86	0.32	1.17	1490	1905	1386	1580
23	1	1	2	8	51P14	33	9195	10095	120	286	366	3	3	1248	1408	937.88	906	1044	715.66	36	14	0	342	502	1.74	2587	2727	1481.97	1632	1721	803.68	53.1	35.3	0	955	1095	3.22	2.79	2.18	2.48	2.65	1.91	1.17	0.55	1.48	1297	1597	1248	1408
38	1	1	3	8	51P14	33	9205	10465	130	286	366	12	3	1250	1442	899.99	1004	1099	654.36	31.1	15	0	246	438	1.91	2326	2615	1440.7	1376	1536	794.34	54.5	34.3	0	950	1239	2.93	3.86	2.83	2.89	3.04	1.85	1.13	0.5	1.95	1196	1677	1250	1442
9	1	1	1	9	562L19	34	9575	9740	130	282	397	18	3	1211	1398	950.36	974	1040	616.87	34.4	16.7	0	237	424	1.96	2061	2296	1320.32	1476	1539	663.28	46.8	28	0	585	820	3.11	2.47	1.93	2.17	2.3	1.77	0.91	0.43	1.3	822	1244	1211	1398
24	1	1	2	9	562L19	34	9575	10095	160	286	366	7	3	1259	1420	867.62	815	921	584.4	41.6	23.1	0	444	605	2.15	2165	2235	1138.48	1324	1453	748.81	52.4	29.4	0	841	911	2.89	1.89	1.51	1.57	2.82	15.08	0.9	0.47	0.92	1285	1516	1259	1420
39	1	1	3	9	562L19	34	9570	10465	130	282	333	5	3	1131	1262	810.87	937	1049	700.51	26.6	11	0	194	325	1.61	1945	2147	1195.63	1393	1542	797.09	41.5	20.9	0	552	754	2.44	2.85	2.32	2.37	2.68	5.12	1.12	0.57	1.51	746	1079	1131	1262
10	1	1	1	10	248N6	35	9950	9720	200	288	362	6	1	1498	1747	1128.68	877	998	673.07	47.6	26.4	0	621	870	2.23	3006	3499	2164.98	1376	1536	824.96	64.9	50	0	1630	2123	3.64	2.62	2.44	2.65	3.67	9.4	1.24	0.41	1.39	2251	2993	1498	1747
25	1	1	2	10	248N6	35	9945	10085	110	286	366	4	3	1489	1844	1404.59	915	1024	653.27	47.2	30.4	0	574	929	2.28	2902	3746	2723.88	1300	1436	699.04	71.7	56.6	0	1602	2446	4.15	2.79	2.63	2.68	4.67	10.79	1.08	0.31	1.48	2176	3375	1489	1844
40	1	1	3	10	248N6	35	9960	10450	200	287	362	15	1	1879	2063	1321.87	1002	1089	685.07	55.4	33.8	0	877	1061	2.74	3630	3958	2422.78	1548	1591	766.51	69	55.7	0	2082	2410	4.74	2.37	2.27	2.37	2.9	2.79	1.09	0.35	1.25	2959	3471	1879	2063
11	1	1	1	11	521L15	36	10335	9725	100	286	366	15	3	1643	1856	1142.3	869	1004	685.85	52.8	28.7	0	774	987	2.4	2578	3168	2185.59	1209	1304	668.34	64.7	50.3	0	1369	1959	3.86	1.77	1.98	1.9	2.37	2.29	1.46	0.58	0.82	2143	2946	1643	1856
26	1	1	2	11	521L15	36	10325	10105	120	286	366	16	3	1496	1695	1114	750	939	678.48	52.1	30.4	0	746	945	2.2	2569	3322	2262.61	1416	1464	745.07	61.5	43.7	0	1153	1906	3.45	1.55	2.02	1.66	2.24	1.74	1.39	0.47	0.63	1899	2851	1496	1695
41	1	1	3	11	521L15	36	10325	10465	140	286	366	8	3	1562	1955	1476.99	1010	1161	725.8	44.1	26.6	0	552	945	2.15	3048	3788	2586.62	1414	1529	751.32	69.9	51.4	0	1634	2374	4.06	2.96	2.51	2.95	6.22	30.42	0.97	0.3	1.57	2186	3319	1562	1955
12	1	1	1	12	338L17	37	10705	9725	160	286	366	10	3	1845	2299	1857.07	821	944	659.97	59.1	42.3	0	1024	1478	2.8	2848	3424	2273.81	1445	1521	758.1	59.8	47.2	0	1403	1979	3.76	1.37	1.34	1.37	1.66	1.66	0.79	0.42	0.45	2427	3457	1845	2299
27	1	1	2	12	338L17	37	10695	10095	160	286	366	9	3	1490	1694	1110.9	852	946	629.77	50.3	27.6	0	638	842	2.37	3039	3821	2544.01	1382	1410	735.72	68.9	52.4	0	1657	2439	4.13	2.6	2.9	2.64	3.73	6.22	1.79	0.61	1.38	2295	3281	1490	1694
42	1	1	3	12	338L17	37	10695	10455	120	286	366	5	3	1380	1611	1128.41	1020	1097	682.76	37.1	19.2	0	360	591	2.02	1928	2389	1706.47	1113	1241	687.02	52.1	38.8	0	815	1276	2.81	2.26	2.16	2.12	2.71	2.39	0.89	0.35	1.18	1175	1867	1380	1611
277	2	1	1	7	45A9	38	8865	18565	200	286	366	40	3	1572	1755	1159.35	938	1017	638.45	49.7	25.9	0	634	817	2.46	2843	3344	2072.12	1444	1580	766.68	66.1	46.5	0	1399	1900	3.71	2.21	2.33	2.16	2.69	3.56	1.31	0.54	1.14	2033	2717	1572	1755
292	2	1	2	7	45A9	38	8875	18955	100	286	366	30	3	1454	1723	1280.72	846	990	725.32	44.8	24.1	0	608	877	2	2827	3547	2507.88	1486	1600	806.44	62.2	44.1	0	1341	2061	3.51	2.21	2.35	2.35	2.66	1.51	1.33	0.46	1.14	1949	2938	1454	1723
307	2	1	3	7	45A9	38	8875	19335	160	286	366	26	3	1372	1571	1052.48	829	965	659.28	44.8	22	0	543	742	2.08	3120	3666	2494.32	1512	1613	727.88	68.9	52.8	0	1608	2154	4.29	2.96	2.9	2.81	4.27	10.44	1.37	0.34	1.57	2151	2896	1372	1571
278	2	1	1	8	157F14	39	9235	18585	180	286	366	18	3	1734	2137	1592.78	900	968	630.66	58	36.7	0	834	1237	2.75	3697	4910	3772.61	1625	1731	828.65	72.7	58.7	0	2072	3285	4.46	2.48	2.66	2.51	3.48	3.76	1.35	0.33	1.31	2906	4522	1734	2137
293	2	1	2	8	157F14	39	9235	18965	180	286	367	10	3	1704	1909	1226.38	838	962	679.95	56.3	33.9	0	866	1071	2.51	3540	4814	3848.93	1527	1653	794.73	71	58.7	0	2013	3287	4.45	2.32	3.07	2.49	3.59	3.19	1.62	0.27	1.22	2879	4358	1704	1909
308	2	1	3	8	157F14	39	9215	19355	180	286	366	22	3	1746	2134	1507.46	889	1031	663.14	57.3	37.1	0	857	1245	2.63	4162	5051	3328.98	1419	1541	753.03	81.5	68.9	0	2743	3632	5.53	3.2	2.92	3.18	6.94	32.56	1.07	0.23	1.68	3600	4877	1746	2134
279	2	1	1	9	520F24	40	9595	18615	200	286	366	18	3	2064	2225	1341.74	927	1016	647.06	65.7	45.5	0	1137	1298	3.19	5916	5845	3233.16	1469	1599	769.87	82.2	73.8	0	4447	4376	7.68	3.91	3.37	3.66	4.85	9.15	1.75	0.53	1.97	5584	5674	2064	2225
294	2	1	2	9	520F24	40	9585	18985	250	286	366	25	3	1858	2067	1236.49	794	909	646.94	62.9	43	0	1064	1273	2.87	5966	5739	3174.48	1485	1579	741.87	81.8	72.7	0	4481	4254	8.04	4.21	3.34	3.66	4.26	3.36	2.28	0.79	2.07	5545	5527	1858	2067
309	2	1	3	9	520F24	40	9610	19345	210	282	333	14	3	1811	1947	1114.44	867	985	679.02	58.5	34.8	0	944	1080	2.67	5750	5931	3148.1	1366	1482	796.47	87.2	79.4	0	4384	4565	7.22	4.64	4.23	4.46	5.49	8.15	2.15	0.58	2.22	5328	5645	1811	1947
280	2	1	1	10	23B16	41	9995	18595	180	286	367	18	3	1768	1999	1422.72	901	1040	701.38	55.6	30.8	0	867	1098	2.52	10142	12587	10652	1561	1634	754.88	74.8	72	0	8581	11026	13.44	9.9	10.04	10.04	19.95	100.95	4.73	0.4	3.31	9448	12124	1768	1999
295	2	1	2	10	23B16	41	9995	18965	190	286	366	16	3	1754	1957	1149.22	940	1040	658.67	54.2	34.6	0	814	1017	2.66	12149	12258	9532.44	1604	1662	798.76	75.5	70.6	0	10545	10654	15.21	12.95	10.48	9.98	10.99	6.22	6.46	0.61	3.7	11359	11671	1754	1957
310	2	1	3	10	23B16	41	10000	19335	190	282	333	21	3	1766	1916	1188.76	958	1076	666.81	56	29.4	0	808	958	2.65	7741	11525	10122.7	1759	1784	831.91	75.9	68.8	0	5982	9766	9.31	7.4	10.19	8.07	9.84	5.6	6.32	0.55	2.89	6790	10724	1766	1916
281	2	1	1	11	321F21	42	10355	18615	140	286	366	21	3	2801	3441	2566.54	1033	1106	679.79	71.3	59.8	0	1768	2408	4.12	6733	8840	6968.03	1717	1748	782.34	79	70.6	0	5016	7123	8.61	2.84	2.96	2.81	6.16	31.43	1.88	0.48	1.5	6784	9531	2801	3441
296	2	1	2	11	321F21	42	10345	19005	170	286	366	44	3	2432	2828	2052.46	987	1105	695.17	63.6	51.4	0	1445	1841	3.5	6544	8534	6781.69	1714	1799	800.67	76.2	65	0	4830	6820	8.17	3.34	3.7	3.34	4.18	2.88	2.33	0.5	1.74	6275	8661	2432	2828
311	2	1	3	11	321F21	42	10355	19355	140	286	366	25	3	2716	3071	1920.62	993	1088	704.95	71.3	57.3	0	1723	2078	3.85	7033	8753	6712.45	1605	1786	811.57	81.5	72	0	5428	7148	8.67	3.15	3.44	3.15	3.69	2.3	2.46	0.49	1.66	7151	9226	2716	3071
282	2	1	1	12	430K22	43	10715	18625	100	286	366	36	3	2236	2464	1728.01	873	995	685.69	65	49.7	0	1363	1591	3.26	6023	6788	4578.85	1515	1656	785.6	83.9	75.5	0	4508	5273	7.67	3.31	3.31	3.32	5.52	16.04	2.2	0.69	1.73	5871	6864	2236	2464
297	2	1	2	12	430K22	43	10715	18995	150	286	366	39	3	2213	2412	1469.9	1000	1109	697.46	66.1	41.3	0	1213	1412	3.17	6117	6794	4303.4	1518	1549	732.12	86.7	78.7	0	4599	5276	8.36	3.79	3.74	3.76	4.35	3.58	2.4	0.67	1.92	5812	6688	2213	2412
312	2	1	3	12	430K22	43	10715	19355	100	286	366	32	3	1901	2176	1373.93	937	998	638.57	61.9	40.9	0	964	1239	2.98	5396	5965	4145.77	1414	1531	735.68	82.2	74.5	0	3982	4551	7.33	4.13	3.67	3.98	8.25	39.3	1.82	0.36	2.05	4946	5790	1901	2176
13	1	1	1	13	370A2	44	11075	9745	140	286	366	27	3	1445	1601	919.54	929	1009	661.64	44.4	21.7	0	516	672	2.18	2341	2749	1686.77	1305	1358	680.95	56.3	43.4	0	1036	1444	3.44	2.01	2.15	1.92	2.24	1.54	1.43	0.61	1.01	1552	2116	1445	1601
28	1	1	2	13	370A2	44	11085	10115	120	286	366	30	3	1540	1620	968.59	959	1052	643.78	46.5	22.7	0	581	661	2.39	2177	2360	1290.18	1489	1550	711.78	49.7	30.1	0	688	871	3.06	1.18	1.32	1.22	1.61	1.11	0.84	0.4	0.24	1269	1532	1540	1620
43	1	1	3	13	370A2	44	11085	10465	100	286	366	13	3	1364	1587	1023.17	968	1070	633.41	39.5	20.6	0	396	619	2.15	2377	2717	1523.65	1590	1724	814.57	49.3	28.7	0	787	1127	2.92	1.99	1.82	1.88	2.29	2	0.82	0.3	0.99	1183	1746	1364	1587
14	1	1	1	14	411G9	45	11455	9725	140	286	366	10	3	2214	2492	1636.77	904	1016	663.16	63.6	48.6	0	1310	1588	3.34	4703	5280	3793.2	1111	1268	691.49	75.9	67.5	0	3592	4169	6.8	2.74	2.63	2.63	2.96	2.23	1.86	0.64	1.46	4902	5757	2214	2492
29	1	1	2	14	411G9	45	11460	10095	170	282	333	13	3	2459	2843	1873.99	1087	1193	678.95	68.1	50.7	0	1372	1756	3.62	5182	6051	4316.72	1339	1408	819.72	74.8	65.6	0	3843	4712	6.32	2.8	2.68	2.68	3.01	2.49	1.66	0.52	1.49	5215	6468	2459	2843
44	1	1	3	14	411G9	45	11455	10475	190	286	366	23	3	2405	2895	2157.83	1093	1160	693.02	63.3	47.9	0	1312	1802	3.47	5203	6866	5465.13	1798	1900	938.56	69.9	61.9	0	3405	5068	5.54	2.6	2.81	2.59	5.45	28.29	1.4	0.3	1.38	4717	6870	2405	2895
15	1	1	1	15	264M20	46	11840	9730	200	287	362	19	1	1227	1396	940.2	933	983	612.63	32.4	14.6	0	294	463	2	2011	2341	1456.04	1272	1376	778.69	48.4	30.7	0	739	1069	2.58	2.51	2.31	2.21	2.88	4.26	1.17	0.57	1.33	1033	1532	1227	1396
30	1	1	2	15	264M20	46	11840	10095	110	282	333	15	3	1144	1389	1022.17	926	1031	629.6	33.3	16.3	0	218	463	1.82	1729	2053	1298.04	1408	1560	833.78	37.6	18.4	0	321	645	2.07	1.47	1.39	1.49	2.29	2.4	0.65	0.26	0.56	539	1108	1144	1389
45	1	1	3	15	264M20	46	11840	10465	110	282	333	16	3	1053	1221	815.94	1043	1136	674.44	18.8	8.9	0	10	178	1.56	2217	2398	1279	1647	1682	759.76	44.3	23	0	570	751	2.92	57	4.22	3.67	5.68	16.02	1.09	0.48	5.83	580	929	1053	1221
136	1	2	1	1	459P23	47	12220	9735	110	282	333	41	3	1486	1887	1632.2	1024	1124	673.54	43.3	28	0	462	863	2.21	2648	3891	3463.56	1421	1493	735.26	61.3	46.5	0	1227	2470	3.6	2.66	2.86	2.67	4.14	5.08	0.77	0.13	1.41	1689	3333	1486	1887
151	1	2	2	1	459P23	47	12205	10125	100	286	366	64	3	1863	2139	1553.27	1003	1114	675.24	58.7	33.6	0	860	1136	2.76	2446	3780	3795.12	1283	1351	714.46	60.5	45.5	0	1163	2497	3.42	1.35	2.2	1.5	2.25	2.05	1.51	0.38	0.44	2023	3633	1863	2139
166	1	2	3	1	459P23	47	12215	10485	140	287	366	54	3	1623	2234	1797.07	1010	1139	748.31	46.3	28.6	0	613	1224	2.17	2883	4472	4341.22	1577	1682	823.99	57.8	45.3	0	1306	2895	3.5	2.13	2.37	2.2	2.78	2.29	1.46	0.36	1.09	1919	4119	1623	2234
137	1	2	1	2	501G6	48	12595	9735	180	286	366	42	3	2824	3011	1640.52	1090	1185	622.64	77.6	61.2	0	1734	1921	4.54	5873	5822	2822.88	1345	1408	718.53	87.1	80.8	0	4528	4477	8.17	2.61	2.33	2.58	2.89	1.87	1.33	0.6	1.38	6262	6398	2824	3011
152	1	2	2	2	501G6	48	12585	10105	190	286	366	45	3	2885	2988	1611.52	851	965	614.96	82.5	66.1	0	2034	2137	4.69	4454	4583	2248.25	1393	1433	726.84	84.6	72.7	0	3061	3190	6.13	1.5	1.49	1.5	2.85	11.22	0.97	0.49	0.59	5095	5327	2885	2988
167	1	2	3	2	501G6	48	12585	10495	220	286	366	67	3	2989	3149	1556.1	1146	1202	684.87	80.1	58.7	0	1843	2003	4.36	5248	5203	2377.93	1361	1445	769.85	88.5	80.4	0	3887	3842	6.82	2.11	1.92	1.91	3.25	8.8	1.23	0.64	1.08	5730	5845	2989	3149
138	1	2	1	3	459J23	49	12970	9700	200	287	362	8	1	1063	1188	779.44	986	1038	635.59	20.9	7.7	0	77	202	1.67	1563	1658	932.45	1176	1284	676.82	41.1	18.8	0	387	482	2.31	5.03	2.39	2.64	3.78	6.5	0.82	0.47	2.33	464	684	1063	1188
153	1	2	2	3	459J23	49	12970	10060	200	289	362	1	1	1226	1429	960.71	1025	1125	646.79	29.4	16.6	0	201	404	1.9	1577	1923	1571.06	1240	1301	747.83	36.3	21.8	0	337	683	2.11	1.68	1.69	1.55	2.5	3.22	1.07	0.43	0.75	538	1087	1226	1429
168	1	2	3	3	459J23	49	12970	10450	200	287	362	22	1	1166	1291	781.23	1057	1155	672.39	25.8	7.3	0	109	234	1.73	1472	1583	845.45	1409	1511	741.9	22.6	7.3	0	63	174	1.98	0.58	0.74	0.69	1.71	2.78	0.7	0.42	-0.79	172	408	1166	1291
283	2	1	1	13	62J23	50	11090	18620	200	287	362	33	1	979	1065	660.03	975	1032	619	17.4	7	0	4	90	1.58	1775	1831	818.55	1825	1857	881.07	18.8	1.4	0	-49	6	2.01	-12.5	0.07	1.57	4.21	6.95	0.8	0.41	0	-46	96	979	1065
298	2	1	2	13	62J23	50	11110	18990	200	287	362	31	1	867	943	594.35	889	993	659.04	17.1	3.1	0	-21	54	1.32	1817	1912	800.25	1703	1877	863.97	22.6	3.1	0	114	209	2.1	-5.18	3.87	1.73	2.82	3.76	1.03	0.58	0	92	263	867	943
313	2	1	3	13	62J23	50	11110	19350	200	287	362	23	1	823	938	638.17	872	971	612.86	19.9	5.9	0	-48	66	1.34	1561	1668	736.49	1618	1741	826.52	13.9	2.4	0	-56	50	1.89	1.16	0.76	1.26	2.92	6.41	0.83	0.51	0.22	-106	116	823	938
284	2	1	1	14	480O9	51	11485	18635	280	286	366	46	3	2862	3023	1358.21	855	982	655.82	88.1	72	0	2007	2168	4.36	9878	10148	2930.23	1577	1671	776.84	100	100	0	8301	8571	12.72	4.14	3.95	4.16	6.94	17.84	1.6	0.55	2.05	10308	10739	2862	3023
299	2	1	2	14	480O9	51	11485	18995	240	286	366	38	3	3145	3165	1269.46	813	942	669.54	91.6	78.3	0	2332	2352	4.7	10864	11335	3598.75	1519	1593	741.54	100	100	0	9345	9816	14.65	4.01	4.17	4.17	6.12	15	2.36	0.69	2	11677	12168	3145	3165
314	2	1	3	14	480O9	51	11485	19355	260	286	366	30	3	3001	3153	1312.25	826	954	674.69	92.7	77.6	0	2175	2327	4.45	8808	9110	2741.48	1414	1556	808.42	100	100	0	7394	7696	10.9	3.4	3.31	3.4	4.31	5.33	1.43	0.47	1.77	9569	10023	3001	3153
285	2	1	1	15	394C23	52	11855	18635	150	286	366	47	3	1339	1533	1150.67	928	980	669.71	36	15.4	0	411	605	2	3149	3895	2681.24	1588	1694	752.47	66.8	51	0	1561	2307	4.18	3.8	3.81	3.77	5.21	7.14	1.12	0.23	1.93	1972	2912	1339	1533
300	2	1	2	15	394C23	52	11850	19025	110	282	333	70	3	1309	1520	1084.57	844	992	694.1	39.7	19.9	0	465	676	1.89	3088	3909	2795.98	1444	1544	726.28	73.8	54.3	0	1644	2465	4.25	3.54	3.65	3.49	5	5.72	1.11	0.19	1.82	2109	3141	1309	1520
315	2	1	3	15	394C23	52	11855	19385	140	286	366	61	3	1230	1488	1225.85	867	961	630.36	37.8	19.2	0	363	621	1.95	2821	3700	2853.04	1617	1654	722.59	63.3	45.1	0	1204	2083	3.9	3.32	3.35	3.17	5.34	7.73	1.12	0.23	1.73	1567	2704	1230	1488
406	2	2	1	1	463I5	53	12245	18605	170	286	366	16	3	1502	1986	1593.71	1007	1063	626.13	47.2	28	0	495	979	2.4	3674	5208	4562.1	1647	1744	785.41	64.7	55.6	0	2027	3561	4.68	4.09	3.64	3.98	5.98	7.51	1.56	0.3	2.03	2522	4540	1502	1986
421	2	2	2	1	463I5	53	12215	19005	180	286	367	44	3	1433	1761	1366.45	961	1091	709.63	42	23.1	0	472	800	2.02	3319	4878	3872.93	1583	1626	749.58	68.2	53.1	0	1736	3295	4.43	3.68	4.12	3.91	5.21	4.12	1.56	0.3	1.88	2208	4095	1433	1761
436	2	2	3	1	463I5	53	12215	19385	150	286	366	51	3	1631	2046	1481.95	806	899	616.73	55.6	41.3	0	825	1240	2.64	3133	4563	3510.87	1406	1484	680.1	68.2	55.2	0	1727	3157	4.61	2.09	2.55	2.24	2.77	1.99	1.64	0.48	1.07	2552	4397	1631	2046
407	2	2	1	2	215G1	54	12595	18615	240	286	366	36	3	4930	4987	2052.62	1062	1144	720.84	93.4	89.5	0	3868	3925	6.84	13506	12513	5225.82	1657	1789	773.27	91.6	89.5	0	11849	10856	17.47	3.06	2.77	2.87	3.11	2.23	2.02	0.63	1.62	15717	14781	4930	4987
422	2	2	2	2	215G1	54	12605	19015	220	286	366	40	3	4559	4675	2253.56	1013	1122	670.06	88.8	83.2	0	3546	3662	6.8	12335	11054	4641.99	1588	1727	828.46	91.3	89.2	0	10747	9466	14.89	3.03	2.58	2.77	3.67	12.55	1.47	0.51	1.6	14293	13128	4559	4675
437	2	2	3	2	215G1	54	12615	19365	210	286	366	22	3	4803	4811	2064.23	983	1060	659.78	93.7	90.6	0	3820	3828	7.28	9042	11913	4257.65	1562	1648	760.51	98.3	97.2	0	7480	10351	11.89	1.96	2.7	2.67	4.01	7.85	1.52	0.54	0.97	11300	14179	4803	4811
408	2	2	1	3	206H15	55	12955	18655	190	286	366	65	3	1527	1686	1082.79	1029	1185	736.97	37.8	15.4	0	498	657	2.07	2706	3498	2620.98	1706	1758	771.96	55.6	39.9	0	1000	1792	3.51	2.01	2.73	2.28	3.45	8.72	1.55	0.41	1.01	1498	2449	1527	1686
423	2	2	2	3	206H15	55	12965	19025	150	286	366	60	3	1107	1290	860.49	986	1052	676.82	28	9.8	0	121	304	1.64	2778	3188	1880.53	1635	1756	830.42	55.6	36.7	0	1143	1553	3.35	9.45	5.11	4.66	9.37	29.47	1.38	0.4	3.24	1264	1857	1107	1290
438	2	2	3	3	206H15	55	12960	19395	180	282	334	66	3	1272	1513	1128.96	899	986	633.58	37.6	17.7	0	373	614	2.01	2474	3347	2640.7	1405	1419	686.06	58.9	46.1	0	1069	1942	3.61	2.87	3.16	2.91	6.91	29.65	1.44	0.38	1.52	1442	2556	1272	1513
184	1	2	4	4	99O6	56	13325	10775	220	286	367	32	3	2120	2463	1596.5	1078	1160	659.8	59.4	45.1	0	1042	1385	3.21	4577	4914	2863.88	1144	1243	667.13	85	77.6	0	3433	3770	6.86	3.29	2.72	3.18	5.07	14.13	1.18	0.43	1.72	4475	5155	2120	2463
199	1	2	5	4	99O6	56	13345	11135	180	286	366	27	3	2498	2805	1587.68	1091	1142	665.55	70.6	51	0	1407	1714	3.75	4110	4328	2203.18	1273	1326	710.93	82.5	72.4	0	2837	3055	5.78	2.02	1.78	1.98	3.65	12.17	1	0.52	1.01	4244	4769	2498	2805
214	1	2	6	4	99O6	56	13345	11505	200	286	366	26	3	2427	2542	1255.72	1027	1101	674.26	73.1	51.4	0	1400	1515	3.6	3875	4274	2564.46	1165	1252	645.43	78.7	69.9	0	2710	3109	6	1.94	2.05	2	2.68	4.38	1.49	0.54	0.95	4110	4624	2427	2542
185	1	2	4	5	121J6	57	13710	10795	210	282	333	19	3	3578	3721	2005.86	878	1028	667.03	85.1	74.5	0	2700	2843	5.36	13526	11950	6704.39	1243	1358	761.6	82.3	80.5	0	12283	10707	17.76	4.55	3.77	4.27	5.8	14.11	2.74	0.67	2.19	14983	13550	3578	3721
200	1	2	5	5	121J6	57	13730	11130	200	287	362	29	1	3319	3429	1818.31	957	1102	717.98	81.5	70.4	0	2362	2472	4.62	12449	10880	5724.54	1197	1353	800.48	85	80.8	0	11252	9683	15.55	4.76	3.92	4.26	5.29	15.57	2.65	0.71	2.25	13614	12155	3319	3429
215	1	2	6	5	121J6	57	13725	11515	200	286	366	13	3	3433	3511	1719.33	936	1074	690.56	86	72.7	0	2497	2575	4.97	12675	11406	5642.06	1306	1387	766.33	88.8	85.3	0	11369	10100	16.54	4.55	3.92	4.21	8.9	41.04	2.43	0.55	2.19	13866	12675	3433	3511
186	1	2	4	6	286B9	58	14110	10765	210	282	333	25	3	2578	2795	1474.69	1060	1162	694.78	78.7	53.2	0	1518	1735	3.71	4360	4531	2333.59	1241	1343	749.86	81.9	74.8	0	3119	3290	5.81	2.05	1.9	2	2.15	1.32	1.16	0.53	1.04	4637	5025	2578	2795
201	1	2	5	6	286B9	58	14105	11145	180	286	367	13	3	2664	2854	1552.26	1013	1108	680.3	78	58.7	0	1651	1841	3.92	5055	5334	2949.37	1199	1295	705.13	85.7	78.7	0	3856	4135	7.17	2.34	2.25	2.39	3.22	3.84	1.26	0.44	1.22	5507	5976	2664	2854
216	1	2	6	6	286B9	58	14105	11515	200	286	366	11	3	2586	2803	1400.95	900	1016	633.7	82.5	62.9	0	1686	1903	4.08	5375	5082	2668.24	1194	1282	754.73	84.6	78	0	4181	3888	7.12	2.48	2.04	2.17	3.27	10.16	1.38	0.53	1.31	5867	5791	2586	2803
187	1	2	4	7	452L13	59	14490	10780	200	287	362	10	1	1185	1331	837.39	970	1104	721.32	28.6	8.7	0	215	361	1.64	1430	1568	882.18	1279	1357	707.14	27.9	10.8	0	151	289	2.02	0.7	0.8	0.95	1.23	0.96	0.71	0.46	-0.51	366	650	1185	1331
202	1	2	5	7	452L13	59	14490	11155	120	282	333	6	3	1172	1334	857.56	937	1019	657.81	28.7	13.1	0	235	397	1.78	1320	1555	1005.32	1238	1307	759.31	27.7	13.5	0	82	317	1.74	0.35	0.8	1.01	1.39	1.26	0.7	0.35	-1.52	317	714	1172	1334
217	1	2	6	7	452L13	59	14490	11525	110	282	333	4	3	1075	1328	796.52	1021	1141	638.65	31.6	11	0	54	307	1.68	1418	1571	899.11	1389	1413	755.11	22.7	8.2	0	29	182	1.88	0.54	0.59	0.77	1.06	0.87	0.81	0.51	-0.9	83	489	1075	1328
188	1	2	4	8	457F14	60	14860	10765	210	282	333	22	3	2036	2373	1464.57	843	964	607.51	70.6	49.6	0	1193	1530	3.35	4790	5075	2840.54	1199	1286	708	85.8	79.8	0	3591	3876	6.77	3.01	2.53	2.89	5.11	21.45	1.45	0.56	1.59	4784	5406	2036	2373
203	1	2	5	8	457F14	60	14860	11145	150	282	333	10	3	2085	2507	1869.42	956	1054	675.68	64.5	40.8	0	1129	1551	3.09	4725	5713	4298.16	1260	1365	689.91	83.7	74.1	0	3465	4453	6.85	3.07	2.87	2.92	4.15	6.59	1.63	0.5	1.62	4594	6004	2085	2507
218	1	2	6	8	457F14	60	14865	11525	140	286	366	2	3	2058	2317	1477.73	1068	1165	672.35	58.7	39.2	0	990	1249	3.06	5446	5736	3883.33	1335	1431	696.85	80.1	71.7	0	4111	4401	7.82	4.15	3.52	3.75	5.15	6.87	1.86	0.5	2.05	5101	5650	2058	2317
189	1	2	4	9	280J7	61	15235	10785	110	286	366	1	3	1417	1828	1218.44	1000	1095	664.33	46.5	28.7	0	417	828	2.13	2351	3414	3096.33	1085	1208	713.08	64	45.8	0	1266	2329	3.3	3.04	2.81	2.26	3.5	5.28	1.84	0.52	1.6	1683	3157	1417	1828
204	1	2	5	9	280J7	61	15235	11145	110	286	366	8	3	1578	1794	1102.11	988	1079	660.48	45.8	26.2	0	590	806	2.39	2342	3190	2829.47	1258	1299	730.65	58	42.3	0	1084	1932	3.21	1.84	2.4	1.74	2.66	3.01	1.33	0.27	0.88	1674	2738	1578	1794
219	1	2	6	9	280J7	61	15245	11515	140	286	366	8	3	1696	1861	1185.45	1096	1176	740.61	43.4	20.3	0	600	765	2.29	2427	3209	2662.9	1259	1383	723.82	62.2	42	0	1168	1950	3.35	1.95	2.55	2.15	5.11	30.53	1.33	0.35	0.96	1768	2715	1696	1861
454	2	2	4	4	335H23	62	13385	19695	170	286	366	23	3	1721	1922	1094.62	1022	1113	696.76	50	26.2	0	699	900	2.47	3916	4351	2482.58	756	1399	700.87	89.5	81.1	0	3160	3595	5.59	4.52	3.99	4.51	6.09	9.85	1.39	0.38	2.18	3859	4495	1721	1922
469	2	2	5	4	335H23	62	13395	20075	190	286	366	11	3	1854	2125	1341.75	925	1038	696.31	60.5	34.3	0	929	1200	2.66	4359	4959	2788.89	1588	1659	761.86	83.6	73.4	0	2771	3371	5.72	2.98	2.81	2.9	3.46	2.47	1.72	0.69	1.58	3700	4571	1854	2125
484	2	2	6	4	335H23	62	13395	20455	160	286	366	1	3	1736	1981	1181.58	844	946	608.23	61.2	39.2	0	892	1137	2.85	4315	4573	2124.47	1541	1617	828.79	86	70.3	0	2774	3032	5.21	3.11	2.67	2.95	4.2	5.42	1.37	0.58	1.64	3666	4169	1736	1981
455	2	2	4	5	150L15	63	13765	19715	170	286	366	2	3	2255	2505	1577.85	991	1046	652.28	66.1	49.7	0	1264	1514	3.46	5980	6277	3337.02	1565	1591	739.7	85	79.4	0	4415	4712	8.08	3.49	3.11	3.36	4.43	7.71	1.66	0.62	1.8	5679	6226	2255	2505
470	2	2	5	5	150L15	63	13780	20065	210	282	333	22	3	2170	2488	1615.98	895	1008	650.04	71.6	49.3	0	1275	1593	3.34	6293	6158	3206.78	1489	1629	784.74	86.2	79.4	0	4804	4669	8.02	3.77	2.93	3.66	4.23	5.56	1.29	0.42	1.91	6079	6262	2170	2488
485	2	2	6	5	150L15	63	13775	20455	190	286	366	5	3	2483	2644	1621.76	819	958	622.85	73.8	59.1	0	1664	1825	3.99	7038	6928	3609	1502	1564	772.67	88.5	79	0	5536	5426	9.11	3.33	2.97	3.09	4.39	9.66	1.66	0.56	1.73	7200	7251	2483	2644
456	2	2	4	6	184L18	64	14155	19715	140	286	366	10	3	1982	2307	1465.63	987	1064	690.69	59.8	40.6	0	995	1320	2.87	4912	5500	3257.18	1459	1618	872.08	83.6	71.7	0	3453	4041	5.63	3.47	3.06	3.12	8.23	40.49	1.53	0.48	1.8	4448	5361	1982	2307
471	2	2	5	6	184L18	64	14165	20095	220	286	366	23	3	2100	2546	1756.18	1043	1130	686.46	62.2	41.6	0	1057	1503	3.06	5470	5924	3824.16	1456	1539	765.21	81.1	75.2	0	4014	4468	7.15	3.8	2.97	3.03	6.47	16.05	1.48	0.46	1.93	5071	5971	2100	2546
486	2	2	6	6	184L18	64	14155	20475	170	286	366	24	3	1777	2011	1283.93	954	1050	688.13	55.2	32.5	0	823	1057	2.58	5186	5718	3046.39	1568	1587	691.81	83.2	75.9	0	3618	4150	7.5	4.4	3.93	4.92	5.94	7.39	1.54	0.42	2.14	4441	5207	1777	2011
457	2	2	4	7	1G3	65	14520	19695	230	282	333	18	3	2726	2832	1463.95	952	1088	711.2	76.2	60.6	0	1774	1880	3.83	5650	5789	2544.5	1564	1544	704.64	91.5	86.9	0	4086	4225	8.02	2.3	2.25	2.27	2.77	2.68	1.35	0.6	1.2	5860	6105	2726	2832
472	2	2	5	7	1G3	65	14535	20065	170	286	366	20	3	2539	2766	1578.52	962	1106	732.92	74.5	55.2	0	1577	1804	3.46	5960	5878	2580.79	1625	1786	878.06	88.5	79.7	0	4335	4253	6.79	2.75	2.36	2.53	3.4	4.69	1.24	0.58	1.46	5912	6057	2539	2766
487	2	2	6	7	1G3	65	14520	20460	200	287	362	11	1	2097	2178	1174.92	888	1022	759.24	63.1	38.7	0	1209	1290	2.76	4820	4838	2055.54	1704	1889	1070.49	82.2	68.6	0	3116	3134	4.5	2.58	2.43	2.54	3.75	5.89	1.5	0.74	1.37	4325	4424	2097	2178
458	2	2	4	8	77P3	66	14905	19705	160	286	366	9	3	1087	1227	756.31	921	1041	681.98	25.5	9.8	0	166	306	1.59	1852	2081	1179.19	1505	1612	841.97	37.4	16.1	0	347	576	2.2	2.09	1.88	1.81	2.35	1.99	0.98	0.39	1.06	513	882	1087	1227
473	2	2	5	8	77P3	66	14910	20070	200	287	362	14	1	1178	1316	843.3	954	1031	648.59	29.6	13.2	0	224	362	1.82	2004	2165	1149.22	1502	1622	846.68	40.4	19.2	0	502	663	2.37	2.24	1.83	1.95	2.47	3.02	1.02	0.56	1.16	726	1025	1178	1316
488	2	2	6	8	77P3	66	14900	20455	160	282	333	6	3	1106	1164	703.1	880	970	637.11	29.8	8.9	0	226	284	1.74	1843	1990	978.47	1485	1537	745.62	36.5	16.3	0	358	505	2.47	1.58	1.78	1.61	2.27	3.65	1.11	0.63	0.66	584	789	1106	1164
459	2	2	4	9	209P2	67	15290	19700	200	287	362	17	1	805	1006	817.88	1054	1140	735.96	13.9	4.9	0	-248	-47	1.09	1222	1457	886.38	1346	1466	779.61	19.9	7.3	0	-123	111	1.57	0.5	-2.31	1.98	3	4.05	0.82	0.57	-1.01	-373	63	805	1006
474	2	2	5	9	209P2	67	15280	20080	200	287	362	4	1	857	1001	676.75	886	1102	672.26	17.1	4.9	0	-28	115	1.27	1519	1655	875.37	1261	1414	789.93	30.7	10.5	0	258	394	1.92	-8.9	3.43	2.1	5.02	15.32	0.92	0.51	0	229	509	857	1001
489	2	2	6	9	209P2	67	15280	20450	200	287	362	4	1	1112	1195	670.98	778	859	590.47	36.9	11.5	0	334	417	1.88	1702	1762	850	1499	1506	734.84	25.1	10.5	0	203	263	2.32	0.61	0.63	0.77	1.15	2.33	0.97	0.59	-0.72	537	680	1112	1195
46	1	1	4	1	543G6	68	6575	10815	100	286	367	31	3	1151	1273	859.55	844	918	617.98	34.3	14	0	307	429	1.86	2518	3438	2689.81	1300	1388	720.23	62.6	45.1	0	1218	2138	3.5	3.97	4.98	4.21	5.14	4.12	1.94	0.39	1.99	1525	2567	1151	1273
61	1	1	5	1	543G6	68	6575	11175	110	286	366	38	3	1325	1473	1096.77	801	902	645.38	44.4	22.7	0	524	672	2.05	2901	3781	2872.66	1222	1373	715.52	66.4	53.1	0	1679	2559	4.05	3.2	3.81	3.3	7.37	38.37	1.61	0.38	1.68	2203	3231	1325	1473
76	1	1	6	1	543G6	68	6570	11545	100	282	333	33	3	1354	1523	1123.48	835	950	622.79	45.4	20.9	0	519	688	2.17	2911	3765	3147.45	1387	1494	759.56	62.1	50	0	1524	2378	3.83	2.94	3.46	3.18	4.65	5.58	1.45	0.27	1.55	2043	3066	1354	1523
190	1	2	4	10	512J14	69	15625	10775	160	286	366	13	3	1627	2372	2206.62	964	1032	574.25	52.1	37.8	0	663	1408	2.83	3472	6400	7414.09	1027	1109	684.67	76.2	65.7	0	2445	5373	5.07	3.69	3.82	3.71	5.54	6.01	1.26	0.14	1.88	3108	6781	1627	2372
205	1	2	5	10	512J14	69	15615	11155	140	286	366	3	3	2027	2439	1887.15	969	1044	650.75	59.4	42.3	0	1058	1470	3.11	3825	6368	6716.58	1133	1214	629.65	76.9	65.7	0	2692	5235	6.07	2.54	3.56	2.74	4.41	6.89	2.17	0.37	1.35	3750	6705	2027	2439
220	1	2	6	10	512J14	69	15630	11495	210	282	333	27	3	2001	2592	2354.12	874	965	608.65	66.7	47.2	0	1127	1718	3.29	4432	6538	6486.35	1174	1218	673.02	82.6	70.9	0	3258	5364	6.59	2.89	3.12	2.92	5.95	19.78	0.75	0.07	1.53	4385	7082	2001	2592
47	1	1	4	2	360I23	70	6960	10810	200	287	362	39	1	971	1090	734.62	844	933	616.7	24	7.3	0	127	246	1.57	1469	1694	1021.43	1388	1490	712.87	27.2	13.6	0	81	306	2.06	0.64	1.24	1.16	2.05	2.37	0.84	0.37	-0.65	208	552	971	1090
62	1	1	5	2	360I23	70	6945	11210	130	282	397	12	3	1024	1099	748.8	823	924	635.99	26.6	8.2	0	201	276	1.61	1741	1824	907.06	1438	1521	773.46	29.1	9.6	0	303	386	2.25	1.51	1.4	1.51	2.09	3.08	0.85	0.49	0.59	504	662	1024	1099
77	1	1	6	2	360I23	70	6940	11540	200	287	362	34	1	905	1048	725.68	874	963	614.19	24	8	0	31	174	1.47	2049	2322	1348.33	1845	1976	901.3	29.3	14.3	0	204	477	2.27	6.58	2.74	2.32	3.36	4.31	1.19	0.41	2.72	235	651	905	1048
191	1	2	4	11	393H6	71	16005	10785	100	286	366	14	3	1300	1615	1284.65	889	1001	585.6	42.7	24.8	0	411	726	2.22	2223	2818	2837.25	1172	1187	651.41	62.2	40.2	0	1051	1646	3.41	2.56	2.27	1.98	2.64	2.41	1.41	0.41	1.35	1462	2372	1300	1615
206	1	2	5	11	393H6	71	15995	11135	140	286	366	15	3	1396	1617	1257.08	830	924	614.02	48.3	23.1	0	566	787	2.27	2258	2677	1873.08	1195	1254	697.53	60.1	45.5	0	1063	1482	3.24	1.88	1.88	1.91	2.94	4.63	0.66	0.2	0.91	1629	2269	1396	1617
221	1	2	6	11	393H6	71	15995	11525	120	286	366	6	3	1412	1552	1044.27	939	1022	608.79	43	20.3	0	473	613	2.32	2070	2544	1748.18	1151	1269	700.2	58.7	40.9	0	919	1393	2.96	1.94	2.27	2.23	2.8	2.19	1.01	0.36	0.96	1392	2006	1412	1552
48	1	1	4	3	76N21	72	7320	10835	110	282	333	10	3	931	1046	710.13	884	951	610.6	22	7.8	0	47	162	1.52	1628	1855	1074.54	1466	1492	753.64	31.2	14.9	0	162	389	2.16	3.45	2.4	2.13	3.09	4.4	1.11	0.54	1.79	209	551	931	1046
63	1	1	5	3	76N21	72	7310	11300	200	302	362	94	1	951	1801	2837.04	777	896	664.07	35.4	17.9	0	174	1024	1.43	5115	20549	25409.2	2107	2324	1134.84	71.5	57	21.2	3008	18442	4.51	17.29	18.01	16.96	32.39	35.19	5.11	0.33	4.11	3182	19466	951	1801
78	1	1	6	3	76N21	72	7305	11575	220	301	366	7	3	3238	6609	7041.4	930	1015	696.39	66.8	56.1	0	2308	5679	4.65	65535	42364	26192	2797	3947	4516.17	83.1	74.8	50.2	62738	39567	14.51	27.18	6.97	8.85	20.52	54.15	2.56	0.47	4.76	65046	45246	3238	6609
192	1	2	4	12	117N4	73	16385	10775	170	286	367	18	3	2264	2725	1869.27	915	1023	641.51	67.8	51	0	1349	1810	3.53	4052	5187	3874.48	1201	1275	667.15	80.1	69.2	0	2851	3986	6.07	2.11	2.2	2.06	2.95	3.1	1.14	0.3	1.08	4200	5796	2264	2725
207	1	2	5	12	117N4	73	16375	11135	180	286	366	14	3	2097	2831	2237.69	835	995	646.8	66.1	49.3	0	1262	1996	3.24	4968	6241	4786.47	1182	1274	663.55	77.6	70.6	0	3786	5059	7.49	3	2.53	2.92	4.46	20.69	1.65	0.6	1.58	5048	7055	2097	2831
222	1	2	6	12	117N4	73	16375	11505	160	286	366	11	3	2221	2836	2212.45	877	1035	674.92	66.8	50	0	1344	1959	3.29	4227	5977	4836.41	1265	1384	782.23	79.4	64.3	0	2962	4712	5.4	2.2	2.41	2.33	3.8	8.66	1.52	0.49	1.14	4306	6671	2221	2836
49	1	1	4	4	14B2	74	7695	10805	100	286	366	31	3	1283	1547	1157.81	726	926	685.72	43	20.3	0	557	821	1.87	2497	3209	2465.79	1324	1449	812.18	58	40.2	0	1173	1885	3.07	2.11	2.3	2.26	3.92	8.05	1.07	0.25	1.07	1730	2706	1283	1547
64	1	1	5	4	14B2	74	7705	11175	100	286	366	33	3	1139	1333	1072.26	785	913	622.75	36.7	18.9	0	354	548	1.83	2514	3165	2351.52	1434	1565	840.33	54.9	41.3	0	1080	1731	2.99	3.05	3.16	3.13	4.72	8.88	1.26	0.33	1.61	1434	2279	1139	1333
79	1	1	6	4	14B2	74	7695	11540	100	282	397	31	3	1206	1382	874.78	828	970	687.08	36.5	16.7	0	378	554	1.76	3194	3699	2392.9	1550	1711	845.99	65.2	48.2	0	1644	2149	3.78	4.35	3.88	4	4.98	5.63	1.93	0.5	2.12	2022	2703	1206	1382
193	1	2	4	13	490B20	75	16765	10765	130	286	366	24	3	1824	1972	1079.73	1008	1084	671.62	57	28.7	0	816	964	2.72	2831	3158	1802.74	1104	1258	710.27	75.2	57.7	0	1727	2054	3.99	2.12	2.13	2.02	2.74	4.26	1.18	0.5	1.08	2543	3018	1824	1972
208	1	2	5	13	490B20	75	16765	11135	120	286	366	22	3	1606	1749	1092.68	926	1047	673.81	50.3	25.9	0	680	823	2.38	2973	3139	1702.54	1147	1239	647.91	75.2	60.8	0	1826	1992	4.59	2.69	2.42	2.44	3.24	4.73	1.01	0.42	1.43	2506	2815	1606	1749
223	1	2	6	13	490B20	75	16760	11495	150	282	333	23	3	1700	1868	1133.69	935	1067	680.96	51.8	29.4	0	765	933	2.5	3029	3237	1835.3	1095	1203	673.71	77	58.5	0	1934	2142	4.5	2.53	2.3	2.3	3.98	9.02	1.4	0.75	1.34	2699	3075	1700	1868
50	1	1	4	5	339I10	76	8075	10835	130	287	366	11	3	1862	2203	1657.27	1188	1398	938.65	42.5	21.6	0	674	1015	1.98	4167	5952	4921.38	1568	1729	941.95	72.5	63.1	0	2599	4384	4.42	3.86	4.32	4.09	10.12	37.41	2.02	0.46	1.95	3273	5399	1862	2203
65	1	1	5	5	339I10	76	8065	11190	130	282	397	11	3	1680	1781	1068.37	856	958	620.61	58.5	34.8	0	824	925	2.71	3902	4343	2379.09	1210	1328	709.09	89.4	76.6	0	2692	3133	5.5	3.27	3.39	3.13	3.98	4.22	1.4	0.39	1.71	3516	4058	1680	1781
80	1	1	6	5	339I10	76	8085	11555	160	286	366	23	3	1480	1562	953.06	872	914	571.34	51.7	26.6	0	608	690	2.59	4179	4310	1986.26	1077	1236	653.75	92	81.8	0	3102	3233	6.39	5.1	4.69	4.95	15.65	126.13	1.54	0.55	2.35	3710	3923	1480	1562
194	1	2	4	14	335N6	77	17145	10785	100	286	366	24	3	1128	1250	775.04	879	977	607.38	32.5	15.4	0	249	371	1.86	1407	1507	862.69	1158	1250	662.2	31.1	14.3	0	249	349	2.12	1	0.94	1	1.18	0.95	0.93	0.7	0	498	720	1128	1250
209	1	2	5	14	335N6	77	17140	11120	200	287	362	30	1	1240	1328	768.68	964	1068	681.06	30.7	10.8	0	276	364	1.82	1363	1477	796.58	1227	1308	695.32	27.9	8.4	0	136	250	1.96	0.49	0.69	0.77	0.92	0.58	0.82	0.62	-1.02	412	614	1240	1328
224	1	2	6	14	335N6	77	17140	11480	200	288	362	36	1	1059	1216	763.82	958	1059	654.58	24.3	10.8	0	101	258	1.62	1339	1492	860.25	1184	1269	659.24	28.8	13.2	0	155	308	2.03	1.53	1.19	1.29	1.48	0.93	0.88	0.61	0.62	256	566	1059	1216
51	1	1	4	6	11C5	78	8455	10815	150	286	366	22	3	1161	1388	950.95	848	913	587.76	36.4	19.6	0	313	540	1.98	2350	2622	1537.6	1348	1418	758.38	58	33.9	0	1002	1274	3.1	3.2	2.36	2.96	3.32	3.35	0.98	0.37	1.68	1315	1814	1161	1388
66	1	1	5	6	11C5	78	8455	11195	130	286	366	14	3	1291	1590	1282.95	888	975	632.52	42.7	24.8	0	403	702	2.04	2351	2728	1829.11	1401	1444	735.07	54.2	35	0	950	1327	3.2	2.36	1.89	2.05	2.63	2.32	0.66	0.22	1.24	1353	2029	1291	1590
81	1	1	6	6	11C5	78	8475	11555	160	286	366	34	3	1233	1596	1307.45	897	974	635.14	38.5	20.6	0	336	699	1.94	2230	2860	2151.75	1336	1388	721.53	55.9	39.5	0	894	1524	3.09	2.66	2.18	2.34	5.25	24.77	0.72	0.19	1.41	1230	2223	1233	1596
316	2	1	4	1	342J4	79	6595	19675	170	286	366	39	3	907	1057	753.87	668	752	531.66	35.3	16.4	0	239	389	1.71	2063	2358	1516.39	1209	1339	710.55	53.8	32.9	0	854	1149	2.9	3.57	2.95	3.01	6.22	16.63	1.28	0.4	1.84	1093	1538	907	1057
331	2	1	5	1	342J4	79	6620	20045	110	282	333	48	3	861	1030	783.01	703	774	558.51	31.2	14.2	0	158	327	1.54	2363	2717	1620.06	1514	1526	704.2	54.3	37.6	0	849	1203	3.36	5.37	3.68	3.75	5.14	14.19	1.51	0.54	2.43	1007	1530	861	1030
346	2	1	6	1	342J4	79	6620	20420	200	287	362	41	1	870	1015	710.9	726	840	605.36	30	12.2	0	144	289	1.44	2375	2830	1776.32	1428	1495	727.21	54	41.5	0	947	1402	3.27	6.58	4.85	4.55	6.53	22.37	1.79	0.51	2.72	1091	1691	870	1015
460	2	2	4	10	555G22	80	15660	19695	190	282	334	15	3	1722	1983	1303.68	795	879	607.56	63.1	39	0	927	1188	2.83	4081	5175	3731.42	1256	1329	659.62	84.8	74.5	0	2825	3919	6.19	3.05	3.3	3.1	4.48	4.65	2.04	0.51	1.61	3752	5107	1722	1983
475	2	2	5	10	555G22	80	15665	20095	150	286	366	22	3	1718	1979	1255.49	917	1049	739.16	57.3	28	0	801	1062	2.32	4518	5126	3285.64	1280	1446	775.4	83.6	72	0	3238	3846	5.83	4.04	3.62	3.89	4.44	3.99	1.9	0.53	2.02	4039	4908	1718	1979
490	2	2	6	10	555G22	80	15665	20465	180	286	366	22	3	1802	2076	1309.35	855	949	603.88	62.6	40.6	0	947	1221	2.98	4788	5779	3940.7	1501	1571	741.73	84.3	72.7	0	3287	4278	6.46	3.47	3.5	3.44	4.47	4.76	2.34	0.6	1.8	4234	5499	1802	2076
317	2	1	4	2	505F3	81	6990	19670	200	287	362	48	1	915	1016	613.92	766	858	583.24	26.1	7.7	0	149	250	1.57	1608	1702	957.89	1277	1393	696.29	31	13.9	0	331	425	2.31	2.22	1.7	1.91	2.28	1.57	1.07	0.47	1.15	480	675	915	1016
332	2	1	5	2	505F3	81	6965	20060	160	282	397	19	3	1069	1166	769.85	732	827	561.51	37.2	16.7	0	337	434	1.9	2036	2316	1282.58	1329	1420	679.03	51.4	29.4	0	707	987	3	2.1	2.27	2.01	5.04	37.89	1.41	0.71	1.07	1044	1421	1069	1166
347	2	1	6	2	505F3	81	6975	20425	100	286	366	23	3	914	1092	818.25	733	854	609.66	30.8	14	0	181	359	1.5	1887	2093	1243.14	1218	1318	681.08	49.3	28.3	0	669	875	2.77	3.7	2.44	2.49	4.22	12.41	1.17	0.59	1.89	850	1234	914	1092
461	2	2	4	11	263G23	82	16050	19690	200	287	363	27	1	1466	1716	1028.16	902	988	605.97	48.4	29.3	0	564	814	2.42	3230	3379	1835.77	1232	1338	705.94	74.9	61	0	1998	2147	4.58	3.54	2.64	2.89	3.55	3.75	1.2	0.45	1.82	2562	2961	1466	1716
476	2	2	5	11	263G23	82	16050	20075	150	282	333	19	3	1485	1635	980.78	908	997	655.65	47.2	22.7	0	577	727	2.26	3177	3365	1676.84	1335	1406	635.56	76.6	63.5	0	1842	2030	5	3.19	2.79	2.82	4.52	15.44	1.17	0.46	1.67	2419	2757	1485	1635
491	2	2	6	11	263G23	82	16045	20465	140	286	366	25	3	1575	1735	1079.77	954	1028	641.39	49.7	24.8	0	621	781	2.46	3496	3807	2174.8	1382	1488	729.53	74.8	62.6	0	2114	2425	4.79	3.4	3.1	3.23	6.92	33.72	1.54	0.59	1.77	2735	3206	1575	1735
318	2	1	4	3	309H15	83	7365	19665	100	286	366	51	3	1041	1235	920.12	814	928	664.89	29.7	13.3	0	227	421	1.57	3144	4260	3186.92	1302	1418	695.8	71	58.4	0	1842	2958	4.52	8.11	7.03	7.76	13.94	43	2.28	0.43	3.02	2069	3379	1041	1235
333	2	1	5	3	309H15	83	7345	20055	170	286	366	24	3	1256	1533	1103.01	758	883	643.33	45.5	22.4	0	498	775	1.95	2961	4149	3091.26	1493	1536	750.02	61.9	49	0	1468	2656	3.95	2.95	3.43	3.03	3.75	2.39	1.88	0.45	1.56	1966	3431	1256	1533
348	2	1	6	3	309H15	83	7340	20445	100	282	333	5	3	1339	1464	930.96	721	822	593.16	51.1	28	0	618	743	2.26	3105	3872	2896.96	1326	1404	691.93	66	56	0	1779	2546	4.49	2.88	3.43	2.99	3.79	5.11	2.4	0.59	1.53	2397	3289	1339	1464
462	2	2	4	12	30C8	84	16425	19695	160	286	366	21	3	1755	1994	1180.48	913	1011	672.62	57	33.9	0	842	1081	2.61	5220	5368	3357.67	1417	1441	757.41	74.1	65.4	0	3803	3951	6.89	4.52	3.65	3.68	5.38	13.72	1.95	0.47	2.18	4645	5032	1755	1994
477	2	2	5	12	30C8	84	16415	20085	160	286	366	14	3	1751	2013	1274.45	939	1046	667.12	53.8	36.7	0	812	1074	2.62	5461	5728	3534.42	1449	1484	663.97	80.1	70.6	0	4012	4279	8.22	4.94	3.98	4.47	4.87	4.91	2.26	0.67	2.3	4824	5353	1751	2013
492	2	2	6	12	30C8	84	16425	20465	160	286	366	28	3	1806	2065	1312.42	1020	1078	670.13	54.5	34.3	0	786	1045	2.7	6576	6551	3987.45	1366	1431	712.7	83.2	71.3	0	5210	5185	9.23	6.63	4.96	5.42	7.85	11.73	2.31	0.58	2.73	5996	6230	1806	2065
319	2	1	4	4	RP11-245E23	85	7740	19670	200	287	362	44	1	910	1030	700.51	828	935	608.85	23	9.8	0	82	202	1.49	1760	1917	959.18	1894	2012	940.46	15	5.9	0	-133	23	1.87	-1.63	0.11	0.85	2.15	3.18	0.86	0.39	0	-52	225	910	1030
334	2	1	5	4	RP11-245E23	85	7730	20040	200	287	362	38	1	869	988	686.96	814	901	591.38	23.3	8.4	0	55	174	1.47	1677	1828	1032.29	1470	1564	764.78	28.6	12.9	0	207	358	2.19	3.76	2.06	1.82	3.54	8.88	1.04	0.48	1.91	262	532	869	988
349	2	1	6	4	RP11-245E23	85	7710	20430	200	287	362	19	1	826	925	627.92	737	813	562.92	22	7.3	0	89	188	1.47	1537	1671	896.46	1312	1407	744.79	28.9	12.9	0	225	359	2.06	2.53	1.91	1.86	2.42	2.03	0.92	0.41	1.34	314	547	826	925
463	2	2	4	13	474L7	86	16810	19690	200	287	362	30	1	2370	2852	1943.59	884	1001	666.62	73.5	54.7	0	1486	1968	3.56	6380	7818	5481.77	1318	1421	730.19	88.2	82.6	0	5062	6500	8.74	3.41	3.3	3.42	5.15	11.33	2.01	0.51	1.77	6548	8468	2370	2852
478	2	2	5	13	474L7	86	16805	20075	160	286	366	20	3	2654	2945	1584.75	821	968	682.81	83.2	66.1	0	1833	2124	3.89	6638	8465	5397.88	1366	1457	756.21	88.8	84.3	0	5272	7099	8.78	2.88	3.34	3.38	4.91	10.45	2.75	0.65	1.52	7105	9223	2654	2945
493	2	2	6	13	474L7	86	16805	20465	150	286	366	31	3	2438	2694	1638.66	919	1000	650.36	73.1	56.3	0	1519	1775	3.75	7079	8091	5035.54	1363	1414	690.76	90.9	87.8	0	5716	6728	10.25	3.76	3.79	3.77	6.97	21.29	2.44	0.63	1.91	7235	8503	2438	2694
320	2	1	4	5	552M6	87	8095	19685	100	286	367	21	3	1736	2088	1329.38	886	993	631.21	60.1	40.9	0	850	1202	2.75	5132	6158	4319.75	1651	1771	910.51	75.9	62.2	0	3481	4507	5.64	4.1	3.75	3.72	4.5	4.77	2.29	0.5	2.03	4331	5709	1736	2088
335	2	1	5	5	552M6	87	8105	20045	120	286	366	30	3	1887	2171	1613.74	830	925	624.86	61.5	45.1	0	1057	1341	3.02	5093	6323	4597.86	1723	1714	792.52	70.6	64	0	3370	4600	6.43	3.19	3.43	3.46	4.1	3.35	2.33	0.67	1.67	4427	5941	1887	2171
350	2	1	6	5	552M6	87	8100	20435	120	282	333	8	3	1772	2028	1315.75	887	980	604.72	59.2	39	0	885	1141	2.93	4716	6030	4229.86	1413	1530	724.8	81.2	66.7	0	3303	4617	6.51	3.73	4.05	3.74	10.24	41.93	2.18	0.46	1.9	4188	5758	1772	2028
321	2	1	4	6	13H5	88	8480	19695	150	282	333	12	3	1398	1739	1394.69	813	937	642.04	49.3	30.9	0	585	926	2.18	3620	4445	2920.06	1425	1483	697.46	74.1	62.8	0	2195	3020	5.19	3.75	3.26	3.62	6	11.78	1.37	0.43	1.91	2780	3946	1398	1739
336	2	1	5	6	13H5	88	8485	20045	140	286	366	30	3	1455	1730	1197.07	835	934	641.84	49.7	31.5	0	620	895	2.27	4023	4707	2973.75	1646	1759	793.57	68.2	56.3	0	2377	3061	5.07	3.83	3.42	3.49	9.6	57.34	1.67	0.45	1.94	2997	3956	1455	1730
351	2	1	6	6	13H5	88	8485	20415	160	286	366	28	3	1415	1660	1169.39	787	915	653.85	48.6	26.9	0	628	873	2.16	4012	4636	3186.57	1255	1374	690.12	74.1	66.4	0	2757	3381	5.81	4.39	3.87	4	4.79	4.1	1.86	0.47	2.13	3385	4254	1415	1660
52	1	1	4	7	157H4	89	8835	10835	100	286	366	18	3	1114	1196	675.38	850	944	647.78	29.4	8.4	0	264	346	1.72	1742	2000	1138	1455	1586	759.71	32.5	18.5	0	287	545	2.29	1.09	1.58	1.38	1.69	1.04	1.32	0.61	0.12	551	891	1114	1196
67	1	1	5	7	157H4	89	8835	11195	120	286	366	16	3	1066	1235	770.78	858	937	643.32	31.8	12.9	0	208	377	1.66	1667	1918	1055.12	1463	1581	777.56	31.1	16.1	0	204	455	2.14	0.98	1.21	1.14	1.54	1.2	0.93	0.47	-0.03	412	832	1066	1235
82	1	1	6	7	157H4	89	8825	11545	100	286	366	21	3	873	1102	838.18	894	983	627.3	27.3	11.9	0	-20	208	1.39	1497	1695	955.99	1245	1350	720.06	34.3	14	0	252	450	2.08	-12	2.16	1.6	2.41	2.37	0.81	0.5	0	231	658	873	1102
53	1	1	4	8	285H4	90	9190	10820	200	287	362	10	1	994	1061	698.33	886	995	630.24	24.4	7	0	108	175	1.58	1598	1845	991.02	1398	1511	700.07	33.4	16.7	0	200	447	2.28	1.85	2.55	1.9	2.85	5.03	1.06	0.56	0.89	308	622	994	1061
68	1	1	5	8	285H4	90	9190	11190	200	287	362	9	1	894	995	700.97	976	1045	682.98	16.4	4.5	0	-81	19	1.31	1612	1719	991.61	1398	1541	779.79	29.3	9.8	0	214	321	2.07	-2.61	16.89	2.09	8.98	26.78	0.89	0.4	0	132	340	894	995
83	1	1	6	8	285H4	90	9195	11550	100	282	397	15	3	1063	1151	732.93	923	1027	664.93	23.8	8.5	0	140	228	1.6	1346	1552	944.08	1309	1402	719.27	25.9	11.3	0	37	243	1.87	0.26	1.07	1.06	1.47	1.33	0.9	0.49	-1.92	177	471	1063	1151
54	1	1	4	9	810G21	91	9575	10835	100	286	366	8	3	1451	1545	957.01	933	1042	612.59	46.5	21.7	0	518	612	2.37	2991	3456	2224.31	1525	1603	795.48	59.8	47.9	0	1466	1931	3.76	2.83	3.16	2.78	3.1	1.74	1.63	0.49	1.5	1984	2543	1451	1545
69	1	1	5	9	810G21	91	9555	11205	100	286	366	20	3	1360	1604	1216.48	831	975	636.57	45.5	23.1	0	529	773	2.14	2990	3471	2007.09	1462	1619	828.34	65	46.9	0	1528	2009	3.61	2.89	2.6	2.9	7.6	32.57	0.97	0.35	1.53	2057	2782	1360	1604
84	1	1	6	9	810G21	91	9570	11565	100	282	333	4	3	1394	1622	1142.26	1004	1128	718.49	37.6	21.3	0	390	618	1.94	2836	3121	1969.95	1382	1466	732.5	64.5	49.3	0	1454	1739	3.87	3.73	2.81	2.55	3.3	4.67	1.39	0.65	1.9	1844	2357	1394	1622
55	1	1	4	10	452P23	92	9935	10825	180	286	366	13	3	1749	2702	2609.89	1019	1146	754.59	49.7	35	0	730	1683	2.32	4911	8819	10569.6	1456	1578	833.44	75.2	62.6	0	3455	7363	5.89	4.73	4.37	4.03	7.47	23.2	1.64	0.16	2.24	4185	9046	1749	2702
70	1	1	5	10	452P23	92	9935	11205	170	286	366	18	3	1791	2586	2258.12	1054	1143	678.39	50.7	37.4	0	737	1532	2.64	4309	8925	10728.9	1556	1653	757.72	72.4	62.2	0	2753	7369	5.69	3.74	4.81	4.02	6.41	12.6	3.72	0.61	1.9	3490	8901	1791	2586
85	1	1	6	10	452P23	92	9940	11565	170	282	333	12	3	1801	2387	1959.08	858	983	675.4	60.6	39.4	0	943	1529	2.67	4575	7758	8032.95	1380	1472	754.33	74.8	64.5	0	3195	6378	6.06	3.39	4.17	3.48	6.42	16.13	2.53	0.38	1.76	4138	7907	1801	2387
56	1	1	4	11	512C24	93	10320	10830	200	287	362	7	1	1113	1273	823.06	932	1007	597.77	30.7	14.6	0	181	341	1.86	1509	1717	1017.62	1390	1447	761	28.2	11.1	0	119	327	1.98	0.66	0.96	1.05	1.2	0.62	1.09	0.77	-0.61	300	668	1113	1273
71	1	1	5	11	512C24	93	10330	11190	200	287	362	4	1	1004	1123	743.57	1025	1084	668.3	17.1	6.6	0	-20	98	1.5	1717	1788	845.29	1505	1566	791.38	25.4	7.3	0	212	283	2.17	-10.1	2.89	1.76	2.68	3.1	0.77	0.46	0	191	381	1004	1123
86	1	1	6	11	512C24	93	10320	11560	200	287	362	8	1	890	1074	777.74	926	1026	636.35	23.7	8.4	0	-35	148	1.4	1456	1662	911.82	1494	1589	774.56	24.7	10.5	0	-37	168	1.88	1.06	1.14	1.13	2.03	3.98	0.91	0.61	0.08	-74	316	890	1074
57	1	1	4	12	RP11-285E18	94	10695	10835	100	286	366	14	3	1150	1211	776.93	923	1029	622.95	28.7	10.1	0	227	288	1.85	1462	1810	1806.56	1031	1126	748.38	38.5	18.2	0	431	779	1.95	1.9	2.7	1.98	3.43	6.88	1.05	0.2	0.92	658	1067	1150	1211
72	1	1	5	12	RP11-285E18	94	10695	11215	120	286	366	26	3	1649	2131	2469.12	899	1021	691.41	53.1	31.8	0	750	1232	2.38	4095	4942	4444.69	1625	1756	866.11	75.2	62.6	0	2470	3317	4.73	3.29	2.69	3.12	4.66	5.58	0.65	0.13	1.72	3220	4549	1649	2131
87	1	1	6	12	RP11-285E18	94	10695	11565	180	286	366	12	3	1574	1818	1230.04	843	1050	752.61	49	24.8	0	731	975	2.09	4369	4966	3657.37	1475	1530	730.25	79.7	66.4	0	2894	3491	5.98	3.96	3.58	3.63	4.81	7.53	2.08	0.49	1.99	3625	4466	1574	1818
322	2	1	4	7	RP11-157E11	95	8835	19695	130	286	366	17	3	1167	1378	882.14	806	935	638.6	39.2	17.8	0	361	572	1.83	2701	2970	1592.98	1449	1516	756.19	61.2	45.8	0	1252	1521	3.57	3.47	2.66	2.8	3.22	2.98	1.43	0.63	1.79	1613	2093	1167	1378
337	2	1	5	7	RP11-157E11	95	8845	20055	200	286	366	18	3	1288	1341	771.84	860	951	637.81	42	17.8	0	428	481	2.02	2597	3055	1700.86	1533	1655	771.54	59.4	44.1	0	1064	1522	3.37	2.49	3.16	2.57	3.06	2.17	1.78	0.65	1.31	1492	2003	1288	1341
352	2	1	6	7	RP11-157E11	95	8835	20435	110	286	366	18	3	1361	1446	835.23	827	891	594.28	46.5	20.6	0	534	619	2.29	2667	3042	1635.68	1422	1510	787.74	63.6	46.5	0	1245	1620	3.39	2.33	2.62	2.66	3.65	6.2	1.65	0.71	1.22	1779	2239	1361	1446
323	2	1	4	8	488P11	96	9215	19715	110	286	366	17	3	1008	1124	769.16	823	958	658.42	27.6	10.1	0	185	301	1.53	1980	2238	1426.77	1526	1597	709.51	39.9	21.3	0	454	712	2.79	2.45	2.37	1.73	2.66	3.17	1.16	0.39	1.3	639	1013	1008	1124
338	2	1	5	8	488P11	96	9205	20070	100	282	397	23	3	945	1113	772.33	863	964	662.99	23	8.2	0	82	250	1.43	2016	2392	1522.34	1615	1698	762.07	39.4	20.6	0	401	777	2.65	4.89	3.11	3.05	3.98	3.96	1.19	0.37	2.29	483	1027	945	1113
353	2	1	6	8	488P11	96	9230	20430	200	287	362	8	1	1021	1162	785.97	882	984	653.57	26.5	9.4	0	139	280	1.56	1813	2154	1318.58	1624	1761	811.53	31	16	0	189	530	2.23	1.36	1.89	1.43	2.06	1.87	1.02	0.37	0.44	328	810	1021	1162
324	2	1	4	9	138N13	97	9610	19690	200	287	362	12	1	1058	1226	808.76	829	926	618.88	31	15	0	229	397	1.71	1823	2039	1202.56	1592	1664	741.14	29.3	16.7	0	231	447	2.46	1.01	1.13	1.05	1.86	2.27	0.92	0.38	0.01	460	844	1058	1226
339	2	1	5	9	138N13	97	9600	20060	200	287	362	10	1	953	1097	778.82	902	1044	722.87	18.1	7	0	51	195	1.32	1681	1853	1014.22	1638	1694	756.25	24.7	8	0	43	215	2.22	0.84	1.1	1.52	1.69	1.14	0.83	0.41	-0.25	94	410	953	1097
354	2	1	6	9	138N13	97	9595	20445	140	286	366	14	3	917	1094	807.28	899	983	658.69	23.4	9.1	0	18	195	1.39	1613	1775	961.08	1566	1617	735.73	24.5	10.1	0	47	209	2.19	2.61	1.07	1.33	2.09	2.73	0.85	0.51	1.38	65	404	917	1094
325	2	1	4	10	349J19	98	9985	19685	160	286	366	14	3	1689	2037	1356.2	930	1047	655.73	52.4	36.7	0	759	1107	2.58	4730	6201	4676.71	1670	1721	823.58	72.4	63.3	0	3060	4531	5.74	4.03	4.09	3.86	5.47	8.36	2.44	0.5	2.01	3819	5638	1689	2037
340	2	1	5	10	349J19	98	9985	20055	190	286	367	12	3	1860	2089	1283.9	939	1057	710.32	57	39.2	0	921	1150	2.62	6223	7426	4768.96	2044	2109	876.71	77.6	68.9	0	4179	5382	7.1	4.54	4.68	4.54	5.36	4.98	3.28	0.78	2.18	5100	6532	1860	2089
355	2	1	6	10	349J19	98	9985	20435	160	286	367	0	3	1571	1912	1362.01	860	977	637.57	52.1	34.3	0	711	1052	2.46	4860	5681	4009.08	1661	1760	805.93	71	60.8	0	3199	4020	6.03	4.5	3.82	4.14	4.96	9.27	2.22	0.57	2.17	3910	5072	1571	1912
326	2	1	4	11	132L12	99	10355	19685	220	286	366	13	3	3380	3396	1742.95	958	1075	656.39	84.3	72.4	0	2422	2438	5.15	11410	10905	4987.83	1651	1724	775.56	90.2	87.1	0	9759	9254	14.71	4.03	3.8	4.03	4.69	4.92	2.22	0.6	2.01	12181	11692	3380	3396
341	2	1	5	11	132L12	99	10350	20065	210	282	333	9	3	3262	3386	1898.91	900	1040	730.78	81.9	68.1	0	2362	2486	4.46	11746	11041	5843.58	1823	1876	798.42	86.5	82.3	0	9923	9218	14.71	4.2	3.71	4.16	4.26	3.11	2.48	0.65	2.07	12285	11704	3262	3386
356	2	1	6	11	132L12	99	10345	20455	200	286	366	26	3	2480	2777	1650.88	871	996	605.69	76.2	62.6	0	1609	1906	4.09	8889	8711	4375.09	1581	1677	788.17	89.5	85	0	7308	7130	11.28	4.54	3.74	4.21	5.46	8.15	2.1	0.63	2.18	8917	9036	2480	2777
327	2	1	4	12	159J2	100	10755	19675	160	286	366	28	3	1465	1574	948.15	866	961	673.32	46.5	19.2	0	599	708	2.18	2965	3560	2061.52	1442	1540	732.53	68.2	52.1	0	1523	2118	4.05	2.54	2.99	2.68	3.67	4.09	1.26	0.34	1.35	2122	2826	1465	1574
342	2	1	5	12	159J2	100	10755	20045	150	286	366	26	3	1503	1742	1115.5	894	1005	638.17	49.3	26.6	0	609	848	2.36	3067	3733	2338.31	1618	1707	790	65	47.2	0	1449	2115	3.88	2.38	2.49	2.47	2.92	1.99	1.09	0.27	1.25	2058	2963	1503	1742
357	2	1	6	12	159J2	100	10755	20415	160	286	366	23	3	1349	1524	1037.62	877	1040	663.23	40.9	18.2	0	472	647	2.03	2838	3495	2238.18	1840	1868	881.22	53.1	36	0	998	1655	3.22	2.11	2.56	2.18	3.2	3.66	1.42	0.43	1.08	1470	2302	1349	1524
58	1	1	4	13	182M20	101	11075	10845	200	286	366	24	3	2233	2603	1697.31	980	1053	640.04	67.1	48.3	0	1253	1623	3.49	4936	5641	3427.92	1684	1715	767.11	77.6	68.9	0	3252	3957	6.43	2.6	2.44	2.24	5.44	28.46	1.34	0.44	1.38	4505	5580	2233	2603
73	1	1	5	13	182M20	101	11065	11215	200	286	366	30	3	2998	3741	2564.74	935	1108	760.56	75.5	60.1	0	2063	2806	3.94	8760	11215	8686.46	1477	1704	1029	84.6	74.1	0	7283	9738	8.51	3.53	3.47	3.42	4.69	8.93	2.77	0.67	1.82	9346	12544	2998	3741
88	1	1	6	13	182M20	101	11055	11585	190	286	366	39	3	2718	3210	2144.96	942	1072	710.59	72.4	56.3	0	1776	2268	3.82	6353	8470	6512.79	1351	1451	724.25	81.8	74.5	0	5002	7119	8.77	2.82	3.14	3	7	38.04	2.17	0.51	1.49	6778	9387	2718	3210
59	1	1	4	14	173B14	102	11440	10835	210	282	333	22	3	6849	6917	3299.14	1057	1133	730.9	94.7	90.8	0	5792	5860	9.37	23013	22443	8929	1844	2014	829.24	98.2	96.1	0	21169	20599	27.75	3.65	3.52	3.67	4.57	6.43	1.95	0.52	1.87	26961	26459	6849	6917
74	1	1	5	14	173B14	102	11435	11195	180	286	366	23	3	7651	7844	4213.35	948	1112	734.44	92	89.9	0	6703	6896	10.42	26999	26114	13451.1	1662	1703	866	91.3	89.2	0	25337	24452	31.18	3.78	3.55	3.81	4.04	2.67	2.43	0.58	1.92	32040	31348	7651	7844
89	1	1	6	14	173B14	102	11440	11585	210	282	333	35	3	7216	7303	3993.01	1134	1253	734.39	88.7	85.5	0	6082	6169	9.83	23991	24615	14026.5	1458	1561	804.23	89.4	86.9	0	22533	23157	29.83	3.7	3.75	3.72	5.9	21.69	2.49	0.5	1.89	28615	29326	7216	7303
60	1	1	4	15	29G8	103	11815	10835	140	286	366	24	3	1077	1372	888.35	1100	1212	741.83	27.3	7.3	0	-22	272	1.45	2075	2458	1394.98	1855	1987	907.8	35	17.8	0	220	603	2.29	-9.57	2.22	1.97	2.62	2.41	1.02	0.42	0	197	875	1077	1372
75	1	1	5	15	29G8	103	11820	11190	200	287	362	15	1	1150	1282	817.66	972	1098	728.68	25.1	10.5	0	178	310	1.58	1983	2262	1263.49	1595	1743	864.45	37.6	21.3	0	388	667	2.29	2.18	2.15	2.08	2.8	2.62	1.11	0.52	1.12	566	977	1150	1282
90	1	1	6	15	29G8	103	11820	11570	200	287	362	22	1	1424	1580	913.29	1159	1287	754.88	30	12.2	0	265	421	1.89	1813	2255	1546.19	1550	1629	869.34	33.1	22	0	263	705	2.09	0.99	1.67	1.38	1.96	1.87	1.1	0.42	-0.01	528	1126	1424	1580
328	2	1	4	13	122K21	104	11120	19700	200	287	362	9	1	935	1026	694.8	834	952	611.95	26.5	7.7	0	101	192	1.53	1726	1869	944.17	1611	1651	771.94	28.9	12.9	0	115	258	2.24	1.14	1.34	1.61	1.84	1.3	1.03	0.58	0.19	216	450	935	1026
343	2	1	5	13	122K21	104	11110	20070	200	287	362	7	1	900	1032	669.95	949	1071	703.06	18.5	4.2	0	-48	83	1.28	1594	1684	763.81	1719	1770	778.64	16.4	2.8	0	-124	-34	2.05	2.55	-0.42	0.98	1.42	1.52	0.97	0.72	1.35	-174	48	900	1032
358	2	1	6	13	122K21	104	11110	20430	200	287	362	5	1	876	985	701.49	949	1041	649.62	17.8	5.6	0	-72	36	1.35	2015	2053	836.26	1798	1886	899.95	21.6	4.5	0	217	255	2.24	-2.97	7.08	2.08	8.88	36.2	0.85	0.51	0	144	291	876	985
329	2	1	4	14	RP11-332E3	105	11475	19705	200	286	366	18	3	2393	2646	1796.64	844	939	599.94	71.7	57.3	0	1549	1802	3.99	7095	7553	5030.31	1647	1710	812.74	79.7	69.9	0	5448	5906	8.73	3.52	3.28	3.32	4.18	5.72	2.03	0.53	1.81	6997	7708	2393	2646
344	2	1	5	14	RP11-332E3	105	11475	20075	170	286	366	20	3	2468	2912	2023.1	901	977	647.02	72.7	54.5	0	1567	2011	3.81	8549	8473	5674.2	1486	1568	752.4	81.8	75.9	0	7063	6987	11.36	4.51	3.47	3.63	3.94	3.48	2.44	0.75	2.17	8630	8998	2468	2912
359	2	1	6	14	RP11-332E3	105	11470	20455	190	282	333	34	3	2572	2808	1712.34	963	1077	714.75	72	55.7	0	1609	1845	3.6	8819	8639	5142.05	1682	1775	837.04	83	77.7	0	7137	6957	10.54	4.44	3.77	4.2	5.2	13.81	2.22	0.55	2.15	8746	8802	2572	2808
330	2	1	4	15	10M21	106	11875	19705	210	286	366	15	3	1381	1482	837.28	756	977	612.94	50.7	28	0	625	726	2.25	2827	2992	1362.31	1531	1574	747.04	66.4	44.8	0	1296	1461	3.78	2.07	2.01	2.02	2.6	2.62	1.33	0.67	1.05	1921	2187	1381	1482
345	2	1	5	15	10M21	106	11855	20085	220	287	366	27	3	1460	1576	883.19	863	947	625.81	49.1	25.4	0	597	713	2.33	3188	3264	1461.07	1317	1433	702.06	74.6	59.2	0	1871	1947	4.54	3.13	2.73	2.91	4.25	10.26	1.22	0.55	1.65	2468	2660	1460	1576
360	2	1	6	15	10M21	106	11855	20455	230	286	366	30	3	1359	1506	920.37	888	974	662.67	41.3	17.8	0	471	618	2.05	5880	6209	3082.14	1591	1648	784.31	88.1	80.4	0	4289	4618	7.5	9.11	7.47	8.18	17.08	52.47	2.3	0.47	3.19	4760	5236	1359	1506
183	1	2	4	3	VECT	110	12945	10845	220	287	366	57	3	1451	1766	1454.27	1115	1244	715.87	37.6	20.2	0	336	651	2.03	2442	3336	2697.61	1389	1502	766.04	56.1	41.5	0	1053	1947	3.19	3.13	2.99	2.73	3.69	3.9	1.14	0.38	1.65	1389	2598	1451	1766
198	1	2	5	3	VECT	110	12960	11210	200	287	362	49	1	1518	1805	1297.07	1181	1285	773.07	35.9	19.9	0	337	624	1.96	2686	3192	2220.31	1377	1460	800.78	60.6	43.2	0	1309	1815	3.35	3.88	2.91	3.09	4.07	4.37	1.2	0.49	1.96	1646	2439	1518	1805
213	1	2	6	3	VECT	110	12940	11570	200	287	362	54	1	1542	1844	1470.16	1044	1111	693.66	40.1	21.6	0	498	800	2.22	2089	2957	2519.05	1255	1407	778.99	50.5	34.5	0	834	1702	2.68	1.67	2.13	1.79	2.87	2.84	0.98	0.32	0.74	1332	2502	1542	1844
181	1	2	4	1	MRV2	111	12215	10845	170	286	367	47	3	1494	1866	1557.7	1080	1176	709.31	39.2	23.1	0	414	786	2.11	6441	12839	13016	1499	1642	821.43	82.9	72.7	0	4942	11340	7.84	11.94	14.43	13.19	19.11	22.49	4.27	0.26	3.58	5356	12126	1494	1866
196	1	2	5	1	MRV2	111	12210	11215	170	282	333	50	3	1323	1488	1038.71	1098	1183	687.74	31.9	16.7	0	225	390	1.92	6368	12803	13572.7	1479	1555	809.99	80.5	73.8	0	4889	11324	7.86	21.73	29.04	23.28	34.84	40.17	6.15	0.22	4.44	5114	11714	1323	1488
211	1	2	6	1	MRV2	111	12210	11575	170	282	333	43	3	1459	1765	1328	1008	1143	755.23	39.7	18.4	0	451	757	1.93	5989	11542	12973.6	1479	1585	880.93	80.9	70.6	0	4510	10063	6.8	10	13.29	10.41	16.33	17.1	5.9	0.36	3.32	4961	10820	1459	1765
451	2	2	4	1	MRV2	112	12235	19715	190	286	366	25	3	1247	1441	1014.68	940	1009	640.74	37.4	19.9	0	307	501	1.95	6540	11910	11392.5	1548	1635	769.36	89.9	85.3	0	4992	10362	8.5	16.26	20.68	16.18	18.87	14.25	8.06	0.51	4.02	5299	10863	1247	1441
466	2	2	5	1	MRV2	112	12215	20105	190	286	366	47	3	1025	1300	999.61	994	1101	723.93	28	11.2	0	31	306	1.42	6510	10820	10160	1467	1575	734.9	82.9	73.8	0	5043	9353	8.86	162.68	30.57	20.53	29.34	33.31	8.31	0.67	7.35	5074	9659	1025	1300
481	2	2	6	1	MRV2	112	12225	20475	170	286	366	40	3	1284	1413	968.73	836	948	639.62	39.2	17.8	0	448	577	2.01	6315	12129	11101.3	1530	1586	781.02	94.1	87.1	0	4785	10599	8.09	10.68	18.37	15.17	26.94	33.47	5.37	0.22	3.42	5233	11176	1284	1413
182	1	2	4	2	ALFA1-1	113	12580	10850	200	287	362	56	1	1290	1417	812.09	1149	1253	706.17	26.5	10.5	0	141	268	1.83	1673	1807	885.85	1343	1460	735.1	37.6	16	0	330	464	2.28	2.34	1.73	1.53	2.04	1.7	0.79	0.53	1.23	471	732	1290	1417
197	1	2	5	2	ALFA1-1	113	12590	11200	200	287	362	36	1	1291	1358	767.93	1023	1154	713.53	31	8	0	268	335	1.81	1623	1745	845.54	1371	1495	798.66	29.6	10.5	0	252	374	2.03	0.94	1.12	1.03	1.21	0.69	0.95	0.74	-0.09	520	709	1291	1358
212	1	2	6	2	ALFA1-1	113	12580	11570	200	287	362	43	1	1059	1189	708.26	1034	1133	719.04	21.6	7	0	25	155	1.47	1562	1624	855.3	1299	1375	718.72	32.1	11.5	0	263	325	2.17	10.52	2.1	1.68	3.03	4.28	0.82	0.46	3.4	288	480	1059	1189
1	1	1	1	1	ALFA1-2	114	6590	9710	200	287	362	47	1	763	891	667.25	722	842	602.4	22.6	8.7	0	41	169	1.27	1453	1536	778.29	1240	1344	697.29	27.9	10.5	0	213	296	2.08	5.2	1.75	1.71	2.63	2.56	0.94	0.66	2.38	254	465	763	891
16	1	1	2	1	ALFA1-2	114	6570	10070	200	288	362	38	1	865	1010	673.22	776	898	614.63	27.4	8.7	0	89	234	1.41	1362	1510	878.74	1312	1406	687.05	26	10.8	0	50	198	1.98	0.56	0.85	1.03	1.74	1.99	0.82	0.4	-0.83	139	432	865	1010
31	1	1	3	1	ALFA1-2	114	6570	10450	200	287	362	27	1	857	933	588.7	709	823	575.78	23.7	7.7	0	148	224	1.49	1374	1478	740.7	1146	1300	692.39	31.7	9.1	0	228	332	1.98	1.54	1.48	1.51	1.93	1.87	0.91	0.52	0.62	376	556	857	933
195	1	2	4	15	ALFA1-3	115	17505	10745	180	286	366	31	3	1858	2096	1255.66	869	956	625.82	62.6	41.3	0	989	1227	2.97	3460	4607	3825.1	1099	1179	654.09	78	65.7	0	2361	3508	5.29	2.39	2.86	2.53	3.99	7.36	2.08	0.47	1.26	3350	4735	1858	2096
210	1	2	5	15	ALFA1-3	115	17505	11115	290	286	366	29	3	1845	2114	1249.84	897	1020	647.32	61.9	37.8	0	948	1217	2.85	3011	4298	3722.82	953	1184	679.72	76.9	62.2	0	2058	3345	4.43	2.17	2.75	2.44	3.13	2.69	2.41	0.66	1.12	3006	4562	1845	2114
225	1	2	6	15	ALFA1-3	115	17500	11485	310	282	333	27	3	1684	1962	1304.7	942	1035	622.87	55.3	34	0	742	1020	2.7	2854	3799	3083.8	1164	1266	676.14	69.1	55	0	1690	2635	4.22	2.28	2.58	2.22	2.93	2.64	1.58	0.45	1.19	2432	3655	1684	1962
452	2	2	4	2	ALFA2-1	116	12610	19730	200	287	362	27	1	1329	1448	897.46	1078	1138	643.02	32.8	13.2	0	251	370	2.07	2463	2683	1246.28	1531	1622	785.69	53.7	34.8	0	932	1152	3.13	3.71	3.11	2.92	4.21	7.05	0.95	0.47	1.89	1183	1522	1329	1448
467	2	2	5	2	ALFA2-1	116	12600	20100	200	287	362	38	1	1253	1360	810.07	903	1033	661.7	35.9	15	0	350	457	1.89	2729	2954	1391.12	1640	1716	761.18	59.2	40.4	0	1089	1314	3.59	3.11	2.88	2.57	4.08	8.55	1.25	0.53	1.64	1439	1771	1253	1360
482	2	2	6	2	ALFA2-1	116	12615	20465	170	286	366	25	3	1128	1218	749.86	833	997	681.29	29.7	10.5	0	295	385	1.66	2328	2598	1316.66	1610	1677	766.43	47.9	32.2	0	718	988	3.04	2.43	2.57	2.35	2.92	2.57	1.38	0.61	1.28	1013	1373	1128	1218
271	2	1	1	1	ALFA2-2	117	6630	18570	200	287	362	61	1	1182	1270	697.4	832	913	594.13	38	13.9	0	350	438	1.99	2427	2451	1218.07	1405	1454	750.88	58.2	35.2	0	1022	1046	3.23	2.92	2.39	2.53	3.48	6.66	1.27	0.53	1.55	1372	1484	1182	1270
286	2	1	2	1	ALFA2-2	117	6610	18940	200	287	362	45	1	1080	1183	731.36	773	862	616.56	34.1	13.9	0	307	410	1.75	1970	2119	1119.68	1320	1386	660.28	49.8	30.7	0	650	799	2.98	2.12	1.95	2	3.33	8.71	1.07	0.49	1.08	957	1209	1080	1183
301	2	1	3	1	ALFA2-2	117	6620	19315	230	282	333	45	3	1255	1407	836.85	755	852	615.71	41.5	22.3	0	500	652	2.04	2025	2238	1181.75	1212	1340	699.89	52.8	32.3	0	813	1026	2.89	1.63	1.57	1.57	2.18	3.33	0.99	0.49	0.7	1313	1678	1255	1407
464	2	2	4	14	ALFA2-3	118	17180	19690	200	287	363	23	1	1724	1873	1069.02	902	1031	673.42	56.4	31.4	0	822	971	2.56	3036	3851	2644.2	1281	1347	711.34	72.1	55.1	0	1755	2570	4.27	2.14	2.65	2.34	3.66	6.25	1.8	0.53	1.09	2577	3541	1724	1873
479	2	2	5	14	ALFA2-3	118	17185	20075	340	286	367	24	3	1611	1900	1220.05	965	1007	619.36	50.7	32.9	0	646	935	2.6	3757	4095	2487.2	1338	1370	725.65	73.8	61.2	0	2419	2757	5.18	3.74	2.95	2.96	3.84	3.73	1.47	0.52	1.9	3065	3692	1611	1900
494	2	2	6	14	ALFA2-3	118	17175	20455	330	286	366	20	3	1583	1796	1144.45	981	1034	654.02	47.9	26.9	0	602	815	2.42	3029	3684	2533.94	1302	1387	683.67	68.9	57.7	0	1727	2382	4.43	2.87	2.92	2.8	3.53	5.18	1.92	0.75	1.52	2329	3197	1583	1796
150	1	2	1	15	BAC A	119	17520	9690	200	287	362	31	1	890	1015	652.3	952	1041	639.84	17.4	5.9	0	-61	63	1.39	1072	1141	650.25	1054	1163	695.7	18.5	3.8	0	18	87	1.54	-0.29	1.38	1.2	5.45	19.52	0.71	0.51	0	-44	150	890	1015
165	1	2	2	15	BAC A	119	17520	10030	200	287	362	26	1	852	1012	680.86	913	992	607.87	22.3	7.7	0	-60	99	1.4	1127	1225	695.77	1140	1254	680.63	22.6	4.2	0	-12	85	1.66	0.21	0.86	0.99	2.11	3.28	0.83	0.66	-2.23	-74	184	852	1012
180	1	2	3	15	BAC A	119	17520	10400	200	287	363	24	1	926	1104	701.84	950	1028	612.44	25.1	9.1	0	-23	154	1.51	1251	1282	686.18	1061	1103	577.85	29.6	10.1	0	190	221	2.16	-7.92	1.44	1.27	2.79	12	0.77	0.62	0	166	375	926	1104
453	2	2	4	3	BAC B	120	12980	19730	200	287	362	34	1	1011	1113	738.78	880	1028	679.74	23.7	8.4	0	131	233	1.49	1401	1503	857.8	1345	1499	809.76	21.3	7	0	56	158	1.73	0.43	0.68	0.9	1.17	0.92	0.99	0.73	-1.23	187	391	1011	1113
468	2	2	5	3	BAC B	120	13020	20080	200	287	362	10	1	1050	1144	702.32	856	967	668.13	26.1	8	0	194	288	1.57	1717	1832	836.98	1474	1589	814.91	25.1	9.8	0	243	358	2.11	1.25	1.24	1.27	1.57	1.25	0.86	0.51	0.32	437	646	1050	1144
483	2	2	6	3	BAC B	120	13020	20460	200	287	362	5	1	864	978	687.71	815	942	622.43	22.3	7.7	0	49	163	1.39	1573	1751	917.92	1540	1664	804.12	26.1	9.1	0	33	211	1.96	0.67	1.29	1.46	2.1	2.06	0.97	0.52	-0.57	82	374	864	978
[truncated: 12 more columns]

## Sheet: 8564
BEGIN HEADER
PerkinElmer Inc.
ScanArrayCSVFileFormat	2
ScanArray Express	2
Number_of_Columns	62
END HEADER
BEGIN GENERAL INFO
DateTime	2009-03-18 15:31:00
GalFile
Scanner	Model: Serial No.:
User Name	WarburtonLab
Computer Name
Protocol	Michele's Array Deluxe
Quantitation Method	Fixed Circle
Quality Confidence Calculation	Footprint
User comments
Image Origin	0	0
Temperature	0
Laser Powers	0	0
Laser On Time	0
PMT Voltages	0	0
END GENERAL INFO
BEGIN QUANTITATION PARAMETERS
Low Signal %	5
High Signal %	95
Low Background %	5
High Background %	95
Nominal Spot Diameter	200
Inner Background Diameter	363
Outer Background Diameter	526
END QUANTITATION PARAMETERS
BEGIN QUALITY MEASUREMENTS
Max Footprint	100
END QUALITY MEASUREMENTS
BEGIN ARRAY PATTERN INFO
Units	µm
Array Rows	2
Array Columns	2
Spot Rows	9
Spot Columns	15
Array Row Spacing	9000
Array Column Spacing	9000
Spot Row Spacing	368
Spot Column Spacing	377
Spot Diameter	200
Interstitial	0
Spots Per Array	135
Total Spots	540
END ARRAY PATTERN INFO
BEGIN IMAGE INFO
ImageID	Channel	Image	Fluorophore	Barcode	Units	X Units Per Pixel	Y Units Per Pixel	X Offset	Y Offset	Status
-1	CH1	C:\Documents and Settings\WarburtonLab\Desktop\12598564-G95.tif	RingA IP#2.g95	Unknown	µm	10	10	0	0	Control Image
-1	CH2	C:\Documents and Settings\WarburtonLab\Desktop\12598564-R95.tif	RingA IP#2 R95	Unknown	µm	10	10	1	-4
END IMAGE INFO
BEGIN NORMALIZATION INFO
Normalization Method	LOWESS				RingA ChrIP C IP#2 sl8564
END NORMALIZATION INFO
BEGIN DATA
Index	Array Row	Array Column	Spot Row	Spot Column	Name	ID	X	Y	Diameter	F Pixels	B Pixels	Footprint	Flags	Ch1 Median	Ch1 Mean	Ch1 SD	Ch1 B Median	Ch1 B Mean	Ch1 B SD	Ch1 % > B + 1 SD	Ch1 % > B + 2 SD	Ch1 F % Sat.	Ch1 Median - B	Ch1 Mean - B	Ch1 SignalNoiseRatio	Ch2 Median	Ch2 Mean	Ch2 SD	Ch2 B Median	Ch2 B Mean	Ch2 B SD	Ch2 % > B + 1 SD	Ch2 % > B + 2 SD	Ch2 F % Sat.	Ch2 Median - B	Ch2 Mean - B	Ch2 SignalNoiseRatio	Ch2 Ratio of Medians	Ch2 Ratio of Means	Ch2 Median of Ratios	Ch2 Mean of Ratios	Ch2 Ratios SD	Ch2 Rgn Ratio	Ch2 Rgn R²	Ch2 Log Ratio	Sum of Medians	Sum of Means	Ch1 N Median	Ch1 N Mean
1	1	1	1	1	ALFA1-2	114	6590	9710	200	287	362	47	1	763	891	667.25	722	842	602.4	22.6	8.7	0	41	169	1.27	1453	1536	778.29	1240	1344	697.29	27.9	10.5	0	213	296	2.08	5.2	1.75	1.71	2.63	2.56	0.94	0.66	2.38	254	465	763	891
2	1	1	1	2	505O16	14	6970	9710	200	287	362	48	1	1243	1349	883.49	747	864	596.51	42.9	23.3	0	496	602	2.08	1874	2171	1263.71	1215	1388	744.53	46	24	0	659	956	2.52	1.33	1.59	1.52	1.99	1.56	0.94	0.43	0.41	1155	1558	1243	1349
3	1	1	1	3	rp11-424e21	16	7315	9715	160	286	366	21	3	1355	1511	954.17	760	902	633.1	50	22.7	0	595	751	2.14	2562	2934	1862.4	1328	1387	731.58	57	47.2	0	1234	1606	3.5	2.07	2.14	2.01	2.46	1.69	1.36	0.48	1.05	1829	2357	1355	1511
4	1	1	1	4	390J12	18	7685	9720	120	282	397	11	3	1353	1504	1079.37	778	899	648.44	45.7	25.9	0	575	726	2.09	2270	2576	1552.13	1379	1442	712.87	52.5	37.2	0	891	1197	3.18	1.55	1.65	1.52	2.92	11.44	1.05	0.54	0.63	1466	1923	1353	1504
5	1	1	1	5	111B1	20	8070	9725	180	282	333	12	3	5186	5181	3062.32	899	987	667.6	85.8	78.7	0	4287	4282	7.77	8686	8668	4771.74	1295	1451	785.07	90.1	84.8	0	7391	7373	11.06	1.72	1.72	1.72	3.99	24.09	1.19	0.59	0.79	11678	11655	5186	5181
6	1	1	1	6	109K20	22	8440	9725	210	282	333	5	3	2503	2724	1938.05	861	1022	742.16	70.2	53.5	0	1642	1863	3.37	5514	7910	4670.3	1550	1615	878.33	79.1	74.8	0	3964	6360	6.28	2.41	3.41	3.92	7.78	31.48	1.64	0.47	1.27	5606	8223	2503	2724
7	1	1	1	7	520F22	32	8815	9715	210	286	366	11	3	3237	3240	1914.19	938	1009	650.33	74.8	64.7	0	2299	2302	4.98	8785	8251	4524.18	1610	1697	797.17	82.2	77.6	0	7175	6641	11.02	3.12	2.88	2.9	3.32	2.14	2.12	0.8	1.64	9474	8943	3237	3240
8	1	1	1	8	51P14	33	9195	9735	100	286	366	11	3	1386	1580	1040.75	927	1037	651.57	42	22	0	459	653	2.13	2444	2665	1581.85	1413	1462	717.39	57	36.7	0	1031	1252	3.41	2.25	1.92	2.09	4.89	27.39	0.86	0.32	1.17	1490	1905	1386	1580
9	1	1	1	9	562L19	34	9575	9740	130	282	397	18	3	1211	1398	950.36	974	1040	616.87	34.4	16.7	0	237	424	1.96	2061	2296	1320.32	1476	1539	663.28	46.8	28	0	585	820	3.11	2.47	1.93	2.17	2.3	1.77	0.91	0.43	1.3	822	1244	1211	1398
10	1	1	1	10	248N6	35	9950	9720	200	288	362	6	1	1498	1747	1128.68	877	998	673.07	47.6	26.4	0	621	870	2.23	3006	3499	2164.98	1376	1536	824.96	64.9	50	0	1630	2123	3.64	2.62	2.44	2.65	3.67	9.4	1.24	0.41	1.39	2251	2993	1498	1747
11	1	1	1	11	521L15	36	10335	9725	100	286	366	15	3	1643	1856	1142.3	869	1004	685.85	52.8	28.7	0	774	987	2.4	2578	3168	2185.59	1209	1304	668.34	64.7	50.3	0	1369	1959	3.86	1.77	1.98	1.9	2.37	2.29	1.46	0.58	0.82	2143	2946	1643	1856
12	1	1	1	12	338L17	37	10705	9725	160	286	366	10	3	1845	2299	1857.07	821	944	659.97	59.1	42.3	0	1024	1478	2.8	2848	3424	2273.81	1445	1521	758.1	59.8	47.2	0	1403	1979	3.76	1.37	1.34	1.37	1.66	1.66	0.79	0.42	0.45	2427	3457	1845	2299
13	1	1	1	13	370A2	44	11075	9745	140	286	366	27	3	1445	1601	919.54	929	1009	661.64	44.4	21.7	0	516	672	2.18	2341	2749	1686.77	1305	1358	680.95	56.3	43.4	0	1036	1444	3.44	2.01	2.15	1.92	2.24	1.54	1.43	0.61	1.01	1552	2116	1445	1601
14	1	1	1	14	411G9	45	11455	9725	140	286	366	10	3	2214	2492	1636.77	904	1016	663.16	63.6	48.6	0	1310	1588	3.34	4703	5280	3793.2	1111	1268	691.49	75.9	67.5	0	3592	4169	6.8	2.74	2.63	2.63	2.96	2.23	1.86	0.64	1.46	4902	5757	2214	2492
15	1	1	1	15	264M20	46	11840	9730	200	287	362	19	1	1227	1396	940.2	933	983	612.63	32.4	14.6	0	294	463	2	2011	2341	1456.04	1272	1376	778.69	48.4	30.7	0	739	1069	2.58	2.51	2.31	2.21	2.88	4.26	1.17	0.57	1.33	1033	1532	1227	1396
16	1	1	2	1	ALFA1-2	114	6570	10070	200	288	362	38	1	865	1010	673.22	776	898	614.63	27.4	8.7	0	89	234	1.41	1362	1510	878.74	1312	1406	687.05	26	10.8	0	50	198	1.98	0.56	0.85	1.03	1.74	1.99	0.82	0.4	-0.83	139	432	865	1010
17	1	1	2	2	505O16	14	6955	10075	160	286	366	37	3	1244	1378	882.31	799	953	640.38	39.2	20.3	0	445	579	1.94	2138	2342	1146.3	1276	1314	702.51	54.5	36	0	862	1066	3.04	1.94	1.84	2	2.61	2.48	0.95	0.54	0.95	1307	1645	1244	1378
18	1	1	2	3	rp11-424e21	16	7330	10075	150	282	333	35	3	1372	1532	937.3	825	883	534.35	50.4	28.4	0	547	707	2.57	2534	2847	1527.81	1257	1363	745.45	63.5	46.5	0	1277	1590	3.4	2.33	2.25	2.29	3.26	5.99	1.13	0.48	1.22	1824	2297	1372	1532
19	1	1	2	4	390J12	18	7695	10090	130	282	397	14	3	1399	1602	1081.39	692	813	594.05	55.3	28.4	0	707	910	2.36	2226	2557	1487.86	1199	1317	766.51	57.4	36.9	0	1027	1358	2.9	1.45	1.49	1.46	1.9	1.62	0.76	0.3	0.54	1734	2268	1399	1602
20	1	1	2	5	111B1	20	8075	10085	190	286	367	18	3	4797	4911	2659.64	771	864	559.78	90.2	86.7	0	4026	4140	8.57	7775	7969	4201.53	1362	1483	791.37	91.3	84.3	0	6413	6607	9.82	1.59	1.6	1.59	2.19	3.48	1.3	0.68	0.67	10439	10747	4797	4911
21	1	1	2	6	109K20	22	8445	10085	200	286	366	13	3	2539	2712	1649.96	853	952	650.14	71.3	58.7	0	1686	1859	3.91	10059	8507	4960.51	1448	1564	810.5	78.3	73.1	0	8611	7059	12.41	5.11	3.8	4.09	4.44	2.85	2.49	0.68	2.35	10297	8918	2539	2712
22	1	1	2	7	520F22	32	8825	10085	220	286	366	13	3	3102	3255	1871.15	883	971	570.41	81.8	69.9	0	2219	2372	5.44	8229	7851	3689.61	1743	1803	840.85	86.7	80.8	0	6486	6108	9.79	2.92	2.58	2.78	3.1	2.07	1.8	0.84	1.55	8705	8480	3102	3255
23	1	1	2	8	51P14	33	9195	10095	120	286	366	3	3	1248	1408	937.88	906	1044	715.66	36	14	0	342	502	1.74	2587	2727	1481.97	1632	1721	803.68	53.1	35.3	0	955	1095	3.22	2.79	2.18	2.48	2.65	1.91	1.17	0.55	1.48	1297	1597	1248	1408
24	1	1	2	9	562L19	34	9575	10095	160	286	366	7	3	1259	1420	867.62	815	921	584.4	41.6	23.1	0	444	605	2.15	2165	2235	1138.48	1324	1453	748.81	52.4	29.4	0	841	911	2.89	1.89	1.51	1.57	2.82	15.08	0.9	0.47	0.92	1285	1516	1259	1420
25	1	1	2	10	248N6	35	9945	10085	110	286	366	4	3	1489	1844	1404.59	915	1024	653.27	47.2	30.4	0	574	929	2.28	2902	3746	2723.88	1300	1436	699.04	71.7	56.6	0	1602	2446	4.15	2.79	2.63	2.68	4.67	10.79	1.08	0.31	1.48	2176	3375	1489	1844
26	1	1	2	11	521L15	36	10325	10105	120	286	366	16	3	1496	1695	1114	750	939	678.48	52.1	30.4	0	746	945	2.2	2569	3322	2262.61	1416	1464	745.07	61.5	43.7	0	1153	1906	3.45	1.55	2.02	1.66	2.24	1.74	1.39	0.47	0.63	1899	2851	1496	1695
27	1	1	2	12	338L17	37	10695	10095	160	286	366	9	3	1490	1694	1110.9	852	946	629.77	50.3	27.6	0	638	842	2.37	3039	3821	2544.01	1382	1410	735.72	68.9	52.4	0	1657	2439	4.13	2.6	2.9	2.64	3.73	6.22	1.79	0.61	1.38	2295	3281	1490	1694
28	1	1	2	13	370A2	44	11085	10115	120	286	366	30	3	1540	1620	968.59	959	1052	643.78	46.5	22.7	0	581	661	2.39	2177	2360	1290.18	1489	1550	711.78	49.7	30.1	0	688	871	3.06	1.18	1.32	1.22	1.61	1.11	0.84	0.4	0.24	1269	1532	1540	1620
29	1	1	2	14	411G9	45	11460	10095	170	282	333	13	3	2459	2843	1873.99	1087	1193	678.95	68.1	50.7	0	1372	1756	3.62	5182	6051	4316.72	1339	1408	819.72	74.8	65.6	0	3843	4712	6.32	2.8	2.68	2.68	3.01	2.49	1.66	0.52	1.49	5215	6468	2459	2843
30	1	1	2	15	264M20	46	11840	10095	110	282	333	15	3	1144	1389	1022.17	926	1031	629.6	33.3	16.3	0	218	463	1.82	1729	2053	1298.04	1408	1560	833.78	37.6	18.4	0	321	645	2.07	1.47	1.39	1.49	2.29	2.4	0.65	0.26	0.56	539	1108	1144	1389
31	1	1	3	1	ALFA1-2	114	6570	10450	200	287	362	27	1	857	933	588.7	709	823	575.78	23.7	7.7	0	148	224	1.49	1374	1478	740.7	1146	1300	692.39	31.7	9.1	0	228	332	1.98	1.54	1.48	1.51	1.93	1.87	0.91	0.52	0.62	376	556	857	933
32	1	1	3	2	505O16	14	6955	10455	160	286	366	28	3	1135	1288	806.79	877	946	628.1	35	17.1	0	258	411	1.81	2010	2090	974.41	1317	1383	745.57	48.3	19.6	0	693	773	2.7	2.69	1.88	1.94	3.35	7.42	0.89	0.55	1.43	951	1184	1135	1288
33	1	1	3	3	rp11-424e21	16	7335	10455	170	286	366	30	3	1233	1527	1080.58	824	944	610.79	43	25.2	0	409	703	2.02	2713	3082	1767.81	1136	1236	685.61	71.7	53.1	0	1577	1946	3.96	3.86	2.77	3.41	5.41	10.15	1.32	0.65	1.95	1986	2649	1233	1527
34	1	1	3	4	390J12	18	7700	10455	100	282	333	19	3	1250	1366	913.21	900	1003	666.73	33.7	14.9	0	350	466	1.87	2083	2420	1343.94	1224	1295	705.52	55.7	36.5	0	859	1196	2.95	2.45	2.57	2.57	2.79	1.83	1.02	0.48	1.3	1209	1662	1250	1366
35	1	1	3	5	111B1	20	8070	10465	190	282	333	8	3	5500	5503	2795.99	936	1065	673.83	88.3	85.5	0	4564	4567	8.16	8726	8709	4642.42	1391	1477	776.66	89.4	85.8	0	7335	7318	11.24	1.61	1.6	1.59	2.16	3.9	1.25	0.57	0.68	11899	11885	5500	5503
36	1	1	3	6	109K20	22	8440	10475	190	282	333	10	3	2565	2774	1635.99	872	998	631.29	74.8	62.4	0	1693	1902	4.06	9729	8604	4854.46	1285	1348	681.52	85.5	77.3	0	8444	7319	14.28	4.99	3.85	4.18	6.44	16.7	2.37	0.64	2.32	10137	9221	2565	2774
37	1	1	3	7	520F22	32	8835	10485	220	286	366	29	3	3258	3461	2124.93	857	965	644.53	79	68.5	0	2401	2604	5.05	10940	9751	5113.53	1369	1553	854.71	85.7	79.7	0	9571	8382	12.8	3.99	3.22	3.62	8.06	44.77	2	0.69	2	11972	10986	3258	3461
38	1	1	3	8	51P14	33	9205	10465	130	286	366	12	3	1250	1442	899.99	1004	1099	654.36	31.1	15	0	246	438	1.91	2326	2615	1440.7	1376	1536	794.34	54.5	34.3	0	950	1239	2.93	3.86	2.83	2.89	3.04	1.85	1.13	0.5	1.95	1196	1677	1250	1442
39	1	1	3	9	562L19	34	9570	10465	130	282	333	5	3	1131	1262	810.87	937	1049	700.51	26.6	11	0	194	325	1.61	1945	2147	1195.63	1393	1542	797.09	41.5	20.9	0	552	754	2.44	2.85	2.32	2.37	2.68	5.12	1.12	0.57	1.51	746	1079	1131	1262
40	1	1	3	10	248N6	35	9960	10450	200	287	362	15	1	1879	2063	1321.87	1002	1089	685.07	55.4	33.8	0	877	1061	2.74	3630	3958	2422.78	1548	1591	766.51	69	55.7	0	2082	2410	4.74	2.37	2.27	2.37	2.9	2.79	1.09	0.35	1.25	2959	3471	1879	2063
41	1	1	3	11	521L15	36	10325	10465	140	286	366	8	3	1562	1955	1476.99	1010	1161	725.8	44.1	26.6	0	552	945	2.15	3048	3788	2586.62	1414	1529	751.32	69.9	51.4	0	1634	2374	4.06	2.96	2.51	2.95	6.22	30.42	0.97	0.3	1.57	2186	3319	1562	1955
42	1	1	3	12	338L17	37	10695	10455	120	286	366	5	3	1380	1611	1128.41	1020	1097	682.76	37.1	19.2	0	360	591	2.02	1928	2389	1706.47	1113	1241	687.02	52.1	38.8	0	815	1276	2.81	2.26	2.16	2.12	2.71	2.39	0.89	0.35	1.18	1175	1867	1380	1611
43	1	1	3	13	370A2	44	11085	10465	100	286	366	13	3	1364	1587	1023.17	968	1070	633.41	39.5	20.6	0	396	619	2.15	2377	2717	1523.65	1590	1724	814.57	49.3	28.7	0	787	1127	2.92	1.99	1.82	1.88	2.29	2	0.82	0.3	0.99	1183	1746	1364	1587
44	1	1	3	14	411G9	45	11455	10475	190	286	366	23	3	2405	2895	2157.83	1093	1160	693.02	63.3	47.9	0	1312	1802	3.47	5203	6866	5465.13	1798	1900	938.56	69.9	61.9	0	3405	5068	5.54	2.6	2.81	2.59	5.45	28.29	1.4	0.3	1.38	4717	6870	2405	2895
45	1	1	3	15	264M20	46	11840	10465	110	282	333	16	3	1053	1221	815.94	1043	1136	674.44	18.8	8.9	0	10	178	1.56	2217	2398	1279	1647	1682	759.76	44.3	23	0	570	751	2.92	57	4.22	3.67	5.68	16.02	1.09	0.48	5.83	580	929	1053	1221
46	1	1	4	1	543G6	68	6575	10815	100	286	367	31	3	1151	1273	859.55	844	918	617.98	34.3	14	0	307	429	1.86	2518	3438	2689.81	1300	1388	720.23	62.6	45.1	0	1218	2138	3.5	3.97	4.98	4.21	5.14	4.12	1.94	0.39	1.99	1525	2567	1151	1273
47	1	1	4	2	360I23	70	6960	10810	200	287	362	39	1	971	1090	734.62	844	933	616.7	24	7.3	0	127	246	1.57	1469	1694	1021.43	1388	1490	712.87	27.2	13.6	0	81	306	2.06	0.64	1.24	1.16	2.05	2.37	0.84	0.37	-0.65	208	552	971	1090
48	1	1	4	3	76N21	72	7320	10835	110	282	333	10	3	931	1046	710.13	884	951	610.6	22	7.8	0	47	162	1.52	1628	1855	1074.54	1466	1492	753.64	31.2	14.9	0	162	389	2.16	3.45	2.4	2.13	3.09	4.4	1.11	0.54	1.79	209	551	931	1046
49	1	1	4	4	14B2	74	7695	10805	100	286	366	31	3	1283	1547	1157.81	726	926	685.72	43	20.3	0	557	821	1.87	2497	3209	2465.79	1324	1449	812.18	58	40.2	0	1173	1885	3.07	2.11	2.3	2.26	3.92	8.05	1.07	0.25	1.07	1730	2706	1283	1547
50	1	1	4	5	339I10	76	8075	10835	130	287	366	11	3	1862	2203	1657.27	1188	1398	938.65	42.5	21.6	0	674	1015	1.98	4167	5952	4921.38	1568	1729	941.95	72.5	63.1	0	2599	4384	4.42	3.86	4.32	4.09	10.12	37.41	2.02	0.46	1.95	3273	5399	1862	2203
51	1	1	4	6	11C5	78	8455	10815	150	286	366	22	3	1161	1388	950.95	848	913	587.76	36.4	19.6	0	313	540	1.98	2350	2622	1537.6	1348	1418	758.38	58	33.9	0	1002	1274	3.1	3.2	2.36	2.96	3.32	3.35	0.98	0.37	1.68	1315	1814	1161	1388
52	1	1	4	7	157H4	89	8835	10835	100	286	366	18	3	1114	1196	675.38	850	944	647.78	29.4	8.4	0	264	346	1.72	1742	2000	1138	1455	1586	759.71	32.5	18.5	0	287	545	2.29	1.09	1.58	1.38	1.69	1.04	1.32	0.61	0.12	551	891	1114	1196
53	1	1	4	8	285H4	90	9190	10820	200	287	362	10	1	994	1061	698.33	886	995	630.24	24.4	7	0	108	175	1.58	1598	1845	991.02	1398	1511	700.07	33.4	16.7	0	200	447	2.28	1.85	2.55	1.9	2.85	5.03	1.06	0.56	0.89	308	622	994	1061
54	1	1	4	9	810G21	91	9575	10835	100	286	366	8	3	1451	1545	957.01	933	1042	612.59	46.5	21.7	0	518	612	2.37	2991	3456	2224.31	1525	1603	795.48	59.8	47.9	0	1466	1931	3.76	2.83	3.16	2.78	3.1	1.74	1.63	0.49	1.5	1984	2543	1451	1545
55	1	1	4	10	452P23	92	9935	10825	180	286	366	13	3	1749	2702	2609.89	1019	1146	754.59	49.7	35	0	730	1683	2.32	4911	8819	10569.6	1456	1578	833.44	75.2	62.6	0	3455	7363	5.89	4.73	4.37	4.03	7.47	23.2	1.64	0.16	2.24	4185	9046	1749	2702
56	1	1	4	11	512C24	93	10320	10830	200	287	362	7	1	1113	1273	823.06	932	1007	597.77	30.7	14.6	0	181	341	1.86	1509	1717	1017.62	1390	1447	761	28.2	11.1	0	119	327	1.98	0.66	0.96	1.05	1.2	0.62	1.09	0.77	-0.61	300	668	1113	1273
57	1	1	4	12	RP11-285E18	94	10695	10835	100	286	366	14	3	1150	1211	776.93	923	1029	622.95	28.7	10.1	0	227	288	1.85	1462	1810	1806.56	1031	1126	748.38	38.5	18.2	0	431	779	1.95	1.9	2.7	1.98	3.43	6.88	1.05	0.2	0.92	658	1067	1150	1211
58	1	1	4	13	182M20	101	11075	10845	200	286	366	24	3	2233	2603	1697.31	980	1053	640.04	67.1	48.3	0	1253	1623	3.49	4936	5641	3427.92	1684	1715	767.11	77.6	68.9	0	3252	3957	6.43	2.6	2.44	2.24	5.44	28.46	1.34	0.44	1.38	4505	5580	2233	2603
59	1	1	4	14	173B14	102	11440	10835	210	282	333	22	3	6849	6917	3299.14	1057	1133	730.9	94.7	90.8	0	5792	5860	9.37	23013	22443	8929	1844	2014	829.24	98.2	96.1	0	21169	20599	27.75	3.65	3.52	3.67	4.57	6.43	1.95	0.52	1.87	26961	26459	6849	6917
60	1	1	4	15	29G8	103	11815	10835	140	286	366	24	3	1077	1372	888.35	1100	1212	741.83	27.3	7.3	0	-22	272	1.45	2075	2458	1394.98	1855	1987	907.8	35	17.8	0	220	603	2.29	-9.57	2.22	1.97	2.62	2.41	1.02	0.42	0	197	875	1077	1372
61	1	1	5	1	543G6	68	6575	11175	110	286	366	38	3	1325	1473	1096.77	801	902	645.38	44.4	22.7	0	524	672	2.05	2901	3781	2872.66	1222	1373	715.52	66.4	53.1	0	1679	2559	4.05	3.2	3.81	3.3	7.37	38.37	1.61	0.38	1.68	2203	3231	1325	1473
62	1	1	5	2	360I23	70	6945	11210	130	282	397	12	3	1024	1099	748.8	823	924	635.99	26.6	8.2	0	201	276	1.61	1741	1824	907.06	1438	1521	773.46	29.1	9.6	0	303	386	2.25	1.51	1.4	1.51	2.09	3.08	0.85	0.49	0.59	504	662	1024	1099
63	1	1	5	3	76N21	72	7310	11300	200	302	362	94	1	951	1801	2837.04	777	896	664.07	35.4	17.9	0	174	1024	1.43	5115	20549	25409.2	2107	2324	1134.84	71.5	57	21.2	3008	18442	4.51	17.29	18.01	16.96	32.39	35.19	5.11	0.33	4.11	3182	19466	951	1801
64	1	1	5	4	14B2	74	7705	11175	100	286	366	33	3	1139	1333	1072.26	785	913	622.75	36.7	18.9	0	354	548	1.83	2514	3165	2351.52	1434	1565	840.33	54.9	41.3	0	1080	1731	2.99	3.05	3.16	3.13	4.72	8.88	1.26	0.33	1.61	1434	2279	1139	1333
65	1	1	5	5	339I10	76	8065	11190	130	282	397	11	3	1680	1781	1068.37	856	958	620.61	58.5	34.8	0	824	925	2.71	3902	4343	2379.09	1210	1328	709.09	89.4	76.6	0	2692	3133	5.5	3.27	3.39	3.13	3.98	4.22	1.4	0.39	1.71	3516	4058	1680	1781
66	1	1	5	6	11C5	78	8455	11195	130	286	366	14	3	1291	1590	1282.95	888	975	632.52	42.7	24.8	0	403	702	2.04	2351	2728	1829.11	1401	1444	735.07	54.2	35	0	950	1327	3.2	2.36	1.89	2.05	2.63	2.32	0.66	0.22	1.24	1353	2029	1291	1590
67	1	1	5	7	157H4	89	8835	11195	120	286	366	16	3	1066	1235	770.78	858	937	643.32	31.8	12.9	0	208	377	1.66	1667	1918	1055.12	1463	1581	777.56	31.1	16.1	0	204	455	2.14	0.98	1.21	1.14	1.54	1.2	0.93	0.47	-0.03	412	832	1066	1235
68	1	1	5	8	285H4	90	9190	11190	200	287	362	9	1	894	995	700.97	976	1045	682.98	16.4	4.5	0	-81	19	1.31	1612	1719	991.61	1398	1541	779.79	29.3	9.8	0	214	321	2.07	-2.61	16.89	2.09	8.98	26.78	0.89	0.4	0	132	340	894	995
69	1	1	5	9	810G21	91	9555	11205	100	286	366	20	3	1360	1604	1216.48	831	975	636.57	45.5	23.1	0	529	773	2.14	2990	3471	2007.09	1462	1619	828.34	65	46.9	0	1528	2009	3.61	2.89	2.6	2.9	7.6	32.57	0.97	0.35	1.53	2057	2782	1360	1604
70	1	1	5	10	452P23	92	9935	11205	170	286	366	18	3	1791	2586	2258.12	1054	1143	678.39	50.7	37.4	0	737	1532	2.64	4309	8925	10728.9	1556	1653	757.72	72.4	62.2	0	2753	7369	5.69	3.74	4.81	4.02	6.41	12.6	3.72	0.61	1.9	3490	8901	1791	2586
71	1	1	5	11	512C24	93	10330	11190	200	287	362	4	1	1004	1123	743.57	1025	1084	668.3	17.1	6.6	0	-20	98	1.5	1717	1788	845.29	1505	1566	791.38	25.4	7.3	0	212	283	2.17	-10.1	2.89	1.76	2.68	3.1	0.77	0.46	0	191	381	1004	1123
72	1	1	5	12	RP11-285E18	94	10695	11215	120	286	366	26	3	1649	2131	2469.12	899	1021	691.41	53.1	31.8	0	750	1232	2.38	4095	4942	4444.69	1625	1756	866.11	75.2	62.6	0	2470	3317	4.73	3.29	2.69	3.12	4.66	5.58	0.65	0.13	1.72	3220	4549	1649	2131
73	1	1	5	13	182M20	101	11065	11215	200	286	366	30	3	2998	3741	2564.74	935	1108	760.56	75.5	60.1	0	2063	2806	3.94	8760	11215	8686.46	1477	1704	1029	84.6	74.1	0	7283	9738	8.51	3.53	3.47	3.42	4.69	8.93	2.77	0.67	1.82	9346	12544	2998	3741
74	1	1	5	14	173B14	102	11435	11195	180	286	366	23	3	7651	7844	4213.35	948	1112	734.44	92	89.9	0	6703	6896	10.42	26999	26114	13451.1	1662	1703	866	91.3	89.2	0	25337	24452	31.18	3.78	3.55	3.81	4.04	2.67	2.43	0.58	1.92	32040	31348	7651	7844
75	1	1	5	15	29G8	103	11820	11190	200	287	362	15	1	1150	1282	817.66	972	1098	728.68	25.1	10.5	0	178	310	1.58	1983	2262	1263.49	1595	1743	864.45	37.6	21.3	0	388	667	2.29	2.18	2.15	2.08	2.8	2.62	1.11	0.52	1.12	566	977	1150	1282
76	1	1	6	1	543G6	68	6570	11545	100	282	333	33	3	1354	1523	1123.48	835	950	622.79	45.4	20.9	0	519	688	2.17	2911	3765	3147.45	1387	1494	759.56	62.1	50	0	1524	2378	3.83	2.94	3.46	3.18	4.65	5.58	1.45	0.27	1.55	2043	3066	1354	1523
77	1	1	6	2	360I23	70	6940	11540	200	287	362	34	1	905	1048	725.68	874	963	614.19	24	8	0	31	174	1.47	2049	2322	1348.33	1845	1976	901.3	29.3	14.3	0	204	477	2.27	6.58	2.74	2.32	3.36	4.31	1.19	0.41	2.72	235	651	905	1048
78	1	1	6	3	76N21	72	7305	11575	220	301	366	7	3	3238	6609	7041.4	930	1015	696.39	66.8	56.1	0	2308	5679	4.65	65535	42364	26192	2797	3947	4516.17	83.1	74.8	50.2	62738	39567	14.51	27.18	6.97	8.85	20.52	54.15	2.56	0.47	4.76	65046	45246	3238	6609
79	1	1	6	4	14B2	74	7695	11540	100	282	397	31	3	1206	1382	874.78	828	970	687.08	36.5	16.7	0	378	554	1.76	3194	3699	2392.9	1550	1711	845.99	65.2	48.2	0	1644	2149	3.78	4.35	3.88	4	4.98	5.63	1.93	0.5	2.12	2022	2703	1206	1382
80	1	1	6	5	339I10	76	8085	11555	160	286	366	23	3	1480	1562	953.06	872	914	571.34	51.7	26.6	0	608	690	2.59	4179	4310	1986.26	1077	1236	653.75	92	81.8	0	3102	3233	6.39	5.1	4.69	4.95	15.65	126.13	1.54	0.55	2.35	3710	3923	1480	1562
81	1	1	6	6	11C5	78	8475	11555	160	286	366	34	3	1233	1596	1307.45	897	974	635.14	38.5	20.6	0	336	699	1.94	2230	2860	2151.75	1336	1388	721.53	55.9	39.5	0	894	1524	3.09	2.66	2.18	2.34	5.25	24.77	0.72	0.19	1.41	1230	2223	1233	1596
82	1	1	6	7	157H4	89	8825	11545	100	286	366	21	3	873	1102	838.18	894	983	627.3	27.3	11.9	0	-20	208	1.39	1497	1695	955.99	1245	1350	720.06	34.3	14	0	252	450	2.08	-12	2.16	1.6	2.41	2.37	0.81	0.5	0	231	658	873	1102
83	1	1	6	8	285H4	90	9195	11550	100	282	397	15	3	1063	1151	732.93	923	1027	664.93	23.8	8.5	0	140	228	1.6	1346	1552	944.08	1309	1402	719.27	25.9	11.3	0	37	243	1.87	0.26	1.07	1.06	1.47	1.33	0.9	0.49	-1.92	177	471	1063	1151
84	1	1	6	9	810G21	91	9570	11565	100	282	333	4	3	1394	1622	1142.26	1004	1128	718.49	37.6	21.3	0	390	618	1.94	2836	3121	1969.95	1382	1466	732.5	64.5	49.3	0	1454	1739	3.87	3.73	2.81	2.55	3.3	4.67	1.39	0.65	1.9	1844	2357	1394	1622
85	1	1	6	10	452P23	92	9940	11565	170	282	333	12	3	1801	2387	1959.08	858	983	675.4	60.6	39.4	0	943	1529	2.67	4575	7758	8032.95	1380	1472	754.33	74.8	64.5	0	3195	6378	6.06	3.39	4.17	3.48	6.42	16.13	2.53	0.38	1.76	4138	7907	1801	2387
86	1	1	6	11	512C24	93	10320	11560	200	287	362	8	1	890	1074	777.74	926	1026	636.35	23.7	8.4	0	-35	148	1.4	1456	1662	911.82	1494	1589	774.56	24.7	10.5	0	-37	168	1.88	1.06	1.14	1.13	2.03	3.98	0.91	0.61	0.08	-74	316	890	1074
87	1	1	6	12	RP11-285E18	94	10695	11565	180	286	366	12	3	1574	1818	1230.04	843	1050	752.61	49	24.8	0	731	975	2.09	4369	4966	3657.37	1475	1530	730.25	79.7	66.4	0	2894	3491	5.98	3.96	3.58	3.63	4.81	7.53	2.08	0.49	1.99	3625	4466	1574	1818
88	1	1	6	13	182M20	101	11055	11585	190	286	366	39	3	2718	3210	2144.96	942	1072	710.59	72.4	56.3	0	1776	2268	3.82	6353	8470	6512.79	1351	1451	724.25	81.8	74.5	0	5002	7119	8.77	2.82	3.14	3	7	38.04	2.17	0.51	1.49	6778	9387	2718	3210
89	1	1	6	14	173B14	102	11440	11585	210	282	333	35	3	7216	7303	3993.01	1134	1253	734.39	88.7	85.5	0	6082	6169	9.83	23991	24615	14026.5	1458	1561	804.23	89.4	86.9	0	22533	23157	29.83	3.7	3.75	3.72	5.9	21.69	2.49	0.5	1.89	28615	29326	7216	7303
90	1	1	6	15	29G8	103	11820	11570	200	287	362	22	1	1424	1580	913.29	1159	1287	754.88	30	12.2	0	265	421	1.89	1813	2255	1546.19	1550	1629	869.34	33.1	22	0	263	705	2.09	0.99	1.67	1.38	1.96	1.87	1.1	0.42	-0.01	528	1126	1424	1580
91	1	1	7	1		Not Mine	6565	11915	170	286	366	29	3	1547	1756	1152.87	714	857	658.09	58.7	30.8	0	833	1042	2.35	3147	3777	2677.6	1396	1493	698.43	67.1	54.5	0	1751	2381	4.51	2.1	2.29	2.19	2.31	1.24	1.8	0.6	1.07	2584	3423	1547	1756
92	1	1	7	2		Not Mine	6940	11910	200	287	362	32	1	879	970	623.37	888	996	697.6	15	3.8	0	-8	82	1.26	1701	1757	832.06	2194	2404	1108.37	5.6	0	0	-492	-436	1.53	54.78	-5.33	0.74	1.38	1.73	1.02	0.59	5.78	-502	-355	879	970
93	1	1	7	3		Not Mine	7305	11905	360	301	366	37	3	2998	5965	6732.93	771	934	762.47	78.4	62.1	0	2227	5194	3.93	12467	27254	25096.7	2935	4654	6945.48	62.8	42.2	25.6	9532	24319	1.79	4.28	4.68	4.43	7.63	16.63	2.49	0.45	2.1	11759	29513	2998	5965
94	1	1	7	4		Not Mine	7685	11915	170	286	366	25	3	1261	1435	1097.83	802	919	651.62	43	22.7	0	459	633	1.94	2559	3201	1984.92	1518	1650	789.82	56.3	43.4	0	1041	1683	3.24	2.27	2.66	2.32	4.2	22.19	1.45	0.64	1.18	1500	2316	1261	1435
95	1	1	7	5		Not Mine	8075	11915	200	286	366	23	3	3438	3880	2356.87	735	841	600.46	88.8	80.8	0	2703	3145	5.73	8142	9240	5617.48	1241	1361	738.1	91.3	85.3	0	6901	7999	11.03	2.55	2.54	2.6	3.16	6.79	1.96	0.68	1.35	9604	11144	3438	3880
96	1	1	7	6		Not Mine	8460	11910	200	287	362	30	1	768	872	642.48	893	950	614.72	12.5	5.9	0	-124	-20	1.25	1180	1262	688.52	1316	1369	711.06	14.3	3.8	0	-135	-53	1.66	1.09	2.57	1.21	1.74	1.58	0.85	0.63	0.12	-261	-75	768	872
97	1	1	7	7		Not Mine	8820	11910	200	287	362	24	1	781	954	659.22	805	922	589.99	24.7	7	0	-23	149	1.32	1291	1369	747.58	1230	1305	712.78	20.9	6.6	0	61	139	1.81	-2.54	0.93	1.34	2.12	2.4	0.74	0.43	0	37	288	781	954
98	1	1	7	8		Not Mine	9195	11925	210	287	366	9	3	1619	1650	852.11	870	937	601.48	56.8	29.6	0	749	780	2.69	2723	2831	1364.19	1213	1289	714.21	71.4	51.9	0	1510	1618	3.81	2.02	2.07	2.11	3.55	12.32	1.23	0.59	1.01	2259	2398	1619	1650
99	1	1	7	9		Not Mine	9555	11935	220	286	366	20	3	2166	2317	1416.9	1024	1102	668.24	63.3	44.1	0	1142	1293	3.24	5950	5681	3035.98	1225	1350	680.45	83.9	76.9	0	4725	4456	8.74	4.14	3.45	3.94	5.19	7.52	1.72	0.64	2.05	5867	5749	2166	2317
100	1	1	7	10		Not Mine	9945	11935	200	286	366	9	3	2357	2579	1428.51	981	1101	666.03	71.7	52.1	0	1376	1598	3.54	7361	7055	3574.01	1282	1405	743.15	87.8	82.5	0	6079	5773	9.91	4.42	3.61	4.02	5.16	8.55	2.03	0.66	2.14	7455	7371	2357	2579
101	1	1	7	11		Not Mine	10305	11925	180	286	367	24	3	2823	3149	1729.48	964	1075	682.2	82.9	60.8	0	1859	2185	4.14	6787	6653	3566.37	1396	1481	773.18	83.6	79	0	5391	5257	8.78	2.9	2.41	2.65	2.74	1.75	1.69	0.67	1.54	7250	7442	2823	3149
102	1	1	7	12		Not Mine	10695	11945	230	286	367	21	3	5093	5306	3571.91	992	1080	670.44	82.2	76.9	0	4101	4314	7.6	13668	13818	8339.29	1343	1509	755.07	90.9	86	0	12325	12475	18.1	3.01	2.89	2.97	7.56	60.97	1.78	0.58	1.59	16426	16789	5093	5306
103	1	1	7	13		Not Mine	11055	11945	200	286	366	34	3	3712	3999	2270.12	1027	1168	741.34	82.2	72.7	0	2685	2972	5.01	6041	6210	3066.4	1413	1544	785.97	87.8	82.2	0	4628	4797	7.69	1.72	1.61	1.65	2.15	3.22	1.03	0.58	0.79	7313	7769	3712	3999
104	1	1	7	14		Not Mine	11435	11935	190	286	366	28	3	3987	4051	1999.92	1061	1202	710.39	86.4	73.4	0	2926	2990	5.61	6471	6148	3242.01	1401	1455	742.5	83.9	77.6	0	5070	4747	8.72	1.73	1.59	1.68	1.82	1.18	1.32	0.67	0.79	7996	7737	3987	4051
105	1	1	7	15		Not Mine	11800	11925	210	282	333	37	3	2240	2457	1315.26	1058	1220	722.51	64.2	45	0	1182	1399	3.1	5749	5577	2711.15	1391	1498	830.53	84.4	75.9	0	4358	4186	6.92	3.69	2.99	3.28	5.2	21.05	1.67	0.65	1.88	5540	5585	2240	2457
106	1	1	8	1		Not Mine	6565	12285	230	286	366	27	3	1330	1639	1123.82	758	862	554.05	50.7	33.2	0	572	881	2.4	3235	3736	2303.06	1401	1470	758.59	68.9	54.2	0	1834	2335	4.26	3.21	2.65	3.06	4.79	8.78	1.27	0.38	1.68	2406	3216	1330	1639
107	1	1	8	2		Not Mine	6950	12280	200	287	362	32	1	772	869	600.32	802	920	683.87	15	4.2	0	-29	67	1.13	1605	1637	844.75	1574	1749	938.33	16.7	2.8	0	31	63	1.71	-1.03	0.94	1.61	5.45	15.22	1	0.51	0	1	130	772	869
108	1	1	8	3		Not Mine	7320	12295	180	282	333	14	3	1756	1987	1250	805	930	672.27	57.4	40.8	0	951	1182	2.61	4364	4726	2708.21	1562	1642	787.6	73.8	64.9	0	2802	3164	5.54	2.95	2.68	2.87	3.11	1.98	1.71	0.62	1.56	3753	4346	1756	1987
109	1	1	8	4		Not Mine	7680	12285	170	282	333	25	3	1453	1598	1148.84	759	827	586.17	53.5	33	0	694	839	2.48	2987	3308	2050.62	1428	1453	764.51	63.5	50.4	0	1559	1880	3.91	2.25	2.24	2.22	2.53	1.4	1.55	0.75	1.17	2253	2719	1453	1598
110	1	1	8	5		Not Mine	8085	12305	240	286	366	15	3	3005	3425	2396.41	809	888	576.26	80.4	69.2	0	2196	2616	5.21	9021	8972	5470.95	1206	1318	704.41	85.7	82.2	0	7815	7766	12.81	3.56	2.97	3.33	4.73	8.49	1.65	0.52	1.83	10011	10382	3005	3425
111	1	1	8	6		Not Mine	8460	12290	200	287	362	19	1	737	812	549.9	844	951	602.45	15	3.5	0	-106	-31	1.22	1217	1322	745.36	1188	1284	686.42	22	7.7	0	29	134	1.77	-0.27	-4.19	1.88	6.63	22.97	1.11	0.68	0	-78	102	737	812
112	1	1	8	7		Not Mine	8820	12290	200	288	362	12	1	787	921	631.02	715	934	623.83	20.1	6.9	0	72	206	1.26	1254	1368	779.9	1335	1394	663.85	20.1	8.3	0	-80	33	1.89	-1.13	0.16	0.98	1.29	1.09	0.91	0.55	0	-9	239	787	921
113	1	1	8	8		Not Mine	9185	12305	180	286	366	15	3	1527	1694	984.35	970	1051	705.66	42.3	17.8	0	557	724	2.16	3291	3395	1581.31	1421	1519	719.75	75.2	57.3	0	1870	1974	4.57	3.36	2.73	2.9	9.16	79.29	1.24	0.6	1.75	2427	2698	1527	1694
114	1	1	8	9		Not Mine	9555	12305	180	286	366	23	3	2426	2610	1402.96	1030	1138	694.62	73.4	50.3	0	1396	1580	3.49	5402	5391	2825.01	1288	1402	714.65	85.7	78.7	0	4114	4103	7.56	2.95	2.6	2.56	3.34	4.46	1.59	0.62	1.56	5510	5683	2426	2610
115	1	1	8	10		Not Mine	9935	12285	180	286	366	23	3	2479	2714	1357.38	1013	1109	679.43	76.9	53.1	0	1466	1701	3.65	6766	6482	3159.4	1268	1418	793.22	85.3	81.1	0	5498	5214	8.53	3.75	3.07	3.46	12.6	119.66	1.83	0.62	1.91	6964	6915	2479	2714
116	1	1	8	11		Not Mine	10315	12315	210	286	367	24	3	2728	2760	1403.36	970	1028	676.37	77.6	59.8	0	1758	1790	4.03	6756	6561	2832.66	1384	1489	757.31	91.6	85.3	0	5372	5177	8.92	3.06	2.89	3.05	5.15	21.7	1.68	0.69	1.61	7130	6967	2728	2760
117	1	1	8	12		Not Mine	10685	12315	230	286	366	31	3	4995	5378	3416.09	945	1041	629.76	86.4	79.7	0	4050	4433	7.93	13614	14228	8572.37	1350	1410	698.54	88.8	86.4	0	12264	12878	19.49	3.03	2.91	3.03	5.21	19.69	2.06	0.67	1.6	16314	17311	4995	5378
118	1	1	8	13		Not Mine	11055	12335	220	286	366	51	3	3213	3338	2051.49	969	1053	661.57	75.9	66.4	0	2244	2369	4.86	5616	5680	3141.66	1420	1519	766.47	81.5	77.6	0	4196	4260	7.33	1.87	1.8	1.83	4.91	30.65	1.18	0.59	0.9	6440	6629	3213	3338
119	1	1	8	14		Not Mine	11445	12325	200	286	366	37	3	3435	3387	1787.75	1005	1145	713.49	78.3	66.1	0	2430	2382	4.81	6668	6460	3295.54	1540	1690	882.06	82.9	78.3	0	5128	4920	7.56	2.11	2.07	2.13	4.88	21.3	1.42	0.59	1.08	7558	7302	3435	3387
120	1	1	8	15		Not Mine	11820	12300	200	287	362	21	1	2311	2542	1340.47	1147	1499	1639.17	36.2	7.7	0	1164	1395	1.41	5694	5769	2452.71	1573	2077	1835.7	79.4	56.1	0	4121	4196	3.1	3.54	3.01	3.3	6.98	22.02	1.36	0.55	1.82	5285	5591	2311	2542
121	1	1	9	1		Not Mine	6565	12675	160	286	366	5	3	1586	1752	1137.13	738	855	573.41	59.1	40.9	0	848	1014	2.77	3505	3924	2544.04	1300	1407	747.13	72.7	58.7	0	2205	2624	4.69	2.6	2.59	2.62	3.14	2.01	1.54	0.47	1.38	3053	3638	1586	1752
122	1	1	9	2		Not Mine	6940	12660	200	287	362	18	1	674	829	656.78	637	767	579.78	22.6	9.4	0	37	192	1.16	1348	1484	835.28	1275	1339	703.8	27.2	10.5	0	73	209	1.92	1.97	1.09	1.59	1.82	1.26	0.96	0.57	0.98	110	401	674	829
123	1	1	9	3		Not Mine	7315	12675	160	286	366	3	3	1453	1811	1297.78	746	871	606.48	55.2	37.8	0	707	1065	2.4	3517	4165	2635.01	1395	1439	706.44	67.8	59.4	0	2122	2770	4.98	3	2.6	2.67	4.59	10.89	1.51	0.55	1.59	2829	3835	1453	1811
124	1	1	9	4		Not Mine	7685	12675	150	286	366	9	3	1138	1347	1024.85	770	860	624.75	39.2	20.3	0	368	577	1.82	2663	2888	1598.55	1271	1332	706.44	66.1	49.7	0	1392	1617	3.77	3.78	2.8	3.26	5.45	24.38	1.04	0.45	1.92	1760	2194	1138	1347
125	1	1	9	5		Not Mine	8075	12695	230	286	366	21	3	2961	3200	2035.05	788	888	625.06	77.3	67.5	0	2173	2412	4.74	8440	8572	5278.58	1276	1416	745.33	83.9	82.2	0	7164	7296	11.32	3.3	3.02	3.19	6.67	27.73	1.98	0.58	1.72	9337	9708	2961	3200
126	1	1	9	6		Not Mine	8460	12670	200	287	362	11	1	767	852	596.12	749	886	628.96	18.1	4.2	0	18	103	1.22	1244	1335	695.69	1340	1473	790.48	13.9	2.1	0	-95	-4	1.57	-5.33	-0.05	0.85	1.54	1.71	0.82	0.5	0	-78	98	767	852
127	1	1	9	7		Not Mine	8810	12660	200	287	362	18	1	689	856	699.21	861	953	656.01	15.3	5.9	0	-171	-4	1.05	1252	1391	767.15	1417	1481	738.6	19.2	3.1	0	-164	-25	1.7	0.96	5.2	1.19	12.92	96.06	0.72	0.43	-0.06	-337	-31	689	856
128	1	1	9	8		Not Mine	9185	12675	190	286	366	18	3	1415	1629	1110.67	864	974	637.26	46.9	25.9	0	551	765	2.22	2945	3153	1603.98	1210	1345	728.9	76.2	58.7	0	1735	1943	4.04	3.15	2.54	2.9	4.62	16.45	1.03	0.51	1.65	2286	2708	1415	1629
129	1	1	9	9		Not Mine	9560	12695	210	282	333	33	3	2560	2626	1390.57	1020	1123	683.63	70.6	55.7	0	1540	1606	3.74	6292	5973	2947.55	1444	1627	892.49	84.4	77.3	0	4848	4529	7.05	3.15	2.82	3.05	3.34	1.94	1.68	0.63	1.65	6388	6135	2560	2626
130	1	1	9	10		Not Mine	9935	12695	180	286	366	36	3	2442	2664	1493.72	980	1104	688.33	71.7	53.1	0	1462	1684	3.55	6808	6397	3411.72	1363	1436	739.68	83.6	79	0	5445	5034	9.2	3.72	2.99	3.42	4.16	7.59	1.67	0.54	1.9	6907	6718	2442	2664
131	1	1	9	11		Not Mine	10315	12705	210	286	367	44	3	2316	3096	1897.59	957	1072	637.14	78.7	64.7	0	1359	2139	3.63	7371	7219	3946.95	1364	1548	831.74	83.2	78.3	0	6007	5855	8.86	4.42	2.74	3.14	4.14	8.75	1.47	0.5	2.14	7366	7994	2316	3096
132	1	1	9	12		Not Mine	10695	12665	240	286	366	15	3	5682	6045	3521.98	859	995	633.87	91.3	86.4	0	4823	5186	8.96	14461	14857	7822.25	1383	1478	765.43	92.3	88.8	0	13078	13474	18.89	2.71	2.6	2.75	3.76	13.7	1.68	0.57	1.44	17901	18660	5682	6045
133	1	1	9	13		Not Mine	11065	12715	210	286	366	58	3	3060	3276	2033.02	999	1063	651.55	75.5	66.8	0	2061	2277	4.7	5204	5328	2848.83	1423	1496	748.87	83.2	76.6	0	3781	3905	6.95	1.83	1.71	1.76	2.16	2.46	1.16	0.69	0.88	5842	6182	3060	3276
134	1	1	9	14		Not Mine	11440	12685	190	282	333	35	3	3770	3922	1974.04	1048	1175	750.98	86.2	74.1	0	2722	2874	5.02	6982	6637	3149.16	1516	1684	839.08	86.2	81.9	0	5466	5121	8.32	2.01	1.78	1.84	2.32	4.6	1.36	0.73	1.01	8188	7995	3770	3922
135	1	1	9	15		Not Mine	11820	12670	200	287	362	24	1	2489	2632	1566.36	1226	1492	1432.88	44.9	15	0	1263	1406	1.74	6249	6304	2940.64	1950	2338	1923.59	79.8	56.4	0	4299	4354	3.25	3.4	3.1	3.4	4.8	8.3	1.32	0.49	1.77	5562	5760	2489	2632
136	1	2	1	1	459P23	47	12220	9735	110	282	333	41	3	1486	1887	1632.2	1024	1124	673.54	43.3	28	0	462	863	2.21	2648	3891	3463.56	1421	1493	735.26	61.3	46.5	0	1227	2470	3.6	2.66	2.86	2.67	4.14	5.08	0.77	0.13	1.41	1689	3333	1486	1887
137	1	2	1	2	501G6	48	12595	9735	180	286	366	42	3	2824	3011	1640.52	1090	1185	622.64	77.6	61.2	0	1734	1921	4.54	5873	5822	2822.88	1345	1408	718.53	87.1	80.8	0	4528	4477	8.17	2.61	2.33	2.58	2.89	1.87	1.33	0.6	1.38	6262	6398	2824	3011
138	1	2	1	3	459J23	49	12970	9700	200	287	362	8	1	1063	1188	779.44	986	1038	635.59	20.9	7.7	0	77	202	1.67	1563	1658	932.45	1176	1284	676.82	41.1	18.8	0	387	482	2.31	5.03	2.39	2.64	3.78	6.5	0.82	0.47	2.33	464	684	1063	1188
139	1	2	1	4	468L10	1	13355	9665	150	286	366	25	3	1667	2135	1648.12	984	1101	661.47	50.3	33.6	0	683	1151	2.52	2954	3644	2315.31	1243	1352	672.86	75.9	58	0	1711	2401	4.39	2.51	2.09	2.26	3.64	11.99	1	0.51	1.32	2394	3552	1667	2135
140	1	2	1	5	2A19	2	13740	9660	200	287	362	31	1	1079	1204	736.96	1008	1096	602.07	26.5	9.4	0	71	196	1.79	1457	1624	851.29	1233	1298	660.67	32.4	16	0	224	391	2.21	3.15	1.99	1.55	2.61	3.08	0.81	0.5	1.66	295	587	1079	1204
141	1	2	1	6	318C5	3	14105	9675	180	286	366	11	3	1417	1667	1013.09	963	1076	669.84	42.7	25.5	0	454	704	2.12	2105	2317	1351.04	1290	1408	762.55	51.4	28.3	0	815	1027	2.76	1.8	1.46	1.64	2.8	15.07	1.11	0.69	0.84	1269	1731	1417	1667
142	1	2	1	7	213F11	4	14490	9660	200	287	362	27	1	2974	3232	1794.86	1032	1146	668.17	80.8	59.6	0	1942	2200	4.45	4901	5030	2713.73	1275	1359	736.55	84	77.4	0	3626	3755	6.65	1.87	1.71	1.83	2.01	1.33	1.24	0.67	0.9	5568	5955	2974	3232
143	1	2	1	8	13B15	5	14855	9665	170	286	366	18	3	1894	2055	1199.73	1001	1091	650.34	57.3	35.3	0	893	1054	2.91	2707	2887	1587.77	1243	1331	717.19	68.2	50.7	0	1464	1644	3.77	1.64	1.56	1.61	2.25	5.37	0.94	0.51	0.71	2357	2698	1894	2055
144	1	2	1	9	261A1	6	15255	9675	110	286	366	24	3	1075	1182	696.87	974	1052	638.28	23.1	7.7	0	101	208	1.68	1648	1777	1010.82	1156	1280	716.02	42.3	21.3	0	492	621	2.3	4.87	2.99	3.08	3.77	6.31	1.06	0.54	2.28	593	829	1075	1182
145	1	2	1	10	326D19	13	15625	9675	130	286	366	16	3	1730	2378	1787.49	979	1090	638.39	54.9	39.9	0	751	1399	2.71	2959	4010	3225.7	1269	1356	758.19	65.4	53.5	0	1690	2741	3.9	2.25	1.96	2.11	3.14	4.9	1.05	0.34	1.17	2441	4140	1730	2378
146	1	2	1	11	223F20	15	16010	9660	200	287	362	30	1	1533	1669	956.85	981	1097	640.26	45.3	24	0	552	688	2.39	2006	2261	1313.81	1274	1345	707.28	50.9	34.5	0	732	987	2.84	1.33	1.43	1.41	1.61	0.89	0.96	0.49	0.41	1284	1675	1533	1669
147	1	2	1	12	298H15	17	16390	9675	210	282	333	27	3	4522	4649	2521.66	972	1087	683.32	86.2	80.5	0	3550	3677	6.62	11762	11915	6658.12	1121	1227	695.21	94	90.1	0	10641	10794	16.92	3	2.94	2.97	3.65	5.5	2.21	0.7	1.58	14191	14471	4522	4649
148	1	2	1	13	37K18	19	16775	9685	120	286	366	36	3	1724	2389	2637.77	944	1025	606.92	53.8	35.3	0	780	1445	2.84	2815	4086	5025.44	1116	1149	644.71	74.8	60.1	0	1699	2970	4.37	2.18	2.06	2.27	3.26	4.62	0.69	0.13	1.12	2479	4415	1724	2389
149	1	2	1	14	335P18	21	17135	9695	130	286	366	28	3	1408	1708	1314.12	939	1015	620.05	42	24.8	0	469	769	2.27	2021	2845	2231.8	1151	1186	613.05	55.2	44.4	0	870	1694	3.3	1.86	2.2	2.05	2.52	1.52	1.24	0.54	0.89	1339	2463	1408	1708
150	1	2	1	15	BAC A	119	17520	9690	200	287	362	31	1	890	1015	652.3	952	1041	639.84	17.4	5.9	0	-61	63	1.39	1072	1141	650.25	1054	1163	695.7	18.5	3.8	0	18	87	1.54	-0.29	1.38	1.2	5.45	19.52	0.71	0.51	0	-44	150	890	1015
151	1	2	2	1	459P23	47	12205	10125	100	286	366	64	3	1863	2139	1553.27	1003	1114	675.24	58.7	33.6	0	860	1136	2.76	2446	3780	3795.12	1283	1351	714.46	60.5	45.5	0	1163	2497	3.42	1.35	2.2	1.5	2.25	2.05	1.51	0.38	0.44	2023	3633	1863	2139
152	1	2	2	2	501G6	48	12585	10105	190	286	366	45	3	2885	2988	1611.52	851	965	614.96	82.5	66.1	0	2034	2137	4.69	4454	4583	2248.25	1393	1433	726.84	84.6	72.7	0	3061	3190	6.13	1.5	1.49	1.5	2.85	11.22	0.97	0.49	0.59	5095	5327	2885	2988
153	1	2	2	3	459J23	49	12970	10060	200	289	362	1	1	1226	1429	960.71	1025	1125	646.79	29.4	16.6	0	201	404	1.9	1577	1923	1571.06	1240	1301	747.83	36.3	21.8	0	337	683	2.11	1.68	1.69	1.55	2.5	3.22	1.07	0.43	0.75	538	1087	1226	1429
154	1	2	2	4	468L10	1	13355	10025	160	286	366	32	3	1676	1996	1412.7	853	1009	668.65	55.6	32.5	0	823	1143	2.51	2871	3599	2589.84	1354	1421	756.76	62.2	50	0	1517	2245	3.79	1.84	1.96	1.91	2.28	1.58	0.99	0.29	0.88	2340	3388	1676	1996
155	1	2	2	5	2A19	2	13735	10045	100	286	366	13	3	1162	1330	963.36	1060	1126	665.68	25.9	11.5	0	102	270	1.75	1558	1827	1129.83	1356	1428	722.59	31.1	17.8	0	202	471	2.16	1.98	1.74	1.93	2.44	2.15	0.69	0.35	0.99	304	741	1162	1330
156	1	2	2	6	318C5	3	14110	10040	200	287	362	15	1	1493	1592	848.73	978	1088	656.15	42.2	19.9	0	515	614	2.28	1723	1832	965.49	1112	1212	725.48	45.6	23	0	611	720	2.37	1.19	1.17	1.19	1.3	0.57	0.96	0.72	0.25	1126	1334	1493	1592
157	1	2	2	7	213F11	4	14485	10035	200	286	366	17	3	3232	3464	1915.91	1023	1089	636.17	80.4	69.9	0	2209	2441	5.08	6283	5963	3073.24	1205	1262	689.98	83.9	80.8	0	5078	4758	9.11	2.3	1.95	2.09	2.27	1.51	1.41	0.78	1.2	7287	7199	3232	3464
158	1	2	2	8	13B15	5	14865	10045	200	286	366	10	3	1482	1750	1056.75	1141	1142	591.98	40.2	25.9	0	341	609	2.5	2383	2529	1295.28	1189	1285	720.77	62.2	42.3	0	1194	1340	3.31	3.5	2.2	2.46	5.72	23.27	0.85	0.49	1.81	1535	1949	1482	1750
159	1	2	2	9	261A1	6	15240	10040	200	287	362	11	1	1131	1244	715.68	948	1016	613.78	29.3	9.1	0	183	296	1.84	1475	1608	833.92	1191	1281	673.74	33.8	15.7	0	284	417	2.19	1.55	1.41	1.53	1.77	1.98	0.94	0.65	0.63	467	713	1131	1244
160	1	2	2	10	326D19	13	15630	10040	200	287	362	20	1	2006	2512	1819.96	1001	1098	654.05	58.9	42.9	0	1005	1511	3.07	3137	4172	3076.41	1264	1413	792.6	70	54.7	0	1873	2908	3.96	1.86	1.92	1.87	2.66	4.98	1.35	0.63	0.9	2878	4419	2006	2512
161	1	2	2	11	223F20	15	16005	10055	100	286	366	19	3	1367	1514	943.62	887	1001	634.53	42.7	23.1	0	480	627	2.15	1881	2007	1072.4	1088	1148	645.86	55.2	31.1	0	793	919	2.91	1.65	1.47	1.59	1.8	2.1	0.84	0.54	0.72	1273	1546	1367	1514
162	1	2	2	12	298H15	17	16390	10055	210	282	333	27	3	4123	4362	2330.83	953	1049	626.7	89	81.6	0	3170	3409	6.58	10085	10130	5222.76	1063	1163	666.09	96.1	92.2	0	9022	9067	15.14	2.85	2.66	2.77	11.94	88.99	1.62	0.52	1.51	12192	12476	4123	4362
163	1	2	2	13	37K18	19	16760	10045	150	282	333	18	3	1618	2157	1884.74	985	1083	638.89	49.3	29.8	0	633	1172	2.53	3152	4371	4458.34	1104	1211	682.9	80.1	63.1	0	2048	3267	4.62	3.24	2.79	2.95	4.78	10.89	0.85	0.13	1.69	2681	4439	1618	2157
164	1	2	2	14	335P18	21	17135	10065	140	286	366	28	3	1523	1876	1310.83	965	1092	625.99	47.6	31.1	0	558	911	2.43	1990	2716	2108.2	1191	1204	635.68	57	39.9	0	799	1525	3.13	1.43	1.67	1.59	5.62	30.45	1.1	0.47	0.52	1357	2436	1523	1876
165	1	2	2	15	BAC A	119	17520	10030	200	287	362	26	1	852	1012	680.86	913	992	607.87	22.3	7.7	0	-60	99	1.4	1127	1225	695.77	1140	1254	680.63	22.6	4.2	0	-12	85	1.66	0.21	0.86	0.99	2.11	3.28	0.83	0.66	-2.23	-74	184	852	1012
166	1	2	3	1	459P23	47	12215	10485	140	287	366	54	3	1623	2234	1797.07	1010	1139	748.31	46.3	28.6	0	613	1224	2.17	2883	4472	4341.22	1577	1682	823.99	57.8	45.3	0	1306	2895	3.5	2.13	2.37	2.2	2.78	2.29	1.46	0.36	1.09	1919	4119	1623	2234
167	1	2	3	2	501G6	48	12585	10495	220	286	366	67	3	2989	3149	1556.1	1146	1202	684.87	80.1	58.7	0	1843	2003	4.36	5248	5203	2377.93	1361	1445	769.85	88.5	80.4	0	3887	3842	6.82	2.11	1.92	1.91	3.25	8.8	1.23	0.64	1.08	5730	5845	2989	3149
168	1	2	3	3	459J23	49	12970	10450	200	287	362	22	1	1166	1291	781.23	1057	1155	672.39	25.8	7.3	0	109	234	1.73	1472	1583	845.45	1409	1511	741.9	22.6	7.3	0	63	174	1.98	0.58	0.74	0.69	1.71	2.78	0.7	0.42	-0.79	172	408	1166	1291
169	1	2	3	4	468L10	1	13365	10405	150	286	366	25	3	1476	1848	1354.01	1020	1105	635.38	44.4	30.1	0	456	828	2.32	2694	3706	2831.7	1321	1379	665.65	65.4	50.3	0	1373	2385	4.05	3.01	2.88	2.7	3.68	4.72	1.39	0.44	1.59	1829	3213	1476	1848
170	1	2	3	5	2A19	2	13725	10425	150	286	366	2	3	1265	1427	911.35	966	1076	647.09	34.6	16.4	0	299	461	1.95	1906	2073	1120.99	1210	1314	712.48	49.7	25.9	0	696	863	2.68	2.33	1.87	1.96	2.53	5.5	0.78	0.4	1.22	995	1324	1265	1427
171	1	2	3	6	318C5	3	14110	10420	200	287	362	6	1	1459	1580	988.12	872	970	596.55	49.8	27.2	0	587	708	2.45	1930	2151	1122.1	1315	1363	711.14	45.6	22.6	0	615	836	2.71	1.05	1.18	1.15	1.44	1.26	0.84	0.54	0.07	1202	1544	1459	1580
172	1	2	3	7	213F11	4	14485	10445	200	286	366	25	3	2956	3131	1943.49	901	1031	677.7	73.1	59.8	0	2055	2230	4.36	6048	5599	3153.08	1207	1302	728.58	80.4	74.8	0	4841	4392	8.3	2.36	1.97	2.22	5.89	41.64	1.44	0.79	1.24	6896	6622	2956	3131
173	1	2	3	8	13B15	5	14875	10430	240	282	397	20	3	1703	1942	1154.79	928	1063	609.86	57.4	36.9	0	775	1014	2.79	3145	3197	1506.84	1135	1246	685.95	80.5	62.8	0	2010	2062	4.58	2.59	2.03	2.25	2.93	4.03	1.13	0.75	1.37	2785	3076	1703	1942
174	1	2	3	9	261A1	6	15250	10420	200	287	362	15	1	1159	1324	750.57	944	1053	648.8	31	12.2	0	215	380	1.79	1544	1639	862.8	1208	1290	698.94	36.2	12.9	0	336	431	2.21	1.56	1.13	1.37	1.74	1.55	0.69	0.36	0.64	551	811	1159	1324
175	1	2	3	10	326D19	13	15635	10425	150	286	366	25	3	1672	2148	1704.02	977	1012	608.31	54.2	35.7	0	695	1171	2.75	2586	3466	2563.87	1142	1272	699.18	71.3	51.7	0	1444	2324	3.7	2.08	1.98	2.13	2.94	5.32	0.72	0.23	1.05	2139	3495	1672	2148
176	1	2	3	11	223F20	15	16005	10435	180	286	366	26	3	1314	1441	844.01	923	1024	626.27	40.2	17.5	0	391	518	2.1	2109	2370	1295.19	1109	1188	668.86	61.9	43.4	0	1000	1261	3.15	2.56	2.43	2.63	4.19	9.31	1.15	0.56	1.35	1391	1779	1314	1441
177	1	2	3	12	298H15	17	16390	10435	210	282	333	33	3	3840	3889	2066.75	999	1079	654.71	86.5	78.7	0	2841	2890	5.87	9109	9037	4313.38	1243	1309	746.14	92.6	88.7	0	7866	7794	12.21	2.77	2.7	2.84	3.92	9.52	1.52	0.53	1.47	10707	10684	3840	3889
178	1	2	3	13	37K18	19	16755	10445	110	286	366	35	3	2007	2489	2166.7	958	1045	620.43	66.8	42.3	0	1049	1531	3.23	3341	4723	5475.56	1152	1205	668.44	71.3	64	0	2189	3571	5	2.09	2.33	2.08	3.09	3.92	0.56	0.05	1.06	3238	5102	2007	2489
179	1	2	3	14	335P18	21	17135	10435	180	286	366	30	3	1453	1790	1264.21	1040	1098	668.81	43.7	26.6	0	413	750	2.17	2481	3231	2370.28	1095	1224	661.51	65	52.1	0	1386	2136	3.75	3.36	2.85	2.75	3.52	4.51	1.25	0.45	1.75	1799	2886	1453	1790
180	1	2	3	15	BAC A	119	17520	10400	200	287	363	24	1	926	1104	701.84	950	1028	612.44	25.1	9.1	0	-23	154	1.51	1251	1282	686.18	1061	1103	577.85	29.6	10.1	0	190	221	2.16	-7.92	1.44	1.27	2.79	12	0.77	0.62	0	166	375	926	1104
181	1	2	4	1	MRV2	111	12215	10845	170	286	367	47	3	1494	1866	1557.7	1080	1176	709.31	39.2	23.1	0	414	786	2.11	6441	12839	13016	1499	1642	821.43	82.9	72.7	0	4942	11340	7.84	11.94	14.43	13.19	19.11	22.49	4.27	0.26	3.58	5356	12126	1494	1866
182	1	2	4	2	ALFA1-1	113	12580	10850	200	287	362	56	1	1290	1417	812.09	1149	1253	706.17	26.5	10.5	0	141	268	1.83	1673	1807	885.85	1343	1460	735.1	37.6	16	0	330	464	2.28	2.34	1.73	1.53	2.04	1.7	0.79	0.53	1.23	471	732	1290	1417
183	1	2	4	3	VECT	110	12945	10845	220	287	366	57	3	1451	1766	1454.27	1115	1244	715.87	37.6	20.2	0	336	651	2.03	2442	3336	2697.61	1389	1502	766.04	56.1	41.5	0	1053	1947	3.19	3.13	2.99	2.73	3.69	3.9	1.14	0.38	1.65	1389	2598	1451	1766
184	1	2	4	4	99O6	56	13325	10775	220	286	367	32	3	2120	2463	1596.5	1078	1160	659.8	59.4	45.1	0	1042	1385	3.21	4577	4914	2863.88	1144	1243	667.13	85	77.6	0	3433	3770	6.86	3.29	2.72	3.18	5.07	14.13	1.18	0.43	1.72	4475	5155	2120	2463
185	1	2	4	5	121J6	57	13710	10795	210	282	333	19	3	3578	3721	2005.86	878	1028	667.03	85.1	74.5	0	2700	2843	5.36	13526	11950	6704.39	1243	1358	761.6	82.3	80.5	0	12283	10707	17.76	4.55	3.77	4.27	5.8	14.11	2.74	0.67	2.19	14983	13550	3578	3721
186	1	2	4	6	286B9	58	14110	10765	210	282	333	25	3	2578	2795	1474.69	1060	1162	694.78	78.7	53.2	0	1518	1735	3.71	4360	4531	2333.59	1241	1343	749.86	81.9	74.8	0	3119	3290	5.81	2.05	1.9	2	2.15	1.32	1.16	0.53	1.04	4637	5025	2578	2795
187	1	2	4	7	452L13	59	14490	10780	200	287	362	10	1	1185	1331	837.39	970	1104	721.32	28.6	8.7	0	215	361	1.64	1430	1568	882.18	1279	1357	707.14	27.9	10.8	0	151	289	2.02	0.7	0.8	0.95	1.23	0.96	0.71	0.46	-0.51	366	650	1185	1331
188	1	2	4	8	457F14	60	14860	10765	210	282	333	22	3	2036	2373	1464.57	843	964	607.51	70.6	49.6	0	1193	1530	3.35	4790	5075	2840.54	1199	1286	708	85.8	79.8	0	3591	3876	6.77	3.01	2.53	2.89	5.11	21.45	1.45	0.56	1.59	4784	5406	2036	2373
189	1	2	4	9	280J7	61	15235	10785	110	286	366	1	3	1417	1828	1218.44	1000	1095	664.33	46.5	28.7	0	417	828	2.13	2351	3414	3096.33	1085	1208	713.08	64	45.8	0	1266	2329	3.3	3.04	2.81	2.26	3.5	5.28	1.84	0.52	1.6	1683	3157	1417	1828
190	1	2	4	10	512J14	69	15625	10775	160	286	366	13	3	1627	2372	2206.62	964	1032	574.25	52.1	37.8	0	663	1408	2.83	3472	6400	7414.09	1027	1109	684.67	76.2	65.7	0	2445	5373	5.07	3.69	3.82	3.71	5.54	6.01	1.26	0.14	1.88	3108	6781	1627	2372
191	1	2	4	11	393H6	71	16005	10785	100	286	366	14	3	1300	1615	1284.65	889	1001	585.6	42.7	24.8	0	411	726	2.22	2223	2818	2837.25	1172	1187	651.41	62.2	40.2	0	1051	1646	3.41	2.56	2.27	1.98	2.64	2.41	1.41	0.41	1.35	1462	2372	1300	1615
192	1	2	4	12	117N4	73	16385	10775	170	286	367	18	3	2264	2725	1869.27	915	1023	641.51	67.8	51	0	1349	1810	3.53	4052	5187	3874.48	1201	1275	667.15	80.1	69.2	0	2851	3986	6.07	2.11	2.2	2.06	2.95	3.1	1.14	0.3	1.08	4200	5796	2264	2725
193	1	2	4	13	490B20	75	16765	10765	130	286	366	24	3	1824	1972	1079.73	1008	1084	671.62	57	28.7	0	816	964	2.72	2831	3158	1802.74	1104	1258	710.27	75.2	57.7	0	1727	2054	3.99	2.12	2.13	2.02	2.74	4.26	1.18	0.5	1.08	2543	3018	1824	1972
194	1	2	4	14	335N6	77	17145	10785	100	286	366	24	3	1128	1250	775.04	879	977	607.38	32.5	15.4	0	249	371	1.86	1407	1507	862.69	1158	1250	662.2	31.1	14.3	0	249	349	2.12	1	0.94	1	1.18	0.95	0.93	0.7	0	498	720	1128	1250
195	1	2	4	15	ALFA1-3	115	17505	10745	180	286	366	31	3	1858	2096	1255.66	869	956	625.82	62.6	41.3	0	989	1227	2.97	3460	4607	3825.1	1099	1179	654.09	78	65.7	0	2361	3508	5.29	2.39	2.86	2.53	3.99	7.36	2.08	0.47	1.26	3350	4735	1858	2096
196	1	2	5	1	MRV2	111	12210	11215	170	282	333	50	3	1323	1488	1038.71	1098	1183	687.74	31.9	16.7	0	225	390	1.92	6368	12803	13572.7	1479	1555	809.99	80.5	73.8	0	4889	11324	7.86	21.73	29.04	23.28	34.84	40.17	6.15	0.22	4.44	5114	11714	1323	1488
197	1	2	5	2	ALFA1-1	113	12590	11200	200	287	362	36	1	1291	1358	767.93	1023	1154	713.53	31	8	0	268	335	1.81	1623	1745	845.54	1371	1495	798.66	29.6	10.5	0	252	374	2.03	0.94	1.12	1.03	1.21	0.69	0.95	0.74	-0.09	520	709	1291	1358
198	1	2	5	3	VECT	110	12960	11210	200	287	362	49	1	1518	1805	1297.07	1181	1285	773.07	35.9	19.9	0	337	624	1.96	2686	3192	2220.31	1377	1460	800.78	60.6	43.2	0	1309	1815	3.35	3.88	2.91	3.09	4.07	4.37	1.2	0.49	1.96	1646	2439	1518	1805
199	1	2	5	4	99O6	56	13345	11135	180	286	366	27	3	2498	2805	1587.68	1091	1142	665.55	70.6	51	0	1407	1714	3.75	4110	4328	2203.18	1273	1326	710.93	82.5	72.4	0	2837	3055	5.78	2.02	1.78	1.98	3.65	12.17	1	0.52	1.01	4244	4769	2498	2805
200	1	2	5	5	121J6	57	13730	11130	200	287	362	29	1	3319	3429	1818.31	957	1102	717.98	81.5	70.4	0	2362	2472	4.62	12449	10880	5724.54	1197	1353	800.48	85	80.8	0	11252	9683	15.55	4.76	3.92	4.26	5.29	15.57	2.65	0.71	2.25	13614	12155	3319	3429
201	1	2	5	6	286B9	58	14105	11145	180	286	367	13	3	2664	2854	1552.26	1013	1108	680.3	78	58.7	0	1651	1841	3.92	5055	5334	2949.37	1199	1295	705.13	85.7	78.7	0	3856	4135	7.17	2.34	2.25	2.39	3.22	3.84	1.26	0.44	1.22	5507	5976	2664	2854
202	1	2	5	7	452L13	59	14490	11155	120	282	333	6	3	1172	1334	857.56	937	1019	657.81	28.7	13.1	0	235	397	1.78	1320	1555	1005.32	1238	1307	759.31	27.7	13.5	0	82	317	1.74	0.35	0.8	1.01	1.39	1.26	0.7	0.35	-1.52	317	714	1172	1334
203	1	2	5	8	457F14	60	14860	11145	150	282	333	10	3	2085	2507	1869.42	956	1054	675.68	64.5	40.8	0	1129	1551	3.09	4725	5713	4298.16	1260	1365	689.91	83.7	74.1	0	3465	4453	6.85	3.07	2.87	2.92	4.15	6.59	1.63	0.5	1.62	4594	6004	2085	2507
204	1	2	5	9	280J7	61	15235	11145	110	286	366	8	3	1578	1794	1102.11	988	1079	660.48	45.8	26.2	0	590	806	2.39	2342	3190	2829.47	1258	1299	730.65	58	42.3	0	1084	1932	3.21	1.84	2.4	1.74	2.66	3.01	1.33	0.27	0.88	1674	2738	1578	1794
205	1	2	5	10	512J14	69	15615	11155	140	286	366	3	3	2027	2439	1887.15	969	1044	650.75	59.4	42.3	0	1058	1470	3.11	3825	6368	6716.58	1133	1214	629.65	76.9	65.7	0	2692	5235	6.07	2.54	3.56	2.74	4.41	6.89	2.17	0.37	1.35	3750	6705	2027	2439
206	1	2	5	11	393H6	71	15995	11135	140	286	366	15	3	1396	1617	1257.08	830	924	614.02	48.3	23.1	0	566	787	2.27	2258	2677	1873.08	1195	1254	697.53	60.1	45.5	0	1063	1482	3.24	1.88	1.88	1.91	2.94	4.63	0.66	0.2	0.91	1629	2269	1396	1617
207	1	2	5	12	117N4	73	16375	11135	180	286	366	14	3	2097	2831	2237.69	835	995	646.8	66.1	49.3	0	1262	1996	3.24	4968	6241	4786.47	1182	1274	663.55	77.6	70.6	0	3786	5059	7.49	3	2.53	2.92	4.46	20.69	1.65	0.6	1.58	5048	7055	2097	2831
208	1	2	5	13	490B20	75	16765	11135	120	286	366	22	3	1606	1749	1092.68	926	1047	673.81	50.3	25.9	0	680	823	2.38	2973	3139	1702.54	1147	1239	647.91	75.2	60.8	0	1826	1992	4.59	2.69	2.42	2.44	3.24	4.73	1.01	0.42	1.43	2506	2815	1606	1749
209	1	2	5	14	335N6	77	17140	11120	200	287	362	30	1	1240	1328	768.68	964	1068	681.06	30.7	10.8	0	276	364	1.82	1363	1477	796.58	1227	1308	695.32	27.9	8.4	0	136	250	1.96	0.49	0.69	0.77	0.92	0.58	0.82	0.62	-1.02	412	614	1240	1328
210	1	2	5	15	ALFA1-3	115	17505	11115	290	286	366	29	3	1845	2114	1249.84	897	1020	647.32	61.9	37.8	0	948	1217	2.85	3011	4298	3722.82	953	1184	679.72	76.9	62.2	0	2058	3345	4.43	2.17	2.75	2.44	3.13	2.69	2.41	0.66	1.12	3006	4562	1845	2114
211	1	2	6	1	MRV2	111	12210	11575	170	282	333	43	3	1459	1765	1328	1008	1143	755.23	39.7	18.4	0	451	757	1.93	5989	11542	12973.6	1479	1585	880.93	80.9	70.6	0	4510	10063	6.8	10	13.29	10.41	16.33	17.1	5.9	0.36	3.32	4961	10820	1459	1765
212	1	2	6	2	ALFA1-1	113	12580	11570	200	287	362	43	1	1059	1189	708.26	1034	1133	719.04	21.6	7	0	25	155	1.47	1562	1624	855.3	1299	1375	718.72	32.1	11.5	0	263	325	2.17	10.52	2.1	1.68	3.03	4.28	0.82	0.46	3.4	288	480	1059	1189
213	1	2	6	3	VECT	110	12940	11570	200	287	362	54	1	1542	1844	1470.16	1044	1111	693.66	40.1	21.6	0	498	800	2.22	2089	2957	2519.05	1255	1407	778.99	50.5	34.5	0	834	1702	2.68	1.67	2.13	1.79	2.87	2.84	0.98	0.32	0.74	1332	2502	1542	1844
214	1	2	6	4	99O6	56	13345	11505	200	286	366	26	3	2427	2542	1255.72	1027	1101	674.26	73.1	51.4	0	1400	1515	3.6	3875	4274	2564.46	1165	1252	645.43	78.7	69.9	0	2710	3109	6	1.94	2.05	2	2.68	4.38	1.49	0.54	0.95	4110	4624	2427	2542
215	1	2	6	5	121J6	57	13725	11515	200	286	366	13	3	3433	3511	1719.33	936	1074	690.56	86	72.7	0	2497	2575	4.97	12675	11406	5642.06	1306	1387	766.33	88.8	85.3	0	11369	10100	16.54	4.55	3.92	4.21	8.9	41.04	2.43	0.55	2.19	13866	12675	3433	3511
216	1	2	6	6	286B9	58	14105	11515	200	286	366	11	3	2586	2803	1400.95	900	1016	633.7	82.5	62.9	0	1686	1903	4.08	5375	5082	2668.24	1194	1282	754.73	84.6	78	0	4181	3888	7.12	2.48	2.04	2.17	3.27	10.16	1.38	0.53	1.31	5867	5791	2586	2803
217	1	2	6	7	452L13	59	14490	11525	110	282	333	4	3	1075	1328	796.52	1021	1141	638.65	31.6	11	0	54	307	1.68	1418	1571	899.11	1389	1413	755.11	22.7	8.2	0	29	182	1.88	0.54	0.59	0.77	1.06	0.87	0.81	0.51	-0.9	83	489	1075	1328
218	1	2	6	8	457F14	60	14865	11525	140	286	366	2	3	2058	2317	1477.73	1068	1165	672.35	58.7	39.2	0	990	1249	3.06	5446	5736	3883.33	1335	1431	696.85	80.1	71.7	0	4111	4401	7.82	4.15	3.52	3.75	5.15	6.87	1.86	0.5	2.05	5101	5650	2058	2317
219	1	2	6	9	280J7	61	15245	11515	140	286	366	8	3	1696	1861	1185.45	1096	1176	740.61	43.4	20.3	0	600	765	2.29	2427	3209	2662.9	1259	1383	723.82	62.2	42	0	1168	1950	3.35	1.95	2.55	2.15	5.11	30.53	1.33	0.35	0.96	1768	2715	1696	1861
220	1	2	6	10	512J14	69	15630	11495	210	282	333	27	3	2001	2592	2354.12	874	965	608.65	66.7	47.2	0	1127	1718	3.29	4432	6538	6486.35	1174	1218	673.02	82.6	70.9	0	3258	5364	6.59	2.89	3.12	2.92	5.95	19.78	0.75	0.07	1.53	4385	7082	2001	2592
221	1	2	6	11	393H6	71	15995	11525	120	286	366	6	3	1412	1552	1044.27	939	1022	608.79	43	20.3	0	473	613	2.32	2070	2544	1748.18	1151	1269	700.2	58.7	40.9	0	919	1393	2.96	1.94	2.27	2.23	2.8	2.19	1.01	0.36	0.96	1392	2006	1412	1552
222	1	2	6	12	117N4	73	16375	11505	160	286	366	11	3	2221	2836	2212.45	877	1035	674.92	66.8	50	0	1344	1959	3.29	4227	5977	4836.41	1265	1384	782.23	79.4	64.3	0	2962	4712	5.4	2.2	2.41	2.33	3.8	8.66	1.52	0.49	1.14	4306	6671	2221	2836
223	1	2	6	13	490B20	75	16760	11495	150	282	333	23	3	1700	1868	1133.69	935	1067	680.96	51.8	29.4	0	765	933	2.5	3029	3237	1835.3	1095	1203	673.71	77	58.5	0	1934	2142	4.5	2.53	2.3	2.3	3.98	9.02	1.4	0.75	1.34	2699	3075	1700	1868
224	1	2	6	14	335N6	77	17140	11480	200	288	362	36	1	1059	1216	763.82	958	1059	654.58	24.3	10.8	0	101	258	1.62	1339	1492	860.25	1184	1269	659.24	28.8	13.2	0	155	308	2.03	1.53	1.19	1.29	1.48	0.93	0.88	0.61	0.62	256	566	1059	1216
225	1	2	6	15	ALFA1-3	115	17500	11485	310	282	333	27	3	1684	1962	1304.7	942	1035	622.87	55.3	34	0	742	1020	2.7	2854	3799	3083.8	1164	1266	676.14	69.1	55	0	1690	2635	4.22	2.28	2.58	2.22	2.93	2.64	1.58	0.45	1.19	2432	3655	1684	1962
226	1	2	7	1		Not Mine	12210	11940	200	287	362	40	1	2287	2426	1375.2	1049	1192	759.68	66.2	40.1	0	1238	1377	3.01	4316	4395	2275.9	1376	1531	884.95	77.7	70	0	2940	3019	4.88	2.37	2.19	2.32	3.66	11.5	1.23	0.55	1.25	4178	4396	2287	2426
227	1	2	7	2		Not Mine	12575	11955	200	286	366	61	3	3178	3472	2231.07	1013	1105	683.3	80.4	68.5	0	2165	2459	4.65	7932	8288	4623.02	1291	1366	691.69	92.3	86.4	0	6641	6997	11.47	3.07	2.85	3.04	3.6	2.5	1.57	0.58	1.62	8806	9456	3178	3472
228	1	2	7	3		Not Mine	12955	11915	310	286	366	29	3	2776	3540	2981.47	981	1119	704.34	72.7	55.2	0	1795	2559	3.94	7219	9068	7721.87	1234	1344	746.39	82.9	77.3	0	5985	7834	9.67	3.33	3.06	3.54	5.75	11.85	1.28	0.24	1.74	7780	10393	2776	3540
229	1	2	7	4		Not Mine	13355	11855	300	286	366	42	3	3385	3755	2362.71	1011	1109	692.14	79.7	70.3	0	2374	2744	4.89	6042	6887	4364.13	1180	1268	699.9	88.8	84.3	0	4862	5707	8.63	2.05	2.08	2.08	2.87	4.88	1.26	0.47	1.03	7236	8451	3385	3755
230	1	2	7	5		Not Mine	13710	11875	190	282	333	31	3	2000	2224	1146.54	1015	1104	640.64	61	39.4	0	985	1209	3.12	5069	4930	2707.46	1209	1317	739.82	78	72.7	0	3860	3721	6.85	3.92	3.08	3.33	4.18	4.9	1.73	0.54	1.97	4845	4930	2000	2224
231	1	2	7	6		Not Mine	14095	11875	250	286	366	24	3	3725	4250	2571.33	948	1044	597.88	91.3	81.8	0	2777	3302	6.23	7156	8302	5061.52	1299	1355	707.78	94.1	90.9	0	5857	7003	10.11	2.11	2.12	2.11	9.63	119.26	1.57	0.64	1.08	8634	10305	3725	4250
232	1	2	7	7		Not Mine	14480	11890	200	287	362	7	1	947	1037	631.94	898	1061	709.85	17.8	3.8	0	49	139	1.33	1346	1438	746.56	1248	1336	746.74	23.3	5.9	0	98	190	1.8	2	1.37	1.51	3.47	6.8	0.7	0.35	1	147	329	947	1037
233	1	2	7	8		Not Mine	14835	11875	250	286	366	32	3	1372	1687	1671.1	881	1004	678.14	42.3	18.5	0	491	806	2.02	4163	5528	4449	1164	1301	803.22	78	69.2	0	2999	4364	5.18	6.11	5.41	5.92	8.92	11.96	1.53	0.33	2.61	3490	5170	1372	1687
234	1	2	7	9		Not Mine	15230	11870	200	287	362	21	1	876	999	681.11	924	1018	648.36	20.2	7.3	0	-47	75	1.35	1284	1372	720.9	1281	1427	749.36	20.2	3.8	0	3	91	1.71	-0.06	1.21	0.98	2.8	5.93	0.74	0.49	0	-45	166	876	999
235	1	2	7	10		Not Mine	15620	11880	200	287	363	7	1	862	960	593.49	937	1030	603.84	19.2	3.8	0	-74	23	1.43	1146	1236	681.08	1187	1320	738.61	15.3	3.8	0	-40	49	1.55	0.55	2.13	1.14	1.91	2.17	0.88	0.58	-0.87	-116	72	862	960
236	1	2	7	11		Not Mine	16000	11880	200	287	362	8	1	923	983	655.36	967	1046	621.85	20.9	5.6	0	-43	16	1.48	1171	1294	692.39	1245	1365	733.76	18.8	4.2	0	-73	49	1.6	1.68	3.06	1.18	3.4	10.98	0.95	0.8	0.75	-118	65	923	983
237	1	2	7	12		Not Mine	16380	11870	200	287	362	16	1	1000	1104	678.03	857	930	587.48	28.2	9.4	0	143	247	1.7	1171	1249	718.58	1114	1222	700.96	21.6	6.6	0	57	135	1.67	0.4	0.55	0.81	1.28	1.32	0.75	0.5	-1.33	200	382	1000	1104
238	1	2	7	13		Not Mine	16760	11860	200	287	362	25	1	971	1046	650.64	982	1067	673.35	17.8	3.8	0	-10	64	1.44	1202	1296	756.39	1187	1273	693.16	24.4	6.6	0	15	109	1.73	-1.36	1.7	1.59	2.22	3.22	0.94	0.65	0	4	173	971	1046
239	1	2	7	14		Not Mine	17120	11850	200	287	362	31	1	898	966	652.49	1054	1099	646.78	16	2.8	0	-155	-87	1.39	1090	1231	687.44	1282	1365	733.46	16	1.4	0	-191	-50	1.49	1.23	0.58	1.04	3.36	8.59	0.7	0.45	0.3	-348	-139	898	966
240	1	2	7	15		Not Mine	17500	11840	200	287	362	40	1	819	920	596.82	882	990	599.23	17.8	5.2	0	-62	38	1.37	1124	1210	705.68	1141	1263	703.85	18.1	5.6	0	-16	69	1.6	0.27	1.82	1.1	4.42	26.83	1.07	0.82	-1.89	-80	107	819	920
241	1	2	8	1		Not Mine	12195	12325	190	286	366	63	3	2061	2198	1145.6	983	1116	723.53	66.1	38.5	0	1078	1215	2.85	4533	4427	2207.5	1452	1550	780.85	78.3	68.9	0	3081	2975	5.81	2.86	2.45	2.51	3.64	7.6	1.5	0.61	1.52	4159	4190	2061	2198
242	1	2	8	2		Not Mine	12570	12315	210	282	333	57	3	3525	3639	1739.16	1040	1108	716.96	84.4	73.8	0	2485	2599	4.92	7713	7557	3118.7	1146	1266	712.51	95	88.7	0	6567	6411	10.83	2.64	2.47	2.48	5.62	39.52	1.39	0.6	1.4	9052	9010	3525	3639
243	1	2	8	3		Not Mine	12980	12270	200	287	362	2	1	2082	2790	2813.87	1019	1111	647.81	56.8	43.2	0	1063	1771	3.21	5599	6692	6111.55	1253	1435	826.39	71.8	65.2	0	4346	5439	6.78	4.09	3.07	3.93	4.49	4.43	1.26	0.34	2.03	5409	7210	2082	2790
244	1	2	8	4		Not Mine	13365	12225	300	286	366	40	3	3031	3414	2007.98	1026	1106	692.67	80.8	65.4	0	2005	2388	4.38	5727	6268	3662.91	1331	1425	751.62	86.4	79.7	0	4396	4937	7.62	2.19	2.07	2.18	2.41	1.43	1.59	0.76	1.13	6401	7325	3031	3414
245	1	2	8	5		Not Mine	13725	12255	160	286	367	12	3	2047	2307	1382.54	936	1046	654.8	64.3	47.2	0	1111	1371	3.13	5422	5413	2975.88	1153	1254	711.52	81.8	78	0	4269	4260	7.62	3.84	3.11	3.4	4.12	5.03	1.63	0.57	1.94	5380	5631	2047	2307
246	1	2	8	6		Not Mine	14105	12265	230	286	366	7	3	3303	3589	2029.71	1026	1051	651.9	83.9	70.3	0	2277	2563	5.07	6994	7579	4685.94	1114	1241	710.79	89.5	85	0	5880	6465	9.84	2.58	2.52	2.64	8.65	87.68	1.62	0.49	1.37	8157	9028	3303	3589
247	1	2	8	7		Not Mine	14470	12260	200	287	362	18	1	1030	1143	696.07	1019	1123	676.29	19.9	5.2	0	11	124	1.52	1411	1544	735.06	1312	1348	739.7	23.3	7.3	0	99	232	1.91	9	1.87	1.48	2.03	2.08	0.79	0.56	3.17	110	356	1030	1143
248	1	2	8	8		Not Mine	14840	12260	200	287	362	25	1	1563	1753	1238.29	1061	1175	760.35	38.7	20.6	0	502	692	2.06	2785	3187	2010.3	1338	1461	771.31	65.9	47.7	0	1447	1849	3.61	2.88	2.67	2.59	4.59	11.69	1.25	0.6	1.53	1949	2541	1563	1753
249	1	2	8	9		Not Mine	15230	12250	200	287	362	14	1	876	998	659.38	943	1057	667.84	16.4	4.9	0	-66	55	1.31	1270	1314	720.28	1277	1383	763.95	16	2.4	0	-6	37	1.66	0.1	0.67	1.11	1.59	1.6	0.88	0.65	-3.26	-74	92	876	998
250	1	2	8	10		Not Mine	15620	12240	200	287	362	15	1	942	1022	635.89	1001	1051	629.58	16.7	4.9	0	-58	21	1.5	1116	1240	700.09	1203	1304	649.52	18.8	6.6	0	-86	37	1.72	1.47	1.76	1.33	3.25	20.08	0.89	0.65	0.56	-146	58	942	1022
251	1	2	8	11		Not Mine	15990	12240	200	287	362	15	1	941	1037	631.93	986	1080	573.37	18.1	6.3	0	-44	51	1.64	1122	1263	712.31	1304	1369	735.73	14.3	3.1	0	-181	-40	1.53	4.04	-0.8	1.22	5.19	15.91	0.77	0.47	2.02	-227	10	941	1037
252	1	2	8	12		Not Mine	16370	12230	200	287	362	22	1	1064	1070	603.7	892	936	590.42	23.3	5.6	0	172	178	1.8	1356	1424	736.26	1140	1240	714.57	27.5	8	0	216	284	1.9	1.26	1.6	1.36	1.48	0.62	1.08	0.79	0.33	388	462	1064	1070
253	1	2	8	13		Not Mine	16750	12220	200	287	362	31	1	1009	1111	629.48	895	1027	664.2	21.3	7	0	114	216	1.52	1101	1212	670.6	1101	1204	669.25	17.1	6.6	0	0	111	1.65	0	0.51	0.87	1.05	0.8	0.79	0.55	0	114	327	1009	1111
254	1	2	8	14		Not Mine	17120	12220	200	287	364	30	1	837	919	590.16	1051	1154	729.73	9.4	0.7	0	-213	-131	1.15	1334	1393	731.69	1348	1453	773.6	17.4	3.1	0	-13	45	1.72	0.07	-0.34	1.65	6.2	21.74	0.84	0.45	-3.93	-228	-87	837	919
255	1	2	8	15		Not Mine	17500	12210	200	287	362	38	1	854	1020	707.52	827	957	634.57	22.3	9.1	0	27	193	1.35	1267	1413	739.08	1264	1345	723.57	20.6	7	0	3	149	1.75	0.11	0.77	1.01	1.8	2.3	0.72	0.47	-3.17	30	342	854	1020
256	1	2	9	1		Not Mine	12205	12695	170	286	366	61	3	2238	2357	1346.38	1075	1239	755.3	60.8	38.5	0	1163	1282	2.96	4424	4510	2257.6	1516	1586	815.01	80.1	69.9	0	2908	2994	5.43	2.5	2.34	2.56	3.14	5.92	1.18	0.5	1.32	4071	4276	2238	2357
257	1	2	9	2		Not Mine	12575	12675	170	286	366	49	3	3511	3739	2007.32	1003	1105	698.04	87.1	74.5	0	2508	2736	5.03	8060	7754	3498.88	1496	1636	848.01	90.6	83.9	0	6564	6258	9.5	2.62	2.29	2.44	3.97	13.88	1.41	0.65	1.39	9072	8994	3511	3739
258	1	2	9	3		Not Mine	12965	12665	320	286	366	34	3	2862	3254	2569.11	1026	1079	667.31	68.9	57.3	0	1836	2228	4.29	7087	8453	6415.76	1394	1509	783.04	83.9	78.7	0	5693	7059	9.05	3.1	3.17	3.2	4.32	6.58	1.86	0.56	1.63	7529	9287	2862	3254
259	1	2	9	4		Not Mine	13345	12615	250	287	366	23	3	3511	3988	2467.32	901	1014	680.65	87.1	75.3	0	2610	3087	5.16	6070	6932	3592.3	1435	1497	757.6	93.4	88.9	0	4635	5497	8.01	1.78	1.78	1.83	3.59	23	1.02	0.49	0.83	7245	8584	3511	3988
260	1	2	9	5		Not Mine	13725	12615	220	286	366	19	3	1992	2206	1203.91	997	1065	616.72	65	42	0	995	1209	3.23	4670	4792	2663.89	1267	1369	705.16	81.8	72.7	0	3403	3525	6.62	3.42	2.92	3.25	3.46	2.9	1.77	0.64	1.77	4398	4734	1992	2206
261	1	2	9	6		Not Mine	14105	12625	250	286	366	10	3	3881	4262	2625.13	986	1094	675.25	89.2	78	0	2895	3276	5.75	7811	8877	4695.93	1316	1412	757.13	97.2	94.1	0	6495	7561	10.32	2.24	2.31	2.36	2.87	2.87	1.23	0.47	1.17	9390	10837	3881	4262
262	1	2	9	7		Not Mine	14470	12630	200	287	362	20	1	1140	1185	703.44	869	1011	710.19	27.9	5.6	0	271	316	1.61	1287	1366	740.22	1254	1378	750.19	21.3	4.5	0	33	112	1.72	0.12	0.35	0.71	0.75	0.44	0.89	0.72	-3.04	304	428	1140	1185
263	1	2	9	8		Not Mine	14840	12640	200	287	362	30	1	1442	1639	1061.52	1017	1118	669.29	41.5	21.6	0	425	622	2.15	2475	2650	1621.02	1260	1367	790.48	60.3	39.7	0	1215	1390	3.13	2.86	2.23	2.12	3.68	9.12	1.28	0.7	1.52	1640	2012	1442	1639
264	1	2	9	9		Not Mine	15230	12630	200	287	362	15	1	950	1036	637.24	927	1004	671.97	18.8	3.5	0	23	109	1.41	1170	1278	671.18	1409	1511	706.61	12.2	2.1	0	-238	-130	1.66	-10.39	-1.2	0.83	1.05	0.87	0.83	0.62	0	-216	-22	950	1036
265	1	2	9	10		Not Mine	15620	12610	200	287	362	13	1	808	881	555.77	965	1072	640.93	12.9	1	0	-156	-83	1.26	1230	1289	688.18	1318	1364	706.47	17.1	3.1	0	-87	-28	1.74	0.56	0.35	1.41	2.75	4.14	0.99	0.64	-0.84	-245	-113	808	881
266	1	2	9	11		Not Mine	15990	12610	200	287	362	14	1	947	1007	649.18	846	975	651.28	20.2	7.3	0	101	161	1.45	1119	1232	671.03	1321	1378	711.28	13.2	1	0	-201	-88	1.57	-2	-0.55	0.66	1.17	1.53	0.74	0.51	0	-101	72	947	1007
267	1	2	9	12		Not Mine	16370	12600	200	287	362	20	1	980	1068	662	978	1061	644.55	19.2	6.3	0	2	90	1.52	1363	1376	760.4	1174	1339	727.48	27.9	5.9	0	189	202	1.87	94.5	2.24	1.63	2.95	8	0.89	0.6	6.56	191	292	980	1068
268	1	2	9	13		Not Mine	16750	12590	200	287	362	29	1	920	1005	604.21	975	1044	639.07	18.1	3.8	0	-54	30	1.44	1155	1271	669.52	1271	1348	706.94	15.7	3.8	0	-115	0	1.63	2.11	0	1	1.79	3.02	0.85	0.59	1.08	-171	30	920	1005
269	1	2	9	14		Not Mine	17120	12590	200	287	362	28	1	887	1007	666.95	927	1009	589.88	20.9	7.7	0	-39	80	1.5	1191	1250	657.82	1132	1194	700.99	18.8	3.8	0	59	118	1.7	-1.48	1.48	1.24	2.26	5.67	0.85	0.74	0	19	198	887	1007
270	1	2	9	15		Not Mine	17500	12580	200	287	362	36	1	929	1044	636.58	926	1039	632.52	21.3	6.3	0	3	118	1.47	1146	1217	672.26	1143	1251	652.75	19.5	6.3	0	3	74	1.76	1	0.63	1	1.13	0.66	0.91	0.74	0	6	192	929	1044
271	2	1	1	1	ALFA2-2	117	6630	18570	200	287	362	61	1	1182	1270	697.4	832	913	594.13	38	13.9	0	350	438	1.99	2427	2451	1218.07	1405	1454	750.88	58.2	35.2	0	1022	1046	3.23	2.92	2.39	2.53	3.48	6.66	1.27	0.53	1.55	1372	1484	1182	1270
272	2	1	1	2	RP11-187e23	24	7005	18575	240	286	366	55	3	3163	3316	1843.67	756	817	572.21	85	75.5	0	2407	2560	5.53	9496	10335	6341.88	1428	1487	729	88.5	83.6	0	8068	8907	13.03	3.35	3.48	3.43	4.11	4.42	3.08	0.8	1.74	10475	11467	3163	3316
273	2	1	1	3	22C22	26	7365	18565	150	286	366	50	3	1137	1355	1239.9	796	903	645.67	32.9	16.8	0	341	559	1.76	3448	4222	3147.52	1674	1771	843.72	70.3	52.4	0	1774	2548	4.09	5.2	4.56	4.36	7.04	11.97	1.32	0.27	2.38	2115	3107	1137	1355
274	2	1	1	4	576O3	28	7750	18555	220	282	333	61	3	4679	4633	2370.24	785	893	586.64	92.6	86.9	0	3894	3848	7.98	19606	18194	8506.22	1555	1671	834.22	93.3	89.7	0	18051	16639	23.5	4.64	4.32	4.58	5.12	6.29	2.99	0.7	2.21	21945	20487	4679	4633
275	2	1	1	5	531B22	30	8135	18565	220	286	366	57	3	3804	3867	2049.61	778	902	580.59	89.2	80.8	0	3026	3089	6.55	13779	13035	6063.1	1560	1692	801.82	93.7	90.6	0	12219	11475	17.18	4.04	3.71	3.88	4.53	4.38	2.35	0.63	2.01	15245	14564	3804	3867
276	2	1	1	6	631G24	31	8495	18575	200	287	366	38	3	2744	2958	1687.57	828	964	631.75	77	64.5	0	1916	2130	4.34	8238	8208	5007.45	1466	1575	787.64	82.6	76	0	6772	6742	10.46	3.53	3.17	3.18	3.58	4.7	2.42	0.66	1.82	8688	8872	2744	2958
277	2	1	1	7	45A9	38	8865	18565	200	286	366	40	3	1572	1755	1159.35	938	1017	638.45	49.7	25.9	0	634	817	2.46	2843	3344	2072.12	1444	1580	766.68	66.1	46.5	0	1399	1900	3.71	2.21	2.33	2.16	2.69	3.56	1.31	0.54	1.14	2033	2717	1572	1755
278	2	1	1	8	157F14	39	9235	18585	180	286	366	18	3	1734	2137	1592.78	900	968	630.66	58	36.7	0	834	1237	2.75	3697	4910	3772.61	1625	1731	828.65	72.7	58.7	0	2072	3285	4.46	2.48	2.66	2.51	3.48	3.76	1.35	0.33	1.31	2906	4522	1734	2137
279	2	1	1	9	520F24	40	9595	18615	200	286	366	18	3	2064	2225	1341.74	927	1016	647.06	65.7	45.5	0	1137	1298	3.19	5916	5845	3233.16	1469	1599	769.87	82.2	73.8	0	4447	4376	7.68	3.91	3.37	3.66	4.85	9.15	1.75	0.53	1.97	5584	5674	2064	2225
280	2	1	1	10	23B16	41	9995	18595	180	286	367	18	3	1768	1999	1422.72	901	1040	701.38	55.6	30.8	0	867	1098	2.52	10142	12587	10652	1561	1634	754.88	74.8	72	0	8581	11026	13.44	9.9	10.04	10.04	19.95	100.95	4.73	0.4	3.31	9448	12124	1768	1999
281	2	1	1	11	321F21	42	10355	18615	140	286	366	21	3	2801	3441	2566.54	1033	1106	679.79	71.3	59.8	0	1768	2408	4.12	6733	8840	6968.03	1717	1748	782.34	79	70.6	0	5016	7123	8.61	2.84	2.96	2.81	6.16	31.43	1.88	0.48	1.5	6784	9531	2801	3441
282	2	1	1	12	430K22	43	10715	18625	100	286	366	36	3	2236	2464	1728.01	873	995	685.69	65	49.7	0	1363	1591	3.26	6023	6788	4578.85	1515	1656	785.6	83.9	75.5	0	4508	5273	7.67	3.31	3.31	3.32	5.52	16.04	2.2	0.69	1.73	5871	6864	2236	2464
283	2	1	1	13	62J23	50	11090	18620	200	287	362	33	1	979	1065	660.03	975	1032	619	17.4	7	0	4	90	1.58	1775	1831	818.55	1825	1857	881.07	18.8	1.4	0	-49	6	2.01	-12.5	0.07	1.57	4.21	6.95	0.8	0.41	0	-46	96	979	1065
284	2	1	1	14	480O9	51	11485	18635	280	286	366	46	3	2862	3023	1358.21	855	982	655.82	88.1	72	0	2007	2168	4.36	9878	10148	2930.23	1577	1671	776.84	100	100	0	8301	8571	12.72	4.14	3.95	4.16	6.94	17.84	1.6	0.55	2.05	10308	10739	2862	3023
285	2	1	1	15	394C23	52	11855	18635	150	286	366	47	3	1339	1533	1150.67	928	980	669.71	36	15.4	0	411	605	2	3149	3895	2681.24	1588	1694	752.47	66.8	51	0	1561	2307	4.18	3.8	3.81	3.77	5.21	7.14	1.12	0.23	1.93	1972	2912	1339	1533
286	2	1	2	1	ALFA2-2	117	6610	18940	200	287	362	45	1	1080	1183	731.36	773	862	616.56	34.1	13.9	0	307	410	1.75	1970	2119	1119.68	1320	1386	660.28	49.8	30.7	0	650	799	2.98	2.12	1.95	2	3.33	8.71	1.07	0.49	1.08	957	1209	1080	1183
287	2	1	2	2	RP11-187e23	24	7005	18945	230	286	367	52	3	3025	3306	2026.2	780	889	619.65	79.7	70.6	0	2245	2526	4.88	9350	9787	5858.4	1379	1504	825.61	84.6	80.8	0	7971	8408	11.32	3.55	3.33	3.42	3.67	2.12	2.35	0.66	1.83	10216	10934	3025	3306
288	2	1	2	3	22C22	26	7375	18935	160	286	366	53	3	1268	1602	1271.47	701	841	603.78	46.9	26.9	0	567	901	2.1	3001	4122	3783.36	1573	1655	729.54	64.3	49.3	0	1428	2549	4.11	2.52	2.83	2.55	3.01	1.84	1.83	0.38	1.33	1995	3450	1268	1602
289	2	1	2	4	576O3	28	7765	18935	200	286	367	61	3	3975	4142	2352.7	713	798	548.31	86	81.5	0	3262	3429	7.25	17863	16037	8206.08	1501	1591	823.85	90.2	86.7	0	16362	14536	21.68	5.02	4.24	4.36	5.28	6.65	2.78	0.64	2.33	19624	17965	3975	4142
290	2	1	2	5	531B22	30	8125	18965	220	286	366	32	3	3563	3708	2254.49	772	910	644.2	83.9	73.4	0	2791	2936	5.53	14409	13161	6493.93	1534	1654	781.32	92.3	86.7	0	12875	11627	18.44	4.61	3.96	3.95	6.52	15.66	2.22	0.59	2.21	15666	14563	3563	3708
291	2	1	2	6	631G24	31	8495	18945	180	286	366	35	3	2740	3100	2183.77	848	961	647.98	73.8	61.2	0	1892	2252	4.23	9866	9550	5706.38	1482	1590	754.82	84.3	79.4	0	8384	8068	13.07	4.43	3.58	3.89	4.88	5.19	1.9	0.53	2.15	10276	10320	2740	3100
292	2	1	2	7	45A9	38	8875	18955	100	286	366	30	3	1454	1723	1280.72	846	990	725.32	44.8	24.1	0	608	877	2	2827	3547	2507.88	1486	1600	806.44	62.2	44.1	0	1341	2061	3.51	2.21	2.35	2.35	2.66	1.51	1.33	0.46	1.14	1949	2938	1454	1723
293	2	1	2	8	157F14	39	9235	18965	180	286	367	10	3	1704	1909	1226.38	838	962	679.95	56.3	33.9	0	866	1071	2.51	3540	4814	3848.93	1527	1653	794.73	71	58.7	0	2013	3287	4.45	2.32	3.07	2.49	3.59	3.19	1.62	0.27	1.22	2879	4358	1704	1909
294	2	1	2	9	520F24	40	9585	18985	250	286	366	25	3	1858	2067	1236.49	794	909	646.94	62.9	43	0	1064	1273	2.87	5966	5739	3174.48	1485	1579	741.87	81.8	72.7	0	4481	4254	8.04	4.21	3.34	3.66	4.26	3.36	2.28	0.79	2.07	5545	5527	1858	2067
295	2	1	2	10	23B16	41	9995	18965	190	286	366	16	3	1754	1957	1149.22	940	1040	658.67	54.2	34.6	0	814	1017	2.66	12149	12258	9532.44	1604	1662	798.76	75.5	70.6	0	10545	10654	15.21	12.95	10.48	9.98	10.99	6.22	6.46	0.61	3.7	11359	11671	1754	1957
296	2	1	2	11	321F21	42	10345	19005	170	286	366	44	3	2432	2828	2052.46	987	1105	695.17	63.6	51.4	0	1445	1841	3.5	6544	8534	6781.69	1714	1799	800.67	76.2	65	0	4830	6820	8.17	3.34	3.7	3.34	4.18	2.88	2.33	0.5	1.74	6275	8661	2432	2828
297	2	1	2	12	430K22	43	10715	18995	150	286	366	39	3	2213	2412	1469.9	1000	1109	697.46	66.1	41.3	0	1213	1412	3.17	6117	6794	4303.4	1518	1549	732.12	86.7	78.7	0	4599	5276	8.36	3.79	3.74	3.76	4.35	3.58	2.4	0.67	1.92	5812	6688	2213	2412
298	2	1	2	13	62J23	50	11110	18990	200	287	362	31	1	867	943	594.35	889	993	659.04	17.1	3.1	0	-21	54	1.32	1817	1912	800.25	1703	1877	863.97	22.6	3.1	0	114	209	2.1	-5.18	3.87	1.73	2.82	3.76	1.03	0.58	0	92	263	867	943
299	2	1	2	14	480O9	51	11485	18995	240	286	366	38	3	3145	3165	1269.46	813	942	669.54	91.6	78.3	0	2332	2352	4.7	10864	11335	3598.75	1519	1593	741.54	100	100	0	9345	9816	14.65	4.01	4.17	4.17	6.12	15	2.36	0.69	2	11677	12168	3145	3165
300	2	1	2	15	394C23	52	11850	19025	110	282	333	70	3	1309	1520	1084.57	844	992	694.1	39.7	19.9	0	465	676	1.89	3088	3909	2795.98	1444	1544	726.28	73.8	54.3	0	1644	2465	4.25	3.54	3.65	3.49	5	5.72	1.11	0.19	1.82	2109	3141	1309	1520
301	2	1	3	1	ALFA2-2	117	6620	19315	230	282	333	45	3	1255	1407	836.85	755	852	615.71	41.5	22.3	0	500	652	2.04	2025	2238	1181.75	1212	1340	699.89	52.8	32.3	0	813	1026	2.89	1.63	1.57	1.57	2.18	3.33	0.99	0.49	0.7	1313	1678	1255	1407
302	2	1	3	2	RP11-187e23	24	7005	19315	220	286	366	50	3	2815	3058	1990.57	862	949	656.06	75.2	64	0	1953	2196	4.29	9873	9515	5392.09	1463	1517	748.6	86.7	81.5	0	8410	8052	13.19	4.31	3.67	4.01	16.12	155.89	2.29	0.72	2.11	10363	10248	2815	3058
303	2	1	3	3	22C22	26	7375	19315	140	286	366	44	3	1270	1452	972.03	879	973	671.25	39.2	18.2	0	391	573	1.89	2896	3526	2807.85	1470	1539	754.97	60.5	47.6	0	1426	2056	3.84	3.65	3.59	3.17	5.03	9.31	1.94	0.45	1.87	1817	2629	1270	1452
304	2	1	3	4	576O3	28	7765	19325	230	286	366	50	3	3667	3718	2220.77	854	947	627.36	79.4	72.7	0	2813	2864	5.85	14422	13777	7319.08	1670	1773	774.88	91.3	87.8	0	12752	12107	18.61	4.53	4.23	4.51	5.3	6.62	2.66	0.65	2.18	15565	14971	3667	3718
305	2	1	3	5	531B22	30	8135	19335	220	286	366	41	3	3056	3322	2017.54	910	993	659.5	78	66.8	0	2146	2412	4.63	13256	12314	6496.46	1553	1662	868.84	86	83.9	0	11703	10761	15.26	5.45	4.46	5.04	9.81	32.26	2.56	0.63	2.45	13849	13173	3056	3322
306	2	1	3	6	631G24	31	8485	19335	180	286	366	14	3	2651	2754	1682.09	870	942	629.15	74.8	59.8	0	1781	1884	4.21	8332	8484	5329.6	1370	1420	696.82	84.3	80.8	0	6962	7114	11.96	3.91	3.78	3.86	4.68	8.56	2.64	0.7	1.97	8743	8998	2651	2754
307	2	1	3	7	45A9	38	8875	19335	160	286	366	26	3	1372	1571	1052.48	829	965	659.28	44.8	22	0	543	742	2.08	3120	3666	2494.32	1512	1613	727.88	68.9	52.8	0	1608	2154	4.29	2.96	2.9	2.81	4.27	10.44	1.37	0.34	1.57	2151	2896	1372	1571
308	2	1	3	8	157F14	39	9215	19355	180	286	366	22	3	1746	2134	1507.46	889	1031	663.14	57.3	37.1	0	857	1245	2.63	4162	5051	3328.98	1419	1541	753.03	81.5	68.9	0	2743	3632	5.53	3.2	2.92	3.18	6.94	32.56	1.07	0.23	1.68	3600	4877	1746	2134
309	2	1	3	9	520F24	40	9610	19345	210	282	333	14	3	1811	1947	1114.44	867	985	679.02	58.5	34.8	0	944	1080	2.67	5750	5931	3148.1	1366	1482	796.47	87.2	79.4	0	4384	4565	7.22	4.64	4.23	4.46	5.49	8.15	2.15	0.58	2.22	5328	5645	1811	1947
310	2	1	3	10	23B16	41	10000	19335	190	282	333	21	3	1766	1916	1188.76	958	1076	666.81	56	29.4	0	808	958	2.65	7741	11525	10122.7	1759	1784	831.91	75.9	68.8	0	5982	9766	9.31	7.4	10.19	8.07	9.84	5.6	6.32	0.55	2.89	6790	10724	1766	1916
311	2	1	3	11	321F21	42	10355	19355	140	286	366	25	3	2716	3071	1920.62	993	1088	704.95	71.3	57.3	0	1723	2078	3.85	7033	8753	6712.45	1605	1786	811.57	81.5	72	0	5428	7148	8.67	3.15	3.44	3.15	3.69	2.3	2.46	0.49	1.66	7151	9226	2716	3071
312	2	1	3	12	430K22	43	10715	19355	100	286	366	32	3	1901	2176	1373.93	937	998	638.57	61.9	40.9	0	964	1239	2.98	5396	5965	4145.77	1414	1531	735.68	82.2	74.5	0	3982	4551	7.33	4.13	3.67	3.98	8.25	39.3	1.82	0.36	2.05	4946	5790	1901	2176
313	2	1	3	13	62J23	50	11110	19350	200	287	362	23	1	823	938	638.17	872	971	612.86	19.9	5.9	0	-48	66	1.34	1561	1668	736.49	1618	1741	826.52	13.9	2.4	0	-56	50	1.89	1.16	0.76	1.26	2.92	6.41	0.83	0.51	0.22	-106	116	823	938
314	2	1	3	14	480O9	51	11485	19355	260	286	366	30	3	3001	3153	1312.25	826	954	674.69	92.7	77.6	0	2175	2327	4.45	8808	9110	2741.48	1414	1556	808.42	100	100	0	7394	7696	10.9	3.4	3.31	3.4	4.31	5.33	1.43	0.47	1.77	9569	10023	3001	3153
315	2	1	3	15	394C23	52	11855	19385	140	286	366	61	3	1230	1488	1225.85	867	961	630.36	37.8	19.2	0	363	621	1.95	2821	3700	2853.04	1617	1654	722.59	63.3	45.1	0	1204	2083	3.9	3.32	3.35	3.17	5.34	7.73	1.12	0.23	1.73	1567	2704	1230	1488
316	2	1	4	1	342J4	79	6595	19675	170	286	366	39	3	907	1057	753.87	668	752	531.66	35.3	16.4	0	239	389	1.71	2063	2358	1516.39	1209	1339	710.55	53.8	32.9	0	854	1149	2.9	3.57	2.95	3.01	6.22	16.63	1.28	0.4	1.84	1093	1538	907	1057
317	2	1	4	2	505F3	81	6990	19670	200	287	362	48	1	915	1016	613.92	766	858	583.24	26.1	7.7	0	149	250	1.57	1608	1702	957.89	1277	1393	696.29	31	13.9	0	331	425	2.31	2.22	1.7	1.91	2.28	1.57	1.07	0.47	1.15	480	675	915	1016
318	2	1	4	3	309H15	83	7365	19665	100	286	366	51	3	1041	1235	920.12	814	928	664.89	29.7	13.3	0	227	421	1.57	3144	4260	3186.92	1302	1418	695.8	71	58.4	0	1842	2958	4.52	8.11	7.03	7.76	13.94	43	2.28	0.43	3.02	2069	3379	1041	1235
319	2	1	4	4	RP11-245E23	85	7740	19670	200	287	362	44	1	910	1030	700.51	828	935	608.85	23	9.8	0	82	202	1.49	1760	1917	959.18	1894	2012	940.46	15	5.9	0	-133	23	1.87	-1.63	0.11	0.85	2.15	3.18	0.86	0.39	0	-52	225	910	1030
320	2	1	4	5	552M6	87	8095	19685	100	286	367	21	3	1736	2088	1329.38	886	993	631.21	60.1	40.9	0	850	1202	2.75	5132	6158	4319.75	1651	1771	910.51	75.9	62.2	0	3481	4507	5.64	4.1	3.75	3.72	4.5	4.77	2.29	0.5	2.03	4331	5709	1736	2088
321	2	1	4	6	13H5	88	8480	19695	150	282	333	12	3	1398	1739	1394.69	813	937	642.04	49.3	30.9	0	585	926	2.18	3620	4445	2920.06	1425	1483	697.46	74.1	62.8	0	2195	3020	5.19	3.75	3.26	3.62	6	11.78	1.37	0.43	1.91	2780	3946	1398	1739
322	2	1	4	7	RP11-157E11	95	8835	19695	130	286	366	17	3	1167	1378	882.14	806	935	638.6	39.2	17.8	0	361	572	1.83	2701	2970	1592.98	1449	1516	756.19	61.2	45.8	0	1252	1521	3.57	3.47	2.66	2.8	3.22	2.98	1.43	0.63	1.79	1613	2093	1167	1378
323	2	1	4	8	488P11	96	9215	19715	110	286	366	17	3	1008	1124	769.16	823	958	658.42	27.6	10.1	0	185	301	1.53	1980	2238	1426.77	1526	1597	709.51	39.9	21.3	0	454	712	2.79	2.45	2.37	1.73	2.66	3.17	1.16	0.39	1.3	639	1013	1008	1124
324	2	1	4	9	138N13	97	9610	19690	200	287	362	12	1	1058	1226	808.76	829	926	618.88	31	15	0	229	397	1.71	1823	2039	1202.56	1592	1664	741.14	29.3	16.7	0	231	447	2.46	1.01	1.13	1.05	1.86	2.27	0.92	0.38	0.01	460	844	1058	1226
325	2	1	4	10	349J19	98	9985	19685	160	286	366	14	3	1689	2037	1356.2	930	1047	655.73	52.4	36.7	0	759	1107	2.58	4730	6201	4676.71	1670	1721	823.58	72.4	63.3	0	3060	4531	5.74	4.03	4.09	3.86	5.47	8.36	2.44	0.5	2.01	3819	5638	1689	2037
326	2	1	4	11	132L12	99	10355	19685	220	286	366	13	3	3380	3396	1742.95	958	1075	656.39	84.3	72.4	0	2422	2438	5.15	11410	10905	4987.83	1651	1724	775.56	90.2	87.1	0	9759	9254	14.71	4.03	3.8	4.03	4.69	4.92	2.22	0.6	2.01	12181	11692	3380	3396
327	2	1	4	12	159J2	100	10755	19675	160	286	366	28	3	1465	1574	948.15	866	961	673.32	46.5	19.2	0	599	708	2.18	2965	3560	2061.52	1442	1540	732.53	68.2	52.1	0	1523	2118	4.05	2.54	2.99	2.68	3.67	4.09	1.26	0.34	1.35	2122	2826	1465	1574
328	2	1	4	13	122K21	104	11120	19700	200	287	362	9	1	935	1026	694.8	834	952	611.95	26.5	7.7	0	101	192	1.53	1726	1869	944.17	1611	1651	771.94	28.9	12.9	0	115	258	2.24	1.14	1.34	1.61	1.84	1.3	1.03	0.58	0.19	216	450	935	1026
329	2	1	4	14	RP11-332E3	105	11475	19705	200	286	366	18	3	2393	2646	1796.64	844	939	599.94	71.7	57.3	0	1549	1802	3.99	7095	7553	5030.31	1647	1710	812.74	79.7	69.9	0	5448	5906	8.73	3.52	3.28	3.32	4.18	5.72	2.03	0.53	1.81	6997	7708	2393	2646
330	2	1	4	15	10M21	106	11875	19705	210	286	366	15	3	1381	1482	837.28	756	977	612.94	50.7	28	0	625	726	2.25	2827	2992	1362.31	1531	1574	747.04	66.4	44.8	0	1296	1461	3.78	2.07	2.01	2.02	2.6	2.62	1.33	0.67	1.05	1921	2187	1381	1482
331	2	1	5	1	342J4	79	6620	20045	110	282	333	48	3	861	1030	783.01	703	774	558.51	31.2	14.2	0	158	327	1.54	2363	2717	1620.06	1514	1526	704.2	54.3	37.6	0	849	1203	3.36	5.37	3.68	3.75	5.14	14.19	1.51	0.54	2.43	1007	1530	861	1030
332	2	1	5	2	505F3	81	6965	20060	160	282	397	19	3	1069	1166	769.85	732	827	561.51	37.2	16.7	0	337	434	1.9	2036	2316	1282.58	1329	1420	679.03	51.4	29.4	0	707	987	3	2.1	2.27	2.01	5.04	37.89	1.41	0.71	1.07	1044	1421	1069	1166
333	2	1	5	3	309H15	83	7345	20055	170	286	366	24	3	1256	1533	1103.01	758	883	643.33	45.5	22.4	0	498	775	1.95	2961	4149	3091.26	1493	1536	750.02	61.9	49	0	1468	2656	3.95	2.95	3.43	3.03	3.75	2.39	1.88	0.45	1.56	1966	3431	1256	1533
334	2	1	5	4	RP11-245E23	85	7730	20040	200	287	362	38	1	869	988	686.96	814	901	591.38	23.3	8.4	0	55	174	1.47	1677	1828	1032.29	1470	1564	764.78	28.6	12.9	0	207	358	2.19	3.76	2.06	1.82	3.54	8.88	1.04	0.48	1.91	262	532	869	988
335	2	1	5	5	552M6	87	8105	20045	120	286	366	30	3	1887	2171	1613.74	830	925	624.86	61.5	45.1	0	1057	1341	3.02	5093	6323	4597.86	1723	1714	792.52	70.6	64	0	3370	4600	6.43	3.19	3.43	3.46	4.1	3.35	2.33	0.67	1.67	4427	5941	1887	2171
336	2	1	5	6	13H5	88	8485	20045	140	286	366	30	3	1455	1730	1197.07	835	934	641.84	49.7	31.5	0	620	895	2.27	4023	4707	2973.75	1646	1759	793.57	68.2	56.3	0	2377	3061	5.07	3.83	3.42	3.49	9.6	57.34	1.67	0.45	1.94	2997	3956	1455	1730
337	2	1	5	7	RP11-157E11	95	8845	20055	200	286	366	18	3	1288	1341	771.84	860	951	637.81	42	17.8	0	428	481	2.02	2597	3055	1700.86	1533	1655	771.54	59.4	44.1	0	1064	1522	3.37	2.49	3.16	2.57	3.06	2.17	1.78	0.65	1.31	1492	2003	1288	1341
338	2	1	5	8	488P11	96	9205	20070	100	282	397	23	3	945	1113	772.33	863	964	662.99	23	8.2	0	82	250	1.43	2016	2392	1522.34	1615	1698	762.07	39.4	20.6	0	401	777	2.65	4.89	3.11	3.05	3.98	3.96	1.19	0.37	2.29	483	1027	945	1113
339	2	1	5	9	138N13	97	9600	20060	200	287	362	10	1	953	1097	778.82	902	1044	722.87	18.1	7	0	51	195	1.32	1681	1853	1014.22	1638	1694	756.25	24.7	8	0	43	215	2.22	0.84	1.1	1.52	1.69	1.14	0.83	0.41	-0.25	94	410	953	1097
340	2	1	5	10	349J19	98	9985	20055	190	286	367	12	3	1860	2089	1283.9	939	1057	710.32	57	39.2	0	921	1150	2.62	6223	7426	4768.96	2044	2109	876.71	77.6	68.9	0	4179	5382	7.1	4.54	4.68	4.54	5.36	4.98	3.28	0.78	2.18	5100	6532	1860	2089
341	2	1	5	11	132L12	99	10350	20065	210	282	333	9	3	3262	3386	1898.91	900	1040	730.78	81.9	68.1	0	2362	2486	4.46	11746	11041	5843.58	1823	1876	798.42	86.5	82.3	0	9923	9218	14.71	4.2	3.71	4.16	4.26	3.11	2.48	0.65	2.07	12285	11704	3262	3386
342	2	1	5	12	159J2	100	10755	20045	150	286	366	26	3	1503	1742	1115.5	894	1005	638.17	49.3	26.6	0	609	848	2.36	3067	3733	2338.31	1618	1707	790	65	47.2	0	1449	2115	3.88	2.38	2.49	2.47	2.92	1.99	1.09	0.27	1.25	2058	2963	1503	1742
343	2	1	5	13	122K21	104	11110	20070	200	287	362	7	1	900	1032	669.95	949	1071	703.06	18.5	4.2	0	-48	83	1.28	1594	1684	763.81	1719	1770	778.64	16.4	2.8	0	-124	-34	2.05	2.55	-0.42	0.98	1.42	1.52	0.97	0.72	1.35	-174	48	900	1032
344	2	1	5	14	RP11-332E3	105	11475	20075	170	286	366	20	3	2468	2912	2023.1	901	977	647.02	72.7	54.5	0	1567	2011	3.81	8549	8473	5674.2	1486	1568	752.4	81.8	75.9	0	7063	6987	11.36	4.51	3.47	3.63	3.94	3.48	2.44	0.75	2.17	8630	8998	2468	2912
345	2	1	5	15	10M21	106	11855	20085	220	287	366	27	3	1460	1576	883.19	863	947	625.81	49.1	25.4	0	597	713	2.33	3188	3264	1461.07	1317	1433	702.06	74.6	59.2	0	1871	1947	4.54	3.13	2.73	2.91	4.25	10.26	1.22	0.55	1.65	2468	2660	1460	1576
346	2	1	6	1	342J4	79	6620	20420	200	287	362	41	1	870	1015	710.9	726	840	605.36	30	12.2	0	144	289	1.44	2375	2830	1776.32	1428	1495	727.21	54	41.5	0	947	1402	3.27	6.58	4.85	4.55	6.53	22.37	1.79	0.51	2.72	1091	1691	870	1015
347	2	1	6	2	505F3	81	6975	20425	100	286	366	23	3	914	1092	818.25	733	854	609.66	30.8	14	0	181	359	1.5	1887	2093	1243.14	1218	1318	681.08	49.3	28.3	0	669	875	2.77	3.7	2.44	2.49	4.22	12.41	1.17	0.59	1.89	850	1234	914	1092
348	2	1	6	3	309H15	83	7340	20445	100	282	333	5	3	1339	1464	930.96	721	822	593.16	51.1	28	0	618	743	2.26	3105	3872	2896.96	1326	1404	691.93	66	56	0	1779	2546	4.49	2.88	3.43	2.99	3.79	5.11	2.4	0.59	1.53	2397	3289	1339	1464
349	2	1	6	4	RP11-245E23	85	7710	20430	200	287	362	19	1	826	925	627.92	737	813	562.92	22	7.3	0	89	188	1.47	1537	1671	896.46	1312	1407	744.79	28.9	12.9	0	225	359	2.06	2.53	1.91	1.86	2.42	2.03	0.92	0.41	1.34	314	547	826	925
350	2	1	6	5	552M6	87	8100	20435	120	282	333	8	3	1772	2028	1315.75	887	980	604.72	59.2	39	0	885	1141	2.93	4716	6030	4229.86	1413	1530	724.8	81.2	66.7	0	3303	4617	6.51	3.73	4.05	3.74	10.24	41.93	2.18	0.46	1.9	4188	5758	1772	2028
351	2	1	6	6	13H5	88	8485	20415	160	286	366	28	3	1415	1660	1169.39	787	915	653.85	48.6	26.9	0	628	873	2.16	4012	4636	3186.57	1255	1374	690.12	74.1	66.4	0	2757	3381	5.81	4.39	3.87	4	4.79	4.1	1.86	0.47	2.13	3385	4254	1415	1660
352	2	1	6	7	RP11-157E11	95	8835	20435	110	286	366	18	3	1361	1446	835.23	827	891	594.28	46.5	20.6	0	534	619	2.29	2667	3042	1635.68	1422	1510	787.74	63.6	46.5	0	1245	1620	3.39	2.33	2.62	2.66	3.65	6.2	1.65	0.71	1.22	1779	2239	1361	1446
353	2	1	6	8	488P11	96	9230	20430	200	287	362	8	1	1021	1162	785.97	882	984	653.57	26.5	9.4	0	139	280	1.56	1813	2154	1318.58	1624	1761	811.53	31	16	0	189	530	2.23	1.36	1.89	1.43	2.06	1.87	1.02	0.37	0.44	328	810	1021	1162
354	2	1	6	9	138N13	97	9595	20445	140	286	366	14	3	917	1094	807.28	899	983	658.69	23.4	9.1	0	18	195	1.39	1613	1775	961.08	1566	1617	735.73	24.5	10.1	0	47	209	2.19	2.61	1.07	1.33	2.09	2.73	0.85	0.51	1.38	65	404	917	1094
355	2	1	6	10	349J19	98	9985	20435	160	286	367	0	3	1571	1912	1362.01	860	977	637.57	52.1	34.3	0	711	1052	2.46	4860	5681	4009.08	1661	1760	805.93	71	60.8	0	3199	4020	6.03	4.5	3.82	4.14	4.96	9.27	2.22	0.57	2.17	3910	5072	1571	1912
356	2	1	6	11	132L12	99	10345	20455	200	286	366	26	3	2480	2777	1650.88	871	996	605.69	76.2	62.6	0	1609	1906	4.09	8889	8711	4375.09	1581	1677	788.17	89.5	85	0	7308	7130	11.28	4.54	3.74	4.21	5.46	8.15	2.1	0.63	2.18	8917	9036	2480	2777
357	2	1	6	12	159J2	100	10755	20415	160	286	366	23	3	1349	1524	1037.62	877	1040	663.23	40.9	18.2	0	472	647	2.03	2838	3495	2238.18	1840	1868	881.22	53.1	36	0	998	1655	3.22	2.11	2.56	2.18	3.2	3.66	1.42	0.43	1.08	1470	2302	1349	1524
358	2	1	6	13	122K21	104	11110	20430	200	287	362	5	1	876	985	701.49	949	1041	649.62	17.8	5.6	0	-72	36	1.35	2015	2053	836.26	1798	1886	899.95	21.6	4.5	0	217	255	2.24	-2.97	7.08	2.08	8.88	36.2	0.85	0.51	0	144	291	876	985
359	2	1	6	14	RP11-332E3	105	11470	20455	190	282	333	34	3	2572	2808	1712.34	963	1077	714.75	72	55.7	0	1609	1845	3.6	8819	8639	5142.05	1682	1775	837.04	83	77.7	0	7137	6957	10.54	4.44	3.77	4.2	5.2	13.81	2.22	0.55	2.15	8746	8802	2572	2808
360	2	1	6	15	10M21	106	11855	20455	230	286	366	30	3	1359	1506	920.37	888	974	662.67	41.3	17.8	0	471	618	2.05	5880	6209	3082.14	1591	1648	784.31	88.1	80.4	0	4289	4618	7.5	9.11	7.47	8.18	17.08	52.47	2.3	0.47	3.19	4760	5236	1359	1506
361	2	1	7	1		Not Mine	6615	20785	160	286	366	39	3	1235	1349	854.92	707	795	577.69	48.3	25.2	0	528	642	2.14	3131	3630	2401.08	1313	1469	831.71	60.5	51.4	0	1818	2317	3.76	3.44	3.61	3.38	4.19	5.11	2.14	0.58	1.78	2346	2959	1235	1349
362	2	1	7	2		Not Mine	6985	20805	170	286	366	18	3	1617	1832	1241.01	779	895	619.62	59.4	36.7	0	838	1053	2.61	4857	5152	3040.49	1211	1286	727.22	82.9	75.9	0	3646	3941	6.68	4.35	3.74	3.73	4.98	6.14	2.01	0.67	2.12	4484	4994	1617	1832
363	2	1	7	3		Not Mine	7355	20815	260	286	366	7	3	2495	2661	1563.54	673	779	572.34	83.6	66.8	0	1822	1988	4.36	8791	10536	6938.55	1206	1330	755.94	95.8	92.3	0	7585	9330	11.63	4.16	4.69	4.24	5.8	7.28	3.51	0.63	2.06	9407	11318	2495	2661
364	2	1	7	4		Not Mine	7700	20790	200	287	362	33	1	870	1046	984.41	750	850	587.57	25.4	9.1	0	120	296	1.48	1509	1847	1970.21	1366	1432	775.52	24	9.1	0	143	481	1.95	1.19	1.63	1.2	2.52	4.32	0.5	0.06	0.25	263	777	870	1046
365	2	1	7	5		Not Mine	8100	20785	190	282	333	25	3	1722	1864	1029.08	808	874	571.13	65.6	40.1	0	914	1056	3.02	2822	3066	1322.52	1369	1415	729.3	70.2	49.3	0	1453	1697	3.87	1.59	1.61	1.6	2.08	3.35	1.09	0.72	0.67	2367	2753	1722	1864
366	2	1	7	6		Not Mine	8435	20840	240	282	397	52	3	7088	7760	5125.79	774	880	599.39	90.4	84.4	0	6314	6986	11.83	13438	14341	9807.46	1291	1388	745.46	84.8	81.9	0	12147	13050	18.03	1.92	1.87	1.88	2.13	1.31	1.33	0.48	0.94	18461	20036	7088	7760
367	2	1	7	7		Not Mine	8845	20815	220	286	366	11	3	1646	1875	1179.4	816	895	614.6	58.7	38.1	0	830	1059	2.68	4742	4649	2518.2	1439	1489	728.29	76.6	68.2	0	3303	3210	6.51	3.98	3.03	3.36	4.35	8.1	1.65	0.6	1.99	4133	4269	1646	1875
368	2	1	7	8		Not Mine	9245	20785	200	286	366	25	3	2026	2169	1114.81	852	920	622.06	68.9	47.2	0	1174	1317	3.26	5516	5608	2855.4	1516	1585	732.11	83.9	76.9	0	4000	4092	7.53	3.41	3.11	3.33	12.04	114.32	2.12	0.68	1.77	5174	5409	2026	2169
369	2	1	7	9		Not Mine	9605	20805	210	286	366	3	3	2218	2436	1263.38	726	837	606.6	84.3	59.1	0	1492	1710	3.66	5903	5991	2693.38	1431	1492	691.15	91.6	85	0	4472	4560	8.54	3	2.67	2.94	3.52	4.13	1.64	0.59	1.58	5964	6270	2218	2436
370	2	1	7	10		Not Mine	9985	20805	180	286	366	2	3	1905	2062	1073.16	873	993	675	63.3	40.9	0	1032	1189	2.82	5506	5816	2447.51	1503	1593	786.15	94.4	88.5	0	4003	4313	7	3.88	3.63	3.64	7.82	21.27	1.75	0.59	1.96	5035	5502	1905	2062
371	2	1	7	11		Not Mine	10365	20805	190	286	366	4	3	1947	2112	1310.88	917	1014	611.53	66.1	40.9	0	1030	1195	3.18	4899	5054	2537.49	1537	1704	843.67	83.2	75.5	0	3362	3517	5.81	3.26	2.94	3.28	5.39	13.15	1.39	0.51	1.71	4392	4712	1947	2112
372	2	1	7	12		Not Mine	10745	20805	210	286	366	7	3	4922	5081	3534.03	823	956	661.91	80.1	71.7	0	4099	4258	7.44	9896	9324	4964.94	1664	1728	770.85	86.4	80.8	0	8232	7660	12.84	2.01	1.8	1.99	2.74	3.57	1.12	0.63	1.01	12331	11918	4922	5081
373	2	1	7	13		Not Mine	11115	20805	200	286	366	6	3	3896	4062	2278.08	832	956	628.53	85.3	78.3	0	3064	3230	6.2	8972	8850	3909.62	1892	1961	850.17	90.6	87.1	0	7080	6958	10.55	2.31	2.15	2.28	3.5	8.49	1.39	0.66	1.21	10144	10188	3896	4062
374	2	1	7	14		Not Mine	11475	20815	290	286	366	25	3	2653	2877	1754.8	902	1028	734.35	79	56.6	0	1751	1975	3.61	6554	7389	3809.6	1802	1830	859.8	95.5	87.8	0	4752	5587	7.62	2.71	2.83	2.78	7.66	61.13	1.42	0.43	1.44	6503	7562	2653	2877
375	2	1	7	15		Not Mine	11835	20835	220	286	366	52	3	3152	3334	1804.31	927	1075	696.87	86	70.6	0	2225	2407	4.52	9703	9519	4007.5	1359	1435	741.28	94.8	92.7	0	8344	8160	13.09	3.75	3.39	3.67	4.66	6.66	1.67	0.56	1.91	10569	10567	3152	3334
376	2	1	8	1		Not Mine	6595	21165	160	286	366	20	3	1161	1391	1044.47	748	837	611.09	44.4	24.5	0	413	643	1.9	2802	3355	2200.13	1423	1521	744.98	60.5	49.7	0	1379	1932	3.76	3.34	3	3.26	5.31	11.12	1.41	0.45	1.74	1792	2575	1161	1391
377	2	1	8	2		Not Mine	6985	21155	170	286	366	32	3	1368	1514	1010.51	588	686	523.14	59.1	41.3	0	780	926	2.61	4948	4767	2341.81	1431	1464	761.19	80.8	72.4	0	3517	3336	6.5	4.51	3.6	3.88	6.73	12.9	1.79	0.6	2.17	4297	4262	1368	1514
378	2	1	8	3		Not Mine	7335	21165	240	286	366	22	3	2430	2674	1501.67	666	786	580.38	82.5	68.9	0	1764	2008	4.19	7643	9989	7000.11	1297	1390	693.82	96.5	92.3	0	6346	8692	11.02	3.6	4.33	3.86	5.43	5.11	3.54	0.58	1.85	8110	10700	2430	2674
379	2	1	8	4		Not Mine	7690	21160	200	287	362	40	1	697	900	882.89	813	886	587.08	17.8	5.9	0	-115	87	1.19	1286	1883	2995.54	1319	1429	720.15	21.6	13.6	0	-32	564	1.79	0.28	6.48	1.59	14.24	75.47	1.3	0.15	-1.81	-149	651	697	900
380	2	1	8	5		Not Mine	8080	21170	200	288	362	23	1	1651	1721	970.87	737	872	671.71	57.3	33.3	0	914	984	2.46	3042	3088	1318.4	1506	1603	796.93	72.9	47.9	0	1536	1582	3.82	1.68	1.61	1.7	2.57	7.73	1.03	0.57	0.75	2450	2566	1651	1721
381	2	1	8	6		Not Mine	8455	21205	220	286	367	36	3	5661	6079	4400.56	775	849	613.26	83.9	79.4	0	4886	5304	9.23	10743	11367	8158.65	1450	1516	738.91	81.8	78	0	9293	9917	14.54	1.9	1.87	1.89	2.29	5.23	1.37	0.55	0.93	14179	15221	5661	6079
382	2	1	8	7		Not Mine	8835	21185	170	286	366	23	3	1514	1694	1171.05	690	807	588.11	58.7	36.4	0	824	1004	2.57	4404	4861	2813.05	1256	1413	670.02	80.1	71.7	0	3148	3605	6.57	3.82	3.59	3.79	4.18	2.42	1.97	0.67	1.93	3972	4609	1514	1694
383	2	1	8	8		Not Mine	9235	21165	180	286	366	10	3	1778	1938	1059.97	849	959	650.53	62.6	40.9	0	929	1089	2.73	4600	4684	2035.7	1578	1662	760.1	88.5	76.9	0	3022	3106	6.05	3.25	2.85	2.83	4.66	14.94	1.32	0.47	1.7	3951	4195	1778	1938
384	2	1	8	9		Not Mine	9585	21165	290	286	366	26	3	2209	2358	1147.92	824	984	639.49	76.6	55.2	0	1385	1534	3.45	5163	5493	2858.91	1636	1744	787.89	86.7	77.3	0	3527	3857	6.55	2.55	2.51	2.54	4.52	11.12	1.85	0.55	1.35	4912	5391	2209	2358
385	2	1	8	10		Not Mine	9985	21165	250	286	366	6	3	1551	1870	1252.51	922	1021	682.52	48.3	29.4	0	629	948	2.27	5285	5518	2498.1	1896	1960	855.08	83.6	74.5	0	3389	3622	6.18	5.39	3.82	4.6	6.12	8.26	1.45	0.53	2.43	4018	4570	1551	1870
386	2	1	8	11		Not Mine	10340	21205	210	282	333	42	3	1860	2007	1122.42	995	1062	659.92	58.5	34	0	865	1012	2.82	4502	4689	2291	1648	1820	913.84	80.5	68.4	0	2854	3041	4.93	3.3	3	3.25	3.89	3.8	1.59	0.61	1.72	3719	4053	1860	2007
387	2	1	8	12		Not Mine	10710	21205	230	282	333	48	3	4785	5025	2565	793	908	646.94	94.3	89.4	0	3992	4232	7.4	8713	9067	4123.64	1591	1749	827.47	96.5	92.6	0	7122	7476	10.53	1.78	1.77	1.77	2.39	7.36	1.24	0.6	0.84	11114	11708	4785	5025
388	2	1	8	13		Not Mine	11115	21185	170	286	366	18	3	2826	3182	1897.21	825	920	620.3	83.2	68.9	0	2001	2357	4.56	6997	7419	4002.25	1722	1839	848.07	86.7	82.2	0	5275	5697	8.25	2.64	2.42	2.52	5.33	36.69	1.69	0.64	1.4	7276	8054	2826	3182
389	2	1	8	14		Not Mine	11470	21205	230	282	333	47	3	1959	2200	1305.6	896	994	647.66	63.5	45	0	1063	1304	3.02	4418	4630	2300.9	1678	1702	747.52	81.2	72.3	0	2740	2952	5.91	2.58	2.26	2.43	3.49	5.42	1.13	0.41	1.37	3803	4256	1959	2200
390	2	1	8	15		Not Mine	11845	21205	210	286	366	49	3	2332	2375	1139.3	874	1002	656.11	76.6	53.5	0	1458	1501	3.55	7278	7179	2533.44	1367	1456	691.57	97.9	95.1	0	5911	5812	10.52	4.05	3.87	3.95	12.59	102.26	1.78	0.64	2.02	7369	7313	2332	2375
391	2	1	9	1		Not Mine	6585	21545	190	286	366	14	3	1004	1202	916.72	660	732	563.86	38.8	22.4	0	344	542	1.78	2958	3637	2603.53	1258	1372	750.99	63.3	53.5	0	1700	2379	3.94	4.94	4.39	4.27	6.09	12.49	2.51	0.78	2.31	2044	2921	1004	1202
392	2	1	9	2		Not Mine	6945	21555	220	286	368	28	3	1260	1378	894.09	640	748	549.19	52.4	30.8	0	620	738	2.29	4441	4474	2595.25	1332	1379	707.4	75.2	67.1	0	3109	3142	6.28	5.01	4.26	4.21	4.95	6.69	2.2	0.57	2.33	3729	3880	1260	1378
393	2	1	9	3		Not Mine	7335	21565	210	286	366	20	3	1738	1963	1349.9	673	749	545.39	65	49.3	0	1065	1290	3.19	6251	7188	5048.46	1217	1336	746.85	85.3	75.9	0	5034	5971	8.37	4.73	4.63	4.59	8.78	31.6	2.85	0.58	2.24	6099	7261	1738	1963
394	2	1	9	4		Not Mine	7690	21540	200	287	362	38	1	750	880	791.08	634	740	582.88	26.1	9.4	0	116	246	1.29	1381	1749	1424.01	1488	1541	731.68	24.7	12.2	0	-106	261	1.89	-0.92	1.06	1.08	1.82	2.23	1.12	0.39	0	9	507	750	880
395	2	1	9	5		Not Mine	8065	21540	220	282	398	39	3	1582	1670	1001.8	696	827	612.74	58.9	33.3	0	886	974	2.58	2337	2669	1308.59	1391	1475	737.79	57.4	35.5	0	946	1278	3.17	1.07	1.31	1.19	1.68	2.12	0.96	0.54	0.09	1832	2252	1582	1670
396	2	1	9	6		Not Mine	8445	21575	220	286	366	46	3	4778	4890	3312.03	891	970	625.54	78	72.7	0	3887	3999	7.64	10027	10213	6957.04	1445	1477	692.56	79.4	76.6	0	8582	8768	14.48	2.21	2.19	2.2	2.75	2.91	1.65	0.62	1.14	12469	12767	4778	4890
397	2	1	9	7		Not Mine	8840	21565	210	282	333	27	3	1546	1697	1022.77	734	829	602.61	57.8	35.1	0	812	963	2.57	4645	4926	2796.09	1447	1501	688.59	79.8	69.1	0	3198	3479	6.75	3.94	3.61	4	5	6.35	1.77	0.42	1.98	4010	4442	1546	1697
398	2	1	9	8		Not Mine	9215	21545	160	287	366	20	3	1647	1877	1049.23	968	1046	681.49	49.8	27.9	0	679	909	2.42	4405	4776	2350.99	1586	1705	800.42	85.4	73.2	0	2819	3190	5.5	4.15	3.51	3.89	5.69	12.47	1.81	0.65	2.05	3498	4099	1647	1877
399	2	1	9	9		Not Mine	9625	21535	220	287	366	14	3	1648	1970	1336.59	943	1032	640.93	53.7	34.1	0	705	1027	2.57	4382	4668	2170.01	1545	1610	769.83	84.7	72.1	0	2837	3123	5.69	4.02	3.04	3.68	5.5	6.39	1.23	0.58	2.01	3542	4150	1648	1970
400	2	1	9	10		Not Mine	9985	21555	220	286	366	16	3	1496	1560	921.17	862	984	625.16	50.3	24.1	0	634	698	2.39	4704	4724	2250.32	1693	1763	782.51	79	71.7	0	3011	3031	6.01	4.75	4.34	4.27	9.17	49.55	1.89	0.6	2.25	3645	3729	1496	1560
401	2	1	9	11		Not Mine	10325	21585	220	286	366	62	3	1571	1742	1076.48	873	1000	695.48	50.3	24.5	0	698	869	2.26	3361	3677	1817.33	1607	1707	818.75	71.3	57	0	1754	2070	4.11	2.51	2.38	2.66	2.92	1.88	1.24	0.54	1.33	2452	2939	1571	1742
402	2	1	9	12		Not Mine	10700	21595	210	282	333	73	3	3472	3587	2403.01	850	975	628.56	74.1	67	0	2622	2737	5.52	6909	6799	4037.23	1396	1570	801.14	78.7	74.5	0	5513	5403	8.62	2.1	1.97	2.13	3.97	18.11	1.26	0.56	1.07	8135	8140	3472	3587
403	2	1	9	13		Not Mine	11065	21605	220	286	366	89	3	2594	2741	1546.82	837	953	663.62	75.2	59.4	0	1757	1904	3.91	5497	5441	2793.73	1422	1543	771.64	81.8	77.3	0	4075	4019	7.12	2.32	2.11	2.39	2.55	2.1	1.4	0.6	1.21	5832	5923	2594	2741
404	2	1	9	14		Not Mine	11445	21595	220	286	366	81	3	1740	1901	1189.49	843	962	657.38	58	34.6	0	897	1058	2.65	3528	3918	2259.86	1449	1566	744.28	75.2	62.6	0	2079	2469	4.74	2.32	2.33	2.34	2.96	3.11	1.33	0.49	1.21	2976	3527	1740	1901
405	2	1	9	15		Not Mine	11850	21575	210	282	333	49	3	1735	1864	1168.69	831	920	614.85	56.7	40.4	0	904	1033	2.82	5459	5591	2732.84	1402	1490	675.79	83.7	80.5	0	4057	4189	8.08	4.49	4.06	4.36	10.04	40.13	1.82	0.61	2.17	4961	5222	1735	1864
406	2	2	1	1	463I5	53	12245	18605	170	286	366	16	3	1502	1986	1593.71	1007	1063	626.13	47.2	28	0	495	979	2.4	3674	5208	4562.1	1647	1744	785.41	64.7	55.6	0	2027	3561	4.68	4.09	3.64	3.98	5.98	7.51	1.56	0.3	2.03	2522	4540	1502	1986
407	2	2	1	2	215G1	54	12595	18615	240	286	366	36	3	4930	4987	2052.62	1062	1144	720.84	93.4	89.5	0	3868	3925	6.84	13506	12513	5225.82	1657	1789	773.27	91.6	89.5	0	11849	10856	17.47	3.06	2.77	2.87	3.11	2.23	2.02	0.63	1.62	15717	14781	4930	4987
408	2	2	1	3	206H15	55	12955	18655	190	286	366	65	3	1527	1686	1082.79	1029	1185	736.97	37.8	15.4	0	498	657	2.07	2706	3498	2620.98	1706	1758	771.96	55.6	39.9	0	1000	1792	3.51	2.01	2.73	2.28	3.45	8.72	1.55	0.41	1.01	1498	2449	1527	1686
409	2	2	1	4	331L19	7	13405	18585	190	286	366	35	3	1574	1834	1272.33	942	1058	665.87	48.6	30.4	0	632	892	2.36	3051	3459	1691	1527	1580	752.59	75.9	51.4	0	1524	1932	4.05	2.41	2.17	2.21	2.92	3.77	1.04	0.61	1.27	2156	2824	1574	1834
410	2	2	1	5	211D10	8	13765	18575	200	286	366	37	3	1414	1543	909.02	882	950	549.19	49.3	29.4	0	532	661	2.57	2597	2716	1201.44	1322	1402	686.12	69.6	47.9	0	1275	1394	3.79	2.4	2.11	2.38	3.08	4.47	1.01	0.58	1.26	1807	2055	1414	1543
411	2	2	1	6	129M14	9	14160	18550	200	287	362	64	1	1427	1653	1150.4	982	1090	647.22	41.5	22.6	0	445	671	2.2	2362	2617	1466.31	1603	1756	845.09	45.6	28.6	0	759	1014	2.79	1.71	1.51	1.51	1.67	0.85	0.97	0.58	0.77	1204	1685	1427	1653
412	2	2	1	7	1L24	10	14525	18575	160	286	366	35	3	1523	1692	996.23	957	1107	706.85	40.9	20.3	0	566	735	2.15	2503	2759	1379.34	1626	1696	822.87	51.7	33.9	0	877	1133	3.04	1.55	1.54	1.66	1.7	0.71	1.05	0.57	0.63	1443	1868	1523	1692
413	2	2	1	8	BAC11	11	14910	18570	200	287	362	41	1	1136	1227	809.97	917	1029	669.72	29.3	9.4	0	219	310	1.7	1961	2109	1149.95	1470	1563	708.3	41.1	19.2	0	491	639	2.77	2.24	2.06	1.77	2.17	2.03	0.91	0.41	1.16	710	949	1136	1227
414	2	2	1	9	229I7	12	15275	18575	160	286	366	31	3	2064	2369	1417.85	989	1122	701.24	62.6	43	0	1075	1380	2.94	5422	5388	2867.58	1390	1486	758.05	80.8	74.5	0	4032	3998	7.15	3.75	2.9	3.08	5.14	11.16	1.68	0.69	1.91	5107	5378	2064	2369
415	2	2	1	10	495K23	23	15655	18575	110	286	366	30	3	1081	1322	878.49	935	1052	693.73	30.4	12.6	0	146	387	1.56	2120	2376	1342.34	1324	1417	721.8	51	32.2	0	796	1052	2.94	5.45	2.72	2.71	3.71	4.66	1.14	0.55	2.45	942	1439	1081	1322
416	2	2	1	11	24H17	25	16035	18575	200	286	366	30	3	2198	2491	1449.4	1070	1175	739.47	63.6	42.7	0	1128	1421	2.97	7000	6637	4107.94	1488	1601	858.21	76.9	69.9	0	5512	5149	8.16	4.89	3.62	4.12	6.21	16.72	2.3	0.66	2.29	6640	6570	2198	2491
417	2	2	1	12	138D23	27	16430	18595	210	282	333	29	3	2765	3343	2394.14	1011	1136	658.35	71.3	56.7	0	1754	2332	4.2	6156	11784	11299.2	1259	1324	774.36	85.5	77.3	0	4897	10525	7.95	2.79	4.51	3.46	4.8	4.61	3.33	0.5	1.48	6651	12857	2765	3343
418	2	2	1	13	346A3	29	16795	18595	170	286	366	17	3	2530	2728	1569.04	874	1038	705.54	75.5	55.6	0	1656	1854	3.59	6395	6666	3961.98	1307	1387	703.07	86.4	78	0	5088	5359	9.1	3.07	2.89	2.86	3.21	2.63	2.02	0.64	1.62	6744	7213	2530	2728
419	2	2	1	14		h2o	17180	18590	200	287	362	26	1	829	959	665.84	925	1016	660.51	16	5.2	0	-95	34	1.26	1512	1547	732.89	1477	1555	751.25	18.5	3.1	0	35	70	2.01	-0.36	2.06	1.31	4.14	16.97	0.99	0.81	0	-61	104	829	959
420	2	2	1	15		h2o	17560	18600	200	287	362	27	1	921	1030	674.28	888	940	573.04	24.7	7.3	0	33	142	1.61	1520	1557	807.41	1372	1417	700.94	25.4	9.4	0	148	185	2.17	4.48	1.3	1.5	2.84	3.97	0.84	0.49	2.17	181	327	921	1030
421	2	2	2	1	463I5	53	12215	19005	180	286	367	44	3	1433	1761	1366.45	961	1091	709.63	42	23.1	0	472	800	2.02	3319	4878	3872.93	1583	1626	749.58	68.2	53.1	0	1736	3295	4.43	3.68	4.12	3.91	5.21	4.12	1.56	0.3	1.88	2208	4095	1433	1761
422	2	2	2	2	215G1	54	12605	19015	220	286	366	40	3	4559	4675	2253.56	1013	1122	670.06	88.8	83.2	0	3546	3662	6.8	12335	11054	4641.99	1588	1727	828.46	91.3	89.2	0	10747	9466	14.89	3.03	2.58	2.77	3.67	12.55	1.47	0.51	1.6	14293	13128	4559	4675
423	2	2	2	3	206H15	55	12965	19025	150	286	366	60	3	1107	1290	860.49	986	1052	676.82	28	9.8	0	121	304	1.64	2778	3188	1880.53	1635	1756	830.42	55.6	36.7	0	1143	1553	3.35	9.45	5.11	4.66	9.37	29.47	1.38	0.4	3.24	1264	1857	1107	1290
424	2	2	2	4	331L19	7	13390	18945	190	282	334	37	3	1621	1888	1385.91	947	1071	670.71	50.4	26.6	0	674	941	2.42	3657	4067	1990.45	1494	1553	747.27	83	66	0	2163	2573	4.89	3.21	2.73	3.04	3.48	4.17	0.87	0.37	1.68	2837	3514	1621	1888
425	2	2	2	5	211D10	8	13765	18945	200	286	366	35	3	1421	1546	886.02	1015	1111	684.6	39.5	16.1	0	406	531	2.08	2315	2483	1157.98	1419	1558	764.97	53.8	29.4	0	896	1064	3.03	2.21	2	1.88	3.54	8.69	0.97	0.55	1.14	1302	1595	1421	1546
426	2	2	2	6	129M14	9	14150	18920	200	287	362	59	1	1416	1620	1108.67	992	1131	696.55	36.2	18.1	0	424	628	2.03	2393	2686	1357.05	1479	1575	803.69	54.4	33.8	0	914	1207	2.98	2.16	1.92	2.09	3.47	13.59	0.84	0.47	1.11	1338	1835	1416	1620
427	2	2	2	7	1L24	10	14540	18930	200	287	382	52	1	1465	1641	1002.4	1381	6198	16302.3	0	0	0	84	260	0.09	2464	2686	1216.59	1796	7755	17904.8	0	0	0	668	890	0.14	7.95	3.42	2.52	4.64	11.89	0.83	0.46	2.99	752	1150	1465	1641
428	2	2	2	8	BAC11	11	14920	18970	200	287	362	25	1	1116	1275	869.38	1022	1163	817.18	21.6	6.6	0	94	253	1.37	2004	2157	1152.63	1678	1860	1096.01	24.7	7.7	0	326	479	1.83	3.47	1.89	1.87	2.5	3.34	0.97	0.54	1.79	420	732	1116	1275
429	2	2	2	9	229I7	12	15285	18965	190	287	366	15	3	2019	2122	1199.42	903	1040	674.03	64.5	39.7	0	1116	1219	3	5106	5392	2356.78	1453	1543	787.82	92.3	82.2	0	3653	3939	6.48	3.27	3.23	3.32	5.67	14.46	1.46	0.55	1.71	4769	5158	2019	2122
430	2	2	2	10	495K23	23	15655	18935	160	287	366	37	3	1223	1397	915.85	817	943	638.98	41.1	20.2	0	406	580	1.91	2190	2373	1190.58	1363	1465	826.12	50.2	27.5	0	827	1010	2.65	2.04	1.74	1.69	2.32	3.58	0.83	0.41	1.03	1233	1590	1223	1397
431	2	2	2	11	24H17	25	16035	18955	190	286	366	18	3	2335	2474	1507.78	913	980	650.79	67.5	52.1	0	1422	1561	3.59	6999	7090	4327.2	1315	1382	696.02	82.2	76.9	0	5684	5775	10.06	4	3.7	3.85	6.56	17.15	2.3	0.64	2	7106	7336	2335	2474
432	2	2	2	12	138D23	27	16425	18985	170	286	366	26	3	2490	3142	2416.69	867	1011	675.75	71.3	54.9	0	1623	2275	3.68	6273	11372	11219.9	1306	1394	765.82	88.5	78.7	0	4967	10066	8.19	3.06	4.42	3.23	5.44	6.65	2.77	0.36	1.61	6590	12341	2490	3142
433	2	2	2	13	346A3	29	16795	18965	180	286	366	15	3	2079	2475	1556.82	806	904	618.16	71.7	51.4	0	1273	1669	3.36	5912	6673	4397.73	1302	1344	699.98	85	76.9	0	4610	5371	8.45	3.62	3.22	3.28	3.97	3.84	2.09	0.55	1.86	5883	7040	2079	2475
434	2	2	2	14		h2o	17180	18970	200	287	362	23	1	907	983	692.98	909	976	603.32	20.6	9.1	0	-1	74	1.5	1294	1404	704.54	1264	1328	630.4	24.4	7.3	0	30	140	2.05	-15	1.89	1.31	4.04	6.3	0.75	0.55	0	28	214	907	983
435	2	2	2	15		h2o	17550	18970	200	287	362	16	1	893	1005	631.44	824	958	605.68	20.9	7.7	0	69	181	1.47	1342	1394	717.83	1318	1381	658.02	18.1	7.3	0	24	76	2.04	0.35	0.42	0.91	1.15	0.84	0.9	0.62	-1.52	93	257	893	1005
436	2	2	3	1	463I5	53	12215	19385	150	286	366	51	3	1631	2046	1481.95	806	899	616.73	55.6	41.3	0	825	1240	2.64	3133	4563	3510.87	1406	1484	680.1	68.2	55.2	0	1727	3157	4.61	2.09	2.55	2.24	2.77	1.99	1.64	0.48	1.07	2552	4397	1631	2046
437	2	2	3	2	215G1	54	12615	19365	210	286	366	22	3	4803	4811	2064.23	983	1060	659.78	93.7	90.6	0	3820	3828	7.28	9042	11913	4257.65	1562	1648	760.51	98.3	97.2	0	7480	10351	11.89	1.96	2.7	2.67	4.01	7.85	1.52	0.54	0.97	11300	14179	4803	4811
438	2	2	3	3	206H15	55	12960	19395	180	282	334	66	3	1272	1513	1128.96	899	986	633.58	37.6	17.7	0	373	614	2.01	2474	3347	2640.7	1405	1419	686.06	58.9	46.1	0	1069	1942	3.61	2.87	3.16	2.91	6.91	29.65	1.44	0.38	1.52	1442	2556	1272	1513
439	2	2	3	4	331L19	7	13375	19325	190	286	366	28	3	1738	2296	1656.64	918	1062	627.44	61.5	40.2	0	820	1378	2.77	4109	4405	2170.21	1222	1318	726.22	87.8	79.4	0	2887	3183	5.66	3.52	2.31	2.75	11.79	69.92	0.64	0.24	1.82	3707	4561	1738	2296
440	2	2	3	5	211D10	8	13755	19315	130	286	366	34	3	1347	1481	884.71	903	1016	655.79	40.2	19.9	0	444	578	2.05	2572	2739	1397.7	1239	1345	726.76	67.8	45.8	0	1333	1500	3.54	3	2.6	2.87	6.06	21.35	1.22	0.6	1.59	1777	2078	1347	1481
441	2	2	3	6	129M14	9	14170	19305	170	282	333	50	3	1520	1691	1014.12	938	1011	602.3	52.1	28.4	0	582	753	2.52	2493	2793	1445.63	1449	1580	797.74	59.2	37.9	0	1044	1344	3.13	1.79	1.78	1.75	2.43	4.97	1.15	0.65	0.84	1626	2097	1520	1691
442	2	2	3	7	1L24	10	14540	19300	200	287	362	49	1	1402	1574	1048.38	999	1116	696.6	38.3	16.4	0	403	575	2.01	2958	3232	1530.26	1465	1583	812.74	70.7	47.7	0	1493	1767	3.64	3.7	3.07	3.03	4.44	12.93	1.12	0.59	1.89	1896	2342	1402	1574
443	2	2	3	8	BAC11	11	14910	19330	200	287	362	19	1	1246	1413	887.22	1024	1112	698.77	27.9	12.5	0	222	389	1.78	2013	2193	1194.39	1712	1738	828.55	29.6	13.9	0	301	481	2.43	1.36	1.24	1.2	1.51	1.03	0.87	0.42	0.44	523	870	1246	1413
444	2	2	3	9	229I7	12	15275	19325	200	286	366	17	3	1814	1945	1040.93	954	1051	658.67	57.7	36.4	0	860	991	2.75	5128	5158	2593.52	1543	1602	729.66	82.9	73.1	0	3585	3615	7.03	4.17	3.65	3.65	4.83	5.84	1.97	0.63	2.06	4445	4606	1814	1945
445	2	2	3	10	495K23	23	15655	19325	120	286	366	15	3	1369	1465	912.89	974	1076	653.6	37.4	17.8	0	395	491	2.09	2359	2600	1237.11	1445	1538	791.06	54.5	34.3	0	914	1155	2.98	2.31	2.35	2.24	2.56	2.57	1.02	0.57	1.21	1309	1646	1369	1465
446	2	2	3	11	24H17	25	16025	19325	160	286	366	14	3	1780	2420	1386.22	982	1054	653.88	69.2	45.8	0	798	1438	2.72	6912	6738	3930.75	1358	1445	706.32	82.9	76.9	0	5554	5380	9.79	6.96	3.74	3.8	4.49	4.88	1.98	0.49	2.8	6352	6818	1780	2420
447	2	2	3	12	138D23	27	16415	19345	150	286	366	13	3	1945	3097	2612.11	981	1018	605.93	61.5	44.1	0	964	2116	3.21	5596	11921	12112.8	1230	1324	712.95	82.9	75.2	0	4366	10691	7.85	4.53	5.05	4.65	7.12	10.75	2.74	0.35	2.18	5330	12807	1945	3097
448	2	2	3	13	346A3	29	16800	19325	210	282	333	21	3	2171	2574	1816.44	803	901	592.7	71.3	54.3	0	1368	1771	3.66	4598	6088	4381.12	1231	1304	690.6	85.5	74.1	0	3367	4857	6.66	2.46	2.74	2.64	3.32	3	1.52	0.4	1.3	4735	6628	2171	2574
449	2	2	3	14		h2o	17170	19330	200	287	362	12	1	934	999	612.45	891	1019	674.11	17.8	3.8	0	43	108	1.39	1305	1443	726.6	1265	1331	663.37	26.8	8.4	0	40	178	1.97	0.93	1.65	1.49	2.26	2.58	0.83	0.49	-0.1	83	286	934	999
450	2	2	3	15		h2o	17550	19340	200	287	362	16	1	891	987	641.24	891	1056	705.95	17.4	3.5	0	0	96	1.26	1249	1356	708.42	1313	1428	730.17	17.1	3.5	0	-63	43	1.71	1	0.45	0.92	1.16	0.98	0.85	0.59	0	-64	139	891	987
451	2	2	4	1	MRV2	112	12235	19715	190	286	366	25	3	1247	1441	1014.68	940	1009	640.74	37.4	19.9	0	307	501	1.95	6540	11910	11392.5	1548	1635	769.36	89.9	85.3	0	4992	10362	8.5	16.26	20.68	16.18	18.87	14.25	8.06	0.51	4.02	5299	10863	1247	1441
452	2	2	4	2	ALFA2-1	116	12610	19730	200	287	362	27	1	1329	1448	897.46	1078	1138	643.02	32.8	13.2	0	251	370	2.07	2463	2683	1246.28	1531	1622	785.69	53.7	34.8	0	932	1152	3.13	3.71	3.11	2.92	4.21	7.05	0.95	0.47	1.89	1183	1522	1329	1448
453	2	2	4	3	BAC B	120	12980	19730	200	287	362	34	1	1011	1113	738.78	880	1028	679.74	23.7	8.4	0	131	233	1.49	1401	1503	857.8	1345	1499	809.76	21.3	7	0	56	158	1.73	0.43	0.68	0.9	1.17	0.92	0.99	0.73	-1.23	187	391	1011	1113
454	2	2	4	4	335H23	62	13385	19695	170	286	366	23	3	1721	1922	1094.62	1022	1113	696.76	50	26.2	0	699	900	2.47	3916	4351	2482.58	756	1399	700.87	89.5	81.1	0	3160	3595	5.59	4.52	3.99	4.51	6.09	9.85	1.39	0.38	2.18	3859	4495	1721	1922
455	2	2	4	5	150L15	63	13765	19715	170	286	366	2	3	2255	2505	1577.85	991	1046	652.28	66.1	49.7	0	1264	1514	3.46	5980	6277	3337.02	1565	1591	739.7	85	79.4	0	4415	4712	8.08	3.49	3.11	3.36	4.43	7.71	1.66	0.62	1.8	5679	6226	2255	2505
456	2	2	4	6	184L18	64	14155	19715	140	286	366	10	3	1982	2307	1465.63	987	1064	690.69	59.8	40.6	0	995	1320	2.87	4912	5500	3257.18	1459	1618	872.08	83.6	71.7	0	3453	4041	5.63	3.47	3.06	3.12	8.23	40.49	1.53	0.48	1.8	4448	5361	1982	2307
457	2	2	4	7	1G3	65	14520	19695	230	282	333	18	3	2726	2832	1463.95	952	1088	711.2	76.2	60.6	0	1774	1880	3.83	5650	5789	2544.5	1564	1544	704.64	91.5	86.9	0	4086	4225	8.02	2.3	2.25	2.27	2.77	2.68	1.35	0.6	1.2	5860	6105	2726	2832
458	2	2	4	8	77P3	66	14905	19705	160	286	366	9	3	1087	1227	756.31	921	1041	681.98	25.5	9.8	0	166	306	1.59	1852	2081	1179.19	1505	1612	841.97	37.4	16.1	0	347	576	2.2	2.09	1.88	1.81	2.35	1.99	0.98	0.39	1.06	513	882	1087	1227
459	2	2	4	9	209P2	67	15290	19700	200	287	362	17	1	805	1006	817.88	1054	1140	735.96	13.9	4.9	0	-248	-47	1.09	1222	1457	886.38	1346	1466	779.61	19.9	7.3	0	-123	111	1.57	0.5	-2.31	1.98	3	4.05	0.82	0.57	-1.01	-373	63	805	1006
460	2	2	4	10	555G22	80	15660	19695	190	282	334	15	3	1722	1983	1303.68	795	879	607.56	63.1	39	0	927	1188	2.83	4081	5175	3731.42	1256	1329	659.62	84.8	74.5	0	2825	3919	6.19	3.05	3.3	3.1	4.48	4.65	2.04	0.51	1.61	3752	5107	1722	1983
461	2	2	4	11	263G23	82	16050	19690	200	287	363	27	1	1466	1716	1028.16	902	988	605.97	48.4	29.3	0	564	814	2.42	3230	3379	1835.77	1232	1338	705.94	74.9	61	0	1998	2147	4.58	3.54	2.64	2.89	3.55	3.75	1.2	0.45	1.82	2562	2961	1466	1716
462	2	2	4	12	30C8	84	16425	19695	160	286	366	21	3	1755	1994	1180.48	913	1011	672.62	57	33.9	0	842	1081	2.61	5220	5368	3357.67	1417	1441	757.41	74.1	65.4	0	3803	3951	6.89	4.52	3.65	3.68	5.38	13.72	1.95	0.47	2.18	4645	5032	1755	1994
463	2	2	4	13	474L7	86	16810	19690	200	287	362	30	1	2370	2852	1943.59	884	1001	666.62	73.5	54.7	0	1486	1968	3.56	6380	7818	5481.77	1318	1421	730.19	88.2	82.6	0	5062	6500	8.74	3.41	3.3	3.42	5.15	11.33	2.01	0.51	1.77	6548	8468	2370	2852
464	2	2	4	14	ALFA2-3	118	17180	19690	200	287	363	23	1	1724	1873	1069.02	902	1031	673.42	56.4	31.4	0	822	971	2.56	3036	3851	2644.2	1281	1347	711.34	72.1	55.1	0	1755	2570	4.27	2.14	2.65	2.34	3.66	6.25	1.8	0.53	1.09	2577	3541	1724	1873
465	2	2	4	15		h2o	17555	19705	190	286	366	18	3	950	1418	3390.63	917	1009	660.31	20.6	8	0	33	501	1.44	1443	2676	6478.9	1300	1374	698.79	35	18.9	0	143	1376	2.06	4.33	2.75	2.48	7.89	23.1	0.98	0.26	2.12	176	1877	950	1418
466	2	2	5	1	MRV2	112	12215	20105	190	286	366	47	3	1025	1300	999.61	994	1101	723.93	28	11.2	0	31	306	1.42	6510	10820	10160	1467	1575	734.9	82.9	73.8	0	5043	9353	8.86	162.68	30.57	20.53	29.34	33.31	8.31	0.67	7.35	5074	9659	1025	1300
467	2	2	5	2	ALFA2-1	116	12600	20100	200	287	362	38	1	1253	1360	810.07	903	1033	661.7	35.9	15	0	350	457	1.89	2729	2954	1391.12	1640	1716	761.18	59.2	40.4	0	1089	1314	3.59	3.11	2.88	2.57	4.08	8.55	1.25	0.53	1.64	1439	1771	1253	1360
468	2	2	5	3	BAC B	120	13020	20080	200	287	362	10	1	1050	1144	702.32	856	967	668.13	26.1	8	0	194	288	1.57	1717	1832	836.98	1474	1589	814.91	25.1	9.8	0	243	358	2.11	1.25	1.24	1.27	1.57	1.25	0.86	0.51	0.32	437	646	1050	1144
469	2	2	5	4	335H23	62	13395	20075	190	286	366	11	3	1854	2125	1341.75	925	1038	696.31	60.5	34.3	0	929	1200	2.66	4359	4959	2788.89	1588	1659	761.86	83.6	73.4	0	2771	3371	5.72	2.98	2.81	2.9	3.46	2.47	1.72	0.69	1.58	3700	4571	1854	2125
470	2	2	5	5	150L15	63	13780	20065	210	282	333	22	3	2170	2488	1615.98	895	1008	650.04	71.6	49.3	0	1275	1593	3.34	6293	6158	3206.78	1489	1629	784.74	86.2	79.4	0	4804	4669	8.02	3.77	2.93	3.66	4.23	5.56	1.29	0.42	1.91	6079	6262	2170	2488
471	2	2	5	6	184L18	64	14165	20095	220	286	366	23	3	2100	2546	1756.18	1043	1130	686.46	62.2	41.6	0	1057	1503	3.06	5470	5924	3824.16	1456	1539	765.21	81.1	75.2	0	4014	4468	7.15	3.8	2.97	3.03	6.47	16.05	1.48	0.46	1.93	5071	5971	2100	2546
472	2	2	5	7	1G3	65	14535	20065	170	286	366	20	3	2539	2766	1578.52	962	1106	732.92	74.5	55.2	0	1577	1804	3.46	5960	5878	2580.79	1625	1786	878.06	88.5	79.7	0	4335	4253	6.79	2.75	2.36	2.53	3.4	4.69	1.24	0.58	1.46	5912	6057	2539	2766
473	2	2	5	8	77P3	66	14910	20070	200	287	362	14	1	1178	1316	843.3	954	1031	648.59	29.6	13.2	0	224	362	1.82	2004	2165	1149.22	1502	1622	846.68	40.4	19.2	0	502	663	2.37	2.24	1.83	1.95	2.47	3.02	1.02	0.56	1.16	726	1025	1178	1316
474	2	2	5	9	209P2	67	15280	20080	200	287	362	4	1	857	1001	676.75	886	1102	672.26	17.1	4.9	0	-28	115	1.27	1519	1655	875.37	1261	1414	789.93	30.7	10.5	0	258	394	1.92	-8.9	3.43	2.1	5.02	15.32	0.92	0.51	0	229	509	857	1001
475	2	2	5	10	555G22	80	15665	20095	150	286	366	22	3	1718	1979	1255.49	917	1049	739.16	57.3	28	0	801	1062	2.32	4518	5126	3285.64	1280	1446	775.4	83.6	72	0	3238	3846	5.83	4.04	3.62	3.89	4.44	3.99	1.9	0.53	2.02	4039	4908	1718	1979
476	2	2	5	11	263G23	82	16050	20075	150	282	333	19	3	1485	1635	980.78	908	997	655.65	47.2	22.7	0	577	727	2.26	3177	3365	1676.84	1335	1406	635.56	76.6	63.5	0	1842	2030	5	3.19	2.79	2.82	4.52	15.44	1.17	0.46	1.67	2419	2757	1485	1635
477	2	2	5	12	30C8	84	16415	20085	160	286	366	14	3	1751	2013	1274.45	939	1046	667.12	53.8	36.7	0	812	1074	2.62	5461	5728	3534.42	1449	1484	663.97	80.1	70.6	0	4012	4279	8.22	4.94	3.98	4.47	4.87	4.91	2.26	0.67	2.3	4824	5353	1751	2013
478	2	2	5	13	474L7	86	16805	20075	160	286	366	20	3	2654	2945	1584.75	821	968	682.81	83.2	66.1	0	1833	2124	3.89	6638	8465	5397.88	1366	1457	756.21	88.8	84.3	0	5272	7099	8.78	2.88	3.34	3.38	4.91	10.45	2.75	0.65	1.52	7105	9223	2654	2945
479	2	2	5	14	ALFA2-3	118	17185	20075	340	286	367	24	3	1611	1900	1220.05	965	1007	619.36	50.7	32.9	0	646	935	2.6	3757	4095	2487.2	1338	1370	725.65	73.8	61.2	0	2419	2757	5.18	3.74	2.95	2.96	3.84	3.73	1.47	0.52	1.9	3065	3692	1611	1900
480	2	2	5	15		h2o	17540	20070	200	287	362	1	1	896	1003	622	927	1051	682.03	15.7	4.9	0	-30	76	1.31	1092	1225	700.39	1393	1492	739.01	14.3	2.1	0	-300	-167	1.48	9.71	-2.21	0.8	0.99	0.8	0.9	0.63	3.28	-332	-92	896	1003
481	2	2	6	1	MRV2	112	12225	20475	170	286	366	40	3	1284	1413	968.73	836	948	639.62	39.2	17.8	0	448	577	2.01	6315	12129	11101.3	1530	1586	781.02	94.1	87.1	0	4785	10599	8.09	10.68	18.37	15.17	26.94	33.47	5.37	0.22	3.42	5233	11176	1284	1413
482	2	2	6	2	ALFA2-1	116	12615	20465	170	286	366	25	3	1128	1218	749.86	833	997	681.29	29.7	10.5	0	295	385	1.66	2328	2598	1316.66	1610	1677	766.43	47.9	32.2	0	718	988	3.04	2.43	2.57	2.35	2.92	2.57	1.38	0.61	1.28	1013	1373	1128	1218
483	2	2	6	3	BAC B	120	13020	20460	200	287	362	5	1	864	978	687.71	815	942	622.43	22.3	7.7	0	49	163	1.39	1573	1751	917.92	1540	1664	804.12	26.1	9.1	0	33	211	1.96	0.67	1.29	1.46	2.1	2.06	0.97	0.52	-0.57	82	374	864	978
484	2	2	6	4	335H23	62	13395	20455	160	286	366	1	3	1736	1981	1181.58	844	946	608.23	61.2	39.2	0	892	1137	2.85	4315	4573	2124.47	1541	1617	828.79	86	70.3	0	2774	3032	5.21	3.11	2.67	2.95	4.2	5.42	1.37	0.58	1.64	3666	4169	1736	1981
485	2	2	6	5	150L15	63	13775	20455	190	286	366	5	3	2483	2644	1621.76	819	958	622.85	73.8	59.1	0	1664	1825	3.99	7038	6928	3609	1502	1564	772.67	88.5	79	0	5536	5426	9.11	3.33	2.97	3.09	4.39	9.66	1.66	0.56	1.73	7200	7251	2483	2644
486	2	2	6	6	184L18	64	14155	20475	170	286	366	24	3	1777	2011	1283.93	954	1050	688.13	55.2	32.5	0	823	1057	2.58	5186	5718	3046.39	1568	1587	691.81	83.2	75.9	0	3618	4150	7.5	4.4	3.93	4.92	5.94	7.39	1.54	0.42	2.14	4441	5207	1777	2011
487	2	2	6	7	1G3	65	14520	20460	200	287	362	11	1	2097	2178	1174.92	888	1022	759.24	63.1	38.7	0	1209	1290	2.76	4820	4838	2055.54	1704	1889	1070.49	82.2	68.6	0	3116	3134	4.5	2.58	2.43	2.54	3.75	5.89	1.5	0.74	1.37	4325	4424	2097	2178
488	2	2	6	8	77P3	66	14900	20455	160	282	333	6	3	1106	1164	703.1	880	970	637.11	29.8	8.9	0	226	284	1.74	1843	1990	978.47	1485	1537	745.62	36.5	16.3	0	358	505	2.47	1.58	1.78	1.61	2.27	3.65	1.11	0.63	0.66	584	789	1106	1164
489	2	2	6	9	209P2	67	15280	20450	200	287	362	4	1	1112	1195	670.98	778	859	590.47	36.9	11.5	0	334	417	1.88	1702	1762	850	1499	1506	734.84	25.1	10.5	0	203	263	2.32	0.61	0.63	0.77	1.15	2.33	0.97	0.59	-0.72	537	680	1112	1195
490	2	2	6	10	555G22	80	15665	20465	180	286	366	22	3	1802	2076	1309.35	855	949	603.88	62.6	40.6	0	947	1221	2.98	4788	5779	3940.7	1501	1571	741.73	84.3	72.7	0	3287	4278	6.46	3.47	3.5	3.44	4.47	4.76	2.34	0.6	1.8	4234	5499	1802	2076
491	2	2	6	11	263G23	82	16045	20465	140	286	366	25	3	1575	1735	1079.77	954	1028	641.39	49.7	24.8	0	621	781	2.46	3496	3807	2174.8	1382	1488	729.53	74.8	62.6	0	2114	2425	4.79	3.4	3.1	3.23	6.92	33.72	1.54	0.59	1.77	2735	3206	1575	1735
492	2	2	6	12	30C8	84	16425	20465	160	286	366	28	3	1806	2065	1312.42	1020	1078	670.13	54.5	34.3	0	786	1045	2.7	6576	6551	3987.45	1366	1431	712.7	83.2	71.3	0	5210	5185	9.23	6.63	4.96	5.42	7.85	11.73	2.31	0.58	2.73	5996	6230	1806	2065
493	2	2	6	13	474L7	86	16805	20465	150	286	366	31	3	2438	2694	1638.66	919	1000	650.36	73.1	56.3	0	1519	1775	3.75	7079	8091	5035.54	1363	1414	690.76	90.9	87.8	0	5716	6728	10.25	3.76	3.79	3.77	6.97	21.29	2.44	0.63	1.91	7235	8503	2438	2694
494	2	2	6	14	ALFA2-3	118	17175	20455	330	286	366	20	3	1583	1796	1144.45	981	1034	654.02	47.9	26.9	0	602	815	2.42	3029	3684	2533.94	1302	1387	683.67	68.9	57.7	0	1727	2382	4.43	2.87	2.92	2.8	3.53	5.18	1.92	0.75	1.52	2329	3197	1583	1796
495	2	2	6	15		h2o	17540	20440	200	287	362	2	1	931	1054	696.95	819	953	663.81	25.8	9.1	0	112	235	1.4	1338	1422	691.48	1350	1468	776.07	16.4	0.3	0	-11	72	1.72	-0.11	0.31	0.81	0.97	0.73	0.74	0.56	0	100	307	931	1054
496	2	2	7	1		Not Mine	12235	20835	200	286	366	30	3	2203	2833	2301.3	802	927	687.62	71.7	50.3	0	1401	2031	3.2	8096	9793	5960.19	1391	1566	931.5	95.8	94.1	0	6705	8402	8.69	4.79	4.14	4.86	15.78	129.12	1.51	0.34	2.26	8106	10433	2203	2833
497	2	2	7	2		Not Mine	12615	20825	220	286	366	26	3	1932	2215	1250.05	784	898	614.69	71.3	47.2	0	1148	1431	3.14	5091	5510	3041.63	1382	1434	739.83	86.7	79.4	0	3709	4128	6.88	3.23	2.88	3.04	3.85	3.76	1.6	0.43	1.69	4857	5559	1932	2215
498	2	2	7	3		Not Mine	12995	20835	190	286	366	25	3	1942	2081	1112.93	924	1040	708.45	61.5	34.6	0	1018	1157	2.74	7400	7395	3183.2	1479	1514	775.27	93.7	90.2	0	5921	5916	9.55	5.82	5.11	5.5	9.08	21.02	1.94	0.46	2.54	6939	7073	1942	2081
499	2	2	7	4		Not Mine	13380	20845	210	282	333	27	3	4652	4710	2310.17	860	1001	646.5	91.1	86.5	0	3792	3850	7.2	9380	8622	3891.38	1508	1510	664.55	90.8	85.8	0	7872	7114	14.11	2.08	1.85	2	2.17	2.36	1.33	0.63	1.05	11664	10964	4652	4710
500	2	2	7	5		Not Mine	13765	20845	200	286	366	25	3	4235	4095	2024.06	956	1064	694.14	85.3	77.3	0	3279	3139	6.1	7761	7132	3059.32	1505	1633	786.03	90.2	86	0	6256	5627	9.87	1.91	1.79	1.85	2.21	1.99	1.36	0.81	0.93	9535	8766	4235	4095
501	2	2	7	6		Not Mine	14140	20845	170	282	333	27	3	1714	1972	1198.11	1032	1145	692.45	48.9	28.4	0	682	940	2.48	5436	5257	2453.51	1644	1680	807.68	81.2	74.8	0	3792	3613	6.73	5.56	3.84	4.25	8	35.91	1.4	0.47	2.48	4474	4553	1714	1972
502	2	2	7	7		Not Mine	14640	20865	140	282	333	124	4	1371	1631	1137.54	901	1036	639.07	43.3	25.9	0	470	730	2.15	2724	3057	1409.42	1413	1558	762.63	69.5	46.5	0	1311	1644	3.57	2.79	2.25	2.5	4.11	9.34	0.89	0.52	1.48	1781	2374	1371	1631
503	2	2	7	8		Not Mine	14960	20840	200	287	362	62	1	848	956	667.79	832	948	627.34	17.1	7.3	0	16	124	1.35	1460	1555	767.18	1426	1544	757.9	20.6	4.5	0	34	129	1.93	2.13	1.04	1.44	2.23	2.76	0.84	0.54	1.09	50	253	848	956
504	2	2	7	9		Not Mine	15270	20820	200	287	362	10	1	834	942	646.05	881	950	619.47	15.7	6.6	0	-46	61	1.35	1671	1653	820.11	1519	1617	782.84	22.6	5.2	0	152	134	2.13	-3.23	2.2	1.85	7.87	27.13	0.9	0.5	0	105	195	834	942
505	2	2	7	10		Not Mine	15660	20820	200	287	362	8	1	822	904	643.62	828	945	632.24	16	6.3	0	-5	76	1.3	1605	1695	789.24	1568	1656	822.48	20.2	5.2	0	37	127	1.95	-6.17	1.67	1.36	2.12	2.01	0.96	0.61	0	31	203	822	904
506	2	2	7	11		Not Mine	16040	20820	200	287	362	11	1	738	887	641.97	888	981	574.15	16.7	4.2	0	-149	0	1.29	1463	1526	805.32	1523	1618	751.06	19.5	4.9	0	-59	3	1.95	0.4	-3	1.63	2.52	4.61	0.98	0.62	-1.32	-210	2	738	887
507	2	2	7	12		Not Mine	16420	20820	200	287	362	14	1	845	913	628.29	891	998	663.92	16.4	3.8	0	-45	22	1.27	1362	1453	733.95	1173	1545	785.58	25.1	7	0	189	280	1.73	-4.11	12.73	2.2	7.82	36.85	0.86	0.54	0	143	302	845	913
508	2	2	7	13		Not Mine	16790	20820	200	287	362	12	1	797	906	637.32	905	987	642.99	13.6	4.9	0	-107	1	1.24	1460	1577	814.68	1454	1484	689.42	22.6	9.8	0	6	123	2.12	-0.06	123	1.85	6.33	15.61	0.96	0.56	0	-102	124	797	906
509	2	2	7	14		Not Mine	17160	20810	200	287	362	5	1	773	893	631.13	936	979	650.37	13.9	3.5	0	-162	-42	1.19	1299	1382	654.12	1460	1480	677.65	15.3	2.4	0	-160	-77	1.92	0.99	1.81	0.9	2.63	9.08	0.86	0.69	-0.02	-324	-121	773	893
510	2	2	7	15		Not Mine	17540	20810	200	287	362	4	1	903	1022	697.53	800	913	609.52	25.1	9.4	0	103	222	1.48	1362	1466	702.52	1344	1440	711.27	19.2	5.2	0	18	122	1.91	0.17	0.55	0.9	1.59	2.2	0.64	0.4	-2.52	121	344	903	1022
511	2	2	8	1		Not Mine	12250	21200	200	287	362	15	1	1911	2292	1578.01	879	975	621.37	63.1	44.3	0	1032	1413	3.08	5488	6703	4766.97	1336	1420	743.06	86.1	80.1	0	4152	5367	7.39	4.02	3.8	4	9.37	68.84	2.14	0.5	2.01	5184	6780	1911	2292
512	2	2	8	2		Not Mine	12625	21185	250	286	366	19	3	1682	1982	1190.06	890	980	584.72	60.5	37.4	0	792	1092	2.88	4772	4988	2784.91	1359	1474	737.99	82.2	74.1	0	3413	3629	6.47	4.31	3.32	3.64	4.42	4.91	1.92	0.67	2.11	4205	4721	1682	1982
513	2	2	8	3		Not Mine	12995	21185	170	286	366	25	3	2000	2163	1136.53	812	947	658.82	71.7	46.5	0	1188	1351	3.04	6113	5987	2907.48	1348	1435	709.83	87.8	82.5	0	4765	4639	8.61	4.01	3.43	3.55	5.82	12.37	2.02	0.62	2	5953	5990	2000	2163
514	2	2	8	4		Not Mine	13395	21225	200	286	366	34	3	3931	3929	1944.26	857	953	618.69	88.8	81.5	0	3074	3072	6.35	8167	7673	3308.88	1450	1571	768.26	90.6	86	0	6717	6223	10.63	2.19	2.03	2.07	2.49	3.73	1.32	0.6	1.13	9791	9295	3931	3929
515	2	2	8	5		Not Mine	13785	21205	220	286	366	20	3	3664	3837	1774.86	922	994	592.69	90.2	85	0	2742	2915	6.18	7038	6854	2468.12	1318	1405	708.11	96.5	93.7	0	5720	5536	9.94	2.09	1.9	2.03	2.23	1.57	1.06	0.59	1.06	8462	8451	3664	3837
516	2	2	8	6		Not Mine	14155	21225	190	286	367	38	3	1479	1610	978.48	1006	1119	723.44	39.2	19.9	0	473	604	2.04	4596	4653	2087.12	1640	1707	834.67	80.1	69.2	0	2956	3013	5.51	6.25	4.99	4.81	7.7	20.01	1.71	0.64	2.64	3429	3617	1479	1610
517	2	2	8	7		Not Mine	14590	21230	200	287	362	77	1	797	920	630.1	947	1083	698.42	14.6	2.8	0	-149	-26	1.14	1474	1610	810.4	1583	1675	815.78	18.5	3.5	0	-108	27	1.81	0.73	-1	1.62	3.61	6.42	1.06	0.68	-0.46	-259	0	797	920
518	2	2	8	8		Not Mine	14890	21190	200	287	362	15	1	812	930	629.06	824	938	649.42	20.2	6.6	0	-11	106	1.25	1471	1553	805.05	1474	1580	818.31	20.6	5.6	0	-2	79	1.8	0.25	0.75	1.05	1.85	2.33	0.93	0.53	-2	-15	185	812	930
519	2	2	8	9		Not Mine	15270	21180	200	287	362	11	1	911	998	715.66	783	869	577.32	26.5	11.8	0	128	215	1.58	1494	1584	772.64	1375	1474	732.13	24	7.3	0	119	209	2.04	0.93	0.97	1.03	1.4	1.19	0.84	0.61	-0.11	247	424	911	998
520	2	2	8	10		Not Mine	15650	21180	200	287	362	8	1	948	1041	712.29	683	789	583.34	30.7	13.2	0	265	358	1.63	1694	1780	826.11	1546	1576	667.96	31	11.5	0	148	234	2.54	0.56	0.65	0.89	1.1	0.82	0.94	0.66	-0.84	413	592	948	1041
521	2	2	8	11		Not Mine	16020	21180	200	287	362	15	1	766	897	660.52	769	917	632.82	20.6	6.3	0	-2	128	1.21	1378	1473	720.55	1550	1613	749.09	15	3.1	0	-171	-76	1.84	57.33	-0.6	0.73	1.06	1.22	0.87	0.64	5.84	-175	51	766	897
522	2	2	8	12		Not Mine	16400	21180	200	287	362	12	1	812	896	599.45	902	946	625.07	14.3	4.9	0	-89	-5	1.3	1415	1526	759.95	1446	1565	791.38	20.2	3.8	0	-30	80	1.79	0.34	-13.33	1.78	4.77	15.85	1.11	0.77	-1.54	-121	74	812	896
523	2	2	8	13		Not Mine	16780	21180	200	287	362	9	1	833	918	638.51	822	899	624.14	19.2	4.9	0	11	96	1.33	1384	1496	722.04	1353	1403	681.72	25.8	5.9	0	31	143	2.03	2.82	1.49	1.67	2.1	1.62	0.89	0.62	1.49	42	239	833	918
524	2	2	8	14		Not Mine	17160	21180	200	288	362	8	1	841	956	689.91	838	948	626.26	22.2	7.3	0	3	118	1.34	1262	1415	761.35	1360	1422	722.34	19.4	6.6	0	-97	55	1.75	-32.67	0.47	0.97	1.31	1.24	0.82	0.55	0	-95	173	841	956
525	2	2	8	15		Not Mine	17530	21170	200	287	362	13	1	858	957	582.62	794	854	563.82	23	7	0	64	163	1.52	1328	1383	631.53	1366	1479	770.51	14.3	0.3	0	-37	17	1.72	-0.59	0.1	0.75	1.25	1.42	0.88	0.66	0	26	180	858	957
526	2	2	9	1		Not Mine	12225	21585	220	286	366	47	3	1976	2401	1648.44	845	927	642.32	68.2	44.8	0	1131	1556	3.08	5820	7359	4714.85	1528	1542	744.88	94.1	89.2	0	4292	5831	7.81	3.79	3.75	3.8	8.6	57.08	1.72	0.36	1.92	5423	7387	1976	2401
527	2	2	9	2		Not Mine	12580	21590	200	287	362	70	1	1602	1792	1099.21	829	900	631.02	55.1	32.4	0	773	963	2.54	4127	4548	2868.07	1332	1461	694.23	76	66.2	0	2795	3216	5.94	3.62	3.34	3.66	3.94	2.13	1.73	0.44	1.85	3568	4179	1602	1792
528	2	2	9	3		Not Mine	12980	21570	200	287	362	42	1	2092	2308	1366.49	1024	1137	755.69	58.9	36.6	0	1068	1284	2.77	9922	10058	4839.55	1542	1663	813.21	94.1	91.6	0	8380	8516	12.2	7.85	6.63	7.37	12.57	27.01	2.7	0.58	2.97	9448	9800	2092	2308
529	2	2	9	4		Not Mine	13390	21585	210	282	333	27	3	3764	3873	1814.68	813	920	638.76	92.6	84.4	0	2951	3060	5.89	7524	7343	3002.67	1365	1461	720.22	92.9	89.7	0	6159	5978	10.45	2.09	1.95	2.01	4.89	43.57	1.33	0.64	1.06	9110	9038	3764	3873
530	2	2	9	5		Not Mine	13780	21565	250	282	333	9	3	3290	3392	1594.65	946	1016	662.84	85.8	75.5	0	2344	2446	4.96	6646	6454	2240.07	1424	1550	750	96.1	92.2	0	5222	5030	8.86	2.23	2.06	2.2	4.14	22.12	1.13	0.65	1.16	7566	7476	3290	3392
531	2	2	9	6		Not Mine	14165	21565	220	286	366	16	3	1401	1474	778.83	877	1033	646.34	44.4	17.8	0	524	597	2.17	4711	4699	2080.21	1631	1758	892.79	80.8	68.5	0	3080	3068	5.28	5.88	5.14	5.14	6.17	6.85	1.99	0.55	2.56	3604	3665	1401	1474
532	2	2	9	7		Not Mine	14520	21550	200	287	362	9	1	934	1018	659.17	833	989	681.91	19.5	4.9	0	101	185	1.37	1633	1630	729.2	1668	1730	806.9	11.8	1.4	0	-34	-37	2.02	-0.35	-0.21	0.69	1.23	1.4	0.78	0.49	0	66	147	934	1018
533	2	2	9	8		Not Mine	14890	21550	200	287	362	16	1	813	903	612.08	762	902	674.77	18.8	4.9	0	51	141	1.2	1546	1618	742.42	1429	1498	686.86	24	6.3	0	117	189	2.25	2.29	1.34	1.67	1.92	1.45	0.89	0.54	1.2	168	330	813	903
534	2	2	9	9		Not Mine	15270	21550	200	287	362	13	1	820	959	657.61	763	855	604.77	23	8.7	0	57	196	1.36	1433	1553	757.84	1482	1505	757.92	20.2	5.2	0	-48	71	1.89	-0.86	0.36	0.95	1.45	1.57	0.82	0.51	0	8	267	820	959
535	2	2	9	10		Not Mine	15640	21550	200	287	362	20	1	849	938	560.57	791	828	565.16	23	6.3	0	58	147	1.5	1372	1415	707.54	1366	1502	694.85	17.4	5.9	0	6	49	1.97	0.1	0.33	1.05	1.32	1.24	0.96	0.58	-3.27	64	196	849	938
536	2	2	9	11		Not Mine	16020	21550	200	287	362	17	1	762	887	649.45	751	860	619.05	19.9	7.3	0	11	136	1.23	1483	1555	727.93	1528	1586	696.67	16	5.9	0	-44	27	2.13	-4.09	0.2	0.87	1.02	0.63	0.94	0.7	0	-34	163	762	887
537	2	2	9	12		Not Mine	16400	21550	200	287	362	14	1	804	897	602.61	725	779	522.37	24.7	10.5	0	79	172	1.54	1584	1674	759.2	1505	1565	767.69	23	6.6	0	79	169	2.06	1	0.98	1.29	1.57	1.08	1.03	0.66	0	158	341	804	897
538	2	2	9	13		Not Mine	16780	21550	200	287	362	12	1	586	750	607.87	767	848	590.79	16	6.3	0	-180	-16	0.99	1285	1424	747.75	1350	1447	738.95	17.8	5.9	0	-64	74	1.74	0.36	-4.35	1.73	3.18	5.42	0.84	0.47	-1.48	-246	57	586	750
539	2	2	9	14		Not Mine	17150	21540	200	287	362	18	1	606	778	615.45	724	815	583.38	20.6	6.3	0	-117	54	1.04	1209	1314	697.46	1433	1517	744.7	14.6	0.7	0	-223	-118	1.62	1.9	-2.2	1.25	3.74	9.62	0.78	0.47	0.92	-342	-65	606	778
540	2	2	9	15		Not Mine	17530	21540	200	287	362	15	1	685	776	581.06	657	759	561.5	20.2	7.3	0	28	119	1.22	1345	1399	711.45	1209	1379	744.98	21.6	5.6	0	136	190	1.81	4.86	1.6	1.88	2.16	1.77	0.96	0.61	2.28	164	309	685	776
END DATA
[truncated: 12 more columns]
