# Supplementary material for: Independent centromere formation in a capricious, gene-free domain of chromosome 13q21 in Old World monkeys and pigs
Source: Genome Biol. 2006 Oct 13;7(10):R91. doi: 10.1186/gb-2006-7-10-r91 (PMC1794570; doi:10.1186/gb-2006-7-10-r91)
Supplement: Additional data file 14 — Primary data for three independent CenpC ChIP on a CHIP experiments and combined data for the three biological replicates for the cell line containing the ring13q21 neocentric chromosome (cell line Ring A) [file gb-2006-7-10-r91-S14.xls]

## Sheet: SN graph
Index	Name	ID	LOG2 Mean RINGA IP#3	LOG2 SD RINGA IP#3			coordinates/1000	LOG2 Mean RINGA IP#3 SN
139	468L10	1	0.0646957	0.0691098	stats with MRV2		0	-0.392714
140	2A19	2	0.245321	0.273047			172.064	0.0954631
141	318C5	3	-0.134995	0.248685	Mean	0.205863	189.578	-0.932419
142	213F11	4	0.150097	0.0446325	Standard Error	0.0366414	276.897	-0.161901
143	13B15	5	-0.224936	0.28862	Median	0.169326	339.722	-1.1755
144	261A1	6	0.435151	0.193697	Mode	#N/A	479.277	0.608516
409	331L19	7	0.490484	0.0886534	Standard Deviation	0.37006	578.048	0.758065
410	211D10	8	0.394218	0.0698467	Sample Variance	0.136944	684.735	0.497885
411	129M14	9	0.0143553	0	Kurtosis	19.6269	798.259	-0.528769
412	1L24	10	0.211553	0.172357	Skewness	3.33344	856.465	0.00419836
413	BAC11	11	0.444955	0.096638	Range	3.218	910.516	0.635014
414	229I7	12	-0.246252	0.0429405	Minimum	-0.590159	1048.33	-1.23311
145	326D19	13	-0.00780938	0.114483	Maximum	2.62784	1176.22	-0.588674
2	505O16	14	0.243053	0.128334	Sum	20.998	1261.03	0.0893336
146	223F20	15	0.233326	0.239491	Count	102	1350.34	0.0630432
3	rp11-424e21	16	0.0985164	0.18473	Mean=0.21		1441.96	-0.301307
147	298H15	17	0.167697	0.0195777	SD=0.37		1529.14	-0.114331
4	390J12	18	-0.16494	0.0980503			1653.68	-1.01335
148	37K18	19	0.353445	0.108368			1738.22	0.387688
5	111B1	20	0.109545	0.0802427			1780.12	-0.271501
149	335P18	21	-0.590159	0.151285			1862.96	-2.16259
6	109K20	22	-0.0799633	0.0623883			2010.03	-0.783684
415	495K23	23	0.0175304	0.151035			2101.6	-0.520188
272	RP11-187e23	24	0.451661	0.162425			2212.62	0.653137
416	24H17	25	-0.115552	0.0455272			2288.26	-0.879872
330	10M21	25.1	-0.14764	0.0649409			2355.34	-0.966595
273	22C22	26	0.267847	0.259971			2315.61	0.156343
417	138D23	27	-0.102044	0.103664			2494.69	-0.843361
274	576O3	28	0.315727	0.165756			2646.83	0.285748
418	346A3	29	-0.136294	0.0317133			2750.66	-0.935929
275	531B22	30	0.436456	0.016256			2826.02	0.612044
276	631G24	31	0.454608	0.271242			2953.83	0.661102
7	520F22	32	0.411317	0.0216965			3111.13	0.544101
8	51P14	33	-0.173589	0.350314			3194.47	-1.03673
9	562L19	34	0.266495	0.26318			3247.64	0.152689
10	248N6	35	0.219442	0.113403			3369.68	0.0255187
11	521L15	36	0.267998	0.173427			3489.22	0.156751
12	338L17	37	-0.0547809	0.0618096			3559.8	-0.715624
277	45A9	38	0.221519	0.359705			3453.39	0.0311312
278	157F14	39	0.293755	0.147147			3654.02	0.226366
279	520F24	40	0.378773	0.121112			3795.48	0.456144
280	23B16	41	1.70193	0.158515			3928.04	4.03224
281	321F21	42	0.411237	0.0285645			4021.63	0.543884
282	430K22	43	0.319524	0.102697			4150.65	0.296011
13	370A2	44	0.118901	0.0663563			4264.91	-0.246214
14	411G9	45	0.241405	0.0792471			4361.63	0.0848772
15	264M20	46	0.170955	0.310811			4501.08	-0.105528
136	459P23	47	0.139944	0.255096			4616.23	-0.18934
137	501G6	48	0.262935	0.0207382			4738.32	0.143067
138	459J23	49	0.40507	0.205135			4899.18	0.527217
283	62J23	50					4996.82
284	480O9	51	0.264885	0.0962822			5043.48	0.148338
285	394C23	52	0.494508	0.0716895			5167.69	0.768942
406	463I5	53	0.0974054	0.200678			5303.45	-0.30431
407	215G1	54	-0.32246	0.0481144			5354.9	-1.43908
408	206H15	55	0.0688627	0.16432			5420.6	-0.381452
184	99O6	56	0.064223	0.16172			5529.7	-0.393992
185	121J6	57	-0.190675	0.0579918			5659.97	-1.08291
186	286B9	58	0.149807	0.0572885			5795.66	-0.162684
187	452L13	59	0.360301	0.175583			5898.43	0.406219
188	457F14	60	-0.0217076	0.101259			6024.6	-0.626237
189	280J7	61	0.221251	0.204246			6164.05	0.0304078
454	335H23	62	-0.0227189	0.11983			6227.86	-0.62897
455	150L15	63	0.19316	0.0192359			6280.08	-0.0455123
456	184L18	64	0.133032	0.0201401			6391.04	-0.208023
457	1G3	65	0.0868358	0.087759			6523.98	-0.332876
458	77P3	66	0.330524	0.382793			6650.02	0.32574
459	209P2	67	0.74	0.36			6765.98	1.43243
46	543G6	68	0.0764486	0.0677118			6829.89	-0.36095
190	512J14	69	-0.0846685	0.0469765			6906.39	-0.796401
47	360I23	70	0.771525	0.119451			7069.6	1.51764
191	393H6	71	0.0543072	0.0988679			7209.2	-0.420791
48	76N21	72	0.0384057	0.285653			7338.83	-0.463768
192	117N4	73	0.208342	0.0844898			7494.63	-0.00447992
49	14B2	74	-0.161191	0.128719			7655.38	-1.00322
193	490B20	75	0.143154	0.114393			7750.48	-0.180666
50	339I10	76	-0.223802	0.051187			7850.32	-1.17244
194	335N6	77	0.397881	0.357132			7993.19	0.507787
51	11C5	78	-0.0109192	0.0739005			8132.79	-0.597079
316	342J4	79	0.129663	0.226926			8251.77	-0.217126
460	555G22	80	0.157675	0.0807888			8363.44	-0.14142
317	505F3	81	0.751869	0.308066			8540.92	1.46451
461	263G23	82	0.114138	0.0757741			8640.86	-0.259088
318	309H15	83	0.282728	0.0299064			8681.15	0.196561
462	30C8	84	-0.127542	0.0938353			8935.17	-0.912276
319	RP11-245E23	85					8995.47
463	474L7	86	-0.152954	0.0641673			9124.12	-0.980957
320	552M6	87	0.385926	0.124778			9275.63	0.475476
321	13H5	88	0.384745	0.0701414			9338.53	0.472285
52	157H4	89	0.373328	0.173053			9415.25	0.441428
53	285H4	90					9544.81
54	810G21	91	0.119633	0.196211			9668.24	-0.244236
55	452P23	92	0.00909005	0.0464643			9801.39	-0.543
56	512C24	93	0.491072	0.339568			9945.39	0.759655
57	RP11-285E18	94	0.00839019	0.0718473			10080.4	-0.544891
322	RP11-157E11	95	0.347308	0.149613			10222.8	0.371104
323	488P11	96	0.30136	0.375624			10327.7	0.24692
324	138N13	97					10419.1
325	349J19	98	0.323786	0.201816			10522.7	0.30753
326	132L12	99	0.42501	0.0590769			10628.8	0.581109
327	159J2	100	0.101706	0.0412581			10783.6	-0.292686
58	182M20	101	0.250928	0.0121238			10929.4	0.110615
59	173B14	102	0.131679	0.0790275			11087.6	-0.211679
60	29G8	103	0.031806	0.364316			11248.8	-0.481605
328	122K21	104					11321
329	RP11-332E3	105	0.419615	0.292456			11398.7	0.566527
181	MRV2	111	2.62784	0.151554			11500	6.53471
451	MRV2	112	2.68296	0.119706			11550	6.68367

## Sheet: final
Index	Name	ID	8565 Mean RINGA ChIPC IP#3	8565 SD RINGAChIPC IP#3	8565 %SD RINGA ChIPC IP#3	8565 LOG2 Mean RINGA ChIPC IP#3	8565 LOG2 SD RINGA ChIPC IP#3		Name	8565 LOG2 Mean RINGA ChIPC IP#3	8565 LOG2 SD RINGA ChIPC IP#3
139	468L10	1	1.04667	0.0503322	4.80881	0.0646957	0.0691098		468L10	0.0646957	0.0691098
140	2A19	2	1.2	0.236432	19.7027	0.245321	0.273047		2A19	0.245321	0.273047
141	318C5	3	0.92	0.165227	17.9595	-0.134995	0.248685		318C5	-0.134995	0.248685
142	213F11	4	1.11	0.034641	3.12081	0.150097	0.0446325		213F11	0.150097	0.0446325
143	13B15	5	0.866667	0.162891	18.7951	-0.224936	0.28862		13B15	-0.224936	0.28862
144	261A1	6	1.36	0.175784	12.9253	0.435151	0.193697		261A1	0.435151	0.193697
409	331L19	7	1.40667	0.085049	6.04614	0.490484	0.0886534		331L19	0.490484	0.0886534
410	211D10	8	1.315	0.0636396	4.83951	0.394218	0.0698467		211D10	0.394218	0.0698467
411	129M14	9	1.01	0	0	0.0143553	0		129M14	0.0143553	0
412	1L24	10	1.16333	0.134288	11.5434	0.211553	0.172357		1L24	0.211553	0.172357
413	BAC11	11	1.36333	0.0929157	6.81533	0.444955	0.096638		BAC11	0.444955	0.096638
414	229I7	12	0.843333	0.0251661	2.98412	-0.246252	0.0429405		229I7	-0.246252	0.0429405
145	326D19	13	0.996667	0.0776745	7.79343	-0.00780938	0.114483		326D19	-0.00780938	0.114483
2	505O16	14	1.18667	0.107858	9.08915	0.243053	0.128334		505O16	0.243053	0.128334
146	223F20	15	1.18667	0.204287	17.2152	0.233326	0.239491		223F20	0.233326	0.239491
3	rp11-424e21	16	1.07667	0.142244	13.2115	0.0985164	0.18473		rp11-424e21	0.0985164	0.18473
147	298H15	17	1.12333	0.0152753	1.35981	0.167697	0.0195777		298H15	0.167697	0.0195777
4	390J12	18	0.893333	0.0602771	6.74744	-0.16494	0.0980503		390J12	-0.16494	0.0980503
148	37K18	19	1.28	0.0953939	7.45265	0.353445	0.108368		37K18	0.353445	0.108368
5	111B1	20	1.08	0.06	5.55556	0.109545	0.0802427		111B1	0.109545	0.0802427
149	335P18	21	0.666667	0.0680686	10.2103	-0.590159	0.151285		335P18	-0.590159	0.151285
6	109K20	22	0.946667	0.0404145	4.26914	-0.0799633	0.0623883		109K20	-0.0799633	0.0623883
415	495K23	23	1.015	0.106066	10.4499	0.0175304	0.151035		495K23	0.0175304	0.151035
272	RP11-187e23	24	1.37333	0.151767	11.051	0.451661	0.162425		RP11-187e23	0.451661	0.162425
416	24H17	25	0.923333	0.0288675	3.12645	-0.115552	0.0455272		24H17	-0.115552	0.0455272
330	10M21	25.1	0.903333	0.0404145	4.47393	-0.14764	0.0649409		10M21	-0.14764	0.0649409
273	22C22	26	1.21667	0.207926	17.0898	0.267847	0.259971		22C22	0.267847	0.259971
417	138D23	27	0.933333	0.0680686	7.29306	-0.102044	0.103664		138D23	-0.102044	0.103664
274	576O3	28	1.25	0.138564	11.0851	0.315727	0.165756		576O3	0.315727	0.165756
418	346A3	29	0.91	0.02	2.1978	-0.136294	0.0317133		346A3	-0.136294	0.0317133
275	531B22	30	1.35333	0.0152753	1.12871	0.436456	0.016256		531B22	0.436456	0.016256
276	631G24	31	1.38667	0.261024	18.8238	0.454608	0.271242		631G24	0.454608	0.271242
7	520F22	32	1.33	0.02	1.50376	0.411317	0.0216965		520F22	0.411317	0.0216965
8	51P14	33	0.903333	0.20232	22.397	-0.173589	0.350314		51P14	-0.173589	0.350314
9	562L19	34	1.21667	0.230723	18.9636	0.266495	0.26318		562L19	0.266495	0.26318
10	248N6	35	1.16667	0.0907377	7.77752	0.219442	0.113403		248N6	0.219442	0.113403
11	521L15	36	1.21	0.147309	12.1743	0.267998	0.173427		521L15	0.267998	0.173427
12	338L17	37	0.963333	0.0416333	4.3218	-0.0547809	0.0618096		338L17	-0.0547809	0.0618096
277	45A9	38	1.19	0.29	24.3697	0.221519	0.359705		45A9	0.221519	0.359705
278	157F14	39	1.23	0.121655	9.89067	0.293755	0.147147		157F14	0.293755	0.147147
279	520F24	40	1.30333	0.111505	8.55536	0.378773	0.121112		520F24	0.378773	0.121112
280	23B16	41	3.26667	0.366788	11.2282	1.70193	0.158515		23B16	1.70193	0.158515
281	321F21	42	1.33	0.0264575	1.98929	0.411237	0.0285645		321F21	0.411237	0.0285645
282	430K22	43	1.25	0.087178	6.97424	0.319524	0.102697		430K22	0.319524	0.102697
13	370A2	44	1.08667	0.0493288	4.53946	0.118901	0.0663563		370A2	0.118901	0.0663563
14	411G9	45	1.18333	0.0650641	5.49837	0.241405	0.0792471		411G9	0.241405	0.0792471
15	264M20	46	1.14333	0.245832	21.5013	0.170955	0.310811		264M20	0.170955	0.310811
136	459P23	47	1.11333	0.195021	17.5169	0.139944	0.255096		459P23	0.139944	0.255096
137	501G6	48	1.2	0.0173205	1.44338	0.262935	0.0207382		501G6	0.262935	0.0207382
138	459J23	49	1.33333	0.196554	14.7415	0.40507	0.205135		459J23	0.40507	0.205135
283	62J23	50							62J23
284	480O9	51	1.20333	0.080829	6.71709	0.264885	0.0962822		480O9	0.264885	0.0962822
285	394C23	52	1.41	0.07	4.96454	0.494508	0.0716895		394C23	0.494508	0.0716895
406	463I5	53	1.07667	0.146401	13.5976	0.0974054	0.200678		463I5	0.0974054	0.200678
407	215G1	54	0.8	0.0264575	3.30719	-0.32246	0.0481144		215G1	-0.32246	0.0481144
408	206H15	55	1.05333	0.115902	11.0034	0.0688627	0.16432		206H15	0.0688627	0.16432
184	99O6	56	1.05	0.121244	11.547	0.064223	0.16172		99O6	0.064223	0.16172
185	121J6	57	0.876667	0.0351188	4.00595	-0.190675	0.0579918		121J6	-0.190675	0.0579918
186	286B9	58	1.11	0.043589	3.92694	0.149807	0.0572885		286B9	0.149807	0.0572885
187	452L13	59	1.29	0.155242	12.0342	0.360301	0.175583		452L13	0.360301	0.175583
188	457F14	60	0.986667	0.0680686	6.89884	-0.0217076	0.101259		457F14	-0.0217076	0.101259
189	280J7	61	1.17333	0.15885	13.5384	0.221251	0.204246		280J7	0.221251	0.204246
454	335H23	62	0.986667	0.0832666	8.43919	-0.0227189	0.11983		335H23	-0.0227189	0.11983
455	150L15	63	1.14333	0.0152753	1.33603	0.19316	0.0192359		150L15	0.19316	0.0192359
456	184L18	64	1.09667	0.0152753	1.39288	0.133032	0.0201401		184L18	0.133032	0.0201401
457	1G3	65	1.06333	0.0635085	5.97259	0.0868358	0.087759		1G3	0.0868358	0.087759
458	77P3	66	1.28667	0.330202	25.6634	0.330524	0.382793		77P3	0.330524	0.382793
459	209P2	67	1.7	0.42	24.61	0.74	0.36		209P2	0.74	0.36
46	543G6	68	1.055	0.0494975	4.6917	0.0764486	0.0677118		543G6	0.0764486	0.0677118
190	512J14	69	0.943333	0.0305505	3.23857	-0.0846685	0.0469765		512J14	-0.0846685	0.0469765
47	360I23	70	1.71	0.141421	8.27025	0.771525	0.119451		360I23	0.771525	0.119451
191	393H6	71	1.04	0.072111	6.93375	0.0543072	0.0988679		393H6	0.0543072	0.0988679
48	76N21	72	1.04	0.194679	18.7192	0.0384057	0.285653		76N21	0.0384057	0.285653
192	117N4	73	1.15667	0.0665833	5.75648	0.208342	0.0844898		117N4	0.208342	0.0844898
49	14B2	74	0.896667	0.0802081	8.94514	-0.161191	0.128719		14B2	-0.161191	0.128719
193	490B20	75	1.10667	0.0896289	8.09899	0.143154	0.114393		490B20	0.143154	0.114393
50	339I10	76	0.856667	0.0305505	3.56621	-0.223802	0.051187		339I10	-0.223802	0.051187
194	335N6	77	1.34333	0.305996	22.7788	0.397881	0.357132		335N6	0.397881	0.357132
51	11C5	78	0.993333	0.051316	5.16604	-0.0109192	0.0739005		11C5	-0.0109192	0.0739005
316	342J4	79	1.10333	0.180093	16.3226	0.129663	0.226926		342J4	0.129663	0.226926
460	555G22	80	1.11667	0.0635085	5.68733	0.157675	0.0807888		555G22	0.157675	0.0807888
317	505F3	81	1.71	0.37	21.6374	0.751869	0.308066		505F3	0.751869	0.308066
461	263G23	82	1.08333	0.057735	5.32939	0.114138	0.0757741		263G23	0.114138	0.0757741
318	309H15	83	1.21667	0.0251661	2.06845	0.282728	0.0299064		309H15	0.282728	0.0299064
462	30C8	84	0.916667	0.0585947	6.39214	-0.127542	0.0938353		30C8	-0.127542	0.0938353
319	RP11-245E23	85							RP11-245E23
463	474L7	86	0.9	0.04	4.44444	-0.152954	0.0641673		474L7	-0.152954	0.0641673
320	552M6	87	1.31	0.115326	8.80348	0.385926	0.124778		552M6	0.385926	0.124778
321	13H5	88	1.30667	0.064291	4.92023	0.384745	0.0701414		13H5	0.384745	0.0701414
52	157H4	89	1.3	0.155563	11.9664	0.373328	0.173053		157H4	0.373328	0.173053
53	285H4	90							285H4
54	810G21	91	1.09333	0.153731	14.0608	0.119633	0.196211		810G21	0.119633	0.196211
55	452P23	92	1.00667	0.0321455	3.19326	0.00909005	0.0464643		452P23	0.00909005	0.0464643
56	512C24	93	1.425	0.33234	23.3221	0.491072	0.339568		512C24	0.491072	0.339568
57	RP11-285E18	94	1.00667	0.0503322	4.99989	0.00839019	0.0718473		RP11-285E18	0.00839019	0.0718473
322	RP11-157E11	95	1.27667	0.128582	10.0717	0.347308	0.149613		RP11-157E11	0.347308	0.149613
323	488P11	96	1.26	0.32	25.3968	0.30136	0.375624		488P11	0.30136	0.375624
324	138N13	97							138N13
325	349J19	98	1.26	0.182483	14.4828	0.323786	0.201816		349J19	0.323786	0.201816
326	132L12	99	1.34333	0.0550757	4.09993	0.42501	0.0590769		132L12	0.42501	0.0590769
327	159J2	100	1.07333	0.0305505	2.84632	0.101706	0.0412581		159J2	0.101706	0.0412581
58	182M20	101	1.19	0.01	0.840336	0.250928	0.0121238		182M20	0.250928	0.0121238
59	173B14	102	1.09667	0.0602771	5.4964	0.131679	0.0790275		173B14	0.131679	0.0790275
60	29G8	103	1.04333	0.246847	23.6594	0.031806	0.364316		29G8	0.031806	0.364316
328	122K21	104							122K21
329	RP11-332E3	105	1.35667	0.288848	21.291	0.419615	0.292456		RP11-332E3	0.419615	0.292456
181	MRV2	111	6.20333	0.632166	10.1907	2.62784	0.151554		MRV2	2.62784	0.151554
451	MRV2	112	6.43667	0.545008	8.46723	2.68296	0.119706		MRV2	2.68296	0.119706

## Sheet: mean and sd
Index	Name	ID	Flags	Ch1 F % Sat.	Ch2 F % Sat.	Ch1 SignalNoiseRatio	Ch2 SignalNoiseRatio	Ch1 N (Mean-B)	Ch2 N (Mean-B)	Ch2 N Ratio of Medians	Ch2 N Ratio of Means	Mean RINGA IP#3	SD RINGA IP#3	%SD RINGA IP#3	RATIO LOG2 IP#3	LOG2 Mean RINGA IP#3	LOG2 SD RINGA IP#3
139	468L10	1	3	0	0	5.84	2.85	4929	4806	1.25	1.1	1.04667	0.0503322	4.80881	0.137504	0.0646957	0.0691098
154	468L10	1	3	0	0	6.23	2.49	4491	4129	0.94	1.04				0.0565835
169	468L10	1	3	0	0	6.09	2.42	4818	4272	0.8	1				0
140	2A19	2	3	0	0	3.1	1.62	874	953	1.27	1.47	1.2	0.236432	19.7027	0.555816	0.245321	0.273047
155	2A19	2	3	0	0	2.98	1.52	917	751	0.78	1.1				0.137504
170	2A19	2	3	0	0	3.4	1.59	900	649	0.74	1.03				0.0426443
141	318C5	3	3	0	0	4.95	1.71	1691	1092	0.63	0.81	0.92	0.165227	17.9595	-0.304006	-0.134995	0.248685
156	318C5	3	3	0	0	3.87	1.72	1820	1282	0.64	0.84				-0.251539
171	318C5	3	3	0	0	3.96	1.58	1696	1589	0.79	1.11				0.15056
142	213F11	4	3	0	0	16.9	6.7	8925	8816	1.06	1.15	1.11	0.034641	3.12081	0.201634	0.150097	0.0446325
157	213F11	4	3	0	0	19.57	7.49	10033	9443	0.97	1.09				0.124328
172	213F11	4	3	0	0	17.87	6.3	9610	9040	0.93	1.09				0.124328
143	13B15	5	3	0	0	8.06	1.99	3026	1745	0.42	0.68	0.866667	0.162891	18.7951	-0.556393	-0.224936	0.28862
158	13B15	5	3	0	0	7.24	2.2	3113	2521	0.79	0.94				-0.0892673
173	13B15	5	3	0	0	6.75	1.9	2825	2424	0.52	0.98				-0.0291463
144	261A1	6	3	0	0	3.3	1.74	903	985	1.56	1.49	1.36	0.175784	12.9253	0.575312	0.435151	0.193697
159	261A1	6	3	0	0	2.83	1.55	933	790	1.15	1.16				0.214125
174	261A1	6	3	0	0	3.01	1.61	920	984	1.34	1.43				0.516015
409	331L19	7	3	0	0	6.65	2.58	2944	3372	1.19	1.31	1.40667	0.085049	6.04614	0.389567	0.490484	0.0886534
424	331L19	7	3	0	0	5.47	2.51	2604	3326	1.5	1.47				0.555816
439	331L19	7	3	0	0	6.85	3.1	2976	3755	1.32	1.44				0.526069
410	211D10	8	3	0	0	4.51	1.83	1908	1186	0.68	0.77	1.13333	0.317857	28.0462	-0.37707	0.137122	0.448033
425	211D10	8	3	0	0	4.49	2.14	1733	1969	1.06	1.36				0.443607
440	211D10	8	3	0	0	4.39	2.08	1462	1482	1.24	1.27				0.344828
411	129M14	9	3	0	0	3.68	1.24	1464	661	0.39	0.59	0.87	0.242487	27.8721	-0.761213	-0.244168	0.447775
426	129M14	9	3	0	0	4.06	1.69	1752	1484	1.07	1.01				0.0143553
441	129M14	9	3	0	0	3.77	1.64	1636	1371	0.67	1.01				0.0143553
412	1L24	10	3	0	0	4.36	1.89	1789	1805	1.03	1.22	1.16333	0.134288	11.5434	0.286881	0.211553	0.172357
427	1L24	10	3	0	0	4.31	1.85	1609	1658	1.1	1.26				0.333424
442	1L24	10	3	0	0	4.66	1.67	1751	1457	0.71	1.01				0.0143553
413	BAC11	11	3	0	0	2.5	1.41	551	528	1.38	1.47	1.36333	0.0929157	6.81533	0.555816	0.444955	0.096638
428	BAC11	11	3	0	0	2.99	1.42	782	742	0.97	1.32				0.400538
443	BAC11	11	3	0	0	2.65	1.62	620	538	0.97	1.3				0.378512
414	229I7	12	3	0	0	16.57	3.84	7104	5375	0.61	0.87	0.843333	0.0251661	2.98412	-0.200913	-0.246252	0.0429405
429	229I7	12	3	0	0	14.88	3.37	6614	4745	0.61	0.82				-0.286304
444	229I7	12	3	0	0	15.25	3.67	6211	4539	0.62	0.84				-0.251539
145	326D19	13	3	0	0	8.57	2.92	4943	4393	0.92	1.02	0.996667	0.0776745	7.79343	0.0285692	-0.00780938	0.114483
160	326D19	13	3	0	0	8.35	2.69	5374	4296	0.81	0.91				-0.136062
175	326D19	13	3	0	0	6.42	2.56	4155	3883	0.99	1.06				0.0840643
2	505O16	14	3	0	0	4.84	2.01	1970	1882	0.97	1.14	1.18667	0.107858	9.08915	0.189034	0.243053	0.128334
17	505O16	14	3	0	0	4.85	2.11	1801	1654	0.87	1.11				0.15056
32	505O16	14	3	0	0	4.63	2.09	2109	2388	1.08	1.31				0.389567
146	223F20	15	3	0	0	4.43	1.71	2033	1926	0.83	1.1	1.18667	0.204287	17.2152	0.137504	0.233326	0.239491
161	223F20	15	3	0	0	4.27	2.3	1867	2262	1.39	1.42				0.505891
176	223F20	15	3	0	0	4.33	1.98	2041	1792	0.89	1.04				0.0565835
3	rp11-424e21	16	3	0	0	6.65	3.25	3815	4124	1.29	1.24	1.07667	0.142244	13.2115	0.31034	0.0985164	0.18473
18	rp11-424e21	16	3	0	0	7.08	2.87	3417	3045	0.83	1.01				0.0143553
33	rp11-424e21	16	3	0	0	6.49	2.21	3679	3194	0.8	0.98				-0.0291463
147	298H15	17	3	0	0	45.35	15.36	22393	21744	1.09	1.14	1.12333	0.0152753	1.35981	0.189034	0.167697	0.0195777
162	298H15	17	3	0	0	37.96	14.35	17816	16944	1.05	1.11				0.15056
177	298H15	17	3	0	0	32.34	11.24	15009	14363	1.01	1.12				0.163499
4	390J12	18	3	0	0	6.06	1.92	2739	1962	0.61	0.83	0.893333	0.0602771	6.74744	-0.268817	-0.16494	0.0980503
19	390J12	18	3	0	0	5.91	2.13	2656	2180	0.75	0.95				-0.0740006
34	390J12	18	3	0	0	6.13	2.17	2896	2253	0.76	0.9				-0.152003
148	37K18	19	3	0	0	9.41	3.41	5381	6062	1.02	1.29	1.28	0.0953939	7.45265	0.367371	0.353445	0.108368
163	37K18	19	3	0	0	8.84	3.61	5184	6199	1.3	1.37				0.454176
178	37K18	19	3	0	0	8.42	3.66	5396	5535	1.26	1.18				0.238787
5	111B1	20	3	0	0	19.08	6.34	9685	9000	1.01	1.08	1.08	0.06	5.55556	0.111031	0.109545	0.0802427
20	111B1	20	3	0	0	21.04	6.34	10330	9063	0.9	1.02				0.0285692
35	111B1	20	3	0	0	23.2	7.51	11192	10954	0.96	1.14				0.189034
149	335P18	21	3	0	0	5.79	2.63	5104	3267	1.22	0.72	0.666667	0.0680686	10.2103	-0.473931	-0.590159	0.151285
164	335P18	21	3	0	0	5.99	2.14	5029	2680	0.73	0.59				-0.761213
179	335P18	21	3	0	0	5.68	2.45	5005	3125	1.25	0.69				-0.535332
6	109K20	22	3	0	0	25.22	7.19	11296	9398	0.78	0.97	0.946667	0.0404145	4.26914	-0.0439433	-0.0799633	0.0623883
21	109K20	22	3	0	0	28.27	7.39	12054	10091	0.78	0.97				-0.0439433
36	109K20	22	3	0	0	27.91	8.2	13596	10471	0.76	0.9				-0.152003
415	495K23	23	3	0	0	3.9	0.92	1442	1125	-0.07	0.35	0.793333	0.391195	49.3103	-1.51457	-0.493171	0.890984
430	495K23	23	3	0	0	4.02	1.67	1551	1374	0.93	1.09				0.124328
445	495K23	23	3	0	0	4.03	1.76	1444	1068	1.09	0.94				-0.0892673
272	RP11-187e23	24	3	0	0	23.4	7.29	10963	11372	0.99	1.21	1.37333	0.151767	11.051	0.275007	0.451661	0.162425
287	RP11-187e23	24	3	0	0	19.9	9.53	11687	15015	1.27	1.51				0.594549
302	RP11-187e23	24	3	0	0	18.18	7.84	10419	12467	1.2	1.4				0.485427
416	24H17	25	3	0	0	21.98	5.85	8058	6570	0.71	0.94	0.923333	0.0288675	3.12645	-0.0892673	-0.115552	0.0455272
431	24H17	25	3	0	0	17.68	4.88	8479	6504	0.71	0.89				-0.168123
446	24H17	25	3	0	0	13.97	4.39	6745	5542	0.84	0.94				-0.0892673
273	22C22	26	3	0	0	5.71	2.48	2549	2901	1.16	1.3	1.21667	0.207926	17.0898	0.378512	0.267847	0.259971
288	22C22	26	3	0	0	5.71	2.54	2656	2262	0.93	0.98				-0.0291463
303	22C22	26	3	0	0	4.66	2.13	2042	2434	1.07	1.37				0.454176
417	138D23	27	3	0	0	16.7	4.89	15116	11362	0.8	0.91	0.933333	0.0680686	7.29306	-0.136062	-0.102044	0.103664
432	138D23	27	3	0	0	17.28	4.37	13318	9779	0.84	0.88				-0.184425
447	138D23	27	3	0	0	14.33	5.07	12514	10529	1.03	1.01				0.0143553
274	576O3	28	3	0	0	33.84	13.26	18451	20859	1.23	1.33	1.25	0.138564	11.0851	0.411426	0.315727	0.165756
289	576O3	28	3	0	0	31.3	10.18	15304	14226	0.92	1.09				0.124328
304	576O3	28	3	0	0	32.15	13.02	16158	18348	1.24	1.33				0.411426
418	346A3	29	3	0	0	20.44	5.64	9057	7227	0.79	0.93	0.91	0.02	2.1978	-0.104697	-0.136294	0.0317133
433	346A3	29	3	0	0	19.78	5.87	8419	6450	0.83	0.89				-0.168123
448	346A3	29	3	0	0	22.56	6.27	10442	8173	0.78	0.91				-0.136062
275	531B22	30	3	0	0	27.21	11.69	13690	15964	1.28	1.37	1.35333	0.0152753	1.12871	0.454176	0.436456	0.016256
290	531B22	30	3	0	0	19.6	7.97	10065	11601	1.11	1.34				0.422233
305	531B22	30	3	0	0	21.54	8.84	11422	13184	1.15	1.35				0.432959
276	631G24	31	3	0	0	20.65	7.36	9273	9125	0.94	1.14	1.38667	0.261024	18.8238	0.189034	0.454608	0.271242
291	631G24	31	3	0	0	17.22	6.69	8906	10485	1.27	1.36				0.443607
306	631G24	31	3	0	0	16.7	7.85	7610	10861	1.36	1.66				0.731183
7	520F22	32	3	0	0	27.53	10.16	14478	16318	1.11	1.33	1.33	0.02	1.50376	0.411426	0.411317	0.0216965
22	520F22	32	3	0	0	23.48	11.35	12927	14529	1.24	1.31				0.389567
37	520F22	32	3	0	0	21.96	10.1	14360	16438	1.25	1.35				0.432959
8	51P14	33	3	0	0	4.35	1.57	2254	1276	0.5	0.67	0.903333	0.20232	22.397	-0.577767	-0.173589	0.350314
23	51P14	33	3	0	0	4.74	2.01	2210	1938	0.91	1.03				0.0426443
38	51P14	33	3	0	0	5.11	1.72	2634	2379	0.71	1.01				0.0143553
9	562L19	34	3	0	0	3.48	1.96	1640	2088	1.7	1.48	1.21667	0.230723	18.9636	0.565597	0.266495	0.26318
24	562L19	34	3	0	0	4.28	1.95	1786	1543	0.88	1.05				0.0703893
39	562L19	34	3	0	0	3.85	1.65	1547	1422	0.87	1.12				0.163499
10	248N6	35	3	0	0	6.57	2.43	3399	3166	0.76	1.07	1.16667	0.0907377	7.77752	0.0976108	0.219442	0.113403
25	248N6	35	3	0	0	6.28	2.53	3277	3372	0.97	1.18				0.238787
40	248N6	35	3	0	0	6.21	2.55	3383	3717	1.04	1.25				0.321928
11	521L15	36	3	0	0	6.09	2.49	3200	3042	1.02	1.08	1.21	0.147309	12.1743	0.111031	0.267998	0.173427
26	521L15	36	3	0	0	6.15	2.9	3621	4370	1.43	1.37				0.454176
41	521L15	36	3	0	0	6.97	2.97	3924	4048	1.05	1.18				0.238787
12	338L17	37	3	0	0	5.67	2.61	4288	3860	0.99	1.01	0.963333	0.0416333	4.3218	0.0143553	-0.0547809	0.0618096
27	338L17	37	3	0	0	5.24	2.57	4425	3727	1.25	0.95				-0.0740006
42	338L17	37	3	0	0	5.12	2.22	4318	3612	1.01	0.93				-0.104697
277	45A9	38	3	0	0	5.06	2.16	2199	1688	0.77	0.9	1.19	0.29	24.3697	-0.152003	0.221519	0.359705
292	45A9	38	3	0	0	4.47	2.25	2305	3025	1.43	1.48				0.565597
307	45A9	38	3	0	0	3.79	2.17	1796	1797	1.36	1.19				0.250962
278	157F14	39	3	0	0	9.01	2.98	5360	5115	0.89	1.09	1.23	0.121655	9.89067	0.124328	0.293755	0.147147
293	157F14	39	3	0	0	8.52	3.23	5132	5768	0.95	1.29				0.367371
308	157F14	39	3	0	0	7.78	3.13	4763	5441	1.24	1.31				0.389567
279	520F24	40	3	0	0	11.66	4.78	6271	6834	1.13	1.26	1.30333	0.111505	8.55536	0.333424	0.378773	0.121112
294	520F24	40	3	0	0	10.63	4.01	5252	5590	1.06	1.22				0.286881
309	520F24	40	3	0	0	9.56	3.87	5058	6283	1.14	1.43				0.516015
280	23B16	41	3	0	0	8.04	6.42	4570	11747	2.55	2.98	3.26667	0.366788	11.2282	1.57531	1.70193	0.158515
295	23B16	41	3	0	0	8.89	7.21	3873	10571	2.83	3.14				1.65076
310	23B16	41	3	0	0	7.3	5.67	3564	11380	2.79	3.68				1.87971
281	321F21	42	3	0	0	16.07	7.2	9475	10627	1.16	1.32	1.33	0.0264575	1.98929	0.400538	0.411237	0.0285645
296	321F21	42	3	0	0	14.97	6.7	8668	10044	1.27	1.36				0.443607
311	321F21	42	3	0	0	12.72	4.82	8262	9200	1.01	1.31				0.389567
282	430K22	43	3	0	0	11.78	4.73	5955	5936	1.07	1.15	1.25	0.087178	6.97424	0.201634	0.319524	0.102697
297	430K22	43	3	0	0	12.53	4.56	5618	6283	1.02	1.29				0.367371
312	430K22	43	3	0	0	11.32	4.52	5410	6184	1.25	1.31				0.389567
13	370A2	44	3	0	0	4.77	1.87	2654	2406	0.79	1.03	1.08667	0.0493288	4.53946	0.0426443	0.118901	0.0663563
28	370A2	44	3	0	0	5.98	2.43	3122	3058	0.89	1.11				0.15056
43	370A2	44	3	0	0	5.1	2.29	2602	2547	0.84	1.12				0.163499
14	411G9	45	3	0	0	13.09	4.53	8481	9090	0.92	1.25	1.18333	0.0650641	5.49837	0.321928	0.241405	0.0792471
29	411G9	45	3	0	0	14.3	5.02	8464	8132	1.08	1.12				0.163499
44	411G9	45	3	0	0	15.42	6.16	8997	9127	1.11	1.18				0.238787
15	264M20	46	3	0	0	3.57	1.55	1330	1234	0.68	1.12	1.14333	0.245832	21.5013	0.163499	0.170955	0.310811
30	264M20	46	3	0	0	3.41	1.74	1219	1349	1.32	1.4				0.485427
45	264M20	46	3	0	0	3.62	1.53	1427	1045	0.72	0.91				-0.136062
136	459P23	47	3	0	0	7.05	3.14	6078	4868	0.96	0.92	1.11333	0.195021	17.5169	-0.120294	0.139944	0.255096
151	459P23	47	3	0	0	6.01	2.64	6314	6139	1.08	1.11				0.15056
166	459P23	47	3	0	0	7.01	2.99	5642	6437	1.18	1.31				0.389567
137	501G6	48	3	0	0	17.82	7.21	9180	9625	1.09	1.22	1.2	0.0173205	1.44338	0.286881	0.262935	0.0207382
152	501G6	48	3	0	0	17.75	6.13	9773	9927	0.97	1.19				0.250962
167	501G6	48	3	0	0	20.39	6.51	11814	11985	0.92	1.19				0.250962
138	459J23	49	3	0	0	2.71	1.39	878	851	0.63	1.23	1.33333	0.196554	14.7415	0.298658	0.40507	0.205135
153	459J23	49	3	0	0	2.73	1.44	683	753	1.08	1.56				0.641546
168	459J23	49	3	0	0	2.91	1.56	902	786	1.03	1.21				0.275007
283	62J23	50	1	0	0	2.16	1.34	156	363	4.88	4.47	2.41333	2.11741	87.7381	2.16027	0.480173	2.2369
298	62J23	50	1	0	0	2.17	1.27	160	28	-0.64	0.24				-2.05889
313	62J23	50	1	0	0	2.42	1.41	160	180	2.7	2.53				1.33914
284	480O9	51	3	0	0	16.84	7.45	9100	10068	1.12	1.29	1.20333	0.080829	6.71709	0.367371	0.264885	0.0962822
299	480O9	51	3	0	0	11.54	5.57	8051	8246	1.06	1.19				0.250962
314	480O9	51	3	0	0	13.14	5.85	7498	7351	1.13	1.13				0.176323
285	394C23	52	3	0	0	4.22	2.34	2300	3036	1.57	1.48	1.41	0.07	4.96454	0.565597	0.494508	0.0716895
300	394C23	52	3	0	0	4.69	2.28	2448	2916	1.15	1.34				0.422233
315	394C23	52	3	0	0	4.36	2.17	1899	2307	1.21	1.41				0.495695
406	463I5	53	3	0	0	5.69	2.55	3750	4011	1.16	1.21	1.07667	0.146401	13.5976	0.275007	0.0974054	0.200678
421	463I5	53	3	0	0	6.11	2.45	3530	2898	0.81	0.92				-0.120294
436	463I5	53	3	0	0	5.65	2.2	3368	3319	1.03	1.1				0.137504
407	215G1	54	3	0	0	29.93	7.71	13680	9514	0.76	0.81	0.8	0.0264575	3.30719	-0.304006	-0.32246	0.0481144
422	215G1	54	3	0	0	31.29	7.61	15543	10304	0.69	0.77				-0.37707
437	215G1	54	3	0	0	27.95	7.26	14796	10383	0.76	0.82				-0.286304
408	206H15	55	3	0	0	3.77	1.95	1915	1861	1.09	1.11	1.05333	0.115902	11.0034	0.15056	0.0688627	0.16432
423	206H15	55	3	0	0	3.9	1.69	1868	1470	0.83	0.92				-0.120294
438	206H15	55	3	0	0	4.01	1.92	2088	2080	1.15	1.13				0.176323
184	99O6	56	3	0	0	12.41	4.49	6816	7000	1.11	1.19	1.05	0.121244	11.547	0.250962	0.064223	0.16172
199	99O6	56	3	0	0	11.56	3.18	6703	5678	0.63	0.98				-0.0291463
214	99O6	56	3	0	0	11.41	4.18	6868	5824	0.93	0.98				-0.0291463
185	121J6	57	3	0	0	31.56	9.5	16369	12290	0.81	0.88	0.876667	0.0351188	4.00595	-0.184425	-0.190675	0.0579918
200	121J6	57	3	0	0	29.1	9.58	17362	13522	0.83	0.91				-0.136062
215	121J6	57	3	0	0	34.76	8.95	17206	12421	0.76	0.84				-0.251539
186	286B9	58	3	0	0	15.64	5.47	8798	8605	0.97	1.14	1.11	0.043589	3.92694	0.189034	0.149807	0.0572885
201	286B9	58	3	0	0	19.16	5.75	8491	7753	0.87	1.06				0.0840643
216	286B9	58	3	0	0	16.63	6.2	8849	8627	0.97	1.13				0.176323
187	452L13	59	3	0	0	3.46	1.53	928	919	0.84	1.3	1.29	0.155242	12.0342	0.378512	0.360301	0.175583
202	452L13	59	3	0	0	3.09	1.38	904	767	0.51	1.13				0.176323
217	452L13	59	3	0	0	3.53	1.55	995	1095	1.15	1.44				0.526069
188	457F14	60	3	0	0	11.59	3.56	6866	6178	0.85	1.04	0.986667	0.0680686	6.89884	0.0565835	-0.0217076	0.101259
203	457F14	60	3	0	0	12	3.44	7225	5704	0.76	0.91				-0.136062
218	457F14	60	3	0	0	14.48	4.09	6892	6051	0.75	1.01				0.0143553
189	280J7	61	3	0	0	6.6	2.3	4559	4039	0.65	0.99	1.17333	0.15885	13.5384	-0.0144996	0.221251	0.204246
204	280J7	61	3	0	0	5.97	2.58	3642	4067	1.03	1.26				0.333424
219	280J7	61	3	0	0	6.45	2.63	3321	3691	1.12	1.27				0.344828
454	335H23	62	3	0	0	8.55	2.6	3582	2880	0.78	0.92	0.986667	0.0832666	8.43919	-0.120294	-0.0227189	0.11983
469	335H23	62	3	0	0	7.42	2.54	3387	2837	0.81	0.96				-0.0588937
484	335H23	62	3	0	0	8.81	3.34	3632	3403	1.05	1.08				0.111031
455	150L15	63	3	0	0	12.77	4.32	5838	5778	0.93	1.14	1.14333	0.0152753	1.33603	0.189034	0.19316	0.0192359
470	150L15	63	3	0	0	12.04	4.14	5089	5121	0.96	1.16				0.214125
485	150L15	63	3	0	0	11.28	3.65	5896	5793	0.91	1.13				0.176323
456	184L18	64	3	0	0	9.63	3.47	5037	4763	0.94	1.08	1.09667	0.0152753	1.39288	0.111031	0.133032	0.0201401
471	184L18	64	3	0	0	9.94	3.98	4828	4689	1.05	1.11				0.15056
486	184L18	64	3	0	0	9.25	3.42	4734	4542	0.97	1.1				0.137504
457	1G3	65	3	0	0	11.93	4.23	5300	4576	0.97	0.99	1.06333	0.0635085	5.97259	-0.0144996	0.0868358	0.087759
472	1G3	65	3	0	0	9.88	3.61	4752	4575	1.02	1.1				0.137504
487	1G3	65	3	0	0	10.09	3.53	4337	4171	1.04	1.1				0.137504
458	77P3	66	3	0	0	3.04	1.37	890	630	0.53	0.95	1.28667	0.330202	25.6634	-0.0740006	0.330524	0.382793
473	77P3	66	3	0	0	3.44	1.88	1032	1306	1.42	1.61				0.687061
488	77P3	66	3	0	0	3.35	1.8	1025	998	1.35	1.3				0.378512
459	209P2	67	3	0	0	2.29	1.27	281	213	1.35	1.4	2.01667	0.630423	31.2607	0.485427	0.963207	0.463707
474	209P2	67	3	0	0	2.42	1.26	424	723	2.64	2.66				1.41143
489	209P2	67	3	0	0	2.96	1.31	533	713	1.25	1.99				0.992768
46	543G6	68	3	0	0	5.89	2.47	3898	3780	0.93	1.09	1.01333	0.0802081	7.91527	0.124328	0.0160666	0.115024
61	543G6	68	3	0	0	5.81	2.5	4393	3621	1.15	0.93				-0.104697
76	543G6	68	3	0	0	5.99	2.37	4378	3948	0.95	1.02				0.0285692
190	512J14	69	3	0	0	11.98	3.55	9627	7469	0.82	0.91	0.943333	0.0305505	3.23857	-0.136062	-0.0846685	0.0469765
205	512J14	69	3	0	0	9.4	3.23	8113	6746	0.84	0.97				-0.0439433
220	512J14	69	3	0	0	9.86	3.21	7055	5810	0.88	0.95				-0.0740006
47	360I23	70	3	0	0	2.84	1.55	628	792	1.74	1.81	1.43667	0.483873	33.6803	0.85599	0.458309	0.549042
62	360I23	70	3	0	0	2.94	1.5	715	821	1.63	1.61				0.687061
77	360I23	70	3	0	0	3.1	1.33	793	474	0.66	0.89				-0.168123
191	393H6	71	3	0	0	5.63	2.09	2452	2078	0.67	0.98	1.04	0.072111	6.93375	-0.0291463	0.0543072	0.0988679
206	393H6	71	3	0	0	5.44	1.86	2259	1966	0.8	1.02				0.0285692
221	393H6	71	3	0	0	6.37	2.24	2745	2694	0.89	1.12				0.163499
48	76N21	72	1	0	0	2.24	1.13	641	339	0.31	0.82	1.04	0.194679	18.7192	-0.286304	0.0384057	0.285653
63	76N21	72	3	0	0	3.27	1.47	765	595	0.47	1.11				0.15056
78	76N21	72	3	0	0	2.99	1.47	823	685	1.09	1.19				0.250962
192	117N4	73	3	0	0	12.22	4.77	8342	8485	1	1.19	1.15667	0.0665833	5.75648	0.250962	0.208342	0.0844898
207	117N4	73	3	0	0	13.31	5.01	9621	8803	1.05	1.08				0.111031
222	117N4	73	3	0	0	12.14	4.67	6766	7004	0.96	1.2				0.263034
49	14B2	74	3	0	0	4.49	2.2	3258	2536	0.9	0.89	0.896667	0.0802081	8.94514	-0.168123	-0.161191	0.128719
64	14B2	74	3	0	0	8.87	2.8	4695	3363	0.7	0.82				-0.286304
79	14B2	74	3	0	0	8.36	2.7	4374	3751	0.77	0.98				-0.0291463
193	490B20	75	3	0	0	8.04	2.96	3783	3503	1.01	1.06	1.10667	0.0896289	8.09899	0.0840643	0.143154	0.114393
208	490B20	75	3	0	0	9.53	3.43	4040	4267	0.99	1.21				0.275007
223	490B20	75	3	0	0	9.88	3.61	4608	4227	1.02	1.05				0.0703893
50	339I10	76	3	0	0	10.17	2.88	4636	3614	0.81	0.89	0.856667	0.0305505	3.56621	-0.168123	-0.223802	0.051187
65	339I10	76	3	0	0	11.46	3.06	5072	3739	0.69	0.85				-0.234465
80	339I10	76	3	0	0	11.67	2.95	5513	3984	0.66	0.83				-0.268817
194	335N6	77	3	0	0	2.6	1.47	582	597	0.99	1.52	1.34333	0.305996	22.7788	0.604071	0.397881	0.357132
209	335N6	77	3	0	0	2.9	1.19	543	338	0.28	0.99				-0.0144996
224	335N6	77	3	0	0	2.53	1.28	513	502	0.66	1.52				0.604071
51	11C5	78	3	0	0	6.3	2.54	2768	2343	0.84	0.98	0.993333	0.051316	5.16604	-0.0291463	-0.0109192	0.0739005
66	11C5	78	3	0	0	6.84	2.3	3198	2671	0.68	0.95				-0.0740006
81	11C5	78	3	0	0	6.17	2.47	2719	2471	0.96	1.05				0.0703893
316	342J4	79	3	0	0	3.89	1.84	1790	1538	0.78	1.02	1.10333	0.180093	16.3226	0.0285692	0.129663	0.226926
331	342J4	79	3	0	0	4.09	2.26	1678	1838	1.49	1.31				0.389567
346	342J4	79	3	0	0	3.8	1.66	1355	1046	0.76	0.98				-0.0291463
460	555G22	80	3	0	0	6.79	2.49	4113	3938	0.72	1.08	1.11667	0.0635085	5.68733	0.111031	0.157675	0.0807888
475	555G22	80	3	0	0	8.65	3.01	3874	4059	1.08	1.19				0.250962
490	555G22	80	3	0	0	7.61	2.97	3972	3746	1.16	1.08				0.111031
317	505F3	81	3	0	0	2.86	1.69	609	538	1.01	1.38	1.71	0.37	21.6374	0.464668	0.751869	0.308066
332	505F3	81	3	0	0	2.73	1.52	534	592	0.97	1.64				0.713696
347	505F3	81	3	0	0	3.15	1.96	842	1364	1.86	2.11				1.07724
461	263G23	82	3	0	0	5.85	2.19	2332	2055	0.92	1.05	1.08333	0.057735	5.32939	0.0703893	0.114138	0.0757741
476	263G23	82	1	0	0	6.59	2.27	2483	2232	0.99	1.05				0.0703893
491	263G23	82	3	0	0	6.78	2.46	2567	2541	0.96	1.15				0.201634
318	309H15	83	3	0	0	5.23	2.85	2877	3112	1.43	1.22	1.21667	0.0251661	2.06845	0.286881	0.282728	0.0299064
333	309H15	83	3	0	0	5.85	2.7	3226	3547	1.28	1.24				0.31034
348	309H15	83	3	0	0	6.28	2.95	3126	3271	1.13	1.19				0.250962
462	30C8	84	3	0	0	15.09	3.73	6173	4571	0.61	0.85	0.916667	0.0585947	6.39214	-0.234465	-0.127542	0.0938353
477	30C8	84	3	0	0	16.35	3.83	6208	5089	0.73	0.94				-0.0892673
492	30C8	84	3	0	0	18.05	4.63	7550	6280	0.8	0.96				-0.0588937
319	RP11-245E23	85	3	0	0	2.43	1.13	281	144	-0.4	0.47	0.583333	0.568536	97.4633	-1.08927	-1.49003	1.98404
334	RP11-245E23	85	3	0	0	2.23	0.89	448	33	-0.61	0.08				-3.64386
349	RP11-245E23	85	3	0	0	2.35	1.36	482	355	0.86	1.2				0.263034
463	474L7	86	3	0	0	15.8	4.98	9967	7614	0.81	0.9	0.9	0.04	4.44444	-0.152003	-0.152954	0.0641673
478	474L7	86	3	0	0	16.34	5.39	9105	7334	0.97	0.94				-0.0892673
493	474L7	86	3	0	0	18.74	5.17	10351	7632	0.77	0.86				-0.217591
320	552M6	87	3	0	0	8.69	3.25	4878	5395	1.05	1.27	1.31	0.115326	8.80348	0.344828	0.385926	0.124778
335	552M6	87	3	0	0	9.73	4.33	6217	7748	1.35	1.44				0.526069
350	552M6	87	3	0	0	12.54	5.49	7047	7415	1.31	1.22				0.286881
321	13H5	88	3	0	0	7.54	3.58	4273	5158	1.28	1.38	1.30667	0.064291	4.92023	0.464668	0.384745	0.0701414
336	13H5	88	3	0	0	8.43	3.1	4374	4820	1.14	1.26				0.333424
351	13H5	88	3	0	0	9.09	3.3	4145	4623	0.94	1.28				0.356144
52	157H4	89	3	0	0	2.74	1.41	429	305	0.64	1.19	1.09	0.38	34.8624	0.250962	0.0562966	0.562584
67	157H4	89	3	0	0	2.25	0.94	451	240	0.01	0.67				-0.577767
82	157H4	89	3	0	0	2.67	1.46	703	697	1.45	1.41				0.495695
53	285H4	90	3	0	0	2.53	1.21	374	526	1.18	2.2	1.12667	1.00803	89.4705	1.1375	-0.404524	1.76
68	285H4	90	3	0	0	2.31	1	490	114	-0.38	0.2				-2.32193
83	285H4	90	3	0	0	2.45	1.3	541	406	0.05	0.98				-0.0291463
54	810G21	91	3	0	0	6.74	2.97	3012	3342	1.2	1.27	1.09333	0.153731	14.0608	0.344828	0.119633	0.196211
69	810G21	91	3	0	0	6.29	2.43	3215	2775	0.86	0.99				-0.0144996
84	810G21	91	3	0	0	6.37	1.83	3344	3065	0.53	1.02				0.0285692
55	452P23	92	3	9.4	0	12.9	4.2	14494	12278	0.96	1.02	1.00667	0.0321455	3.19326	0.0285692	0.00909005	0.0464643
70	452P23	92	3	5	0.7	12.05	4.94	13705	11688	0.97	1.03				0.0426443
85	452P23	92	3	5.4	0	13.47	4.73	14074	11410	0.88	0.97				-0.0439433
56	512C24	93	3	0	0	2.65	1.23	523	445	0.13	1.19	1.77333	0.647482	36.5122	0.250962	0.762219	0.52746
71	512C24	93	3	0	0	2.08	1.27	288	275	2.03	1.66				0.731183
86	512C24	93	1	0	0	2.27	1.45	322	485	1.61	2.47				1.30451
57	RP11-285E18	94	3	0	0	9.51	3.35	5369	4701	0.88	1	1.00667	0.0503322	4.99989	0	0.00839019	0.0718473
72	RP11-285E18	94	3	0	0	11.87	3.73	6509	5971	0.91	1.06				0.0840643
87	RP11-285E18	94	3	0	0	12.98	4.16	7404	6136	0.74	0.96				-0.0588937
322	RP11-157E11	95	3	0	0	5.73	2.51	2411	2336	0.94	1.13	1.27667	0.128582	10.0717	0.176323	0.347308	0.149613
337	RP11-157E11	95	3	0	0	5.7	2.48	2264	2664	1.2	1.37				0.454176
352	RP11-157E11	95	3	0	0	5.46	2.4	2245	2572	1.22	1.33				0.411426
323	488P11	96	1	0	0	3.01	1.61	717	635	0.74	1.26	1.26	0.32	25.3968	0.333424	0.30136	0.375624
338	488P11	96	3	0	0	2.86	1.41	754	483	0.5	0.94				-0.0892673
353	488P11	96	3	0	0	2.81	1.54	739	836	1.69	1.58				0.659925
324	138N13	97	3	0	0	2.39	1.56	438	608	4.08	2.06	1.05	0.923093	87.9136	1.04264	-0.402965	1.52696
339	138N13	97	3	0	0	2.5	1.21	421	122	-0.25	0.25				-2
354	138N13	97	3	0	0	2.67	1.38	897	571	0.48	0.84				-0.251539
325	349J19	98	3	0	0	8.01	3.45	4858	6252	1.34	1.47	1.26	0.182483	14.4828	0.555816	0.323786	0.201816
340	349J19	98	3	0	0	8.97	3.68	5052	5175	1.24	1.17				0.226509
355	349J19	98	3	0	0	10.01	3.81	5590	5569	0.92	1.14				0.189034
326	132L12	99	3	0	0	20.38	7.78	8631	9597	1.24	1.29	1.34333	0.0550757	4.09993	0.367371	0.42501	0.0590769
341	132L12	99	3	0	0	18	8.15	8894	10282	1.19	1.34				0.422233
356	132L12	99	3	0	0	21.78	9.06	9731	11707	1.16	1.4				0.485427
327	159J2	100	3	0	0	5.65	2.33	2855	2771	1.16	1.1	1.07333	0.0305505	2.84632	0.137504	0.101706	0.0412581
342	159J2	100	3	0	0	5.58	2.42	2528	2377	0.99	1.08				0.111031
357	159J2	100	3	0	0	5.73	2.36	2819	2578	1.01	1.04				0.0565835
58	182M20	101	3	0	0	17.14	6.5	11713	11694	1.01	1.18	1.19	0.01	0.840336	0.238787	0.250928	0.0121238
73	182M20	101	3	0	0	16.44	6.37	14030	14002	1.14	1.2				0.263034
88	182M20	101	3	0	0	14.66	6.4	13248	13239	1.22	1.19				0.250962
59	173B14	102	3	10	0	55.96	18.99	33394	29336	0.99	1.04	1.09667	0.0602771	5.4964	0.0565835	0.131679	0.0790275
74	173B14	102	3	7.7	0	49.1	17.56	32522	29904	0.99	1.09				0.124328
89	173B14	102	3	15.9	0	63.65	23.82	36953	35980	1.06	1.16				0.214125
60	29G8	103	3	0	0	3.49	1.87	1994	1935	1.12	1.11	1.04333	0.246847	23.6594	0.15056	0.031806	0.364316
75	29G8	103	3	0	0	3.63	1.77	1760	1106	0.73	0.77				-0.37707
90	29G8	103	3	0	0	3.47	1.91	1582	1682	1.46	1.25				0.321928
328	122K21	104	1	0	0	1.99	1.22	142	150	0.87	2.25	2.23667	2.27003	101.492	1.16993	#NUM!	#NUM!
343	122K21	104	1	0	0	2.16	1.05	139	-3	-2.09	-0.04				#NUM!
358	122K21	104	1	0	0	2.24	1.38	131	286	4.28	4.5				2.16993
329	RP11-332E3	105	3	0	0	19.11	7.28	9460	9597	0.96	1.18	1.35667	0.288848	21.291	0.238787	0.419615	0.292456
344	RP11-332E3	105	3	0	0	21.5	7.08	9671	9935	1	1.2				0.263034
359	RP11-332E3	105	3	0	0	23.53	10.95	10751	15535	1.39	1.69				0.757023
330	10M21	106	1	0	0	0.25	0.08	2105	1648	0.69	0.94	0.903333	0.0404145	4.47393	-0.0892673	-0.14764	0.0649409
345	10M21	106	1	0	0	3.86	0.68	2078	1470	0.76	0.86				-0.217591
360	10M21	106	3	0	0	5.75	2.11	1983	1466	0.75	0.91				-0.136062
183	VECT	110	3	0	0	6.97	3.94	8102	18494	1.92	2.74	2.82	0.113578	4.02759	1.45418	1.49493	0.0575142
198	VECT	110	3	0	0	4.99	3.83	6758	16861	2.69	2.95				1.56071
213	VECT	110	3	0	0	4.18	2.85	6899	16607	2.41	2.77				1.46989
181	MRV2	111	3	0.3	6	6.14	7.31	7700	40506	5.42	6.48	6.20333	0.632166	10.1907	2.69599	2.62784	0.151554
196	MRV2	111	3	0	0	6.14	7.99	7223	32429	5.07	5.48				2.45418
211	MRV2	111	3	0	0	4.85	6.96	5545	30545	6.29	6.65				2.73335
451	MRV2	112	3	0	0	5.53	6.69	3990	21001	5.12	6.2	6.43667	0.545008	8.46723	2.63227	2.68296	0.119706
466	MRV2	112	3	0	0	4.94	6.62	4059	20858	5.73	6.05				2.59694
481	MRV2	112	3	0	0	4.78	8.12	3597	21621	7.2	7.06				2.81967
182	ALFA1-1	113	3	0	0	2.82	1.36	660	427	0.74	1.03	1.43667	0.353459	24.6027	0.0426443	0.489851	0.388191
197	ALFA1-1	113	3	0	0	2.57	1.52	825	1034	1.39	1.67				0.739848
212	ALFA1-1	113	3	0	0	3.14	1.82	876	1038	1.5	1.61				0.687061
1	ALFA1-2	114	3	0	0	2.27	1.36	366	457	2.01	2.04	1.33333	0.643843	48.2882	1.02857	0.302967	0.695735
16	ALFA1-2	114	3	0	0	2.11	1.22	403	229	0.05	0.78				-0.358454
31	ALFA1-2	114	1	0	0	2.25	1.37	307	180	1.06	1.18				0.238787
195	ALFA1-3	115	3	0	0	7.33	2.21	4399	3992	0.7	1.02	1.17	0.134536	11.4988	0.0285692	0.219907	0.170597
210	ALFA1-3	115	3	0	0	6.68	2.82	3766	4003	1.07	1.21				0.275007
225	ALFA1-3	115	3	0	0	7.25	2.59	3770	4246	0.99	1.28				0.356144
452	ALFA2-1	116	3	0	0	4	1.82	1278	1469	1.16	1.44	1.11333	0.384231	34.5118	0.526069	0.0885814	0.554715
467	ALFA2-1	116	3	0	0	4.08	1.55	1167	1083	0.82	1.21				0.275007
482	ALFA2-1	116	3	0	0	3.84	1.38	1089	547	0.32	0.69				-0.535332
271	ALFA2-2	117	3	0	0	3.72	1.62	1102	660	0.52	0.83	0.813333	0.0568624	6.99128	-0.268817	-0.300482	0.102461
286	ALFA2-2	117	3	0	0	3.63	1.59	1117	721	0.48	0.86				-0.217591
301	ALFA2-2	117	3	0	0	3.42	1.51	1073	571	0.45	0.75				-0.415037
464	ALFA2-3	118	3	0	0	8.27	2.94	4084	3255	0.76	0.91	0.96	0.043589	4.54052	-0.136062	-0.0599025	0.066361
479	ALFA2-3	118	3	0	0	8.2	2.71	3513	3041	0.8	0.99				-0.0144996
494	ALFA2-3	118	3	0	0	6.76	2.29	2723	2318	0.83	0.98				-0.0291463
150	BAC A	119	1	0	0	2.1	1.24	110	173	2.38	3.65	2.31333	1.38753	59.9796	1.8679	0.984168	1.0554
165	BAC A	119	1	0	0	2.09	1.37	82	177	-3.65	2.41				1.26903
180	BAC A	119	1	0	0	2	1.14	283	124	0.31	0.88				-0.184425
453	BAC B	120	1	0	0	2.08	1.08	83	75	-10.22	1.19	1.77333	0.772938	43.5867	0.250962	0.74085	0.597126
468	BAC B	120	1	0	0	2.03	1.14	73	84	1.87	2.65				1.40599
483	BAC B	120	1	0	0	1.95	0.99	57	56	3.57	1.48				0.565597

## Sheet: genomic ID#
Index	Array Row	Array Column	Spot Row	Spot Column	Name	ID	X	Y	Diameter	F Pixels	B Pixels	Footprint	Flags	Ch1 Median	Ch1 Mean	Ch1 SD	Ch1 B Median	Ch1 B Mean	Ch1 B SD	Ch1 % > B + 1 SD	Ch1 % > B + 2 SD	Ch1 F % Sat.	Ch1 Median - B	Ch1 Mean - B	Ch1 SignalNoiseRatio	Ch2 Median	Ch2 Mean	Ch2 SD	Ch2 B Median	Ch2 B Mean	Ch2 B SD	Ch2 % > B + 1 SD	Ch2 % > B + 2 SD	Ch2 F % Sat.	Ch2 Median - B	Ch2 Mean - B	Ch2 SignalNoiseRatio	Ch2 Ratio of Medians	Ch2 Ratio of Means	Ch2 Median of Ratios	Ch2 Mean of Ratios	Ch2 Ratios SD	Ch2 Rgn Ratio	Ch2 Rgn R²	Ch2 Log Ratio	Sum of Medians	Sum of Means	Ch1 N Median	Ch1 N Mean
139	1	2	1	4	468L10	1	13755	15925	120	286	366	30	3	3651	6171	5557.39	1242	1326	624.83	80.8	65.4	0	2409	4929	5.84	1695	2484	2460.52	712	790	593.72	62.6	46.5	0	983	1772	2.85	0.41	0.36	0.41	0.57	0.9	0.33	0.54	-1.29	3392	6701	3651	6171
154	1	2	2	4	468L10	1	13765	16295	110	286	366	30	3	3678	5640	4968.1	1149	1255	590.56	77.3	67.1	0	2529	4491	6.23	1461	2207	2135.15	683	789	585.83	60.1	40.9	0	778	1524	2.49	0.31	0.34	0.33	0.6	1.75	0.3	0.47	-1.7	3307	6015	3678	5640
169	1	2	3	4	468L10	1	13765	16670	110	282	397	23	3	4037	6056	5355.35	1238	1330	662.4	78.7	65.2	0	2799	4818	6.09	1427	2271	2542.05	695	814	589.34	53.9	38.3	0	732	1576	2.42	0.26	0.33	0.26	0.42	0.58	0.24	0.25	-1.93	3531	6394	4037	6056
140	1	2	1	5	2A19	2	14155	15925	100	286	366	39	3	1730	1967	1037.18	1093	1198	558.22	53.1	35.7	0	637	874	3.1	907	1084	823.79	610	759	558.4	38.1	17.5	0	297	474	1.62	0.47	0.54	0.5	0.59	0.39	0.62	0.61	-1.1	934	1348	1730	1967
155	1	2	2	5	2A19	2	14155	16315	100	286	366	26	3	1703	2028	1276.08	1111	1188	572.04	51	31.1	0	592	917	2.98	899	1108	907.82	721	817	592.38	31.5	13.3	0	178	387	1.52	0.3	0.42	0.39	0.55	0.61	0.48	0.46	-1.73	770	1304	1703	2028
170	1	2	3	5	2A19	2	14145	16685	130	286	366	15	3	1874	2040	977.71	1140	1216	550.68	61.9	34.6	0	734	900	3.4	923	1065	790.68	720	828	581.76	30.1	13.3	0	203	345	1.59	0.28	0.38	0.39	0.5	0.35	0.64	0.62	-1.85	937	1245	1874	2040
141	1	2	1	6	318C5	3	14520	15935	150	282	333	22	3	2618	2849	1628.18	1158	1199	528.83	69.1	56.7	0	1460	1691	4.95	1063	1223	925.69	744	841	623.3	34	16	0	319	479	1.71	0.22	0.28	0.26	0.38	0.36	0.33	0.33	-2.19	1779	2170	2618	2849
156	1	2	2	6	318C5	3	14520	16290	150	287	362	32	3	2309	2990	2132.54	1170	1260	595.97	65.9	47.7	0	1139	1820	3.87	993	1279	1098.29	733	826	577.05	34.5	16.7	0	260	546	1.72	0.23	0.3	0.25	0.46	0.6	0.21	0.17	-2.13	1399	2366	2309	2990
171	1	2	3	6	318C5	3	14525	16675	130	286	366	21	3	2335	2901	2015.5	1205	1257	589.49	62.9	49.3	0	1130	1696	3.96	987	1336	1086.46	671	805	624.11	38.5	23.8	0	316	665	1.58	0.28	0.39	0.36	0.56	0.59	0.27	0.26	-1.84	1446	2361	2335	2901
142	1	2	1	7	213F11	4	14895	15930	180	282	397	23	3	10218	10179	5985.03	1254	1317	604.47	87.2	85.5	0	8964	8925	16.9	3747	3979	2646.6	648	738	559.15	88.3	77.3	0	3099	3331	6.7	0.35	0.37	0.34	1.47	12.33	0.32	0.51	-1.53	12063	12256	10218	10179
157	1	2	2	7	213F11	4	14895	16300	180	282	397	21	3	11602	11197	5728.73	1164	1237	592.89	94.7	90.1	0	10438	10033	19.57	3947	4242	3000.42	650	752	527.1	86.9	81.2	0	3297	3592	7.49	0.32	0.36	0.32	0.39	0.25	0.35	0.46	-1.66	13735	13625	11602	11197
172	1	2	3	7	213F11	4	14900	16685	190	282	333	15	3	10994	10703	5777.24	1093	1180	615.3	91.5	87.2	0	9901	9610	17.87	3608	4031	2812.79	603	726	572.64	85.8	78.4	0	3005	3428	6.3	0.3	0.36	0.32	0.96	6.03	0.36	0.56	-1.72	12906	13038	10994	10703
143	1	2	1	8	13B15	5	15275	15930	170	282	397	25	3	4525	4286	2309.28	1260	1326	561.36	78.4	71.6	0	3265	3026	8.06	1112	1333	1023.04	656	758	559.39	46.8	22.7	0	456	677	1.99	0.14	0.22	0.18	0.26	0.29	0.32	0.52	-2.84	3721	3703	4525	4286
158	1	2	2	8	13B15	5	15265	16305	180	286	366	12	3	4227	4279	2095.54	1166	1267	584.22	86.7	78.7	0	3061	3113	7.24	1365	1525	1232.14	575	763	619.83	54.9	30.4	0	790	950	2.2	0.26	0.31	0.26	0.33	0.25	0.36	0.38	-1.95	3851	4063	4227	4279
173	1	2	3	8	13B15	5	15275	16685	170	286	366	13	3	3914	3972	1991.05	1147	1227	579.91	82.9	73.1	0	2767	2825	6.75	1110	1552	1032.14	631	753	583.24	54.2	32.2	0	479	921	1.9	0.17	0.33	0.29	0.38	0.3	0.37	0.52	-2.53	3246	3746	3914	3972
144	1	2	1	9	261A1	6	15655	15920	160	282	397	33	3	1792	2028	1146.01	1125	1157	542.4	53.2	35.1	0	667	903	3.3	980	1089	864.93	605	733	563.57	39.4	19.1	0	375	484	1.74	0.56	0.54	0.55	0.77	0.66	0.46	0.38	-0.83	1042	1387	1792	2028
159	1	2	2	9	261A1	6	15650	16305	170	282	334	15	3	1717	2033	1192.09	1100	1177	605.83	51.1	29.4	0	617	933	2.83	934	1073	881.5	671	790	602.94	28.4	12.1	0	263	402	1.55	0.43	0.43	0.47	0.62	0.47	0.48	0.42	-1.23	880	1335	1717	2033
174	1	2	3	9	261A1	6	15665	16685	140	286	366	26	3	1702	1974	1094.67	1054	1143	564.83	52.8	34.3	0	648	920	3.01	890	1054	911.65	572	730	551.25	36	16.8	0	318	482	1.61	0.49	0.52	0.51	1.1	4.99	0.52	0.39	-1.03	966	1402	1702	1974
409	2	2	1	4	331L19	7	13805	24880	130	282	397	12	3	3458	4073	2666.78	1129	1197	519.89	84.4	71.3	0	2329	2944	6.65	1504	1859	1574.94	602	705	581.83	63.1	35.8	0	902	1257	2.58	0.39	0.43	0.41	0.87	4.57	0.29	0.24	-1.37	3231	4201	3458	4073
424	2	2	2	4	331L19	7	13830	25255	150	282	333	36	3	3382	3810	2491.52	1206	1317	618.09	76.6	65.6	0	2176	2604	5.47	1629	1815	1222.18	568	763	650.22	64.9	40.4	0	1061	1247	2.51	0.49	0.48	0.5	0.85	2.86	0.32	0.42	-1.04	3237	3851	3382	3810
439	2	2	3	4	331L19	7	13825	25625	170	286	366	31	3	3648	4093	2215.9	1117	1178	532.57	89.5	79	0	2531	2976	6.85	1608	1918	1341.32	523	652	519.53	72.4	51.7	0	1085	1395	3.1	0.43	0.47	0.43	0.53	0.45	0.4	0.43	-1.22	3616	4371	3648	4093
410	2	2	1	5	211D10	8	14175	24835	170	286	366	40	3	2615	2987	1578.18	1079	1194	579.82	79	60.1	0	1536	1908	4.51	1009	1157	907.32	650	733	551.45	36.7	20.3	0	359	507	1.83	0.23	0.27	0.25	0.31	0.21	0.46	0.63	-2.1	1895	2415	2615	2987
425	2	2	2	5	211D10	8	14185	25215	160	286	366	31	3	2689	2871	1493.98	1138	1250	599.19	76.2	59.4	0	1551	1733	4.49	1125	1370	1118.42	569	684	526.34	52.4	30.4	0	556	801	2.14	0.36	0.46	0.38	0.51	0.43	0.43	0.34	-1.48	2107	2534	2689	2871
440	2	2	3	5	211D10	8	14165	25575	170	286	366	36	3	2411	2666	1245.46	1204	1231	549.5	74.8	52.4	0	1207	1462	4.39	1091	1212	823.08	575	690	523.76	49.3	29	0	516	637	2.08	0.43	0.44	0.44	0.55	0.85	0.49	0.54	-1.23	1723	2099	2411	2666
411	2	2	1	6	129M14	9	14555	24825	110	286	366	49	3	2149	2572	1563.65	1108	1179	583.38	62.2	43.4	0	1041	1464	3.68	845	1014	761.37	694	911	680.88	28.3	9.1	0	151	320	1.24	0.15	0.22	0.24	0.33	0.31	0.35	0.51	-2.79	1192	1784	2149	2572
426	2	2	2	6	129M14	9	14560	25195	110	282	333	48	3	2060	2841	2175.11	1089	1164	507.04	63.5	48.6	0	971	1752	4.06	886	1142	1160.61	518	652	522.99	41.8	21.6	0	368	624	1.69	0.38	0.36	0.37	0.41	0.26	0.41	0.6	-1.4	1339	2376	2060	2841
441	2	2	3	6	129M14	9	14565	25585	120	286	366	29	3	2286	2746	1707.46	1110	1207	607.02	64.7	49.3	0	1176	1636	3.77	827	1136	1027.99	549	639	504.67	41.3	24.8	0	278	587	1.64	0.24	0.36	0.28	0.49	0.6	0.34	0.31	-2.08	1454	2223	2286	2746
412	2	2	1	7	1L24	10	14930	24820	160	287	362	52	3	2594	2841	1494.75	1052	1173	594.38	76.7	59.2	0	1542	1789	4.36	1171	1369	1010.83	630	786	618.65	46.3	21.6	0	541	739	1.89	0.35	0.41	0.35	0.44	0.32	0.45	0.45	-1.51	2083	2528	2594	2841
427	2	2	2	7	1L24	10	14935	25195	140	286	366	46	3	2418	2727	1540.17	1118	1183	561.59	71	54.5	0	1300	1609	4.31	1058	1263	974.55	568	716	571.78	47.6	24.8	0	490	695	1.85	0.38	0.43	0.39	0.49	0.34	0.42	0.45	-1.41	1790	2304	2418	2727
442	2	2	3	7	1L24	10	14935	25570	150	282	397	39	3	2622	2875	1454.63	1124	1214	562.74	76.6	59.2	0	1498	1751	4.66	937	1181	902.62	567	686	562.25	41.8	22	0	370	614	1.67	0.25	0.35	0.32	0.45	0.67	0.51	0.67	-2.02	1868	2365	2622	2875
413	2	2	1	8	BAC11	11	15305	24835	100	286	367	36	3	1396	1623	962.19	1072	1141	558.37	40.6	19.9	0	324	551	2.5	719	864	822.85	540	657	511.19	28.3	11.2	0	179	324	1.41	0.55	0.59	0.59	1.03	1.48	0.35	0.17	-0.86	503	875	1396	1623
428	2	2	2	8	BAC11	11	15315	25215	100	286	366	27	3	1556	1788	1156.74	1006	1079	520.2	51.4	30.1	0	550	782	2.99	766	958	793.93	563	693	538.98	32.5	16.1	0	203	395	1.42	0.37	0.51	0.47	0.71	0.69	0.35	0.27	-1.44	753	1177	1556	1788
443	2	2	3	8	BAC11	11	15315	25575	100	286	366	34	3	1428	1659	963.7	1039	1099	539.6	43.4	22	0	389	620	2.65	853	1024	812.47	703	772	527.5	32.9	15.4	0	150	321	1.62	0.39	0.52	0.53	0.8	0.77	0.45	0.29	-1.37	539	941	1428	1659
414	2	2	1	9	229I7	12	15685	24855	170	286	366	15	3	8957	8122	4348.22	1018	1093	540.51	94.1	87.4	0	7939	7104	16.57	2121	2564	1989.68	575	693	552.53	74.8	60.1	0	1546	1989	3.84	0.19	0.28	0.24	0.32	0.26	0.31	0.47	-2.36	9485	9093	8957	8122
429	2	2	2	9	229I7	12	15685	25215	180	286	366	22	3	7869	7763	4502.05	1149	1194	528.78	93	88.5	0	6720	6614	14.88	1857	2302	2077.75	551	682	551.31	70.3	54.2	0	1306	1751	3.37	0.19	0.26	0.22	0.38	0.99	0.28	0.36	-2.36	8026	8365	7869	7763
444	2	2	3	9	229I7	12	15685	25595	180	286	366	11	3	7891	7390	3940.44	1179	1200	517.4	88.8	85	0	6712	6211	15.25	1994	2335	1774.7	661	733	542.92	69.9	57	0	1333	1674	3.67	0.2	0.27	0.23	0.78	5.5	0.33	0.54	-2.33	8045	7885	7891	7390
145	1	2	1	10	326D19	13	16035	15930	140	282	397	26	3	4637	6083	4882.81	1140	1192	541.22	88.3	76.6	0	3497	4943	8.57	1629	2213	1883.99	593	738	557.29	66	48.9	0	1036	1620	2.92	0.3	0.33	0.32	0.41	0.33	0.22	0.31	-1.76	4533	6563	4637	6083
160	1	2	2	10	326D19	13	16040	16305	150	282	333	26	3	4944	6488	4764.97	1114	1195	592.06	91.1	84.8	0	3830	5374	8.35	1518	2099	1817	515	660	564.45	62.1	48.6	0	1003	1584	2.69	0.26	0.29	0.27	0.34	0.46	0.26	0.45	-1.93	4833	6958	4944	6488
175	1	2	3	10	326D19	13	16030	16690	140	287	362	17	3	3917	5261	4397.69	1106	1193	609.9	81.9	73.2	0	2811	4155	6.42	1477	2011	1775.03	576	722	577.87	66.2	42.9	0	901	1435	2.56	0.32	0.35	0.34	0.43	0.36	0.22	0.3	-1.64	3712	5590	3917	5261
2	1	1	1	2	505O16	14	7360	15985	140	282	333	34	3	2871	3170	1765.38	1200	1270	593.4	75.2	63.1	0	1671	1970	4.84	1224	1435	1068.32	677	795	608.15	46.8	25.9	0	547	758	2.01	0.33	0.38	0.33	0.45	0.33	0.39	0.42	-1.61	2218	2728	2871	3170
17	1	1	2	2	505O16	14	7365	16355	130	286	366	35	3	2671	2892	1648.75	1091	1174	550.71	72.4	58.7	0	1580	1801	4.85	1214	1429	1022.09	745	813	575.56	44.4	27.3	0	469	684	2.11	0.3	0.38	0.34	0.43	0.23	0.49	0.63	-1.75	2049	2485	2671	2892
32	1	1	3	2	505O16	14	7355	16735	160	286	366	21	3	2913	3286	2015.89	1177	1267	629.15	70.6	57.3	0	1736	2109	4.63	1216	1517	1172.17	586	724	580.86	54.5	31.1	0	630	931	2.09	0.36	0.44	0.43	0.71	1.3	0.36	0.38	-1.46	2366	3040	2913	3286
146	1	2	1	11	223F20	15	16405	15935	120	286	366	17	3	2430	3042	2115.61	1009	1132	548.34	72.4	55.9	0	1421	2033	4.43	1051	1413	1190.5	642	770	615.26	43.4	27.6	0	409	771	1.71	0.29	0.38	0.35	0.45	0.63	0.46	0.67	-1.8	1830	2804	2430	3042
161	1	2	2	11	223F20	15	16415	16305	120	286	366	24	3	2482	2995	1898.95	1128	1192	581.78	69.9	53.1	0	1354	1867	4.27	1272	1530	1141.21	632	729	553.13	53.1	33.2	0	640	898	2.3	0.47	0.48	0.48	0.94	3.61	0.42	0.48	-1.08	1994	2765	2482	2995
176	1	2	3	11	223F20	15	16405	16700	150	282	397	23	3	2592	3090	2026.02	1049	1138	598.92	68.4	55	0	1543	2041	4.33	1166	1419	1208.43	696	791	589.86	45	24.5	0	470	723	1.98	0.3	0.35	0.33	0.64	2.07	0.38	0.4	-1.72	2013	2764	2592	3090
3	1	1	1	3	rp11-424e21	16	7725	15985	140	286	366	24	3	3926	4955	3829.81	1140	1263	590.64	75.2	65.4	0	2786	3815	6.65	1818	2180	1637.67	656	767	558.63	66.8	52.1	0	1162	1524	3.25	0.42	0.4	0.43	0.55	0.52	0.28	0.44	-1.26	3948	5339	3926	4955
18	1	1	2	3	rp11-424e21	16	7720	16345	140	282	333	27	3	3893	4522	3147.97	1105	1172	549.57	73.8	66.3	0	2788	3417	7.08	1444	1819	1412.54	686	766	503.64	57.4	44.3	0	758	1133	2.87	0.27	0.33	0.33	0.57	1.66	0.36	0.63	-1.88	3546	4550	3893	4522
33	1	1	3	3	rp11-424e21	16	7725	16735	150	286	366	14	3	3804	4753	3456.61	1074	1190	585.7	78.3	68.2	0	2730	3679	6.49	1361	1834	1580.33	649	793	616.76	53.8	36	0	712	1185	2.21	0.26	0.32	0.27	0.34	0.22	0.33	0.52	-1.94	3442	4864	3804	4753
147	1	2	1	12	298H15	17	16795	15930	190	282	397	30	3	23889	23476	11912.5	1083	1151	526.78	97.9	96.5	0	22806	22393	45.35	9134	9414	5706.97	666	770	594.47	91.5	90.1	0	8468	8748	15.36	0.37	0.39	0.37	0.5	0.95	0.39	0.68	-1.43	31274	31141	23889	23476
162	1	2	2	12	298H15	17	16785	16315	190	286	366	17	3	19635	18894	9604.36	1078	1109	517.28	95.5	93.7	0	18557	17816	37.96	7180	7283	4036.55	581	686	500.27	94.1	91.6	0	6599	6702	14.35	0.36	0.38	0.36	0.51	0.87	0.34	0.65	-1.49	25156	24518	19635	18894
177	1	2	3	12	298H15	17	16790	16685	190	282	333	21	3	16482	16029	8130.89	1020	1106	509.64	95	92.6	0	15462	15009	32.34	5812	6239	4112.69	622	697	517.14	89.4	85.5	0	5190	5617	11.24	0.34	0.37	0.35	0.43	0.43	0.38	0.57	-1.57	20652	20626	16482	16029
4	1	1	1	4	390J12	18	8095	15985	150	286	366	18	3	3552	3882	2364.41	1143	1227	585.7	76.2	68.9	0	2409	2739	6.06	1151	1423	1146.64	663	796	600.25	45.5	25.9	0	488	760	1.92	0.2	0.28	0.25	0.33	0.27	0.35	0.53	-2.3	2897	3499	3552	3882
19	1	1	2	4	390J12	18	8095	16355	150	286	366	15	3	3502	3808	2518.72	1152	1213	592.91	72	62.6	0	2350	2656	5.91	1210	1465	1261.74	626	745	569.08	50.7	26.2	0	584	839	2.13	0.25	0.32	0.28	0.52	0.95	0.25	0.25	-2.01	2934	3495	3502	3808
34	1	1	3	4	390J12	18	8095	16725	160	286	367	13	3	3635	4027	2498.33	1131	1248	593.12	78.7	70.6	0	2504	2896	6.13	1273	1503	1197.66	644	768	586.73	52.1	33.2	0	629	859	2.17	0.25	0.3	0.27	0.45	0.84	0.31	0.42	-1.99	3133	3755	3635	4027
148	1	2	1	13	37K18	19	17170	15935	100	282	333	27	3	4860	6359	7223.48	978	1026	516.7	88.7	79.4	0	3882	5381	9.41	1825	2788	3778.83	550	672	535.1	70.6	55.7	0	1275	2238	3.41	0.33	0.42	0.35	0.53	0.67	0.1	0.04	-1.61	5157	7619	4860	6359
163	1	2	2	13	37K18	19	17165	16315	110	286	366	20	3	4720	6253	6614.48	1069	1172	533.72	86.7	79	0	3651	5184	8.84	2073	2834	3510.34	546	695	573.51	72.7	59.8	0	1527	2288	3.61	0.42	0.44	0.41	0.56	0.69	0.31	0.34	-1.26	5178	7472	4720	6253
178	1	2	3	13	37K18	19	17175	16685	110	286	366	29	3	4508	6428	6951.32	1032	1096	535.63	85	79	0	3476	5396	8.42	1974	2611	2981.61	569	687	540.02	74.8	60.1	0	1405	2042	3.66	0.4	0.38	0.4	0.55	0.61	0.14	0.11	-1.31	4881	7438	4508	6428
5	1	1	1	5	111B1	20	8475	15985	170	286	366	18	3	10737	10799	6670.69	1114	1197	562.67	92.3	87.1	0	9623	9685	19.08	3788	4044	2494.96	631	757	597.78	87.1	78.3	0	3157	3413	6.34	0.33	0.35	0.34	0.56	2.21	0.29	0.6	-1.61	12780	13098	10737	10799
20	1	1	2	5	111B1	20	8480	16355	160	282	333	19	3	11690	11517	6961.38	1187	1214	555.72	92.6	87.2	0	10503	10330	21.04	3655	4015	3127.65	569	699	576.82	85.5	80.1	0	3086	3446	6.34	0.29	0.33	0.31	0.45	0.81	0.32	0.52	-1.77	13589	13776	11690	11517
35	1	1	3	5	111B1	20	8485	16725	200	286	366	21	3	12295	12374	7179.83	1182	1251	530.03	92	90.9	0	11113	11192	23.2	4149	4850	3431.34	646	731	552.8	89.5	85	0	3503	4204	7.51	0.32	0.38	0.35	0.97	6.09	0.31	0.41	-1.67	14616	15396	12295	12374
149	1	2	1	14	335P18	21	17545	15945	130	286	366	25	3	2975	6079	5660.21	975	1030	514.08	80.4	67.1	0	2000	5104	5.79	1362	1765	1537.79	558	654	518.44	57	42.3	0	804	1207	2.63	0.4	0.24	0.27	0.38	0.45	0.18	0.44	-1.31	2804	6311	2975	6079
164	1	2	2	14	335P18	21	17545	16320	130	282	397	26	3	3339	6029	5521.86	1000	1065	557.76	74.8	63.5	0	2339	5029	5.99	1138	1564	1506.4	572	680	532.41	51.4	36.5	0	566	992	2.14	0.24	0.2	0.23	0.27	0.21	0.17	0.38	-2.05	2905	6021	3339	6029
179	1	2	3	14	335P18	21	17545	16695	130	286	366	29	3	2894	6142	6110.8	1137	1178	509.64	71	62.2	0	1757	5005	5.68	1395	1817	1708.31	662	779	570	53.5	39.9	0	733	1155	2.45	0.42	0.23	0.27	0.41	0.43	0.17	0.36	-1.26	2490	6160	2894	6142
6	1	1	1	6	109K20	22	8855	15985	170	286	366	20	3	13546	12290	8140.74	994	1110	537.1	87.4	81.5	0	12552	11296	25.22	3947	4305	3501.47	716	781	549.17	76.9	69.9	0	3231	3589	7.19	0.26	0.32	0.28	0.36	0.35	0.32	0.56	-1.96	15783	14885	13546	12290
21	1	1	2	6	109K20	22	8845	16355	170	286	366	11	3	15389	13160	8184.27	1106	1163	544.3	87.8	81.8	0	14283	12054	28.27	4257	4466	3044.1	594	721	576.2	82.9	76.6	0	3663	3872	7.39	0.26	0.32	0.31	0.43	0.41	0.33	0.77	-1.96	17946	15926	15389	13160
36	1	1	3	6	109K20	22	8845	16725	180	286	366	8	3	16548	14800	9466.62	1204	1283	592.89	87.1	83.2	0	15344	13596	27.91	4450	4639	3732.09	600	694	542.73	78	73.1	0	3850	4039	8.2	0.25	0.3	0.27	0.33	0.25	0.31	0.61	-1.99	19194	17635	16548	14800
415	2	2	1	10	495K23	23	16065	24830	140	282	398	38	3	2227	2534	1466.41	1092	1165	571	67.7	49.6	0	1135	1442	3.9	507	1090	923.46	588	705	550.6	41.1	21.3	0	-80	502	0.92	-0.07	0.35	0.38	0.53	0.87	0.46	0.54	0	1054	1944	2227	2534
430	2	2	2	10	495K23	23	16070	25200	140	287	362	37	3	2172	2534	1599.37	983	1085	539.88	65.9	52.3	0	1189	1551	4.02	910	1116	838.85	524	663	545.32	42.2	23.7	0	386	592	1.67	0.32	0.38	0.36	0.43	0.31	0.36	0.47	-1.62	1575	2143	2172	2534
445	2	2	3	10	495K23	23	16065	25575	130	286	366	29	3	2114	2600	1409.76	1156	1211	523.93	69.9	51	0	958	1444	4.03	942	1054	813.9	574	694	536.46	40.2	19.2	0	368	480	1.76	0.38	0.33	0.36	0.44	0.41	0.43	0.55	-1.38	1326	1924	2114	2600
272	2	1	1	2	RP11-187e23	24	7415	24825	200	286	366	66	3	12155	12125	7667.76	1162	1181	519.45	86.7	82.9	0	10993	10963	23.4	4294	5080	3968.74	713	793	589.35	83.6	76.6	0	3581	4367	7.29	0.33	0.4	0.36	0.65	1.4	0.34	0.44	-1.62	14574	15330	12155	12125
287	2	1	2	2	RP11-187e23	24	7415	25215	190	286	366	50	3	12065	12651	8408.49	964	1110	606.15	88.1	83.6	0	11101	11687	19.9	5339	6531	5113.15	699	801	560.43	86.7	82.2	0	4640	5832	9.53	0.42	0.5	0.46	0.93	4.02	0.42	0.48	-1.26	15741	17519	12065	12651
302	2	1	3	2	RP11-187e23	24	7415	25575	180	286	366	54	3	11169	11542	7629.5	1123	1227	614.46	87.1	82.5	0	10046	10419	18.18	4594	5445	4204.95	651	764	586.15	87.1	82.5	0	3943	4794	7.84	0.39	0.46	0.4	0.65	1.14	0.34	0.39	-1.35	13989	15213	11169	11542
416	2	2	1	11	24H17	25	16445	24845	170	286	366	25	3	10636	9143	5850.75	1085	1129	483.9	86.7	79.7	0	9551	8058	21.98	2756	3011	2072.42	561	663	471.17	79.4	70.6	0	2195	2450	5.85	0.23	0.3	0.29	0.4	0.39	0.29	0.67	-2.12	11746	10508	10636	9143
431	2	2	2	11	24H17	25	16445	25210	170	282	397	26	3	10404	9568	5794.38	1089	1185	588.53	88.7	83.3	0	9315	8479	17.68	2782	3066	2222.99	638	707	569.59	75.9	64.5	0	2144	2428	4.88	0.23	0.29	0.26	0.31	0.19	0.3	0.61	-2.12	11459	10907	10404	9568
446	2	2	3	11	24H17	25	16445	25580	160	282	397	24	3	7969	7848	4703.24	1103	1193	570.31	89.4	83.3	0	6866	6745	13.97	2442	2643	1803.7	593	708	555.9	77	65.2	0	1849	2050	4.39	0.27	0.3	0.29	0.41	0.81	0.3	0.63	-1.89	8715	8795	7969	7848
273	2	1	1	3	22C22	26	7775	24850	110	282	397	35	3	2951	3601	2536.74	1052	1130	516.64	78.7	69.1	0	1899	2549	5.71	1463	1826	1520.47	729	832	589.64	56.4	36.9	0	734	1097	2.48	0.39	0.43	0.39	0.49	0.4	0.33	0.3	-1.37	2633	3646	2951	3601
288	2	1	2	3	22C22	26	7785	25215	120	286	366	43	3	2930	3654	2443.92	998	1068	512.85	80.8	71	0	1932	2656	5.71	1335	1601	1298.57	733	808	525.97	53.5	32.9	0	602	868	2.54	0.31	0.33	0.31	0.43	0.79	0.35	0.44	-1.68	2534	3524	2930	3654
303	2	1	3	3	22C22	26	7785	25580	130	282	397	45	3	2709	3173	2326.45	1131	1211	581.35	69.9	58.5	0	1578	2042	4.66	1277	1654	1411.43	704	814	598.67	49.3	30.1	0	573	950	2.13	0.36	0.47	0.42	0.62	0.69	0.29	0.23	-1.46	2151	2992	2709	3173
417	2	2	1	12	138D23	27	16825	24865	140	286	366	16	3	8590	16090	15540.4	974	1056	514.31	94.8	88.5	0	7616	15116	16.7	2541	4985	5220.7	575	684	519.5	76.6	64.7	0	1966	4410	4.89	0.26	0.29	0.27	0.38	0.43	0.25	0.56	-1.95	9582	19526	8590	16090
432	2	2	2	12	138D23	27	16830	25230	130	287	362	19	3	7578	14305	14017.5	987	1037	438.57	92	87.5	0	6591	13318	17.28	2399	4388	4771.98	627	705	549.58	70.4	59.2	0	1772	3761	4.37	0.27	0.28	0.27	0.51	1.47	0.28	0.69	-1.9	8363	17079	7578	14305
447	2	2	3	12	138D23	27	16835	25605	140	286	366	24	3	6943	13508	14221.2	994	1030	484.49	93.7	86.4	0	5949	12514	14.33	2450	4529	4778.85	478	603	483.26	83.6	69.9	0	1972	4051	5.07	0.33	0.32	0.34	0.56	1.03	0.23	0.46	-1.59	7921	16565	6943	13508
274	2	1	1	4	576O3	28	8165	24845	200	286	366	47	3	19115	19507	10001.3	1056	1171	564.81	95.8	92.7	0	18059	18451	33.84	8179	9011	5383.43	690	815	616.63	93	90.9	0	7489	8321	13.26	0.41	0.45	0.43	0.66	1.38	0.45	0.7	-1.27	25548	26772	19115	19507
289	2	1	2	4	576O3	28	8175	25205	210	286	366	59	3	17576	16400	9655.69	1096	1183	561.6	87.8	83.6	0	16480	15304	31.3	5768	6291	4288.69	726	800	566.67	84.6	79.4	0	5042	5565	10.18	0.31	0.36	0.33	0.71	1.96	0.35	0.62	-1.71	21522	20869	17576	16400
304	2	1	3	4	576O3	28	8160	25585	190	282	333	39	3	17382	17324	9142.32	1166	1217	540.66	95	91.8	0	16216	16158	32.15	7495	7962	4710.99	709	780	575.82	93.6	90.8	0	6786	7253	13.02	0.42	0.45	0.42	0.62	1.22	0.39	0.56	-1.26	23002	23411	17382	17324
418	2	2	1	13	346A3	29	17205	24850	160	283	397	23	3	9694	10020	6702.25	963	1030	474.36	94.7	86.2	0	8731	9057	20.44	2746	3224	2615.19	511	623	486.73	75.6	68.2	0	2235	2713	5.64	0.26	0.3	0.29	0.45	1.03	0.31	0.64	-1.97	10966	11770	9694	10020
433	2	2	2	13	346A3	29	17210	25220	160	287	362	25	3	9118	9383	6138.81	964	996	461.05	92	85.7	0	8154	8419	19.78	2704	2934	2034.78	527	619	460.31	79.1	70	0	2177	2407	5.87	0.27	0.29	0.28	0.38	0.51	0.28	0.72	-1.91	10331	10826	9118	9383
448	2	2	3	13	346A3	29	17210	25590	160	287	362	23	3	11400	11507	7967.54	1065	1085	505.39	90.6	85	0	10335	10442	22.56	3166	3626	2889.39	529	657	504.99	76.7	70	0	2637	3097	6.27	0.26	0.3	0.29	0.5	1.14	0.33	0.82	-1.97	12972	13539	11400	11507
275	2	1	1	5	531B22	30	8545	24835	200	286	366	55	3	14910	14740	8154.47	1050	1140	547.97	94.4	90.2	0	13860	13690	27.21	6614	6910	4416.53	664	785	566.01	88.1	86.7	0	5950	6246	11.69	0.43	0.46	0.43	0.89	2.96	0.46	0.71	-1.22	19810	19936	14910	14740
290	2	1	2	5	531B22	30	8545	25215	190	286	366	46	3	12421	11202	5733.5	1137	1236	633.81	89.2	84.6	0	11284	10065	19.6	4846	5171	3233.93	726	847	608.31	87.8	83.2	0	4120	4445	7.97	0.37	0.44	0.41	0.65	1.83	0.45	0.64	-1.45	15404	14510	12421	11202
305	2	1	3	5	531B22	30	8545	25590	190	282	397	42	3	12756	12624	7188.78	1202	1289	592.23	88.7	85.5	0	11554	11422	21.54	5073	5780	4055.94	685	809	573.55	90.4	86.2	0	4388	5095	8.84	0.38	0.45	0.41	0.63	1.29	0.42	0.56	-1.4	15942	16517	12756	12624
276	2	1	1	6	631G24	31	8905	24840	170	282	397	38	3	11486	10376	6110.29	1103	1188	556.16	90.4	83.7	0	10383	9273	20.65	3911	4188	3030.14	731	805	531.61	78.4	71.6	0	3180	3457	7.36	0.31	0.37	0.34	0.41	0.37	0.41	0.7	-1.71	13563	12730	11486	10376
291	2	1	2	6	631G24	31	8900	25215	170	282	333	28	3	10790	10175	6366.94	1269	1327	626.56	84.4	79.4	0	9521	8906	17.22	4563	4598	3177.73	612	815	681.64	83.3	72.3	0	3951	3986	6.69	0.41	0.45	0.42	1.23	7.26	0.37	0.56	-1.27	13472	12892	10790	10175
306	2	1	3	6	631G24	31	8905	25595	180	286	366	24	3	9527	8854	5552.14	1244	1303	570.51	84.3	79.4	0	8283	7610	16.7	4293	4720	3503.3	609	724	546.69	82.5	74.1	0	3684	4111	7.85	0.44	0.54	0.49	1.11	2.7	0.54	0.73	-1.17	11967	11721	9527	8854
7	1	1	1	7	520F22	32	9225	15990	190	282	397	10	3	15610	15645	9968.57	1167	1206	567.04	89.4	86.5	0	14443	14478	27.53	6033	7075	5312.69	674	794	593.65	89	84	0	5359	6401	10.16	0.37	0.44	0.39	0.58	0.68	0.44	0.67	-1.43	19802	20879	15610	15645
22	1	1	2	7	520F22	32	9225	16355	190	286	366	10	3	14431	14124	7954.38	1197	1290	614.69	90.9	85.7	0	13234	12927	23.48	6116	6296	4146.29	640	742	538.88	87.4	83.9	0	5476	5656	11.35	0.41	0.44	0.41	0.52	0.44	0.42	0.66	-1.27	18710	18583	14431	14124
37	1	1	3	7	520F22	32	9225	16735	190	286	366	6	3	14591	15533	8836.99	1173	1275	664.31	91.6	89.2	0	13418	14360	21.96	6207	7077	5155.71	629	741	614.64	89.2	86.4	0	5578	6448	10.1	0.42	0.45	0.41	0.5	0.37	0.45	0.6	-1.27	18996	20808	14591	15533
8	1	1	1	8	51P14	33	9605	16000	100	282	397	12	3	2700	3422	2523.67	1168	1297	620.65	65.2	56.4	0	1532	2254	4.35	1048	1311	1088.48	781	900	665.4	33	18.4	0	267	530	1.57	0.17	0.24	0.22	0.29	0.24	0.3	0.47	-2.52	1799	2784	2700	3422
23	1	1	2	8	51P14	33	9610	16355	130	282	335	16	3	2849	3348	2110.03	1138	1239	601.33	70.6	57.1	0	1711	2210	4.74	1171	1411	1132.02	643	767	583.04	47.2	27.3	0	528	768	2.01	0.31	0.35	0.33	0.41	0.31	0.4	0.54	-1.7	2239	2978	2849	3348
38	1	1	3	8	51P14	33	9600	16745	130	282	333	14	3	2826	3785	2903.1	1151	1196	552.57	69.9	57.1	0	1675	2634	5.11	1072	1572	1954.52	662	816	622.89	41.5	24.8	0	410	910	1.72	0.24	0.35	0.28	0.44	0.65	0.49	0.53	-2.03	2085	3544	2826	3785
9	1	1	1	9	562L19	34	9975	15990	150	282	397	5	3	2100	2891	1793.81	1251	1347	602.96	64.9	50	0	849	1640	3.48	1172	1516	1128.23	667	801	598.69	48.2	30.5	0	505	849	1.96	0.59	0.52	0.54	0.64	0.44	0.45	0.5	-0.75	1354	2489	2100	2891
24	1	1	2	9	562L19	34	9985	16355	150	286	366	13	3	2705	3005	1644.17	1219	1338	632.7	73.1	56.6	0	1486	1786	4.28	1172	1370	949.74	726	833	602.3	43	22	0	446	644	1.95	0.3	0.36	0.32	0.4	0.29	0.39	0.46	-1.74	1932	2430	2705	3005
39	1	1	3	9	562L19	34	9980	16735	150	282	333	9	3	2383	2770	1573.58	1223	1287	619.74	69.1	48.9	0	1160	1547	3.85	1047	1304	1061.17	694	832	635.1	39.7	19.5	0	353	610	1.65	0.3	0.39	0.38	0.54	0.51	0.36	0.29	-1.72	1513	2157	2383	2770
10	1	1	1	10	248N6	35	10350	15995	150	282	333	5	3	4455	4645	2677.95	1246	1359	678.23	79.1	69.1	0	3209	3399	6.57	1525	1908	1490.67	731	836	628.22	55.3	37.9	0	794	1177	2.43	0.25	0.35	0.28	0.37	0.3	0.38	0.46	-2.01	4003	4576	4455	4645
25	1	1	2	10	248N6	35	10355	16355	160	286	366	6	3	4153	4566	2902.18	1289	1436	661.67	77.6	66.8	0	2864	3277	6.28	1702	2049	1594.97	796	876	671.44	55.6	39.9	0	906	1253	2.53	0.32	0.38	0.33	0.47	0.47	0.32	0.35	-1.66	3770	4530	4153	4566
40	1	1	3	10	248N6	35	10360	16735	150	282	333	12	3	4135	4659	2977.61	1276	1359	665.66	75.9	67	0	2859	3383	6.21	1641	2054	1838.61	677	818	643.91	60.3	42.9	0	964	1377	2.55	0.34	0.41	0.35	0.46	0.36	0.44	0.5	-1.57	3823	4760	4135	4659
11	1	1	1	11	521L15	36	10730	15995	130	282	333	7	3	3559	4432	3102.03	1232	1331	584.08	75.5	65.6	0	2327	3200	6.09	1495	1847	1538.92	712	838	599.28	56	39	0	783	1135	2.49	0.34	0.35	0.34	0.4	0.36	0.41	0.68	-1.57	3110	4335	3559	4432
26	1	1	2	11	521L15	36	10735	16355	130	286	366	9	3	3514	4802	3702.79	1181	1279	571.78	78.3	64.3	0	2333	3621	6.15	1807	2337	1986.2	722	846	623.42	62.2	45.8	0	1085	1615	2.9	0.47	0.45	0.46	0.56	0.43	0.31	0.34	-1.1	3418	5236	3514	4802
41	1	1	3	11	521L15	36	10735	16720	160	282	397	9	3	4283	5130	3454.4	1206	1283	614.44	81.6	72.3	0	3077	3924	6.97	1791	2242	1640.9	746	855	603.28	66.3	46.8	0	1045	1496	2.97	0.34	0.38	0.34	0.89	4.42	0.3	0.41	-1.56	4122	5420	4283	5130
12	1	1	1	12	338L17	37	11105	16005	110	287	366	17	3	3405	5499	4901.26	1211	1321	600.26	72.5	59.9	0	2194	4288	5.67	1477	2189	2407.88	763	859	566.62	55.7	41.8	0	714	1426	2.61	0.33	0.33	0.31	0.44	0.55	0.23	0.23	-1.62	2908	5714	3405	5499
27	1	1	2	12	338L17	37	11105	16365	110	287	366	9	3	3282	5654	5336.34	1229	1344	625.86	67.2	58.5	0	2053	4425	5.24	1644	2175	1990.74	798	874	640.3	57.1	39.4	0	846	1377	2.57	0.41	0.31	0.37	0.67	2.3	0.2	0.28	-1.28	2899	5802	3282	5654
42	1	1	3	12	338L17	37	11105	16735	130	286	366	11	3	3419	5656	4938.95	1338	1400	667.83	62.9	56.3	0	2081	4318	5.12	1450	2090	2015.29	755	892	652.25	51	37.8	0	695	1335	2.22	0.33	0.31	0.31	0.73	3.99	0.29	0.51	-1.58	2776	5653	3419	5656
277	2	1	1	7	45A9	38	9280	24850	140	287	362	29	3	2862	3407	2227.47	1208	1260	565.94	73.2	61	0	1654	2199	5.06	1148	1393	1052.44	713	758	532.29	44.6	27.2	0	435	680	2.16	0.26	0.31	0.3	0.34	0.2	0.37	0.62	-1.93	2089	2879	2862	3407
292	2	1	2	7	45A9	38	9295	25225	130	286	366	38	3	2741	3582	2602.24	1277	1347	613.1	68.2	55.2	0	1464	2305	4.47	1356	1799	1707.08	651	789	602.18	53.5	35	0	705	1148	2.25	0.48	0.5	0.47	0.61	0.52	0.36	0.29	-1.05	2169	3453	2741	3582
307	2	1	3	7	45A9	38	9285	25605	140	286	366	25	3	2397	3063	2108.37	1267	1320	632.51	61.2	46.9	0	1130	1796	3.79	1278	1483	1074.74	747	845	588.36	47.6	28.7	0	531	736	2.17	0.47	0.41	0.44	0.52	0.39	0.42	0.69	-1.09	1661	2532	2397	3063
278	2	1	1	8	157F14	39	9625	24885	150	286	366	20	3	4669	6545	5424.31	1185	1235	518.46	80.1	72.4	0	3484	5360	9.01	1719	2604	3108.23	718	793	577.74	62.9	48.3	0	1001	1886	2.98	0.29	0.35	0.28	0.65	3.38	0.3	0.28	-1.8	4485	7246	4669	6545
293	2	1	2	8	157F14	39	9635	25255	140	286	366	21	3	5039	6326	4871.03	1194	1276	591.44	83.6	73.1	0	3845	5132	8.52	1935	2881	3070.51	753	838	599.35	66.8	49.3	0	1182	2128	3.23	0.31	0.41	0.33	0.46	0.43	0.31	0.24	-1.7	5027	7260	5039	6326
308	2	1	3	8	157F14	39	9625	25630	140	282	398	30	3	4643	6011	4431.24	1248	1314	596.75	83.3	73.8	0	3395	4763	7.78	1994	2642	2082.26	636	821	636.55	73.4	51.4	0	1358	2006	3.13	0.4	0.42	0.41	0.54	0.53	0.4	0.71	-1.32	4753	6769	4643	6011
279	2	1	1	9	520F24	40	9995	24880	180	282	397	22	3	7031	7414	4174.16	1143	1242	602.78	89.4	87.2	0	5888	6271	11.66	2820	3214	2192.23	679	777	589.64	82.6	71.3	0	2141	2535	4.78	0.36	0.4	0.38	1	7.77	0.42	0.65	-1.46	8029	8806	7031	7414
294	2	1	2	9	520F24	40	10015	25255	190	286	366	23	3	6268	6402	3046.8	1150	1235	589.6	92.7	88.1	0	5118	5252	10.63	2391	2705	1797.46	643	772	596.01	78	65.4	0	1748	2062	4.01	0.34	0.39	0.33	0.38	0.23	0.4	0.47	-1.55	6866	7314	6268	6402
309	2	1	3	9	520F24	40	10040	25605	160	282	333	27	3	6015	6316	4363.84	1258	1371	628.99	78.4	73.4	0	4757	5058	9.56	2346	2917	2580.83	598	752	606.77	71.3	57.8	0	1748	2319	3.87	0.37	0.46	0.38	0.53	0.55	0.43	0.53	-1.44	6505	7377	6015	6316
280	2	1	1	10	23B16	41	10410	24865	170	282	333	22	3	5005	5780	4115.83	1210	1332	622.32	84	74.8	0	3795	4570	8.04	3794	5061	4211.96	679	789	591.39	77.3	69.5	0	3115	4382	6.42	0.82	0.96	0.94	1.48	3.32	0.76	0.56	-0.28	6910	8952	5005	5780
295	2	1	2	10	23B16	41	10415	25235	190	286	366	26	3	4907	5102	3120.83	1229	1301	551.98	81.8	74.8	0	3678	3873	8.89	4022	4592	3552.22	675	766	557.61	75.9	68.5	0	3347	3917	7.21	0.91	1.01	0.94	1.87	12.25	0.98	0.75	-0.14	7025	7790	4907	5102
310	2	1	3	10	23B16	41	10405	25615	180	286	366	22	3	4235	4839	3431.29	1275	1323	579.84	72.7	64.3	0	2960	3564	7.3	3321	4886	4293.69	670	786	585.38	69.6	60.8	0	2651	4216	5.67	0.9	1.18	1.08	1.4	1.56	1.1	0.78	-0.16	5611	7780	4235	4839
281	2	1	1	11	321F21	42	10770	24885	160	282	333	24	3	9130	10701	7707.66	1226	1312	568.03	89.4	85.1	0	7904	9475	16.07	3586	4652	4021.09	601	674	497.72	85.1	79.4	0	2985	4051	7.2	0.38	0.43	0.4	0.59	1.46	0.38	0.54	-1.4	10889	13526	9130	10701
296	2	1	2	11	321F21	42	10765	25245	140	286	366	16	3	8275	9904	7452.74	1236	1318	552.79	88.8	79.7	0	7039	8668	14.97	3503	4410	3717.44	601	709	522.61	80.1	69.9	0	2902	3809	6.7	0.41	0.44	0.43	0.57	0.75	0.41	0.66	-1.28	9941	12477	8275	9904
311	2	1	3	11	321F21	42	10760	25620	130	287	362	24	3	7433	9441	7108.67	1179	1251	584.49	87.8	81.9	0	6254	8262	12.72	2778	4213	3546.06	741	819	576.7	79.1	65.9	0	2037	3472	4.82	0.33	0.42	0.38	0.6	1.08	0.39	0.61	-1.62	8291	11734	7433	9441
282	2	1	1	12	430K22	43	11140	24870	160	287	362	11	3	6593	7089	4802.68	1134	1201	559.64	87.8	81.9	0	5459	5955	11.78	2494	2807	2323.31	613	696	526.84	70.4	60.3	0	1881	2194	4.73	0.34	0.37	0.34	0.41	0.29	0.36	0.54	-1.54	7340	8149	6593	7089
297	2	1	2	12	430K22	43	11145	25245	160	286	366	18	3	6588	6733	4388.41	1115	1193	525.76	88.1	79.7	0	5473	5618	12.53	2360	2896	2363.94	574	671	517.65	78.3	66.4	0	1786	2322	4.56	0.33	0.41	0.38	0.48	0.52	0.44	0.66	-1.62	7259	7940	6588	6733
312	2	1	3	12	430K22	43	11135	25625	150	286	366	31	3	6129	6542	4394.22	1132	1185	541.62	87.1	81.8	0	4997	5410	11.32	2523	2797	2020.94	513	665	557.69	78.3	67.1	0	2010	2284	4.52	0.4	0.42	0.41	0.55	0.77	0.36	0.62	-1.31	7007	7694	6129	6542
13	1	1	1	13	370A2	44	11485	15995	140	286	366	10	3	3387	4064	3040.18	1410	1480	710.64	67.5	54.5	0	1977	2654	4.77	1362	1756	1540.85	837	957	729.02	42	22.4	0	525	919	1.87	0.27	0.35	0.29	0.41	0.36	0.3	0.34	-1.91	2502	3573	3387	4064
28	1	1	2	13	370A2	44	11475	16370	150	282	397	16	3	3693	4411	3271.86	1289	1379	617.45	75.9	64.9	0	2404	3122	5.98	1530	1970	1797.57	828	903	629.23	52.8	32.6	0	702	1142	2.43	0.29	0.37	0.31	0.41	0.33	0.34	0.37	-1.78	3106	4264	3693	4411
43	1	1	3	13	370A2	44	11490	16735	150	282	333	15	3	3314	3829	2615.12	1227	1296	649.74	75.9	63.5	0	2087	2602	5.1	1417	1799	1465.99	829	895	617.59	49.6	33	0	588	970	2.29	0.28	0.37	0.38	2.35	19.04	0.35	0.38	-1.83	2675	3572	3314	3829
14	1	1	1	14	411G9	45	11855	16000	160	282	397	15	3	8664	9676	7861.4	1195	1293	662.11	83.7	75.9	0	7469	8481	13.09	2891	4102	3656.75	670	819	638.03	77.3	66	0	2221	3432	4.53	0.3	0.4	0.4	0.6	1.49	0.32	0.47	-1.75	9690	11913	8664	9676
29	1	1	2	14	411G9	45	11865	16365	150	286	366	14	3	8056	9694	7595.25	1230	1247	563.22	85	76.6	0	6826	8464	14.3	3053	3741	3051.48	683	811	608.56	75.9	64.7	0	2370	3058	5.02	0.35	0.36	0.36	0.46	0.36	0.28	0.47	-1.53	9196	11522	8056	9694
44	1	1	3	14	411G9	45	11865	16745	150	286	367	25	3	9413	10264	7664.29	1267	1375	610.28	84.3	77.3	0	8146	8997	15.42	3739	4246	3285.67	792	895	607	76.9	65.4	0	2947	3454	6.16	0.36	0.38	0.39	1.02	3.85	0.31	0.52	-1.47	11093	12451	9413	10264
15	1	1	1	15	264M20	46	12235	16010	100	282	397	26	3	2052	2532	1786.42	1202	1255	575.1	62.1	41.1	0	850	1330	3.57	959	1296	1512.06	746	845	618.11	31.9	18.8	0	213	550	1.55	0.25	0.41	0.33	0.59	0.89	0.37	0.19	-2	1063	1880	2052	2532
30	1	1	2	15	264M20	46	12235	16375	100	286	366	23	3	2160	2487	1489.85	1268	1319	633.08	59.1	37.8	0	892	1219	3.41	1137	1323	1026.74	722	893	654.58	38.5	18.9	0	415	601	1.74	0.47	0.49	0.48	1.03	4.67	0.44	0.4	-1.1	1307	1820	2160	2487
45	1	1	3	15	264M20	46	12235	16735	120	286	366	15	3	2219	2735	1869.88	1308	1368	613.2	61.9	40.9	0	911	1427	3.62	1051	1283	1177.78	811	926	686.87	28.7	12.9	0	240	472	1.53	0.26	0.33	0.29	0.52	0.63	0.32	0.26	-1.92	1151	1899	2219	2735
136	1	2	1	1	459P23	47	12610	16005	120	282	334	46	3	4508	7204	6513.07	1126	1253	639.16	84	72.7	0	3382	6078	7.05	1885	2628	2552.5	832	878	600.47	58.2	47.9	0	1053	1796	3.14	0.31	0.3	0.27	0.31	0.21	0.26	0.43	-1.68	4435	7874	4508	7204
151	1	2	2	1	459P23	47	12615	16365	120	286	366	37	3	4320	7552	7990.28	1238	1373	718.59	78.7	65.4	0	3082	6314	6.01	1827	3027	3466.67	755	894	692.77	60.1	44.4	0	1072	2272	2.64	0.35	0.36	0.35	0.74	1.28	0.16	0.14	-1.52	4154	8586	4320	7552
166	1	2	3	1	459P23	47	12610	16745	120	282	333	50	3	4344	6949	6735.65	1307	1384	619.48	74.8	68.1	0	3037	5642	7.01	1982	3204	4174.84	824	895	663.17	60.3	45.7	0	1158	2380	2.99	0.38	0.42	0.38	0.45	0.34	0.36	0.33	-1.39	4195	8022	4344	6949
137	1	2	1	2	501G6	48	12985	16005	190	286	366	48	3	10475	10381	5608.22	1201	1255	587.77	90.2	87.1	0	9274	9180	17.82	4081	4426	2954.02	774	859	565.9	89.2	81.1	0	3307	3652	7.21	0.36	0.4	0.37	0.49	0.49	0.36	0.46	-1.49	12581	12832	10475	10381
152	1	2	2	2	501G6	48	12965	16385	190	286	366	68	3	10281	10953	7933.01	1180	1285	579.29	84.3	80.1	0	9101	9773	17.75	3539	4447	4361.47	668	797	577	83.6	75.9	0	2871	3779	6.13	0.32	0.39	0.33	0.7	3.28	0.31	0.32	-1.66	11972	13552	10281	10953
167	1	2	3	2	501G6	48	12980	16765	210	282	333	73	3	12738	13050	8003.29	1236	1301	624.61	91.5	87.2	0	11502	11814	20.39	4212	5364	4667.5	742	862	646.64	85.8	80.1	0	3470	4622	6.51	0.3	0.39	0.32	0.57	1.82	0.39	0.45	-1.73	14972	16436	12738	13050
138	1	2	1	3	459J23	49	13355	16015	130	286	366	61	3	1708	2109	1479.14	1231	1284	629.6	39.5	23.8	0	477	878	2.71	865	1177	1056.7	745	856	622.9	29.4	17.1	0	120	432	1.39	0.25	0.49	0.38	0.95	1.4	0.35	0.23	-1.99	597	1310	1708	2109
153	1	2	2	3	459J23	49	13365	16355	100	286	366	32	3	1688	1889	1152.6	1206	1275	617.5	42	23.4	0	482	683	2.73	862	1073	922.6	662	811	598.76	30.4	14.3	0	200	411	1.44	0.41	0.6	0.57	0.78	0.66	0.56	0.49	-1.27	682	1094	1688	1889
168	1	2	3	3	459J23	49	13365	16725	100	286	366	34	3	1905	2134	1102.08	1232	1293	655.06	51	29	0	673	902	2.91	990	1136	886	733	856	632.9	36	16.1	0	257	403	1.56	0.38	0.45	0.47	0.82	2.39	0.56	0.49	-1.39	930	1305	1905	2134
283	2	1	1	13	62J23	50	11510	24870	200	287	362	14	1	1252	1334	657.38	1178	1236	578.54	21.3	10.8	0	74	156	2.16	729	878	639.53	569	732	543.04	31	12.9	0	160	309	1.34	2.16	1.98	1.68	2.52	2.74	0.64	0.44	1.11	234	465	1252	1334
298	2	1	2	13	62J23	50	11530	25250	200	287	362	25	1	1293	1387	643.78	1227	1290	595.51	26.1	8.4	0	66	160	2.17	696	777	542.7	738	823	546.37	15.7	4.5	0	-41	39	1.27	-0.64	0.24	0.56	0.65	0.43	0.71	0.71	0	24	199	1293	1387
313	2	1	3	13	62J23	50	11530	25620	200	287	362	27	1	1306	1347	620.04	1187	1253	540.36	25.8	7	0	119	160	2.42	778	814	567.16	639	735	550.27	24.4	7	0	139	175	1.41	1.17	1.09	0.97	1.52	1.87	0.66	0.52	0.22	258	335	1306	1347
284	2	1	1	14	480O9	51	11895	24885	260	286	366	29	3	10024	10238	2969.5	1138	1198	595.16	100	100	0	8886	9100	16.84	3864	4450	2464.53	625	711	518.77	98.6	93.4	0	3239	3825	7.45	0.36	0.42	0.38	0.4	0.17	0.63	0.57	-1.46	12125	12925	10024	10238
299	2	1	2	14	480O9	51	11905	25255	250	286	366	32	3	9298	9367	2856.42	1316	1461	805.37	100	100	0	7982	8051	11.54	3518	3870	2127.83	773	888	631.36	93	81.1	0	2745	3097	5.57	0.34	0.38	0.34	0.36	0.16	0.58	0.61	-1.54	10727	11148	9298	9367
314	2	1	3	14	480O9	51	11895	25615	260	286	366	23	3	8178	8655	2563.4	1157	1291	622.18	100	100	0	7021	7498	13.14	3191	3364	1675.65	620	709	545.5	91.3	83.2	0	2571	2744	5.85	0.37	0.37	0.36	0.35	0.15	0.5	0.6	-1.45	9592	10242	8178	8655
285	2	1	1	15	394C23	52	12255	24925	120	286	366	72	3	2476	3489	3145.91	1189	1262	586.1	66.8	52.1	0	1287	2300	4.22	1343	1810	1878.86	658	760	574.17	55.9	32.5	0	685	1152	2.34	0.53	0.5	0.54	0.95	1.15	0.22	0.13	-0.91	1972	3452	2476	3489
300	2	1	2	15	394C23	52	12270	25275	110	282	333	52	3	2872	3693	2822	1245	1293	612.81	78.4	62.8	0	1627	2448	4.69	1309	1785	2022.52	680	794	573.5	54.3	30.1	0	629	1105	2.28	0.39	0.45	0.4	0.54	0.6	0.29	0.16	-1.37	2256	3553	2872	3693
315	2	1	3	15	394C23	52	12275	25645	120	286	366	54	3	2491	3062	2165.89	1163	1212	571.53	69.2	54.2	0	1328	1899	4.36	1189	1551	1363.51	639	741	547.42	51	29.4	0	550	912	2.17	0.41	0.48	0.41	0.6	0.64	0.27	0.19	-1.27	1878	2811	2491	3062
406	2	2	1	1	463I5	53	12625	24900	120	282	397	40	3	3353	4834	3756.59	1084	1191	589.49	78.4	68.4	0	2269	3750	5.69	1370	1993	1873.86	510	642	537.6	61.7	45	0	860	1483	2.55	0.38	0.4	0.38	1.46	11.47	0.39	0.62	-1.4	3129	5233	3353	4834
421	2	2	2	1	463I5	53	12615	25280	130	282	397	56	3	3406	4651	3503.06	1121	1207	557.54	79.8	68.4	0	2285	3530	6.11	1290	1755	1607.02	676	745	527.38	52.1	38.7	0	614	1079	2.45	0.27	0.31	0.26	0.42	0.49	0.23	0.25	-1.9	2899	4609	3406	4651
436	2	2	3	1	463I5	53	12635	25635	130	286	366	33	3	3097	4471	3596.69	1103	1162	548.09	78	64.3	0	1994	3368	5.65	1348	1897	1665.32	664	802	612.3	53.5	36.7	0	684	1233	2.2	0.34	0.37	0.36	0.47	0.58	0.35	0.59	-1.54	2678	4601	3097	4471
407	2	2	1	2	215G1	54	13020	24890	190	287	362	20	3	15502	14787	5253.37	1107	1163	517.95	98.6	97.6	0	14395	13680	29.93	4142	4206	2284.36	547	667	537.2	90.9	86.8	0	3595	3659	7.71	0.25	0.27	0.26	0.26	0.09	0.36	0.67	-2	17990	17339	15502	14787
422	2	2	2	2	215G1	54	13005	25265	190	286	366	39	3	17122	16564	5302.41	1021	1133	547.14	99.7	99.3	0	16101	15543	31.29	4199	4504	2425.21	514	654	551.61	94.1	89.5	0	3685	3990	7.61	0.23	0.26	0.24	0.27	0.15	0.33	0.52	-2.13	19786	19533	17122	16564
437	2	2	3	2	215G1	54	13015	25625	200	286	366	27	3	16031	15920	4898.55	1124	1206	573.48	99.3	99.3	0	14907	14796	27.95	4399	4664	2614.64	649	782	605.65	94.1	89.2	0	3750	4015	7.26	0.25	0.27	0.25	0.28	0.15	0.36	0.46	-1.99	18657	18811	16031	15920
408	2	2	1	3	206H15	55	13415	24935	120	286	367	55	3	2086	3055	2576.64	1140	1204	552.71	61.5	47.2	0	946	1915	3.77	1001	1390	1298.75	637	727	514.5	43.7	30.4	0	364	753	1.95	0.38	0.39	0.4	0.62	0.72	0.23	0.21	-1.38	1310	2668	2086	3055
423	2	2	2	3	206H15	55	13375	25275	110	286	366	50	3	2057	2925	2483.47	1057	1142	527.82	65	47.9	0	1000	1868	3.9	925	1241	1512.17	627	726	548.62	37.8	21.7	0	298	614	1.69	0.3	0.33	0.31	0.45	0.5	0.34	0.32	-1.75	1298	2482	2057	2925
438	2	2	3	3	206H15	55	13395	25640	150	282	397	34	3	2189	3247	2957.22	1159	1206	545.47	63.5	48.6	0	1030	2088	4.01	957	1366	1617.08	543	643	497.25	47.5	29.8	0	414	823	1.92	0.4	0.39	0.41	0.69	1.06	0.14	0.06	-1.31	1444	2911	2189	3247
184	1	2	4	4	99O6	56	13745	17035	180	286	366	25	3	7259	8037	4703.65	1221	1327	584.79	90.6	87.8	0	6038	6816	12.41	2767	3223	2410.72	620	789	616.43	83.9	71	0	2147	2603	4.49	0.36	0.38	0.35	0.63	1.61	0.32	0.39	-1.49	8185	9419	7259	8037
199	1	2	5	4	99O6	56	13755	17405	180	286	366	21	3	7083	7869	5022.22	1166	1274	612.93	89.9	87.1	0	5917	6703	11.56	1792	2693	2179.6	592	712	564.32	73.4	58.7	0	1200	2101	3.18	0.2	0.31	0.27	0.33	0.32	0.33	0.58	-2.3	7117	8804	7083	7869
214	1	2	6	4	99O6	56	13745	17765	190	286	366	32	3	7117	8041	4837.79	1173	1214	623.95	91.3	87.1	0	5944	6868	11.41	2433	2818	2186.46	661	789	581.74	74.5	62.2	0	1772	2157	4.18	0.3	0.31	0.29	0.32	0.21	0.33	0.53	-1.75	7716	9025	7117	8041
185	1	2	4	5	121J6	57	14120	17045	190	282	333	17	3	17865	17518	8400.71	1149	1240	566.1	94	92.2	0	16716	16369	31.56	5212	5500	3208.02	705	765	548.43	88.3	85.8	0	4507	4795	9.5	0.27	0.29	0.28	0.32	0.2	0.33	0.76	-1.89	21223	21164	17865	17518
200	1	2	5	5	121J6	57	14130	17405	180	282	333	19	3	19914	18539	8811.08	1177	1305	684.29	93.3	91.5	0	18737	17362	29.1	5914	6014	3451.41	711	820	617.21	86.5	84.4	0	5203	5303	9.58	0.28	0.31	0.3	0.38	0.43	0.32	0.65	-1.85	23940	22665	19914	18539
215	1	2	6	5	121J6	57	14145	17775	190	286	366	20	3	20584	18388	9273.39	1182	1280	592.19	88.8	87.1	0	19402	17206	34.76	5688	5610	3186.02	754	851	635.8	88.5	83.6	0	4934	4856	8.95	0.25	0.28	0.27	0.54	1.15	0.27	0.62	-1.98	24336	22062	20584	18388
186	1	2	4	6	286B9	58	14510	17035	180	282	333	20	3	9411	10031	6168.78	1233	1307	601.87	92.6	88.3	0	8178	8798	15.64	3273	3959	2903.38	712	832	598.64	86.5	77.3	0	2561	3247	5.47	0.31	0.37	0.33	0.65	2.53	0.3	0.4	-1.68	10739	12045	9411	10031
201	1	2	5	6	286B9	58	14515	17410	180	282	397	14	3	10428	9663	5267.65	1172	1221	544.39	94.7	89	0	9256	8491	19.16	3218	3508	2386.46	597	717	559.9	83.3	74.1	0	2621	2911	5.75	0.28	0.34	0.32	0.49	1.18	0.37	0.67	-1.82	11877	11402	10428	9663
216	1	2	6	6	286B9	58	14505	17775	180	286	366	18	3	10348	10021	5666.51	1172	1302	622.25	90.2	86	0	9176	8849	16.63	3597	3949	2865.71	693	778	579.71	83.2	76.2	0	2904	3256	6.2	0.32	0.37	0.32	0.41	0.38	0.33	0.41	-1.66	12080	12105	10348	10021
187	1	2	4	7	452L13	59	14890	17035	110	282	334	19	3	1753	2035	1136.15	1107	1159	506.68	58.2	37.6	0	646	928	3.46	823	1074	873.48	619	723	538.47	37.2	17	0	204	455	1.53	0.32	0.49	0.57	0.99	1.9	0.45	0.35	-1.66	850	1383	1753	2035
202	1	2	5	7	452L13	59	14895	17405	140	286	366	18	3	1870	2090	1154.89	1186	1276	604.27	53.1	34.3	0	684	904	3.09	813	1073	911.6	678	783	587.95	29.7	16.4	0	135	395	1.38	0.2	0.44	0.32	0.6	0.66	0.46	0.33	-2.34	819	1299	1870	2090
217	1	2	6	7	452L13	59	14885	17770	110	282	398	20	3	1918	2170	1253.46	1175	1225	543.69	57.4	36.2	0	743	995	3.53	918	1128	993.41	608	734	590.55	37.6	18.1	0	310	520	1.55	0.42	0.52	0.49	0.67	0.65	0.44	0.3	-1.26	1053	1515	1918	2170
188	1	2	4	8	457F14	60	15275	17030	110	282	397	25	3	6796	8032	6682.83	1166	1228	586.13	84.4	80.5	0	5630	6866	11.59	2259	3008	3148.57	717	833	634.7	72	57.4	0	1542	2291	3.56	0.27	0.33	0.29	0.41	0.45	0.24	0.26	-1.87	7172	9157	6796	8032
203	1	2	5	8	457F14	60	15270	17420	110	287	362	5	3	6682	8418	7441.01	1193	1242	557	85.4	79.1	0	5489	7225	12	2011	2779	2590.98	665	768	584.26	70.4	56.4	0	1346	2114	3.44	0.25	0.29	0.25	0.43	0.56	0.18	0.27	-2.03	6835	9339	6682	8418
218	1	2	6	8	457F14	60	15265	17775	170	286	366	13	3	7603	8038	6147.54	1146	1198	525.09	89.2	82.5	0	6457	6892	14.48	2260	2938	2650.21	695	740	552.43	77.3	62.2	0	1565	2243	4.09	0.24	0.33	0.29	0.42	0.57	0.25	0.34	-2.04	8022	9135	7603	8038
189	1	2	4	9	280J7	61	15645	17040	130	282	397	11	3	3848	5639	5786.25	1080	1186	583.26	81.6	72	0	2768	4559	6.6	1231	2127	2864.49	636	755	534.42	52.5	35.8	0	595	1491	2.3	0.21	0.33	0.25	0.49	0.71	0.18	0.14	-2.22	3363	6050	3848	5639
204	1	2	5	9	280J7	61	15655	17405	130	286	366	19	3	3541	4806	4224.3	1164	1267	593.52	77.3	66.1	0	2377	3642	5.97	1503	2208	2532.79	704	793	582.17	56.6	38.8	0	799	1504	2.58	0.34	0.41	0.35	0.63	0.9	0.17	0.08	-1.57	3176	5146	3541	4806
219	1	2	6	9	280J7	61	15645	17775	110	286	366	11	3	3699	4466	3267.32	1145	1228	573.72	78.7	65.4	0	2554	3321	6.45	1467	1907	1725.72	539	690	557.37	61.9	46.2	0	928	1368	2.63	0.36	0.41	0.41	0.95	5.45	0.28	0.29	-1.46	3482	4689	3699	4466
454	2	2	4	4	335H23	62	13805	25985	170	286	366	8	3	4249	4624	2616.75	1042	1106	496.99	89.9	82.5	0	3207	3582	8.55	1469	1727	1336.7	655	736	564.04	55.9	40.6	0	814	1072	2.6	0.25	0.3	0.3	0.42	0.86	0.44	0.73	-1.98	4021	4654	4249	4624
469	2	2	5	4	335H23	62	13805	26345	170	286	366	7	3	4136	4504	2492.84	1117	1231	557.42	87.4	77.6	0	3019	3387	7.42	1429	1691	1317.66	632	738	563.07	57.3	38.1	0	797	1059	2.54	0.26	0.31	0.26	0.34	0.24	0.35	0.44	-1.92	3816	4446	4136	4504
484	2	2	6	4	335H23	62	13805	26730	160	282	397	13	3	4428	4762	2819.24	1130	1162	502.86	85.8	77.3	0	3298	3632	8.81	1736	1878	1234.34	617	717	519.32	71.3	52.5	0	1119	1261	3.34	0.34	0.35	0.34	0.53	1.08	0.29	0.43	-1.56	4417	4893	4428	4762
455	2	2	4	5	150L15	63	14185	25970	180	282	397	13	3	7071	6903	3634.18	1065	1136	553.56	94	88.7	0	6006	5838	12.77	2405	2735	1829.18	601	727	557.05	79.4	68.8	0	1804	2134	4.32	0.3	0.37	0.32	0.43	0.44	0.38	0.57	-1.74	7810	7972	7071	6903
470	2	2	5	5	150L15	63	14185	26335	180	286	366	15	3	6298	6208	3119.57	1119	1185	523.3	95.5	88.5	0	5179	5089	12.04	2186	2469	1710.88	581	676	528.2	77.3	65.4	0	1605	1888	4.14	0.31	0.37	0.32	0.42	0.81	0.4	0.53	-1.69	6784	6977	6298	6208
485	2	2	6	5	150L15	63	14185	26725	180	286	366	12	3	6991	6963	3811.65	1067	1181	619.5	89.9	84.6	0	5924	5896	11.28	2287	2701	1985.98	561	706	627.05	76.9	61.9	0	1726	2140	3.65	0.29	0.36	0.34	0.49	0.84	0.39	0.56	-1.78	7650	8036	6991	6963
456	2	2	4	6	184L18	64	14565	25975	150	286	366	13	3	5501	6013	3745.98	976	1096	571.04	90.2	82.2	0	4525	5037	9.63	1937	2328	1561.17	572	700	558.55	76.6	58.4	0	1365	1756	3.47	0.3	0.35	0.33	0.46	0.66	0.32	0.61	-1.73	5890	6793	5501	6013
471	2	2	5	6	184L18	64	14570	26355	150	282	333	19	3	5399	5910	3665.42	1082	1145	543.1	88.7	81.2	0	4317	4828	9.94	2109	2376	1651.87	647	717	530.32	74.1	58.9	0	1462	1729	3.98	0.34	0.36	0.33	0.61	2.29	0.28	0.38	-1.56	5779	6557	5399	5910
486	2	2	6	6	184L18	64	14565	26725	160	286	366	15	3	5451	5797	3356.35	1063	1169	589.07	89.2	80.8	0	4388	4734	9.25	1941	2254	1711.89	579	706	566.89	72.4	55.2	0	1362	1675	3.42	0.31	0.35	0.32	0.56	1.51	0.35	0.47	-1.69	5750	6409	5451	5797
457	2	2	4	7	1G3	65	14935	25975	190	286	366	6	3	6337	6447	2814.54	1147	1175	531.05	96.2	92	0	5190	5300	11.93	2303	2368	1442.75	681	774	544.71	74.8	62.6	0	1622	1687	4.23	0.31	0.32	0.31	0.35	0.24	0.43	0.71	-1.68	6812	6987	6337	6447
472	2	2	5	7	1G3	65	14945	26345	190	286	366	15	3	5628	5827	2487.35	1075	1132	569.65	98.3	95.1	0	4553	4752	9.88	2167	2357	1433.14	670	812	600.59	76.6	57.7	0	1497	1687	3.61	0.33	0.36	0.33	0.38	0.21	0.39	0.45	-1.6	6050	6439	5628	5827
487	2	2	6	7	1G3	65	14940	26725	190	282	333	15	3	5305	5367	2128.35	1030	1076	525.76	96.8	93.6	0	4275	4337	10.09	2000	2115	1325.01	575	717	565.78	72	59.6	0	1425	1540	3.53	0.33	0.36	0.33	0.35	0.2	0.5	0.66	-1.58	5700	5877	5305	5367
458	2	2	4	8	77P3	66	15305	25965	150	286	366	10	3	1553	1920	1176.75	1030	1075	510.72	51	35.7	0	523	890	3.04	720	948	815.64	610	683	525.09	32.5	17.8	0	110	338	1.37	0.21	0.38	0.4	0.56	0.55	0.51	0.54	-2.25	633	1228	1553	1920
473	2	2	5	8	77P3	66	15305	26325	130	286	367	18	3	1724	2069	1395.56	1037	1092	501.08	56.6	39.2	0	687	1032	3.44	915	1161	1092.38	562	668	486.54	43.4	23.8	0	353	599	1.88	0.51	0.58	0.57	1.19	5.55	0.47	0.36	-0.96	1040	1631	1724	2069
488	2	2	6	8	77P3	66	15315	26695	140	286	366	17	3	1724	2027	1274.3	1002	1083	514.88	58.4	37.8	0	722	1025	3.35	918	1045	823.23	566	652	510.58	38.1	20.3	0	352	479	1.8	0.49	0.47	0.48	0.76	0.84	0.32	0.25	-1.04	1074	1504	1724	2027
459	2	2	4	9	209P2	67	15695	25955	100	286	366	22	3	1194	1359	736.12	1078	1139	521.41	29	12.9	0	116	281	2.29	622	730	614.72	551	645	491.62	23.8	9.1	0	71	179	1.27	0.61	0.64	0.7	1.26	1.55	0.47	0.31	-0.71	187	460	1194	1359
474	2	2	5	9	209P2	67	15685	26335	100	286	366	6	3	1263	1399	759.03	975	1067	521.78	38.1	16.8	0	288	424	2.42	705	848	714.87	409	777	559.23	36	13.6	0	296	439	1.26	1.03	1.04	0.99	1.23	0.95	0.58	0.38	0.04	584	863	1263	1399
489	2	2	6	9	209P2	67	15695	26715	120	286	366	11	3	1387	1520	776.07	987	1043	469.04	47.6	24.1	0	400	533	2.96	696	914	758.62	500	655	533.16	32.5	15.7	0	196	414	1.31	0.49	0.78	0.52	0.83	0.76	0.66	0.46	-1.03	596	947	1387	1520
46	1	1	4	1	543G6	68	6975	17085	140	286	366	29	3	3609	5064	4256.93	1166	1276	612.56	73.1	60.5	0	2443	3898	5.89	1420	2072	1902.35	674	778	573.83	54.9	41.6	0	746	1398	2.47	0.31	0.36	0.34	0.45	0.47	0.31	0.47	-1.71	3189	5296	3609	5064
61	1	1	5	1	543G6	68	6975	17445	140	286	366	35	3	3433	5509	4677.14	1116	1213	590.86	70.6	62.2	0	2317	4393	5.81	1466	1935	1749.43	597	739	586.71	58.7	38.8	0	869	1338	2.5	0.38	0.3	0.32	0.42	0.52	0.3	0.65	-1.41	3186	5731	3433	5509
76	1	1	6	1	543G6	68	6970	17810	130	287	362	36	3	3645	5558	4696.82	1180	1273	608.94	74.6	64.5	0	2465	4378	5.99	1454	2143	1861.17	685	823	613.17	56.1	40.4	0	769	1458	2.37	0.31	0.33	0.32	0.41	0.34	0.31	0.6	-1.68	3234	5836	3645	5558
190	1	2	4	10	512J14	69	16030	17035	100	282	333	18	3	6394	10710	11740.2	1083	1129	533.78	87.6	81.9	0	5311	9627	11.98	1991	3403	3926.44	590	704	560.96	69.9	55	0	1401	2813	3.55	0.26	0.29	0.26	0.42	0.47	0.1	0.09	-1.92	6712	12440	6394	10710
205	1	2	5	10	512J14	69	16025	17400	100	282	397	17	3	5603	9181	9367.7	1068	1155	595.77	85.5	78.4	0	4535	8113	9.4	1847	3147	3364.01	629	762	571.1	66.7	51.4	0	1218	2518	3.23	0.27	0.31	0.28	0.41	0.85	0.19	0.27	-1.9	5753	10631	5603	9181
220	1	2	6	10	512J14	69	16025	17775	110	286	366	10	3	5911	8168	7554.2	1113	1217	599.51	85.3	81.5	0	4798	7055	9.86	1969	2763	2737.19	610	737	613.39	67.1	53.1	0	1359	2153	3.21	0.28	0.31	0.28	0.41	1.08	0.2	0.31	-1.82	6157	9208	5911	8168
47	1	1	4	2	360I23	70	7345	17095	110	286	366	15	3	1532	1759	1029.91	1131	1225	539.37	44.1	25.9	0	401	628	2.84	820	988	773.04	553	659	530.59	36.4	19.9	0	267	435	1.55	0.67	0.69	0.67	0.99	1.69	0.51	0.46	-0.59	668	1063	1532	1759
62	1	1	5	2	360I23	70	7345	17445	120	286	366	31	3	1523	1792	1045.47	1077	1151	517.71	47.9	28.3	0	446	715	2.94	809	969	826.05	533	666	541.13	33.9	16.4	0	276	436	1.5	0.62	0.61	0.63	0.97	1.29	0.36	0.21	-0.69	722	1151	1523	1792
77	1	1	6	2	360I23	70	7345	17805	120	286	366	38	3	1690	1936	1165.57	1143	1216	545	50	30.8	0	547	793	3.1	861	996	783.35	720	840	649.76	22.7	9.8	0	141	276	1.33	0.26	0.35	0.38	0.5	0.41	0.52	0.59	-1.96	688	1069	1690	1936
191	1	2	4	11	393H6	71	16405	17035	100	286	366	16	3	3178	3560	2680.57	1108	1148	564.93	75.9	65.4	0	2070	2452	5.63	1155	1495	1641.09	686	763	552.73	45.5	26.9	0	469	809	2.09	0.23	0.33	0.26	0.4	0.51	0.23	0.14	-2.14	2539	3261	3178	3560
206	1	2	5	11	393H6	71	16405	17415	100	286	366	9	3	3022	3363	2181.62	1104	1178	555.61	75.2	64.7	0	1918	2259	5.44	1143	1403	1361.62	627	751	615.99	44.4	21	0	516	776	1.86	0.27	0.34	0.28	0.42	0.44	0.3	0.23	-1.89	2434	3035	3022	3363
221	1	2	6	11	393H6	71	16400	17775	100	282	333	9	3	3274	3865	2698.8	1120	1168	514.17	79.4	70.6	0	2154	2745	6.37	1188	1571	1394.82	552	655	531.26	54.6	39	0	636	1019	2.24	0.3	0.37	0.33	0.43	0.73	0.31	0.37	-1.76	2790	3764	3274	3865
48	1	1	4	3	76N21	72	7720	17100	200	287	362	9	1	1563	1771	887.82	1130	1259	696.96	39	18.1	0	433	641	2.24	714	878	707.25	657	808	629.36	21.6	7.7	0	57	221	1.13	0.13	0.34	0.4	0.51	0.42	0.59	0.55	-2.93	490	862	1563	1771
63	1	1	5	3	76N21	72	7725	17445	120	286	366	31	3	1745	1882	962.7	1117	1202	533.11	52.4	33.6	0	628	765	3.27	779	997	901.58	664	738	529.13	28	14.7	0	115	333	1.47	0.18	0.44	0.38	0.66	0.8	0.52	0.31	-2.45	743	1098	1745	1882
78	1	1	6	3	76N21	72	7725	17810	100	282	397	33	3	1628	1861	1053.21	1038	1119	544.06	53.9	34.8	0	590	823	2.99	771	897	713.07	530	668	525.27	35.1	13.5	0	241	367	1.47	0.41	0.45	0.42	0.72	0.83	0.37	0.31	-1.29	831	1190	1628	1861
192	1	2	4	12	117N4	73	16775	17030	120	282	397	16	3	6980	9448	8025.19	1106	1167	571.21	90.8	82.6	0	5874	8342	12.22	2463	3775	3751.73	581	659	516.15	78.4	66.3	0	1882	3194	4.77	0.32	0.38	0.36	0.82	4.79	0.3	0.41	-1.64	7756	11536	6980	9448
207	1	2	5	12	117N4	73	16780	17395	130	282	333	20	3	7409	10755	9400.74	1134	1186	556.82	84	76.2	0	6275	9621	13.31	2718	3941	3666.37	606	717	542.66	75.2	67.4	0	2112	3335	5.01	0.34	0.35	0.34	0.54	1.3	0.31	0.65	-1.57	8387	12956	7409	10755
222	1	2	6	12	117N4	73	16785	17765	160	286	366	19	3	6660	7906	5874.8	1140	1211	548.38	83.9	80.8	0	5520	6766	12.14	2369	3273	2906.05	669	725	507.3	78.3	64	0	1700	2604	4.67	0.31	0.38	0.32	0.64	1.42	0.3	0.36	-1.7	7220	9370	6660	7906
49	1	1	4	4	14B2	74	8100	17090	140	287	362	17	3	3869	4604	3312.79	1346	1527	860.81	69	57.8	0	2523	3258	4.49	1409	1617	1182.85	664	815	640.37	52.3	33.1	0	745	953	2.2	0.3	0.29	0.29	0.43	0.74	0.24	0.44	-1.76	3268	4211	3869	4604
64	1	1	5	4	14B2	74	8100	17455	140	282	333	19	3	4927	5735	4099.88	1040	1146	555.77	81.6	72.7	0	3887	4695	8.87	1426	1785	1538.64	542	631	509.44	66.3	48.2	0	884	1243	2.8	0.23	0.26	0.25	0.51	1.17	0.25	0.43	-2.14	4771	5938	4927	5735
79	1	1	6	4	14B2	74	8095	17825	160	286	366	15	3	4724	5442	3738.01	1068	1165	565.09	82.9	73.1	0	3656	4374	8.36	1531	2010	1767.21	624	730	567.66	62.6	44.4	0	907	1386	2.7	0.25	0.32	0.26	0.38	0.79	0.35	0.53	-2.01	4563	5760	4724	5442
193	1	2	4	13	490B20	75	17170	17035	100	282	333	23	3	4230	4838	3087.69	1055	1133	525.93	83.3	78	0	3175	3783	8.04	1559	1815	1313.72	518	651	527.43	67.4	49.6	0	1041	1297	2.96	0.33	0.34	0.33	0.39	0.29	0.33	0.61	-1.61	4216	5080	4230	4838
208	1	2	5	13	490B20	75	17175	17395	150	286	366	31	3	4906	5078	3027.67	1038	1120	514.68	85.7	78.3	0	3868	4040	9.53	1769	2118	1724.63	542	658	515.43	72	57.3	0	1227	1576	3.43	0.32	0.39	0.34	0.47	0.8	0.45	0.62	-1.66	5095	5616	4906	5078
223	1	2	6	13	490B20	75	17165	17765	140	286	367	20	3	4929	5670	3676.33	1062	1124	498.76	87.4	78.3	0	3867	4608	9.88	1871	2165	1519.54	605	669	517.85	70.6	53.8	0	1266	1560	3.61	0.33	0.34	0.33	0.52	1.71	0.3	0.51	-1.61	5133	6168	4929	5670
50	1	1	4	5	339I10	76	8485	17100	150	282	397	17	3	5270	5766	3415.17	1130	1180	518.34	86.2	82.6	0	4140	4636	10.17	1657	1914	1419.2	579	720	574.65	67.4	47.2	0	1078	1335	2.88	0.26	0.29	0.27	0.44	1.41	0.36	0.75	-1.94	5218	5971	5270	5766
65	1	1	5	5	339I10	76	8475	17465	190	286	367	8	3	5966	6152	3130.07	1080	1143	520.8	91.6	88.1	0	4886	5072	11.46	1636	1933	1249.42	553	664	535.21	74.5	51.7	0	1083	1380	3.06	0.22	0.27	0.24	0.3	0.22	0.29	0.52	-2.17	5969	6452	5966	6152
80	1	1	6	5	339I10	76	8485	17815	200	286	366	27	3	6399	6646	3576.9	1133	1213	548.21	90.9	86.4	0	5266	5513	11.67	1659	2015	1511.48	546	712	562.47	71.3	49	0	1113	1469	2.95	0.21	0.27	0.23	0.29	0.3	0.29	0.48	-2.24	6379	6982	6399	6646
194	1	2	4	14	335N6	77	17545	17045	110	286	366	19	3	1376	1582	837.71	1000	1050	529.46	45.1	22.7	0	376	582	2.6	748	952	790.99	599	676	509.04	30.4	17.1	0	149	353	1.47	0.4	0.61	0.51	0.71	0.52	0.74	0.62	-1.34	525	935	1376	1582
209	1	2	5	14	335N6	77	17545	17385	110	286	366	31	3	1468	1568	856.05	1025	1091	506.52	47.2	25.5	0	443	543	2.9	622	798	675.36	570	674	524.73	26.6	10.8	0	52	228	1.19	0.12	0.42	0.36	0.66	0.76	0.53	0.45	-3.09	495	771	1468	1568
224	1	2	6	14	335N6	77	17545	17755	110	286	366	28	3	1381	1478	706.63	965	1065	545.69	44.4	17.1	0	416	513	2.53	674	879	767.16	563	666	526.33	31.5	14.3	0	111	316	1.28	0.27	0.62	0.54	0.88	1.03	0.63	0.34	-1.91	527	829	1381	1478
51	1	1	4	6	11C5	78	8850	17090	140	287	363	12	3	3488	3794	2223.2	1026	1109	553.94	81.5	70.7	0	2462	2768	6.3	1348	1564	1199.86	670	749	530.54	58.9	32.4	0	678	894	2.54	0.28	0.32	0.29	0.49	0.76	0.31	0.32	-1.86	3140	3662	3488	3794
66	1	1	5	6	11C5	78	8850	17455	150	283	333	15	3	3918	4272	2720.97	1074	1176	572.49	79.2	71.7	0	2844	3198	6.84	1281	1646	1437.89	644	743	556.37	53.7	35.3	0	637	1002	2.3	0.22	0.31	0.26	0.32	0.25	0.4	0.57	-2.16	3481	4200	3918	4272
81	1	1	6	6	11C5	78	8845	17820	140	282	397	17	3	3542	3863	2154.37	1144	1184	573.66	81.9	72	0	2398	2719	6.17	1366	1553	1086.26	613	732	553.11	57.1	34.8	0	753	940	2.47	0.31	0.35	0.32	0.57	1.74	0.37	0.54	-1.67	3151	3659	3542	3863
316	2	1	4	1	342J4	79	7020	25940	120	287	362	45	3	2037	2665	2050.75	875	1014	523.86	62	51.2	0	1162	1790	3.89	1002	1325	1144.83	683	744	544.76	40.1	25.8	0	319	642	1.84	0.27	0.36	0.34	0.53	0.61	0.34	0.37	-1.86	1481	2432	2037	2665
331	2	1	5	1	342J4	79	7015	26315	130	286	366	36	3	2084	2644	1767.52	966	1019	509.77	66.1	51.7	0	1118	1678	4.09	1206	1392	1082.9	635	722	533.16	51.4	30.4	0	571	757	2.26	0.51	0.45	0.47	0.64	0.63	0.35	0.32	-0.97	1689	2435	2084	2644
346	2	1	6	1	342J4	79	7015	26700	130	282	397	21	3	1929	2295	1511.42	940	1014	507.41	62.8	48.6	0	989	1355	3.8	862	1068	797.89	592	695	520.61	39	20.6	0	270	476	1.66	0.27	0.35	0.33	0.47	0.43	0.32	0.36	-1.87	1259	1831	1929	2295
460	2	2	4	10	555G22	80	16085	25965	150	286	366	26	3	3956	5207	3446.48	1094	1194	582.87	91.6	82.9	0	2862	4113	6.79	1304	2081	1627.9	626	721	523.18	68.5	50.3	0	678	1455	2.49	0.24	0.35	0.36	0.66	3.2	0.27	0.32	-2.08	3540	5568	3956	5207
475	2	2	5	10	555G22	80	16075	26345	140	286	366	15	3	3833	4937	3621.46	1063	1084	443.28	88.8	80.4	0	2770	3874	8.65	1481	2012	2104.82	512	626	491.79	65.7	48.6	0	969	1500	3.01	0.35	0.39	0.34	0.43	0.44	0.3	0.27	-1.52	3739	5374	3833	4937
490	2	2	6	10	555G22	80	16085	26735	140	286	366	35	3	3802	5006	3736.35	1034	1097	499.37	82.9	76.6	0	2768	3972	7.61	1610	1952	1559.78	567	671	542.23	65.7	49.3	0	1043	1385	2.97	0.38	0.35	0.36	0.47	0.77	0.32	0.57	-1.41	3811	5357	3802	5006
317	2	1	4	2	505F3	81	7395	25945	110	286	366	38	3	1517	1615	826.74	1006	1073	529.99	47.9	23.4	0	511	609	2.86	877	1001	711.67	679	770	520.44	32.2	14.3	0	198	322	1.69	0.39	0.53	0.5	1.52	10.47	0.55	0.41	-1.37	709	931	1517	1615
332	2	1	5	2	505F3	81	7405	26310	110	282	397	46	3	1356	1571	1072.49	1037	1101	497.23	41.1	23	0	319	534	2.73	829	1059	909.06	702	789	544.36	29.8	15.2	0	127	357	1.52	0.4	0.67	0.59	0.87	0.87	0.56	0.44	-1.33	446	891	1356	1571
347	2	1	6	2	505F3	81	7395	26685	240	286	366	33	3	1524	1764	1097.72	922	998	484.06	54.9	33.9	0	602	842	3.15	985	1223	1053.57	581	697	501.91	44.4	24.5	0	404	642	1.96	0.67	0.76	0.68	1.94	13.28	0.56	0.35	-0.58	1006	1484	1524	1764
461	2	2	4	11	263G23	82	16450	25955	160	282	333	20	3	3458	3510	1556.6	1178	1266	591.57	84.8	71.6	0	2280	2332	5.85	1313	1425	935.95	620	753	599.7	52.8	30.9	0	693	805	2.19	0.3	0.35	0.34	0.39	0.2	0.51	0.72	-1.72	2973	3137	3458	3510
476	2	2	5	11	263G23	82	16450	26330	200	287	362	14	1	3220	3468	1760.47	985	1031	488.68	85.4	77	0	2235	2483	6.59	1229	1363	923.2	501	661	541.71	56.4	36.9	0	728	862	2.27	0.33	0.35	0.33	0.44	0.54	0.39	0.55	-1.62	2963	3345	3220	3468
491	2	2	6	11	263G23	82	16460	26715	160	282	333	22	3	3451	3564	1989.72	997	1022	509.02	81.2	72	0	2454	2567	6.78	1259	1453	1029.21	484	622	511.69	65.6	39.7	0	775	969	2.46	0.32	0.38	0.34	0.46	0.51	0.4	0.59	-1.66	3229	3536	3451	3564
318	2	1	4	3	309H15	83	7745	25965	140	286	366	15	3	2728	3901	3074.1	1024	1092	521.68	69.9	61.5	0	1704	2877	5.23	1474	1831	1511.83	666	755	516.39	60.1	40.2	0	808	1165	2.85	0.47	0.4	0.41	0.51	0.38	0.32	0.42	-1.08	2512	4042	2728	3901
333	2	1	5	3	309H15	83	7775	26295	140	286	366	54	3	3146	4292	3109.52	1066	1148	538.21	75.5	62.9	0	2080	3226	5.85	1584	2024	1471.26	707	795	586.55	62.9	42.7	0	877	1317	2.7	0.42	0.41	0.43	0.86	5.33	0.41	0.76	-1.25	2957	4543	3146	4292
348	2	1	6	3	309H15	83	7775	26675	140	286	366	43	3	3151	4099	3115.45	973	1039	501.77	78.3	62.2	0	2178	3126	6.28	1515	1923	1466.66	705	778	513.33	60.1	43.4	0	810	1218	2.95	0.37	0.39	0.38	0.57	0.78	0.3	0.42	-1.43	2988	4344	3151	4099
462	2	2	4	12	30C8	84	16835	25960	150	282	397	23	3	7180	7068	4733.73	895	971	475.68	87.9	80.1	0	6285	6173	15.09	1784	2244	1942.04	558	652	477.94	68.8	55.7	0	1226	1686	3.73	0.2	0.27	0.24	0.32	0.28	0.28	0.47	-2.36	7511	7859	7180	7068
477	2	2	5	12	30C8	84	16835	26335	150	286	366	20	3	7193	7162	5045.02	954	1014	439.9	86.4	78.3	0	6239	6208	16.35	1968	2380	1824.2	502	641	513.98	72	59.1	0	1466	1878	3.83	0.23	0.3	0.27	0.5	0.85	0.31	0.72	-2.09	7705	8086	7193	7162
492	2	2	6	12	30C8	84	16840	26715	150	282	333	25	3	8764	8488	5939.13	938	1000	485.67	86.9	78.4	0	7826	7550	18.05	2560	2876	2078.08	541	672	552.59	74.1	67.4	0	2019	2335	4.63	0.26	0.31	0.3	0.67	1.42	0.3	0.72	-1.95	9845	9885	8764	8488
319	2	1	4	4	RP11-245E23	85	8125	25965	100	286	366	12	3	1316	1500	849.08	1219	1273	541.37	28	15	0	97	281	2.43	710	880	729.64	749	859	630.94	19.2	6.6	0	-38	131	1.13	-0.4	0.47	0.6	1.45	2.78	0.53	0.38	0	58	412	1316	1500
334	2	1	5	4	RP11-245E23	85	8135	26320	100	282	397	24	3	1336	1513	799.32	1065	1150	599.62	34.4	16.3	0	271	448	2.23	543	745	634.56	708	812	609.98	16.7	5.3	0	-164	37	0.89	-0.61	0.08	0.37	0.63	0.76	0.53	0.44	0	106	485	1336	1513
349	2	1	6	4	RP11-245E23	85	8140	26695	110	282	333	18	3	1301	1513	802.03	1031	1110	553.36	35.8	19.1	0	270	482	2.35	795	941	681.25	698	795	582.95	24.5	9.6	0	97	243	1.36	0.36	0.5	0.54	0.73	0.56	0.6	0.5	-1.48	367	725	1301	1513
463	2	2	4	13	474L7	86	17220	25955	180	282	333	31	3	7994	10902	8128.02	935	1013	506.02	96.1	91.1	0	7059	9967	15.8	2411	3437	3452.59	564	641	484.01	77	67.7	0	1847	2873	4.98	0.26	0.29	0.26	0.3	0.23	0.29	0.47	-1.93	8906	12840	7994	10902
478	2	2	5	13	474L7	86	17220	26345	180	282	333	30	3	7454	9988	7266.76	883	932	456.31	98.9	96.1	0	6571	9105	16.34	2551	3245	2778.13	490	601	473.6	86.9	78	0	2061	2755	5.39	0.31	0.3	0.29	0.35	0.33	0.26	0.45	-1.67	8632	11860	7454	9988
493	2	2	6	13	474L7	86	17225	26735	200	286	366	44	3	8871	11353	8396.77	1002	1021	473.42	93.4	87.8	0	7869	10351	18.74	2594	3528	2894.85	644	722	501.73	83.9	68.9	0	1950	2884	5.17	0.25	0.28	0.25	0.61	4.38	0.25	0.54	-2.01	9819	13235	8871	11353
320	2	1	4	5	552M6	87	8500	25955	140	282	333	20	3	5112	6040	4511.03	1162	1259	588.56	81.2	70.9	0	3950	4878	8.69	2092	2749	2380.79	760	867	642.87	64.2	50.4	0	1332	1989	3.25	0.34	0.41	0.37	0.51	0.42	0.31	0.34	-1.57	5282	6867	5112	6040
335	2	1	5	5	552M6	87	8510	26310	150	287	362	31	3	6094	7474	5718.57	1257	1332	626.36	76.3	70.4	0	4837	6217	9.73	2788	3577	3009.51	695	842	644.36	71.4	62.7	0	2093	2882	4.33	0.43	0.46	0.45	0.84	1.99	0.42	0.63	-1.21	6930	9099	6094	7474
350	2	1	6	5	552M6	87	8515	26690	150	283	397	20	3	6880	8162	6003.59	1115	1175	548.57	86.2	79.2	0	5765	7047	12.54	3041	3376	2509.2	612	722	554.37	76.7	67.1	0	2429	2764	5.49	0.42	0.39	0.43	0.85	3.53	0.3	0.5	-1.25	8194	9811	6880	8162
321	2	1	4	6	13H5	88	8885	25945	150	286	366	27	3	4655	5451	3891.02	1178	1276	617.28	74.5	66.4	0	3477	4273	7.54	2048	2515	1960.86	613	729	571.92	70.3	56.3	0	1435	1902	3.58	0.41	0.45	0.44	0.57	0.54	0.4	0.62	-1.28	4912	6175	4655	5451
336	2	1	5	6	13H5	88	8895	26305	150	286	366	37	3	4512	5471	4017.23	1097	1163	535.38	76.9	70.3	0	3415	4374	8.43	1938	2457	1744.6	679	800	625.52	65.4	50.7	0	1259	1778	3.1	0.37	0.41	0.39	0.7	1.62	0.35	0.64	-1.44	4674	6152	4512	5471
351	2	1	6	6	13H5	88	8895	26675	150	286	366	34	3	4979	5215	3469.58	1070	1123	547.49	78.7	71.7	0	3909	4145	9.09	1900	2422	1770.12	716	819	575.36	67.5	51	0	1184	1706	3.3	0.3	0.41	0.38	0.78	2.89	0.41	0.66	-1.72	5093	5851	4979	5215
52	1	1	4	7	157H4	89	9235	17105	100	286	366	14	3	1423	1589	926.46	1160	1201	518.88	37.8	20.6	0	263	429	2.74	745	893	740.59	673	741	526.89	24.8	11.5	0	72	220	1.41	0.27	0.51	0.52	0.79	0.74	0.54	0.46	-1.87	335	649	1423	1589
67	1	1	5	7	157H4	89	9225	17475	100	286	366	7	3	1355	1544	817.88	1093	1213	602.49	31.5	14.3	0	262	451	2.25	610	788	682.62	608	783	646.31	21	8	0	2	180	0.94	0.01	0.4	0.52	1.03	1.45	0.42	0.25	-7.03	264	631	1355	1544
82	1	1	6	7	157H4	89	9235	17825	100	286	366	15	3	1466	1757	1100.13	1054	1146	550.03	45.1	27.6	0	412	703	2.67	811	965	781.73	581	691	555.72	33.2	14	0	230	384	1.46	0.56	0.55	0.57	0.96	1.74	0.39	0.3	-0.84	642	1087	1466	1757
53	1	1	4	8	285H4	90	9605	17105	100	286	366	9	3	1535	1705	965.07	1331	1343	606.52	31.8	15.4	0	204	374	2.53	772	1019	892.65	669	806	640.4	29.7	12.9	0	103	350	1.21	0.5	0.94	0.74	1.57	2.29	0.51	0.3	-0.99	307	724	1535	1705
68	1	1	5	8	285H4	90	9605	17470	100	282	397	6	3	1507	1741	1080.48	1251	1421	651.86	32.6	16.7	0	256	490	2.31	643	837	796.3	740	897	644.55	14.2	6	0	-96	97	1	-0.38	0.2	0.39	0.6	0.64	0.46	0.38	0	159	587	1507	1741
83	1	1	6	8	285H4	90	9600	17835	110	282	333	1	3	1472	1690	899.67	1149	1221	601.99	36.5	17.7	0	323	541	2.45	688	944	836.47	680	749	530.5	29.1	13.5	0	8	264	1.3	0.02	0.49	0.64	0.94	1.12	0.52	0.31	-5.34	331	805	1472	1690
54	1	1	4	9	810G21	91	9980	17095	150	282	333	5	3	3683	4327	2923.89	1315	1327	546.13	75.5	66	0	2368	3012	6.74	1577	1891	1492.53	646	741	530.32	61.7	44.3	0	931	1245	2.97	0.39	0.41	0.4	1.13	8.61	0.31	0.37	-1.35	3299	4257	3683	4327
69	1	1	5	9	810G21	91	9970	17465	120	282	333	6	3	3855	4468	2944.91	1253	1357	612.98	74.1	63.8	0	2602	3215	6.29	1410	1715	1288.96	676	765	580.05	55.7	37.2	0	734	1039	2.43	0.28	0.32	0.3	0.46	1.26	0.3	0.47	-1.83	3336	4254	3855	4468
84	1	1	6	9	810G21	91	9975	17835	140	286	366	4	3	3913	4576	3215.72	1232	1309	614.35	72	62.6	0	2681	3344	6.37	1218	1887	1607.46	746	892	663.86	48.6	34.3	0	472	1141	1.83	0.18	0.34	0.29	0.4	0.39	0.38	0.57	-2.51	3153	4485	3913	4576
55	1	1	4	10	452P23	92	10355	17100	120	297	397	6	3	7729	15776	20014.8	1282	1352	599.25	80.1	73.7	9.4	6447	14494	12.9	2686	5474	7293.3	703	824	639.38	68.4	59.9	0	1983	4771	4.2	0.31	0.33	0.33	0.48	0.5	0.17	0.22	-1.7	8430	19265	7729	15776
70	1	1	5	10	452P23	92	10350	17470	120	303	362	8	3	7241	14960	17889.4	1255	1336	600.92	84.5	75.9	5	5986	13705	12.05	2503	5170	7693.01	644	734	506.99	73.9	63.7	0.7	1859	4526	4.94	0.31	0.33	0.32	0.61	1.5	0.15	0.11	-1.69	7845	18231	7241	14960
85	1	1	6	10	452P23	92	10345	17840	130	297	397	13	3	8965	15376	16905.1	1302	1413	665.69	83.5	73.7	5.4	7663	14074	13.47	2912	5161	6031.16	742	847	616.08	71	59.3	0	2170	4419	4.73	0.28	0.31	0.31	0.83	4.82	0.13	0.13	-1.82	9833	18493	8965	15376
56	1	1	4	11	512C24	93	10735	17105	100	286	366	12	3	1539	1728	1020.1	1205	1290	580.21	36.4	20.6	0	334	523	2.65	741	1007	902	721	827	603.84	23.4	11.5	0	20	286	1.23	0.06	0.55	0.57	1.02	1.36	0.41	0.21	-4.06	354	809	1539	1728
71	1	1	5	11	512C24	93	10725	17475	100	286	366	14	3	1321	1522	813.4	1234	1327	634.39	26.2	14.7	0	87	288	2.08	808	946	690.02	727	852	637.29	25.9	6.3	0	81	219	1.27	0.93	0.76	0.87	1.02	0.55	0.7	0.68	-0.1	168	507	1321	1522
86	1	1	6	11	512C24	93	10730	17840	200	287	362	10	1	1335	1476	743.98	1154	1281	588.13	34.1	11.8	0	181	322	2.27	861	1075	768.22	737	836	592.13	30.3	14.3	0	124	338	1.45	0.69	1.05	0.91	1.25	1.14	0.68	0.43	-0.55	305	660	1335	1476
57	1	1	4	12	RP11-285E18	94	11100	17105	160	282	333	14	3	5934	6615	3968.29	1246	1351	623.74	91.8	85.1	0	4688	5369	9.51	2081	2490	2079.64	757	858	620.87	69.1	54.3	0	1324	1733	3.35	0.28	0.32	0.28	0.39	0.35	0.27	0.27	-1.82	6012	7102	5934	6615
72	1	1	5	12	RP11-285E18	94	11100	17475	170	282	333	17	3	7175	7697	5115.68	1188	1268	604.52	89.4	81.9	0	5987	6509	11.87	2400	2862	2432.26	652	799	644.25	74.8	58.2	0	1748	2210	3.73	0.29	0.34	0.3	0.5	1.63	0.27	0.33	-1.78	7735	8719	7175	7697
87	1	1	6	12	RP11-285E18	94	11100	17845	170	282	333	19	3	8158	8531	5511.52	1127	1280	628.38	85.8	80.9	0	7031	7404	12.98	2344	2959	2251.49	680	766	563.77	73.4	61	0	1664	2279	4.16	0.24	0.31	0.28	0.63	4.61	0.34	0.69	-2.08	8695	9683	8158	8531
322	2	1	4	7	RP11-157E11	95	9260	25965	170	282	333	6	3	3267	3536	2021.81	1125	1218	570	76.2	66.7	0	2142	2411	5.73	1417	1651	1244.23	750	842	564.25	53.9	35.8	0	667	901	2.51	0.31	0.37	0.37	0.49	0.6	0.5	0.67	-1.68	2809	3312	3267	3536
337	2	1	5	7	RP11-157E11	95	9265	26330	160	282	397	9	3	3255	3476	1996.34	1212	1271	570.85	75.5	63.5	0	2043	2264	5.7	1429	1643	1056.08	621	742	576.03	59.2	37.6	0	808	1022	2.48	0.4	0.45	0.45	0.67	0.79	0.34	0.41	-1.34	2851	3286	3255	3476
352	2	1	6	7	RP11-157E11	95	9255	26705	150	286	366	9	3	2995	3411	2009.26	1166	1206	548.15	77.6	66.1	0	1829	2245	5.46	1443	1689	1173.19	699	816	601.1	53.8	35.3	0	744	990	2.4	0.41	0.44	0.41	0.5	0.42	0.39	0.44	-1.3	2573	3235	2995	3411
323	2	1	4	8	488P11	96	9630	25990	200	287	362	21	1	1692	1904	1174.26	1187	1257	562.38	46.3	24	0	505	717	3.01	846	1055	899.29	700	799	526.83	31.7	16.4	0	146	355	1.61	0.29	0.5	0.53	0.92	1.12	0.43	0.32	-1.79	651	1072	1692	1904
338	2	1	5	8	488P11	96	9640	26335	110	282	333	3	3	1699	1938	1168.26	1184	1258	594.92	47.2	24.8	0	515	754	2.86	849	1028	823.39	745	849	601.06	29.4	12.1	0	104	283	1.41	0.2	0.38	0.44	0.59	0.41	0.54	0.58	-2.31	619	1037	1699	1938
353	2	1	6	8	488P11	96	9625	26715	160	286	366	18	3	1598	1870	1143.27	1131	1198	569.58	45.5	24.8	0	467	739	2.81	946	1089	869.98	649	793	616.11	35.7	13.3	0	297	440	1.54	0.64	0.6	0.63	0.81	0.64	0.48	0.4	-0.65	764	1179	1598	1870
324	2	1	4	9	138N13	97	10025	25975	120	286	366	12	3	1256	1575	1374.98	1137	1177	526.18	27.3	14.3	0	119	438	2.39	805	980	888.1	600	704	515.25	29.4	15	0	205	380	1.56	1.72	0.87	1.25	2.34	3.92	0.34	0.27	0.78	324	818	1256	1575
339	2	1	5	9	138N13	97	10015	26325	100	286	367	11	3	1377	1553	1053.98	1132	1224	551.86	32.2	14	0	245	421	2.5	721	888	707.19	782	841	593.65	19.6	9.1	0	-60	106	1.21	-0.25	0.25	0.5	0.73	0.74	0.39	0.33	0	184	527	1377	1553
354	2	1	6	9	138N13	97	10015	26715	100	287	366	11	3	1460	1965	1673.43	1068	1150	546.25	44.3	27.2	0	392	897	2.67	835	1069	1050.35	757	856	606.97	23.7	11.5	0	78	312	1.38	0.2	0.35	0.42	0.97	1.82	0.14	0.05	-2.33	470	1209	1460	1965
325	2	1	4	10	349J19	98	10405	25960	150	282	398	14	3	4446	6066	4896.97	1208	1264	555.37	73	66.3	0	3238	4858	8.01	2025	2930	2718.49	623	749	587.17	68.1	55	0	1402	2307	3.45	0.43	0.47	0.5	1.06	3.11	0.42	0.58	-1.21	4640	7165	4446	6066
340	2	1	5	10	349J19	98	10405	26320	150	283	397	18	3	5087	6244	4465.03	1192	1264	567.06	77.7	69.3	0	3895	5052	8.97	2239	2599	2085.74	691	804	608.75	66.4	54.8	0	1548	1908	3.68	0.4	0.38	0.35	2.86	35.67	0.38	0.68	-1.33	5443	6960	5087	6244
355	2	1	6	10	349J19	98	10405	26695	150	286	366	11	3	5547	6654	4863.95	1064	1141	554.15	82.5	72.7	0	4483	5590	10.01	2059	2789	2140.49	734	812	539.91	72	55.2	0	1325	2055	3.81	0.3	0.37	0.34	0.44	0.37	0.35	0.63	-1.76	5808	7645	5547	6654
326	2	1	4	11	132L12	99	10765	25955	180	286	366	10	3	10458	9818	5677.58	1187	1226	513.03	87.4	82.5	0	9271	8631	20.38	4514	4380	2666.72	747	818	580.27	82.9	76.6	0	3767	3633	7.78	0.41	0.42	0.41	0.5	0.56	0.42	0.79	-1.3	13038	12264	10458	9818
341	2	1	5	11	132L12	99	10755	26325	180	286	366	17	3	10438	10057	6083.1	1163	1240	579.95	85.7	81.1	0	9275	8894	18	4328	4617	3223.24	711	797	531.04	82.9	78.3	0	3617	3906	8.15	0.39	0.44	0.41	0.5	0.36	0.42	0.61	-1.36	12892	12800	10438	10057
356	2	1	6	11	132L12	99	10755	26705	180	286	368	17	3	11378	10861	6437.91	1130	1204	522.37	87.4	83.2	0	10248	9731	21.78	4610	5174	3248.23	692	742	508.56	87.1	82.5	0	3918	4482	9.06	0.38	0.46	0.44	0.8	1.28	0.41	0.67	-1.39	14166	14213	11378	10861
327	2	1	4	12	159J2	100	11165	25945	130	286	366	25	3	2909	3892	2729.46	1037	1094	515.01	75.5	61.9	0	1872	2855	5.65	1360	1680	1267.72	636	778	582.6	55.9	36.4	0	724	1044	2.33	0.39	0.37	0.38	0.61	0.73	0.26	0.3	-1.37	2596	3899	2909	3892
342	2	1	5	12	159J2	100	11155	26315	140	286	366	17	3	2917	3566	2460.7	1038	1106	522.91	76.2	62.6	0	1879	2528	5.58	1309	1599	1193.11	687	777	540.64	54.5	33.6	0	622	912	2.42	0.33	0.36	0.34	0.57	0.97	0.28	0.34	-1.59	2501	3440	2917	3566
357	2	1	6	12	159J2	100	11160	26685	100	282	333	17	3	2950	3805	2740.54	986	1086	514.77	80.1	69.5	0	1964	2819	5.73	1318	1634	1353.54	658	776	558.87	54.3	34	0	660	976	2.36	0.34	0.35	0.34	0.42	0.29	0.34	0.46	-1.57	2624	3795	2950	3805
58	1	1	4	13	182M20	101	11480	17100	140	287	362	9	3	11169	12925	8975.02	1212	1321	651.78	90.9	88.2	0	9957	11713	17.14	3937	5161	4313.67	656	778	605.63	84.3	77.4	0	3281	4505	6.5	0.33	0.38	0.35	0.53	0.75	0.36	0.55	-1.6	13238	16218	11169	12925
73	1	1	5	13	182M20	101	11475	17490	150	282	397	32	3	9549	15155	12672.7	1125	1209	580.77	92.2	88.7	0	8424	14030	16.44	3823	6158	5593.02	699	816	599.81	86.2	74.1	0	3124	5459	6.37	0.37	0.39	0.36	0.53	0.88	0.32	0.51	-1.43	11548	19489	9549	15155
88	1	1	6	13	182M20	101	11465	17860	150	282	397	39	3	9355	14463	12603.7	1215	1307	638.14	87.6	83	0	8140	13248	14.66	3974	5898	5385.01	756	866	620.46	79.8	71.3	0	3218	5142	6.4	0.4	0.39	0.38	0.58	1.27	0.33	0.59	-1.34	11358	18390	9355	14463
59	1	1	4	14	173B14	102	11845	17105	200	301	366	22	3	33235	34602	16486.8	1208	1298	593.9	98.3	97.7	10	32027	33394	55.96	11640	12758	7234.3	641	768	613.04	95	93	0	10999	12117	18.99	0.34	0.36	0.35	0.5	1.15	0.31	0.48	-1.54	43026	45511	33235	34602
74	1	1	5	14	173B14	102	11845	17480	200	297	398	28	3	32290	33776	16974.7	1254	1340	657.61	95.6	94.9	7.7	31036	32522	49.1	11506	13176	8356.19	828	936	655.2	94.9	93.6	0	10678	12348	17.56	0.34	0.38	0.35	0.64	3.06	0.37	0.56	-1.54	41714	44870	32290	33776
89	1	1	6	14	173B14	102	11845	17845	200	301	366	27	3	36527	37997	19603.9	1044	1216	573.9	97	94.7	15.9	35483	36953	63.65	13832	15655	10239.7	618	763	580.76	94	93	0	13214	15037	23.82	0.37	0.41	0.38	0.47	0.54	0.42	0.64	-1.43	48697	51990	36527	37997
60	1	1	4	15	29G8	103	12225	17105	120	286	366	21	3	2133	3094	2478.17	1100	1256	610.71	61.5	45.5	0	1033	1994	3.49	1138	1507	1344.64	731	842	609.47	42.7	25.2	0	407	776	1.87	0.39	0.39	0.37	0.47	0.37	0.34	0.4	-1.34	1440	2770	2133	3094
75	1	1	5	15	29G8	103	12225	17485	120	286	367	32	3	2232	2929	2049.29	1169	1253	615.49	60.1	47.2	0	1063	1760	3.63	1078	1283	1054.55	801	880	607.76	35.7	18.5	0	277	482	1.77	0.26	0.27	0.27	0.38	0.43	0.35	0.46	-1.94	1340	2242	2232	2929
90	1	1	6	15	29G8	103	12235	17845	120	286	366	22	3	1971	2766	2172.19	1184	1282	567.96	55.6	42.7	0	787	1582	3.47	1078	1375	1157.35	670	805	564.44	41.6	25.2	0	408	705	1.91	0.52	0.45	0.5	0.61	0.47	0.34	0.42	-0.95	1195	2287	1971	2766
328	2	1	4	13	122K21	104	11530	25970	200	287	362	10	1	1154	1208	598.34	1066	1152	580.68	23	6.6	0	88	142	1.99	691	809	578.7	654	743	565.41	23	5.9	0	37	155	1.22	0.42	1.09	0.85	1.44	1.85	0.67	0.48	-1.25	125	297	1154	1208
343	2	1	5	13	122K21	104	11520	26340	200	287	362	10	1	1089	1158	551.58	1019	1076	504.46	21.3	7.7	0	70	139	2.16	574	715	593.4	720	792	547.67	17.8	6.3	0	-145	-4	1.05	-2.09	-0.04	0.74	1.28	1.49	0.76	0.5	0	-76	134	1089	1158
358	2	1	6	13	122K21	104	11500	26710	200	287	362	28	1	1092	1151	562.25	1020	1066	486.95	23	9.1	0	72	131	2.24	713	839	590.23	575	686	517.22	30.3	10.8	0	138	264	1.38	1.92	2.02	1.41	2.17	2.6	0.73	0.49	0.94	210	395	1092	1151
329	2	1	4	14	RP11-332E3	105	11880	25970	160	287	362	22	3	11045	10604	7534.36	1144	1210	578.06	83.6	78.4	0	9901	9460	19.11	3764	4318	3652.42	673	743	516.94	78	69.7	0	3091	3645	7.28	0.31	0.39	0.37	0.62	1.03	0.4	0.7	-1.68	12992	13105	11045	10604
344	2	1	5	14	RP11-332E3	105	11890	26335	160	282	333	13	3	10585	10702	7552.74	1031	1092	492.23	87.9	83.3	0	9554	9671	21.5	3663	4321	4150.35	540	659	517.32	81.2	72.7	0	3123	3781	7.08	0.33	0.39	0.33	0.83	2.95	0.32	0.33	-1.61	12677	13452	10585	10702
359	2	1	6	14	RP11-332E3	105	11885	26705	170	286	366	20	3	13144	11975	7509.36	1224	1213	558.68	86.7	82.5	0	11920	10751	23.53	6259	6771	4136.2	747	812	571.67	92	88.1	0	5512	6024	10.95	0.46	0.56	0.53	1.21	3.36	0.41	0.56	-1.11	17432	16775	13144	11975
330	2	1	4	15	10M21	106	12250	25990	200	287	382	41	1	3295	3285	1831.92	1180	4537	13196.9	0	0	0	2115	2105	0.25	1155	1335	972.65	666	4640	14770.4	0	0	0	489	669	0.08	0.23	0.32	0.31	0.35	0.16	0.47	0.77	-2.11	2604	2774	3295	3285
345	2	1	5	15	10M21	106	12260	26340	200	287	362	22	1	3031	3244	1504.8	1166	1314	785.18	79.4	59.6	0	1865	2078	3.86	1155	1283	918.28	677	948	1696	10.8	0.7	0	478	606	0.68	0.26	0.29	0.29	0.36	0.23	0.42	0.48	-1.96	2343	2684	3031	3244
360	2	1	6	15	10M21	106	12255	26715	170	286	366	32	3	3000	3101	1498.04	1118	1141	522	79.7	68.9	0	1882	1983	5.75	1119	1252	866.99	644	745	529.11	47.2	25.5	0	475	608	2.11	0.25	0.31	0.27	0.35	0.26	0.39	0.46	-1.99	2357	2591	3000	3101
183	1	2	4	3	VECT	110	13360	17125	190	282	334	66	3	4125	9341	11427.8	1239	1312	591.49	76.2	67	0	2886	8102	6.97	2483	7843	10968.4	697	825	629.59	72	57.8	0	1786	7146	3.94	0.62	0.88	0.71	1.2	1.5	0.51	0.28	-0.69	4672	15248	4125	9341
198	1	2	5	3	VECT	110	13365	17495	190	286	366	67	3	3057	7947	10343.2	1189	1280	612.87	70.3	59.4	0	1868	6758	4.99	2336	7165	10532	710	827	609.58	67.5	57.7	0	1626	6455	3.83	0.87	0.96	0.85	1.4	1.61	0.45	0.2	-0.2	3494	13213	3057	7947
213	1	2	6	3	VECT	110	13375	17855	180	286	366	58	3	2513	8105	12080	1206	1311	600.92	66.8	52.1	0	1307	6899	4.18	1721	7033	12098.6	674	808	604.58	63.3	46.2	0	1047	6359	2.85	0.8	0.92	0.77	1.72	3.03	0.56	0.31	-0.32	2354	13258	2513	8105
181	1	2	4	1	MRV2	111	12615	17115	150	301	366	52	3	3730	8940	11211.8	1240	1355	607.88	73.1	62.1	0.3	2490	7700	6.14	5133	16840	20576.9	800	959	702.26	80.1	71.8	6	4333	16040	7.31	1.74	2.08	2.1	3.55	5.26	0.91	0.25	0.8	6823	23740	3730	8940
196	1	2	5	1	MRV2	111	12605	17485	160	286	366	57	3	3825	8459	10421.7	1236	1311	622.99	74.1	64	0	2589	7223	6.14	4968	13467	16115.6	750	866	621.75	78.3	71.3	0	4218	12717	7.99	1.63	1.76	1.66	2.87	9.91	1.05	0.46	0.7	6807	19940	3825	8459
211	1	2	6	1	MRV2	111	12605	17855	150	286	366	59	3	2930	6745	8081.78	1200	1317	604.39	69.2	58.7	0	1730	5545	4.85	4221	12575	15214.4	725	836	606.51	74.5	67.5	0	3496	11850	6.96	2.02	2.14	2.1	2.57	1.8	1.16	0.38	1.01	5226	17395	2930	6745
451	2	2	4	1	MRV2	112	12630	25995	170	282	333	37	3	2737	4933	5347.67	943	1010	495.34	78	61.7	0	1794	3990	5.53	3505	8501	9126.08	548	696	523.93	90.8	80.9	0	2957	7953	6.69	1.65	1.99	2.09	2.99	7.51	1.24	0.53	0.72	4751	11943	2737	4933
466	2	2	5	1	MRV2	112	12635	26345	190	286	366	33	3	2717	5118	5647.22	1059	1134	550.48	74.5	60.8	0	1658	4059	4.94	3633	8477	9216.79	575	689	549.14	83.9	74.8	0	3058	7902	6.62	1.84	1.95	1.96	2.85	5.22	1.15	0.49	0.88	4716	11961	2717	5118
481	2	2	6	1	MRV2	112	12630	26735	170	282	333	41	3	2718	4652	4552.15	1055	1125	569.18	75.9	62.1	0	1663	3597	4.78	4378	8695	8812.4	529	665	539.48	89.4	82.3	0	3849	8166	8.12	2.31	2.27	2.25	3.02	2.85	0.93	0.23	1.21	5512	11763	2718	4652
182	1	2	4	2	ALFA1-1	113	12975	17120	180	282	397	63	3	1875	1975	986.4	1315	1412	664.31	45.7	23.4	0	560	660	2.82	930	1033	709.63	769	933	683.78	24.8	7.4	0	161	264	1.36	0.29	0.4	0.43	0.86	3.01	0.49	0.46	-1.8	721	924	1875	1975
197	1	2	5	2	ALFA1-1	113	12970	17485	170	282	333	64	3	1877	2142	1252.54	1317	1419	730.58	45.4	24.1	0	560	825	2.57	1002	1224	998.51	712	838	660.95	31.6	13.5	0	290	512	1.52	0.52	0.62	0.56	0.93	3.87	0.6	0.56	-0.95	850	1337	1877	2142
212	1	2	6	2	ALFA1-1	113	12965	17845	150	286	366	61	3	1795	1989	982.21	1113	1214	571.3	54.2	34.6	0	682	876	3.14	1028	1166	857.15	658	773	565.81	39.5	17.8	0	370	508	1.82	0.54	0.58	0.59	0.86	2.07	0.73	0.7	-0.88	1052	1384	1795	1989
1	1	1	1	1	ALFA1-2	114	6980	15985	110	282	333	32	3	1209	1400	798.98	1034	1126	532.12	36.2	18.1	0	175	366	2.27	781	947	775.82	633	740	575.69	26.2	12.1	0	148	314	1.36	0.85	0.86	0.81	0.97	0.63	0.78	0.65	-0.24	323	680	1209	1400
16	1	1	2	1	ALFA1-2	114	6985	16355	100	286	366	34	3	1414	1624	933.57	1221	1318	670.86	30.4	13.6	0	193	403	2.11	712	884	795.28	707	798	584.99	21	9.4	0	5	177	1.22	0.03	0.44	0.49	1.09	1.52	0.41	0.24	-5.27	198	580	1414	1624
31	1	1	3	1	ALFA1-2	114	6980	16730	200	287	362	25	1	1386	1478	660.46	1171	1282	616.21	30	9.1	0	215	307	2.25	829	886	621.71	732	836	605.01	18.8	7	0	97	154	1.37	0.45	0.5	0.61	1.03	1.12	0.61	0.42	-1.15	312	461	1386	1478
195	1	2	4	15	ALFA1-3	115	17905	17015	220	286	366	26	3	3861	5393	4170.12	994	1055	526.66	89.2	80.4	0	2867	4399	7.33	1270	2086	2195.69	612	757	574.8	53.8	37.8	0	658	1474	2.21	0.23	0.34	0.25	0.34	0.33	0.34	0.43	-2.12	3525	5873	3861	5393
210	1	2	5	15	ALFA1-3	115	17905	17385	230	286	366	24	3	3653	4824	3695.2	1058	1132	547.02	85.3	74.8	0	2595	3766	6.68	1424	2001	1963.64	521	640	505.5	64	45.1	0	903	1480	2.82	0.35	0.39	0.34	0.45	0.49	0.35	0.42	-1.52	3498	5246	3653	4824
225	1	2	6	15	ALFA1-3	115	17905	17755	230	286	366	22	3	3799	4841	3651.65	1071	1132	523.81	87.4	75.9	0	2728	3770	7.25	1493	2181	2147.74	612	717	575.53	63.3	42.3	0	881	1569	2.59	0.32	0.42	0.33	0.44	0.36	0.33	0.32	-1.63	3609	5339	3799	4841
452	2	2	4	2	ALFA2-1	116	13005	25985	190	286	366	38	3	2174	2388	1248.17	1110	1159	544.03	66.4	49.3	0	1064	1278	4	1042	1255	967.86	612	739	572.68	43.4	23.8	0	430	643	1.82	0.4	0.5	0.4	0.62	0.57	0.45	0.33	-1.31	1494	1921	2174	2388
467	2	2	5	2	ALFA2-1	116	13015	26350	180	282	399	29	3	2063	2144	989.23	977	1068	505.13	70.2	52.5	0	1086	1167	4.08	858	1045	807.2	543	688	553.86	37.9	19.1	0	315	502	1.55	0.29	0.43	0.44	0.54	0.39	0.61	0.55	-1.79	1401	1669	2063	2144
482	2	2	6	2	ALFA2-1	116	13015	26735	200	286	366	34	3	1901	2131	1044.01	1042	1094	495.54	62.2	46.5	0	859	1089	3.84	731	916	724.3	626	709	528.34	29	15	0	105	290	1.38	0.12	0.27	0.3	0.37	0.3	0.56	0.65	-3.03	964	1379	1901	2131
271	2	1	1	1	ALFA2-2	117	7040	24825	190	282	333	69	3	1995	2151	1061.17	1049	1126	536.32	64.2	45.7	0	946	1102	3.72	904	1058	728.57	721	776	556.35	33.7	16.7	0	183	337	1.62	0.19	0.31	0.34	0.42	0.31	0.55	0.65	-2.37	1129	1439	1995	2151
286	2	1	2	1	ALFA2-2	117	7030	25215	190	282	333	45	3	1928	2128	1085.71	1011	1083	531.73	67.4	43.6	0	917	1117	3.63	919	1116	809.51	755	839	577.45	30.5	14.5	0	164	361	1.59	0.18	0.32	0.31	0.48	0.47	0.48	0.41	-2.48	1081	1478	1928	2128
301	2	1	3	1	ALFA2-2	117	7035	25575	170	287	366	53	3	1949	2105	1072.85	1032	1138	569.44	63.1	43.2	0	917	1073	3.42	856	1003	732.91	702	800	568.37	29.3	9.4	0	154	301	1.51	0.17	0.28	0.28	0.41	0.46	0.43	0.4	-2.57	1071	1374	1949	2105
464	2	2	4	14	ALFA2-3	118	17585	25965	240	286	366	17	3	4412	5052	2913.5	968	1038	533.55	90.6	83.2	0	3444	4084	8.27	1411	1768	1513.78	563	632	480.01	65.7	45.8	0	848	1205	2.94	0.25	0.3	0.24	0.29	0.21	0.35	0.46	-2.02	4292	5289	4412	5052
479	2	2	5	14	ALFA2-3	118	17595	26335	260	286	366	26	3	3857	4503	2456.61	990	1032	470.61	93	88.1	0	2867	3513	8.2	1283	1668	1544.33	537	613	474.1	62.6	42	0	746	1131	2.71	0.26	0.32	0.25	0.37	0.38	0.36	0.32	-1.94	3613	4644	3857	4503
494	2	2	6	14	ALFA2-3	118	17595	26725	220	286	366	34	3	3242	3683	2019.09	960	1008	479.58	87.8	78.7	0	2282	2723	6.76	1130	1389	1138.12	503	610	494.2	57	37.1	0	627	886	2.29	0.27	0.33	0.31	0.55	1.43	0.33	0.35	-1.86	2909	3609	3242	3683
150	1	2	1	15	BAC A	119	17930	15950	200	287	362	34	1	1049	1071	456.78	961	1010	499.26	20.9	2.8	0	88	110	2.1	624	711	499.24	529	639	501.61	23	7.3	0	95	182	1.24	1.08	1.65	1.2	1.96	2.16	0.7	0.41	0.11	183	292	1049	1071
165	1	2	2	15	BAC A	119	17920	16290	200	287	363	25	1	965	1089	551.79	1007	1030	461.94	20.9	10.5	0	-41	82	2.09	702	746	528.26	549	659	514.04	26.8	7.7	0	153	197	1.37	-3.64	2.4	1.36	2.96	6.66	0.71	0.55	0	111	279	965	1089
180	1	2	3	15	BAC A	119	17920	16660	200	287	362	23	1	1062	1153	559.82	870	1010	531.99	30	10.5	0	192	283	2	655	743	537.77	627	734	574.63	20.2	4.2	0	28	116	1.14	0.15	0.41	0.56	0.76	0.63	0.74	0.6	-2.78	220	399	1062	1153
453	2	2	4	3	BAC B	120	13410	25990	200	287	362	12	1	1054	1132	506.99	1049	1112	505.84	21.6	5.6	0	5	83	2.08	564	714	576.12	615	716	521.93	23.3	7.7	0	-50	99	1.08	-10.2	1.19	1.18	2.03	2.45	0.78	0.47	0	-46	182	1054	1132
468	2	2	5	3	BAC B	120	13420	26350	200	287	362	1	1	1029	1074	520.81	1001	1105	508.1	18.8	5.2	0	28	73	2.03	588	669	492.6	558	676	515.67	18.1	5.9	0	30	111	1.14	1.07	1.52	0.93	1.1	0.93	0.79	0.7	0.1	58	184	1029	1074
483	2	2	6	3	BAC B	120	13420	26730	200	287	362	11	1	1054	1127	521.61	1070	1150	540.57	19.5	4.2	0	-15	57	1.95	526	667	511.51	583	686	530.37	19.5	4.2	0	-56	84	0.99	3.56	1.47	0.9	2.59	11.27	0.75	0.59	1.83	-73	141	1054	1127
[truncated: 12 more columns]

## Sheet: 8565
BEGIN HEADER
PerkinElmer Inc.
ScanArrayCSVFileFormat	2
ScanArray Express	2
Number_of_Columns	62
END HEADER
BEGIN GENERAL INFO
DateTime	2005-03-26 16:13:00
GalFile
Scanner	Model: Serial No.:
User Name	WarburtonLab
Computer Name
Protocol	Michele's Array Deluxe
Quantitation Method	Fixed Circle
Quality Confidence Calculation	Footprint
User comments
Image Origin	0	0
Temperature	0
Laser Powers	0	0
Laser On Time	0
PMT Voltages	0	0
END GENERAL INFO
BEGIN QUANTITATION PARAMETERS
Low Signal %	5
High Signal %	95
Low Background %	5
High Background %	95
Nominal Spot Diameter	200
Inner Background Diameter	363
Outer Background Diameter	526
END QUANTITATION PARAMETERS
BEGIN QUALITY MEASUREMENTS
Max Footprint	100
END QUALITY MEASUREMENTS
BEGIN ARRAY PATTERN INFO
Units	µm
Array Rows	2
Array Columns	2
Spot Rows	9
Spot Columns	15
Array Row Spacing	9000
Array Column Spacing	9000
Spot Row Spacing	368
Spot Column Spacing	377
Spot Diameter	200
Interstitial	0
Spots Per Array	135
Total Spots	540
END ARRAY PATTERN INFO
BEGIN IMAGE INFO
ImageID	Channel	Image	Fluorophore	Barcode	Units	X Units Per Pixel	Y Units Per Pixel	X Offset	Y Offset	Status
-1	CH1	C:\Documents and Settings\WarburtonLab\My Documents\Michele\chile\RINGA CHIPs\XIPC#3.8565\8565-G85.tif	XIPC#3.8565.g85	Unknown	µm	10	10	0	0	Control Image
-1	CH2	C:\Documents and Settings\WarburtonLab\My Documents\Michele\chile\RINGA CHIPs\XIPC#3.8565\8565-R95.tif	XIPC#3.8565.R95	Unknown	µm	10	10	1	-3
END IMAGE INFO
BEGIN NORMALIZATION INFO
Normalization Method	LOWESS				RingA ChrIP C #3 sl8565
END NORMALIZATION INFO
BEGIN DATA
Index	Array Row	Array Column	Spot Row	Spot Column	Name	ID	X	Y	Diameter	F Pixels	B Pixels	Footprint	Flags	Ch1 Median	Ch1 Mean	Ch1 SD	Ch1 B Median	Ch1 B Mean	Ch1 B SD	Ch1 % > B + 1 SD	Ch1 % > B + 2 SD	Ch1 F % Sat.	Ch1 Median - B	Ch1 Mean - B	Ch1 SignalNoiseRatio	Ch2 Median	Ch2 Mean	Ch2 SD	Ch2 B Median	Ch2 B Mean	Ch2 B SD	Ch2 % > B + 1 SD	Ch2 % > B + 2 SD	Ch2 F % Sat.	Ch2 Median - B	Ch2 Mean - B	Ch2 SignalNoiseRatio	Ch2 Ratio of Medians	Ch2 Ratio of Means	Ch2 Median of Ratios	Ch2 Mean of Ratios	Ch2 Ratios SD	Ch2 Rgn Ratio	Ch2 Rgn R²	Ch2 Log Ratio	Sum of Medians	Sum of Means	Ch1 N Median	Ch1 N Mean
1	1	1	1	1	ALFA1-2	114	6980	15985	110	282	333	32	3	1209	1400	798.98	1034	1126	532.12	36.2	18.1	0	175	366	2.27	781	947	775.82	633	740	575.69	26.2	12.1	0	148	314	1.36	0.85	0.86	0.81	0.97	0.63	0.78	0.65	-0.24	323	680	1209	1400
2	1	1	1	2	505O16	14	7360	15985	140	282	333	34	3	2871	3170	1765.38	1200	1270	593.4	75.2	63.1	0	1671	1970	4.84	1224	1435	1068.32	677	795	608.15	46.8	25.9	0	547	758	2.01	0.33	0.38	0.33	0.45	0.33	0.39	0.42	-1.61	2218	2728	2871	3170
3	1	1	1	3	rp11-424e21	16	7725	15985	140	286	366	24	3	3926	4955	3829.81	1140	1263	590.64	75.2	65.4	0	2786	3815	6.65	1818	2180	1637.67	656	767	558.63	66.8	52.1	0	1162	1524	3.25	0.42	0.4	0.43	0.55	0.52	0.28	0.44	-1.26	3948	5339	3926	4955
4	1	1	1	4	390J12	18	8095	15985	150	286	366	18	3	3552	3882	2364.41	1143	1227	585.7	76.2	68.9	0	2409	2739	6.06	1151	1423	1146.64	663	796	600.25	45.5	25.9	0	488	760	1.92	0.2	0.28	0.25	0.33	0.27	0.35	0.53	-2.3	2897	3499	3552	3882
5	1	1	1	5	111B1	20	8475	15985	170	286	366	18	3	10737	10799	6670.69	1114	1197	562.67	92.3	87.1	0	9623	9685	19.08	3788	4044	2494.96	631	757	597.78	87.1	78.3	0	3157	3413	6.34	0.33	0.35	0.34	0.56	2.21	0.29	0.6	-1.61	12780	13098	10737	10799
6	1	1	1	6	109K20	22	8855	15985	170	286	366	20	3	13546	12290	8140.74	994	1110	537.1	87.4	81.5	0	12552	11296	25.22	3947	4305	3501.47	716	781	549.17	76.9	69.9	0	3231	3589	7.19	0.26	0.32	0.28	0.36	0.35	0.32	0.56	-1.96	15783	14885	13546	12290
7	1	1	1	7	520F22	32	9225	15990	190	282	397	10	3	15610	15645	9968.57	1167	1206	567.04	89.4	86.5	0	14443	14478	27.53	6033	7075	5312.69	674	794	593.65	89	84	0	5359	6401	10.16	0.37	0.44	0.39	0.58	0.68	0.44	0.67	-1.43	19802	20879	15610	15645
8	1	1	1	8	51P14	33	9605	16000	100	282	397	12	3	2700	3422	2523.67	1168	1297	620.65	65.2	56.4	0	1532	2254	4.35	1048	1311	1088.48	781	900	665.4	33	18.4	0	267	530	1.57	0.17	0.24	0.22	0.29	0.24	0.3	0.47	-2.52	1799	2784	2700	3422
9	1	1	1	9	562L19	34	9975	15990	150	282	397	5	3	2100	2891	1793.81	1251	1347	602.96	64.9	50	0	849	1640	3.48	1172	1516	1128.23	667	801	598.69	48.2	30.5	0	505	849	1.96	0.59	0.52	0.54	0.64	0.44	0.45	0.5	-0.75	1354	2489	2100	2891
10	1	1	1	10	248N6	35	10350	15995	150	282	333	5	3	4455	4645	2677.95	1246	1359	678.23	79.1	69.1	0	3209	3399	6.57	1525	1908	1490.67	731	836	628.22	55.3	37.9	0	794	1177	2.43	0.25	0.35	0.28	0.37	0.3	0.38	0.46	-2.01	4003	4576	4455	4645
11	1	1	1	11	521L15	36	10730	15995	130	282	333	7	3	3559	4432	3102.03	1232	1331	584.08	75.5	65.6	0	2327	3200	6.09	1495	1847	1538.92	712	838	599.28	56	39	0	783	1135	2.49	0.34	0.35	0.34	0.4	0.36	0.41	0.68	-1.57	3110	4335	3559	4432
12	1	1	1	12	338L17	37	11105	16005	110	287	366	17	3	3405	5499	4901.26	1211	1321	600.26	72.5	59.9	0	2194	4288	5.67	1477	2189	2407.88	763	859	566.62	55.7	41.8	0	714	1426	2.61	0.33	0.33	0.31	0.44	0.55	0.23	0.23	-1.62	2908	5714	3405	5499
13	1	1	1	13	370A2	44	11485	15995	140	286	366	10	3	3387	4064	3040.18	1410	1480	710.64	67.5	54.5	0	1977	2654	4.77	1362	1756	1540.85	837	957	729.02	42	22.4	0	525	919	1.87	0.27	0.35	0.29	0.41	0.36	0.3	0.34	-1.91	2502	3573	3387	4064
14	1	1	1	14	411G9	45	11855	16000	160	282	397	15	3	8664	9676	7861.4	1195	1293	662.11	83.7	75.9	0	7469	8481	13.09	2891	4102	3656.75	670	819	638.03	77.3	66	0	2221	3432	4.53	0.3	0.4	0.4	0.6	1.49	0.32	0.47	-1.75	9690	11913	8664	9676
15	1	1	1	15	264M20	46	12235	16010	100	282	397	26	3	2052	2532	1786.42	1202	1255	575.1	62.1	41.1	0	850	1330	3.57	959	1296	1512.06	746	845	618.11	31.9	18.8	0	213	550	1.55	0.25	0.41	0.33	0.59	0.89	0.37	0.19	-2	1063	1880	2052	2532
16	1	1	2	1	ALFA1-2	114	6985	16355	100	286	366	34	3	1414	1624	933.57	1221	1318	670.86	30.4	13.6	0	193	403	2.11	712	884	795.28	707	798	584.99	21	9.4	0	5	177	1.22	0.03	0.44	0.49	1.09	1.52	0.41	0.24	-5.27	198	580	1414	1624
17	1	1	2	2	505O16	14	7365	16355	130	286	366	35	3	2671	2892	1648.75	1091	1174	550.71	72.4	58.7	0	1580	1801	4.85	1214	1429	1022.09	745	813	575.56	44.4	27.3	0	469	684	2.11	0.3	0.38	0.34	0.43	0.23	0.49	0.63	-1.75	2049	2485	2671	2892
18	1	1	2	3	rp11-424e21	16	7720	16345	140	282	333	27	3	3893	4522	3147.97	1105	1172	549.57	73.8	66.3	0	2788	3417	7.08	1444	1819	1412.54	686	766	503.64	57.4	44.3	0	758	1133	2.87	0.27	0.33	0.33	0.57	1.66	0.36	0.63	-1.88	3546	4550	3893	4522
19	1	1	2	4	390J12	18	8095	16355	150	286	366	15	3	3502	3808	2518.72	1152	1213	592.91	72	62.6	0	2350	2656	5.91	1210	1465	1261.74	626	745	569.08	50.7	26.2	0	584	839	2.13	0.25	0.32	0.28	0.52	0.95	0.25	0.25	-2.01	2934	3495	3502	3808
20	1	1	2	5	111B1	20	8480	16355	160	282	333	19	3	11690	11517	6961.38	1187	1214	555.72	92.6	87.2	0	10503	10330	21.04	3655	4015	3127.65	569	699	576.82	85.5	80.1	0	3086	3446	6.34	0.29	0.33	0.31	0.45	0.81	0.32	0.52	-1.77	13589	13776	11690	11517
21	1	1	2	6	109K20	22	8845	16355	170	286	366	11	3	15389	13160	8184.27	1106	1163	544.3	87.8	81.8	0	14283	12054	28.27	4257	4466	3044.1	594	721	576.2	82.9	76.6	0	3663	3872	7.39	0.26	0.32	0.31	0.43	0.41	0.33	0.77	-1.96	17946	15926	15389	13160
22	1	1	2	7	520F22	32	9225	16355	190	286	366	10	3	14431	14124	7954.38	1197	1290	614.69	90.9	85.7	0	13234	12927	23.48	6116	6296	4146.29	640	742	538.88	87.4	83.9	0	5476	5656	11.35	0.41	0.44	0.41	0.52	0.44	0.42	0.66	-1.27	18710	18583	14431	14124
23	1	1	2	8	51P14	33	9610	16355	130	282	335	16	3	2849	3348	2110.03	1138	1239	601.33	70.6	57.1	0	1711	2210	4.74	1171	1411	1132.02	643	767	583.04	47.2	27.3	0	528	768	2.01	0.31	0.35	0.33	0.41	0.31	0.4	0.54	-1.7	2239	2978	2849	3348
24	1	1	2	9	562L19	34	9985	16355	150	286	366	13	3	2705	3005	1644.17	1219	1338	632.7	73.1	56.6	0	1486	1786	4.28	1172	1370	949.74	726	833	602.3	43	22	0	446	644	1.95	0.3	0.36	0.32	0.4	0.29	0.39	0.46	-1.74	1932	2430	2705	3005
25	1	1	2	10	248N6	35	10355	16355	160	286	366	6	3	4153	4566	2902.18	1289	1436	661.67	77.6	66.8	0	2864	3277	6.28	1702	2049	1594.97	796	876	671.44	55.6	39.9	0	906	1253	2.53	0.32	0.38	0.33	0.47	0.47	0.32	0.35	-1.66	3770	4530	4153	4566
26	1	1	2	11	521L15	36	10735	16355	130	286	366	9	3	3514	4802	3702.79	1181	1279	571.78	78.3	64.3	0	2333	3621	6.15	1807	2337	1986.2	722	846	623.42	62.2	45.8	0	1085	1615	2.9	0.47	0.45	0.46	0.56	0.43	0.31	0.34	-1.1	3418	5236	3514	4802
27	1	1	2	12	338L17	37	11105	16365	110	287	366	9	3	3282	5654	5336.34	1229	1344	625.86	67.2	58.5	0	2053	4425	5.24	1644	2175	1990.74	798	874	640.3	57.1	39.4	0	846	1377	2.57	0.41	0.31	0.37	0.67	2.3	0.2	0.28	-1.28	2899	5802	3282	5654
28	1	1	2	13	370A2	44	11475	16370	150	282	397	16	3	3693	4411	3271.86	1289	1379	617.45	75.9	64.9	0	2404	3122	5.98	1530	1970	1797.57	828	903	629.23	52.8	32.6	0	702	1142	2.43	0.29	0.37	0.31	0.41	0.33	0.34	0.37	-1.78	3106	4264	3693	4411
29	1	1	2	14	411G9	45	11865	16365	150	286	366	14	3	8056	9694	7595.25	1230	1247	563.22	85	76.6	0	6826	8464	14.3	3053	3741	3051.48	683	811	608.56	75.9	64.7	0	2370	3058	5.02	0.35	0.36	0.36	0.46	0.36	0.28	0.47	-1.53	9196	11522	8056	9694
30	1	1	2	15	264M20	46	12235	16375	100	286	366	23	3	2160	2487	1489.85	1268	1319	633.08	59.1	37.8	0	892	1219	3.41	1137	1323	1026.74	722	893	654.58	38.5	18.9	0	415	601	1.74	0.47	0.49	0.48	1.03	4.67	0.44	0.4	-1.1	1307	1820	2160	2487
31	1	1	3	1	ALFA1-2	114	6980	16730	200	287	362	25	1	1386	1478	660.46	1171	1282	616.21	30	9.1	0	215	307	2.25	829	886	621.71	732	836	605.01	18.8	7	0	97	154	1.37	0.45	0.5	0.61	1.03	1.12	0.61	0.42	-1.15	312	461	1386	1478
32	1	1	3	2	505O16	14	7355	16735	160	286	366	21	3	2913	3286	2015.89	1177	1267	629.15	70.6	57.3	0	1736	2109	4.63	1216	1517	1172.17	586	724	580.86	54.5	31.1	0	630	931	2.09	0.36	0.44	0.43	0.71	1.3	0.36	0.38	-1.46	2366	3040	2913	3286
33	1	1	3	3	rp11-424e21	16	7725	16735	150	286	366	14	3	3804	4753	3456.61	1074	1190	585.7	78.3	68.2	0	2730	3679	6.49	1361	1834	1580.33	649	793	616.76	53.8	36	0	712	1185	2.21	0.26	0.32	0.27	0.34	0.22	0.33	0.52	-1.94	3442	4864	3804	4753
34	1	1	3	4	390J12	18	8095	16725	160	286	367	13	3	3635	4027	2498.33	1131	1248	593.12	78.7	70.6	0	2504	2896	6.13	1273	1503	1197.66	644	768	586.73	52.1	33.2	0	629	859	2.17	0.25	0.3	0.27	0.45	0.84	0.31	0.42	-1.99	3133	3755	3635	4027
35	1	1	3	5	111B1	20	8485	16725	200	286	366	21	3	12295	12374	7179.83	1182	1251	530.03	92	90.9	0	11113	11192	23.2	4149	4850	3431.34	646	731	552.8	89.5	85	0	3503	4204	7.51	0.32	0.38	0.35	0.97	6.09	0.31	0.41	-1.67	14616	15396	12295	12374
36	1	1	3	6	109K20	22	8845	16725	180	286	366	8	3	16548	14800	9466.62	1204	1283	592.89	87.1	83.2	0	15344	13596	27.91	4450	4639	3732.09	600	694	542.73	78	73.1	0	3850	4039	8.2	0.25	0.3	0.27	0.33	0.25	0.31	0.61	-1.99	19194	17635	16548	14800
37	1	1	3	7	520F22	32	9225	16735	190	286	366	6	3	14591	15533	8836.99	1173	1275	664.31	91.6	89.2	0	13418	14360	21.96	6207	7077	5155.71	629	741	614.64	89.2	86.4	0	5578	6448	10.1	0.42	0.45	0.41	0.5	0.37	0.45	0.6	-1.27	18996	20808	14591	15533
38	1	1	3	8	51P14	33	9600	16745	130	282	333	14	3	2826	3785	2903.1	1151	1196	552.57	69.9	57.1	0	1675	2634	5.11	1072	1572	1954.52	662	816	622.89	41.5	24.8	0	410	910	1.72	0.24	0.35	0.28	0.44	0.65	0.49	0.53	-2.03	2085	3544	2826	3785
39	1	1	3	9	562L19	34	9980	16735	150	282	333	9	3	2383	2770	1573.58	1223	1287	619.74	69.1	48.9	0	1160	1547	3.85	1047	1304	1061.17	694	832	635.1	39.7	19.5	0	353	610	1.65	0.3	0.39	0.38	0.54	0.51	0.36	0.29	-1.72	1513	2157	2383	2770
40	1	1	3	10	248N6	35	10360	16735	150	282	333	12	3	4135	4659	2977.61	1276	1359	665.66	75.9	67	0	2859	3383	6.21	1641	2054	1838.61	677	818	643.91	60.3	42.9	0	964	1377	2.55	0.34	0.41	0.35	0.46	0.36	0.44	0.5	-1.57	3823	4760	4135	4659
41	1	1	3	11	521L15	36	10735	16720	160	282	397	9	3	4283	5130	3454.4	1206	1283	614.44	81.6	72.3	0	3077	3924	6.97	1791	2242	1640.9	746	855	603.28	66.3	46.8	0	1045	1496	2.97	0.34	0.38	0.34	0.89	4.42	0.3	0.41	-1.56	4122	5420	4283	5130
42	1	1	3	12	338L17	37	11105	16735	130	286	366	11	3	3419	5656	4938.95	1338	1400	667.83	62.9	56.3	0	2081	4318	5.12	1450	2090	2015.29	755	892	652.25	51	37.8	0	695	1335	2.22	0.33	0.31	0.31	0.73	3.99	0.29	0.51	-1.58	2776	5653	3419	5656
43	1	1	3	13	370A2	44	11490	16735	150	282	333	15	3	3314	3829	2615.12	1227	1296	649.74	75.9	63.5	0	2087	2602	5.1	1417	1799	1465.99	829	895	617.59	49.6	33	0	588	970	2.29	0.28	0.37	0.38	2.35	19.04	0.35	0.38	-1.83	2675	3572	3314	3829
44	1	1	3	14	411G9	45	11865	16745	150	286	367	25	3	9413	10264	7664.29	1267	1375	610.28	84.3	77.3	0	8146	8997	15.42	3739	4246	3285.67	792	895	607	76.9	65.4	0	2947	3454	6.16	0.36	0.38	0.39	1.02	3.85	0.31	0.52	-1.47	11093	12451	9413	10264
45	1	1	3	15	264M20	46	12235	16735	120	286	366	15	3	2219	2735	1869.88	1308	1368	613.2	61.9	40.9	0	911	1427	3.62	1051	1283	1177.78	811	926	686.87	28.7	12.9	0	240	472	1.53	0.26	0.33	0.29	0.52	0.63	0.32	0.26	-1.92	1151	1899	2219	2735
46	1	1	4	1	543G6	68	6975	17085	140	286	366	29	3	3609	5064	4256.93	1166	1276	612.56	73.1	60.5	0	2443	3898	5.89	1420	2072	1902.35	674	778	573.83	54.9	41.6	0	746	1398	2.47	0.31	0.36	0.34	0.45	0.47	0.31	0.47	-1.71	3189	5296	3609	5064
47	1	1	4	2	360I23	70	7345	17095	110	286	366	15	3	1532	1759	1029.91	1131	1225	539.37	44.1	25.9	0	401	628	2.84	820	988	773.04	553	659	530.59	36.4	19.9	0	267	435	1.55	0.67	0.69	0.67	0.99	1.69	0.51	0.46	-0.59	668	1063	1532	1759
48	1	1	4	3	76N21	72	7720	17100	200	287	362	9	1	1563	1771	887.82	1130	1259	696.96	39	18.1	0	433	641	2.24	714	878	707.25	657	808	629.36	21.6	7.7	0	57	221	1.13	0.13	0.34	0.4	0.51	0.42	0.59	0.55	-2.93	490	862	1563	1771
49	1	1	4	4	14B2	74	8100	17090	140	287	362	17	3	3869	4604	3312.79	1346	1527	860.81	69	57.8	0	2523	3258	4.49	1409	1617	1182.85	664	815	640.37	52.3	33.1	0	745	953	2.2	0.3	0.29	0.29	0.43	0.74	0.24	0.44	-1.76	3268	4211	3869	4604
50	1	1	4	5	339I10	76	8485	17100	150	282	397	17	3	5270	5766	3415.17	1130	1180	518.34	86.2	82.6	0	4140	4636	10.17	1657	1914	1419.2	579	720	574.65	67.4	47.2	0	1078	1335	2.88	0.26	0.29	0.27	0.44	1.41	0.36	0.75	-1.94	5218	5971	5270	5766
51	1	1	4	6	11C5	78	8850	17090	140	287	363	12	3	3488	3794	2223.2	1026	1109	553.94	81.5	70.7	0	2462	2768	6.3	1348	1564	1199.86	670	749	530.54	58.9	32.4	0	678	894	2.54	0.28	0.32	0.29	0.49	0.76	0.31	0.32	-1.86	3140	3662	3488	3794
52	1	1	4	7	157H4	89	9235	17105	100	286	366	14	3	1423	1589	926.46	1160	1201	518.88	37.8	20.6	0	263	429	2.74	745	893	740.59	673	741	526.89	24.8	11.5	0	72	220	1.41	0.27	0.51	0.52	0.79	0.74	0.54	0.46	-1.87	335	649	1423	1589
53	1	1	4	8	285H4	90	9605	17105	100	286	366	9	3	1535	1705	965.07	1331	1343	606.52	31.8	15.4	0	204	374	2.53	772	1019	892.65	669	806	640.4	29.7	12.9	0	103	350	1.21	0.5	0.94	0.74	1.57	2.29	0.51	0.3	-0.99	307	724	1535	1705
54	1	1	4	9	810G21	91	9980	17095	150	282	333	5	3	3683	4327	2923.89	1315	1327	546.13	75.5	66	0	2368	3012	6.74	1577	1891	1492.53	646	741	530.32	61.7	44.3	0	931	1245	2.97	0.39	0.41	0.4	1.13	8.61	0.31	0.37	-1.35	3299	4257	3683	4327
55	1	1	4	10	452P23	92	10355	17100	120	297	397	6	3	7729	15776	20014.8	1282	1352	599.25	80.1	73.7	9.4	6447	14494	12.9	2686	5474	7293.3	703	824	639.38	68.4	59.9	0	1983	4771	4.2	0.31	0.33	0.33	0.48	0.5	0.17	0.22	-1.7	8430	19265	7729	15776
56	1	1	4	11	512C24	93	10735	17105	100	286	366	12	3	1539	1728	1020.1	1205	1290	580.21	36.4	20.6	0	334	523	2.65	741	1007	902	721	827	603.84	23.4	11.5	0	20	286	1.23	0.06	0.55	0.57	1.02	1.36	0.41	0.21	-4.06	354	809	1539	1728
57	1	1	4	12	RP11-285E18	94	11100	17105	160	282	333	14	3	5934	6615	3968.29	1246	1351	623.74	91.8	85.1	0	4688	5369	9.51	2081	2490	2079.64	757	858	620.87	69.1	54.3	0	1324	1733	3.35	0.28	0.32	0.28	0.39	0.35	0.27	0.27	-1.82	6012	7102	5934	6615
58	1	1	4	13	182M20	101	11480	17100	140	287	362	9	3	11169	12925	8975.02	1212	1321	651.78	90.9	88.2	0	9957	11713	17.14	3937	5161	4313.67	656	778	605.63	84.3	77.4	0	3281	4505	6.5	0.33	0.38	0.35	0.53	0.75	0.36	0.55	-1.6	13238	16218	11169	12925
59	1	1	4	14	173B14	102	11845	17105	200	301	366	22	3	33235	34602	16486.8	1208	1298	593.9	98.3	97.7	10	32027	33394	55.96	11640	12758	7234.3	641	768	613.04	95	93	0	10999	12117	18.99	0.34	0.36	0.35	0.5	1.15	0.31	0.48	-1.54	43026	45511	33235	34602
60	1	1	4	15	29G8	103	12225	17105	120	286	366	21	3	2133	3094	2478.17	1100	1256	610.71	61.5	45.5	0	1033	1994	3.49	1138	1507	1344.64	731	842	609.47	42.7	25.2	0	407	776	1.87	0.39	0.39	0.37	0.47	0.37	0.34	0.4	-1.34	1440	2770	2133	3094
61	1	1	5	1	543G6	68	6975	17445	140	286	366	35	3	3433	5509	4677.14	1116	1213	590.86	70.6	62.2	0	2317	4393	5.81	1466	1935	1749.43	597	739	586.71	58.7	38.8	0	869	1338	2.5	0.38	0.3	0.32	0.42	0.52	0.3	0.65	-1.41	3186	5731	3433	5509
62	1	1	5	2	360I23	70	7345	17445	120	286	366	31	3	1523	1792	1045.47	1077	1151	517.71	47.9	28.3	0	446	715	2.94	809	969	826.05	533	666	541.13	33.9	16.4	0	276	436	1.5	0.62	0.61	0.63	0.97	1.29	0.36	0.21	-0.69	722	1151	1523	1792
63	1	1	5	3	76N21	72	7725	17445	120	286	366	31	3	1745	1882	962.7	1117	1202	533.11	52.4	33.6	0	628	765	3.27	779	997	901.58	664	738	529.13	28	14.7	0	115	333	1.47	0.18	0.44	0.38	0.66	0.8	0.52	0.31	-2.45	743	1098	1745	1882
64	1	1	5	4	14B2	74	8100	17455	140	282	333	19	3	4927	5735	4099.88	1040	1146	555.77	81.6	72.7	0	3887	4695	8.87	1426	1785	1538.64	542	631	509.44	66.3	48.2	0	884	1243	2.8	0.23	0.26	0.25	0.51	1.17	0.25	0.43	-2.14	4771	5938	4927	5735
65	1	1	5	5	339I10	76	8475	17465	190	286	367	8	3	5966	6152	3130.07	1080	1143	520.8	91.6	88.1	0	4886	5072	11.46	1636	1933	1249.42	553	664	535.21	74.5	51.7	0	1083	1380	3.06	0.22	0.27	0.24	0.3	0.22	0.29	0.52	-2.17	5969	6452	5966	6152
66	1	1	5	6	11C5	78	8850	17455	150	283	333	15	3	3918	4272	2720.97	1074	1176	572.49	79.2	71.7	0	2844	3198	6.84	1281	1646	1437.89	644	743	556.37	53.7	35.3	0	637	1002	2.3	0.22	0.31	0.26	0.32	0.25	0.4	0.57	-2.16	3481	4200	3918	4272
67	1	1	5	7	157H4	89	9225	17475	100	286	366	7	3	1355	1544	817.88	1093	1213	602.49	31.5	14.3	0	262	451	2.25	610	788	682.62	608	783	646.31	21	8	0	2	180	0.94	0.01	0.4	0.52	1.03	1.45	0.42	0.25	-7.03	264	631	1355	1544
68	1	1	5	8	285H4	90	9605	17470	100	282	397	6	3	1507	1741	1080.48	1251	1421	651.86	32.6	16.7	0	256	490	2.31	643	837	796.3	740	897	644.55	14.2	6	0	-96	97	1	-0.38	0.2	0.39	0.6	0.64	0.46	0.38	0	159	587	1507	1741
69	1	1	5	9	810G21	91	9970	17465	120	282	333	6	3	3855	4468	2944.91	1253	1357	612.98	74.1	63.8	0	2602	3215	6.29	1410	1715	1288.96	676	765	580.05	55.7	37.2	0	734	1039	2.43	0.28	0.32	0.3	0.46	1.26	0.3	0.47	-1.83	3336	4254	3855	4468
70	1	1	5	10	452P23	92	10350	17470	120	303	362	8	3	7241	14960	17889.4	1255	1336	600.92	84.5	75.9	5	5986	13705	12.05	2503	5170	7693.01	644	734	506.99	73.9	63.7	0.7	1859	4526	4.94	0.31	0.33	0.32	0.61	1.5	0.15	0.11	-1.69	7845	18231	7241	14960
71	1	1	5	11	512C24	93	10725	17475	100	286	366	14	3	1321	1522	813.4	1234	1327	634.39	26.2	14.7	0	87	288	2.08	808	946	690.02	727	852	637.29	25.9	6.3	0	81	219	1.27	0.93	0.76	0.87	1.02	0.55	0.7	0.68	-0.1	168	507	1321	1522
72	1	1	5	12	RP11-285E18	94	11100	17475	170	282	333	17	3	7175	7697	5115.68	1188	1268	604.52	89.4	81.9	0	5987	6509	11.87	2400	2862	2432.26	652	799	644.25	74.8	58.2	0	1748	2210	3.73	0.29	0.34	0.3	0.5	1.63	0.27	0.33	-1.78	7735	8719	7175	7697
73	1	1	5	13	182M20	101	11475	17490	150	282	397	32	3	9549	15155	12672.7	1125	1209	580.77	92.2	88.7	0	8424	14030	16.44	3823	6158	5593.02	699	816	599.81	86.2	74.1	0	3124	5459	6.37	0.37	0.39	0.36	0.53	0.88	0.32	0.51	-1.43	11548	19489	9549	15155
74	1	1	5	14	173B14	102	11845	17480	200	297	398	28	3	32290	33776	16974.7	1254	1340	657.61	95.6	94.9	7.7	31036	32522	49.1	11506	13176	8356.19	828	936	655.2	94.9	93.6	0	10678	12348	17.56	0.34	0.38	0.35	0.64	3.06	0.37	0.56	-1.54	41714	44870	32290	33776
75	1	1	5	15	29G8	103	12225	17485	120	286	367	32	3	2232	2929	2049.29	1169	1253	615.49	60.1	47.2	0	1063	1760	3.63	1078	1283	1054.55	801	880	607.76	35.7	18.5	0	277	482	1.77	0.26	0.27	0.27	0.38	0.43	0.35	0.46	-1.94	1340	2242	2232	2929
76	1	1	6	1	543G6	68	6970	17810	130	287	362	36	3	3645	5558	4696.82	1180	1273	608.94	74.6	64.5	0	2465	4378	5.99	1454	2143	1861.17	685	823	613.17	56.1	40.4	0	769	1458	2.37	0.31	0.33	0.32	0.41	0.34	0.31	0.6	-1.68	3234	5836	3645	5558
77	1	1	6	2	360I23	70	7345	17805	120	286	366	38	3	1690	1936	1165.57	1143	1216	545	50	30.8	0	547	793	3.1	861	996	783.35	720	840	649.76	22.7	9.8	0	141	276	1.33	0.26	0.35	0.38	0.5	0.41	0.52	0.59	-1.96	688	1069	1690	1936
78	1	1	6	3	76N21	72	7725	17810	100	282	397	33	3	1628	1861	1053.21	1038	1119	544.06	53.9	34.8	0	590	823	2.99	771	897	713.07	530	668	525.27	35.1	13.5	0	241	367	1.47	0.41	0.45	0.42	0.72	0.83	0.37	0.31	-1.29	831	1190	1628	1861
79	1	1	6	4	14B2	74	8095	17825	160	286	366	15	3	4724	5442	3738.01	1068	1165	565.09	82.9	73.1	0	3656	4374	8.36	1531	2010	1767.21	624	730	567.66	62.6	44.4	0	907	1386	2.7	0.25	0.32	0.26	0.38	0.79	0.35	0.53	-2.01	4563	5760	4724	5442
80	1	1	6	5	339I10	76	8485	17815	200	286	366	27	3	6399	6646	3576.9	1133	1213	548.21	90.9	86.4	0	5266	5513	11.67	1659	2015	1511.48	546	712	562.47	71.3	49	0	1113	1469	2.95	0.21	0.27	0.23	0.29	0.3	0.29	0.48	-2.24	6379	6982	6399	6646
81	1	1	6	6	11C5	78	8845	17820	140	282	397	17	3	3542	3863	2154.37	1144	1184	573.66	81.9	72	0	2398	2719	6.17	1366	1553	1086.26	613	732	553.11	57.1	34.8	0	753	940	2.47	0.31	0.35	0.32	0.57	1.74	0.37	0.54	-1.67	3151	3659	3542	3863
82	1	1	6	7	157H4	89	9235	17825	100	286	366	15	3	1466	1757	1100.13	1054	1146	550.03	45.1	27.6	0	412	703	2.67	811	965	781.73	581	691	555.72	33.2	14	0	230	384	1.46	0.56	0.55	0.57	0.96	1.74	0.39	0.3	-0.84	642	1087	1466	1757
83	1	1	6	8	285H4	90	9600	17835	110	282	333	1	3	1472	1690	899.67	1149	1221	601.99	36.5	17.7	0	323	541	2.45	688	944	836.47	680	749	530.5	29.1	13.5	0	8	264	1.3	0.02	0.49	0.64	0.94	1.12	0.52	0.31	-5.34	331	805	1472	1690
84	1	1	6	9	810G21	91	9975	17835	140	286	366	4	3	3913	4576	3215.72	1232	1309	614.35	72	62.6	0	2681	3344	6.37	1218	1887	1607.46	746	892	663.86	48.6	34.3	0	472	1141	1.83	0.18	0.34	0.29	0.4	0.39	0.38	0.57	-2.51	3153	4485	3913	4576
85	1	1	6	10	452P23	92	10345	17840	130	297	397	13	3	8965	15376	16905.1	1302	1413	665.69	83.5	73.7	5.4	7663	14074	13.47	2912	5161	6031.16	742	847	616.08	71	59.3	0	2170	4419	4.73	0.28	0.31	0.31	0.83	4.82	0.13	0.13	-1.82	9833	18493	8965	15376
86	1	1	6	11	512C24	93	10730	17840	200	287	362	10	1	1335	1476	743.98	1154	1281	588.13	34.1	11.8	0	181	322	2.27	861	1075	768.22	737	836	592.13	30.3	14.3	0	124	338	1.45	0.69	1.05	0.91	1.25	1.14	0.68	0.43	-0.55	305	660	1335	1476
87	1	1	6	12	RP11-285E18	94	11100	17845	170	282	333	19	3	8158	8531	5511.52	1127	1280	628.38	85.8	80.9	0	7031	7404	12.98	2344	2959	2251.49	680	766	563.77	73.4	61	0	1664	2279	4.16	0.24	0.31	0.28	0.63	4.61	0.34	0.69	-2.08	8695	9683	8158	8531
88	1	1	6	13	182M20	101	11465	17860	150	282	397	39	3	9355	14463	12603.7	1215	1307	638.14	87.6	83	0	8140	13248	14.66	3974	5898	5385.01	756	866	620.46	79.8	71.3	0	3218	5142	6.4	0.4	0.39	0.38	0.58	1.27	0.33	0.59	-1.34	11358	18390	9355	14463
89	1	1	6	14	173B14	102	11845	17845	200	301	366	27	3	36527	37997	19603.9	1044	1216	573.9	97	94.7	15.9	35483	36953	63.65	13832	15655	10239.7	618	763	580.76	94	93	0	13214	15037	23.82	0.37	0.41	0.38	0.47	0.54	0.42	0.64	-1.43	48697	51990	36527	37997
90	1	1	6	15	29G8	103	12235	17845	120	286	366	22	3	1971	2766	2172.19	1184	1282	567.96	55.6	42.7	0	787	1582	3.47	1078	1375	1157.35	670	805	564.44	41.6	25.2	0	408	705	1.91	0.52	0.45	0.5	0.61	0.47	0.34	0.42	-0.95	1195	2287	1971	2766
91	1	1	7	1		Not Mine	6970	18180	180	287	362	34	3	5785	6790	5264.19	1074	1226	556.7	81.9	77.4	0	4711	5716	10.39	1646	2175	1888.36	586	689	523.31	67.6	50.2	0	1060	1589	3.15	0.23	0.28	0.24	0.74	3.33	0.2	0.32	-2.15	5771	7305	5785	6790
92	1	1	7	2		Not Mine	7340	18185	100	282	333	26	3	1037	1216	721.52	1071	1184	606.01	19.9	8.5	0	-33	145	1.71	664	770	635.79	637	748	599.2	20.2	7.4	0	27	133	1.11	-0.79	0.92	1.02	5.17	32.62	0.6	0.46	0	-7	278	1037	1216
93	1	1	7	3		Not Mine	7715	18180	160	282	398	30	3	9033	8228	5699.15	1104	1135	522.44	80.1	74.8	0	7929	7124	17.29	2174	2432	1955.86	588	664	472.6	74.1	63.5	0	1586	1844	4.6	0.2	0.26	0.23	0.62	2.58	0.23	0.44	-2.32	9515	8968	9033	8228
94	1	1	7	4		Not Mine	8095	18190	140	282	397	18	3	3177	4844	4022.61	1190	1224	566.95	71.6	63.8	0	1987	3654	5.6	1392	1916	1708.7	555	658	506.17	58.9	45.4	0	837	1361	2.75	0.42	0.37	0.39	0.54	0.79	0.29	0.47	-1.25	2824	5015	3177	4844
95	1	1	7	5		Not Mine	8475	18185	200	286	366	21	3	16844	18362	12677.1	995	1084	534.07	94.4	89.9	0	15849	17367	31.54	4897	6411	5761.73	550	687	507.3	89.9	87.1	0	4347	5861	9.65	0.27	0.34	0.28	0.46	0.51	0.25	0.31	-1.87	20196	23228	16844	18362
96	1	1	7	6		Not Mine	8850	18180	200	287	362	25	1	1097	1172	612.07	1106	1244	612.7	13.9	4.9	0	-8	66	1.79	562	691	598.76	679	801	627.17	13.6	3.5	0	-116	12	0.9	13	0.18	0.85	1.1	0.96	0.65	0.44	3.7	-126	78	1097	1172
97	1	1	7	7		Not Mine	9230	18200	200	287	362	5	1	1147	1225	611.96	1083	1187	573.59	20.9	7.7	0	64	142	2	593	742	653.47	538	672	534.36	25.8	10.1	0	55	204	1.11	0.86	1.44	1.17	1.51	1.17	0.76	0.5	-0.22	119	346	1147	1225
98	1	1	7	8		Not Mine	9585	18195	160	286	366	18	3	5593	5788	3571.79	1195	1281	628.9	80.1	74.5	0	4398	4593	8.89	1733	2068	1687.31	658	783	575.05	65.7	48.6	0	1075	1410	3.01	0.24	0.31	0.26	0.38	0.38	0.32	0.46	-2.03	5473	6003	5593	5788
99	1	1	7	9		Not Mine	9960	18200	180	287	362	19	3	12046	10773	6165.15	1199	1339	612.53	88.9	82.2	0	10847	9574	19.67	3755	3979	2671.55	632	780	614.86	82.9	77	0	3123	3347	6.11	0.29	0.35	0.32	0.45	0.42	0.35	0.63	-1.8	13970	12921	12046	10773
100	1	1	7	10		Not Mine	10340	18205	180	282	333	17	3	13027	11927	6500.64	1255	1351	627.81	90.1	86.5	0	11772	10672	20.75	4235	4331	2870.3	743	849	614.83	80.9	75.9	0	3492	3588	6.89	0.3	0.34	0.32	0.5	1.39	0.33	0.55	-1.75	15264	14260	13027	11927
101	1	1	7	11		Not Mine	10715	18195	180	286	366	18	3	11876	11260	5958.36	1308	1360	626.49	89.2	87.1	0	10568	9952	18.96	4073	4508	3051.24	760	840	607.6	83.2	78	0	3313	3748	6.7	0.31	0.38	0.33	0.47	1.14	0.4	0.6	-1.67	13881	13700	11876	11260
102	1	1	7	12		Not Mine	11085	18215	200	301	366	31	3	25612	27096	18146.6	1290	1338	608.2	88	85.7	6	24322	25806	42.11	9080	11511	9585.35	803	865	551.03	88.7	86.4	0	8277	10708	16.48	0.34	0.41	0.36	0.62	1.1	0.37	0.49	-1.56	32599	36514	25612	27096
103	1	1	7	13		Not Mine	11455	18220	210	282	397	41	3	10670	11072	7250.38	1371	1469	702.68	85.5	81.9	0	9299	9701	15.18	3671	4419	3859.81	712	842	631.95	83.7	72.7	0	2959	3707	5.81	0.32	0.38	0.33	0.5	0.97	0.38	0.5	-1.65	12258	13408	10670	11072
104	1	1	7	14		Not Mine	11840	18205	190	282	333	27	3	13011	11937	6207.58	1132	1291	691.12	88.7	85.8	0	11879	10805	18.83	4404	4790	3344.04	757	858	608.18	86.9	81.2	0	3647	4033	7.24	0.31	0.37	0.33	0.45	0.58	0.41	0.58	-1.7	15526	14838	13011	11937
105	1	1	7	15		Not Mine	12215	18205	180	286	367	29	3	9220	8693	5078.72	1163	1215	593.84	85.3	81.1	0	8057	7530	15.53	3132	3471	2536.98	689	833	642.18	81.5	71.7	0	2443	2782	4.88	0.3	0.37	0.32	0.47	0.49	0.37	0.55	-1.72	10500	10312	9220	8693
106	1	1	8	1		Not Mine	6965	18555	170	286	366	26	3	5626	6223	4526.38	1237	1301	612.08	81.8	74.8	0	4389	4986	9.19	1986	2726	2836.48	656	761	576.14	70.3	54.9	0	1330	2070	3.45	0.3	0.42	0.36	0.51	0.6	0.34	0.3	-1.72	5719	7056	5626	6223
107	1	1	8	2		Not Mine	7340	18560	200	287	362	19	1	1208	1295	664.88	1155	1231	579.8	20.9	8.4	0	53	140	2.08	760	840	644.57	635	735	573.13	21.6	8.7	0	125	205	1.33	2.36	1.46	1.25	1.51	1.38	0.79	0.66	1.24	178	345	1208	1295
108	1	1	8	3		Not Mine	7720	18555	160	282	333	23	3	8840	7898	5252.92	999	1121	534.23	83	75.5	0	7841	6899	16.55	2469	2725	2181.65	600	685	541.8	70.6	62.4	0	1869	2125	4.56	0.24	0.31	0.29	0.4	0.44	0.35	0.69	-2.07	9710	9024	8840	7898
109	1	1	8	4		Not Mine	8105	18560	130	282	397	18	3	3762	5252	4098.95	1075	1154	524.33	78.7	69.5	0	2687	4177	7.17	1554	2091	2003.58	504	627	516.32	64.5	50.4	0	1050	1587	3.01	0.39	0.38	0.35	0.46	0.38	0.31	0.39	-1.36	3737	5764	3762	5252
110	1	1	8	5		Not Mine	8475	18575	210	286	366	1	3	15543	16956	11555.1	1043	1120	539.55	89.5	85.3	0	14500	15913	28.81	4703	5883	5220.53	571	663	492.15	90.6	85.3	0	4132	5312	9.56	0.28	0.33	0.29	1.15	5.14	0.36	0.63	-1.81	18632	21225	15543	16956
111	1	1	8	6		Not Mine	8860	18580	200	288	362	11	1	1064	1135	574.95	1058	1144	555.5	18.8	5.9	0	6	77	1.92	690	794	623.27	572	673	524.49	26.7	10.1	0	118	222	1.32	19.67	2.88	2.04	2.69	2.99	0.79	0.53	4.3	124	299	1064	1135
112	1	1	8	7		Not Mine	9215	18565	100	286	366	13	3	1100	1205	614.72	1146	1221	539.97	23.1	9.1	0	-45	59	2.04	567	694	552.07	665	785	576.89	16.8	5.2	0	-97	29	0.98	2.13	0.49	0.81	2.92	7.23	0.62	0.48	1.09	-144	88	1100	1205
113	1	1	8	8		Not Mine	9585	18565	170	286	366	20	3	6475	6413	3589.74	1108	1260	625.73	89.9	82.9	0	5367	5305	10.35	2149	2560	1829.65	637	751	584.86	73.8	59.4	0	1512	1923	3.67	0.28	0.36	0.32	0.4	0.52	0.4	0.63	-1.83	6879	7228	6475	6413
114	1	1	8	9		Not Mine	9970	18565	180	282	333	11	3	12772	11238	5431.41	1273	1354	693.93	90.8	89.7	0	11499	9965	18.41	4362	4574	2781.28	751	859	621.02	86.5	78.7	0	3611	3823	7.02	0.31	0.38	0.36	0.43	0.42	0.41	0.65	-1.67	15110	13788	12772	11238
115	1	1	8	10		Not Mine	10340	18585	180	282	333	25	3	13560	12900	7232.59	1358	1405	658.15	90.4	86.2	0	12202	11542	20.6	4412	4948	3699.55	741	850	578.19	87.2	82.3	0	3671	4207	7.63	0.3	0.36	0.32	0.4	0.26	0.34	0.43	-1.73	15873	15749	13560	12900
116	1	1	8	11		Not Mine	10705	18575	180	286	366	31	3	12971	12166	6393.28	1164	1249	580.83	90.6	88.1	0	11807	11002	22.33	4284	4692	3567.41	621	716	530.93	86	80.4	0	3663	4071	8.07	0.31	0.37	0.31	0.36	0.21	0.38	0.47	-1.69	15470	15073	12971	12166
117	1	1	8	12		Not Mine	11085	18595	220	301	366	41	3	23783	26004	18240.7	1181	1211	513.69	89	86.7	6.3	22602	24823	46.3	8703	10970	9331.92	698	773	556.77	88.7	85	0	8005	10272	15.63	0.35	0.41	0.36	1.86	8.54	0.32	0.39	-1.5	30607	35095	23783	26004
118	1	1	8	13		Not Mine	11465	18565	190	286	366	24	3	10541	10673	5802.86	1358	1480	679.5	89.5	86	0	9183	9315	15.51	3344	3810	2791.39	731	836	623.48	82.5	73.4	0	2613	3079	5.36	0.28	0.33	0.29	0.39	0.71	0.39	0.66	-1.81	11796	12394	10541	10673
119	1	1	8	14		Not Mine	11845	18585	190	286	366	32	3	12039	11406	5699.4	1103	1206	570.24	92.7	88.8	0	10936	10303	21.11	4543	4649	3087.54	635	777	614.3	86.7	80.4	0	3908	4014	7.4	0.36	0.39	0.38	0.8	1.96	0.34	0.4	-1.48	14844	14317	12039	11406
120	1	1	8	15		Not Mine	12215	18585	190	286	366	37	3	9865	9359	5328.52	1054	1152	535.16	86.4	82.9	0	8811	8305	18.43	3242	3725	3062.76	554	694	583.82	84.6	77.6	0	2688	3171	5.55	0.31	0.38	0.33	0.7	2.52	0.43	0.57	-1.71	11499	11476	9865	9359
121	1	1	9	1		Not Mine	6965	18935	170	287	366	14	3	6446	7295	5306.52	1229	1354	670.91	82.9	74.6	0	5217	6066	9.61	2031	2706	2326.92	728	850	633.79	66.9	50.9	0	1303	1978	3.2	0.25	0.33	0.28	0.43	0.62	0.35	0.63	-2	6520	8044	6446	7295
122	1	1	9	2		Not Mine	7340	18930	200	287	362	18	1	1038	1114	519.92	1080	1180	622.02	13.2	2.1	0	-41	34	1.67	595	730	577.38	685	772	573.94	16.4	5.2	0	-89	45	1.04	2.14	1.32	0.99	2.18	3.73	0.75	0.46	1.1	-132	79	1038	1114
123	1	1	9	3		Not Mine	7720	18935	170	282	333	11	3	9242	7999	5302.55	1221	1304	576.14	80.5	74.1	0	8021	6778	16.04	2175	2630	2073.28	752	828	605.53	69.5	56	0	1423	1878	3.59	0.18	0.28	0.24	0.44	0.79	0.28	0.53	-2.49	9444	8656	9242	7999
124	1	1	9	4		Not Mine	8095	18950	130	282	397	6	3	4094	4964	3339.12	1048	1136	558.65	85.8	74.5	0	3046	3916	7.33	1976	2224	1657.94	623	728	568.24	69.1	55	0	1353	1601	3.48	0.44	0.41	0.41	0.44	0.23	0.36	0.51	-1.17	4399	5517	4094	4964
125	1	1	9	5		Not Mine	8485	18965	240	286	366	24	3	15384	15415	11490.7	1073	1187	558.96	82.9	77.3	0	14311	14342	27.52	4621	5992	5449.9	614	741	584.9	85	81.1	0	4007	5378	7.9	0.28	0.37	0.31	1.13	4.35	0.29	0.38	-1.84	18318	19720	15384	15415
126	1	1	9	6		Not Mine	8860	18950	200	287	362	11	1	1169	1233	656.15	1073	1134	573.52	24	7.7	0	96	160	2.04	658	765	616.27	661	762	565.78	21.3	7	0	-2	104	1.16	-0.03	0.65	0.74	0.82	0.5	0.83	0.78	0	93	264	1169	1233
127	1	1	9	7		Not Mine	9215	18945	100	286	367	15	3	1108	1108	524.01	1138	1171	548	13.3	3.5	0	-29	-29	2.02	469	697	568.18	656	742	560.42	14.7	5.2	0	-186	41	0.84	6.23	-1.37	1.27	1.66	1.6	0.82	0.58	2.64	-217	11	1108	1108
128	1	1	9	8		Not Mine	9585	18945	170	286	366	22	3	7606	7068	4029.34	1243	1293	569.53	83.9	79.4	0	6363	5825	13.35	2342	2538	1725.73	638	738	544.83	76.9	65	0	1704	1900	4.3	0.27	0.33	0.31	0.5	0.73	0.3	0.5	-1.9	8067	7725	7606	7068
129	1	1	9	9		Not Mine	9975	18955	180	286	366	20	3	15869	13995	6898.52	1327	1374	605.65	94.1	89.9	0	14542	12668	26.2	5712	5399	3132.9	642	798	623.34	87.4	81.1	0	5070	4757	9.16	0.35	0.38	0.35	0.5	0.75	0.36	0.63	-1.52	19612	17425	15869	13995
130	1	1	9	10		Not Mine	10345	18955	190	286	366	25	3	15632	14408	7357.23	1311	1393	622.26	93.4	89.5	0	14321	13097	25.12	5121	5178	3178.21	695	850	684.82	89.5	81.8	0	4426	4483	7.48	0.31	0.34	0.32	0.39	0.3	0.33	0.59	-1.69	18747	17580	15632	14408
131	1	1	9	11		Not Mine	10725	18945	190	286	366	16	3	14879	13948	6250.76	1227	1346	607.56	94.8	92	0	13652	12721	24.49	4567	5140	3143.42	621	802	614.5	92.3	87.4	0	3946	4519	7.43	0.29	0.36	0.31	0.5	1.5	0.4	0.62	-1.79	17598	17240	14879	13948
132	1	1	9	12		Not Mine	11095	18955	190	301	366	30	3	28929	30282	17448.8	1119	1233	626.09	95	93.4	8	27810	29163	46.21	10080	11792	8938.5	695	829	599.94	92	91.4	0.3	9385	11097	16.8	0.34	0.38	0.35	0.48	0.5	0.4	0.62	-1.57	37195	40260	28929	30282
133	1	1	9	13		Not Mine	11485	18955	200	286	366	25	3	12323	13179	8380.84	1208	1302	639.05	87.1	83.6	0	11115	11971	19.28	4461	5146	3882.97	615	705	535.63	89.2	86	0	3846	4531	8.33	0.35	0.38	0.35	0.88	2.88	0.33	0.5	-1.53	14961	16502	12323	13179
134	1	1	9	14		Not Mine	11840	18955	190	282	333	38	3	15425	14194	7320.38	1172	1247	608.3	91.8	88.3	0	14253	13022	25.36	5601	5935	4196.79	615	727	542.3	87.6	84	0	4986	5320	10.33	0.35	0.41	0.37	0.54	0.71	0.37	0.41	-1.52	19239	18342	15425	14194
135	1	1	9	15		Not Mine	12220	18965	190	282	333	45	3	10399	9475	4893.05	1006	1099	545.26	90.1	86.5	0	9393	8469	19.07	3247	3610	2557.64	718	815	560.37	83	76.2	0	2529	2892	5.79	0.27	0.34	0.3	0.35	0.22	0.42	0.65	-1.89	11922	11361	10399	9475
136	1	2	1	1	459P23	47	12610	16005	120	282	334	46	3	4508	7204	6513.07	1126	1253	639.16	84	72.7	0	3382	6078	7.05	1885	2628	2552.5	832	878	600.47	58.2	47.9	0	1053	1796	3.14	0.31	0.3	0.27	0.31	0.21	0.26	0.43	-1.68	4435	7874	4508	7204
137	1	2	1	2	501G6	48	12985	16005	190	286	366	48	3	10475	10381	5608.22	1201	1255	587.77	90.2	87.1	0	9274	9180	17.82	4081	4426	2954.02	774	859	565.9	89.2	81.1	0	3307	3652	7.21	0.36	0.4	0.37	0.49	0.49	0.36	0.46	-1.49	12581	12832	10475	10381
138	1	2	1	3	459J23	49	13355	16015	130	286	366	61	3	1708	2109	1479.14	1231	1284	629.6	39.5	23.8	0	477	878	2.71	865	1177	1056.7	745	856	622.9	29.4	17.1	0	120	432	1.39	0.25	0.49	0.38	0.95	1.4	0.35	0.23	-1.99	597	1310	1708	2109
139	1	2	1	4	468L10	1	13755	15925	120	286	366	30	3	3651	6171	5557.39	1242	1326	624.83	80.8	65.4	0	2409	4929	5.84	1695	2484	2460.52	712	790	593.72	62.6	46.5	0	983	1772	2.85	0.41	0.36	0.41	0.57	0.9	0.33	0.54	-1.29	3392	6701	3651	6171
140	1	2	1	5	2A19	2	14155	15925	100	286	366	39	3	1730	1967	1037.18	1093	1198	558.22	53.1	35.7	0	637	874	3.1	907	1084	823.79	610	759	558.4	38.1	17.5	0	297	474	1.62	0.47	0.54	0.5	0.59	0.39	0.62	0.61	-1.1	934	1348	1730	1967
141	1	2	1	6	318C5	3	14520	15935	150	282	333	22	3	2618	2849	1628.18	1158	1199	528.83	69.1	56.7	0	1460	1691	4.95	1063	1223	925.69	744	841	623.3	34	16	0	319	479	1.71	0.22	0.28	0.26	0.38	0.36	0.33	0.33	-2.19	1779	2170	2618	2849
142	1	2	1	7	213F11	4	14895	15930	180	282	397	23	3	10218	10179	5985.03	1254	1317	604.47	87.2	85.5	0	8964	8925	16.9	3747	3979	2646.6	648	738	559.15	88.3	77.3	0	3099	3331	6.7	0.35	0.37	0.34	1.47	12.33	0.32	0.51	-1.53	12063	12256	10218	10179
143	1	2	1	8	13B15	5	15275	15930	170	282	397	25	3	4525	4286	2309.28	1260	1326	561.36	78.4	71.6	0	3265	3026	8.06	1112	1333	1023.04	656	758	559.39	46.8	22.7	0	456	677	1.99	0.14	0.22	0.18	0.26	0.29	0.32	0.52	-2.84	3721	3703	4525	4286
144	1	2	1	9	261A1	6	15655	15920	160	282	397	33	3	1792	2028	1146.01	1125	1157	542.4	53.2	35.1	0	667	903	3.3	980	1089	864.93	605	733	563.57	39.4	19.1	0	375	484	1.74	0.56	0.54	0.55	0.77	0.66	0.46	0.38	-0.83	1042	1387	1792	2028
145	1	2	1	10	326D19	13	16035	15930	140	282	397	26	3	4637	6083	4882.81	1140	1192	541.22	88.3	76.6	0	3497	4943	8.57	1629	2213	1883.99	593	738	557.29	66	48.9	0	1036	1620	2.92	0.3	0.33	0.32	0.41	0.33	0.22	0.31	-1.76	4533	6563	4637	6083
146	1	2	1	11	223F20	15	16405	15935	120	286	366	17	3	2430	3042	2115.61	1009	1132	548.34	72.4	55.9	0	1421	2033	4.43	1051	1413	1190.5	642	770	615.26	43.4	27.6	0	409	771	1.71	0.29	0.38	0.35	0.45	0.63	0.46	0.67	-1.8	1830	2804	2430	3042
147	1	2	1	12	298H15	17	16795	15930	190	282	397	30	3	23889	23476	11912.5	1083	1151	526.78	97.9	96.5	0	22806	22393	45.35	9134	9414	5706.97	666	770	594.47	91.5	90.1	0	8468	8748	15.36	0.37	0.39	0.37	0.5	0.95	0.39	0.68	-1.43	31274	31141	23889	23476
148	1	2	1	13	37K18	19	17170	15935	100	282	333	27	3	4860	6359	7223.48	978	1026	516.7	88.7	79.4	0	3882	5381	9.41	1825	2788	3778.83	550	672	535.1	70.6	55.7	0	1275	2238	3.41	0.33	0.42	0.35	0.53	0.67	0.1	0.04	-1.61	5157	7619	4860	6359
149	1	2	1	14	335P18	21	17545	15945	130	286	366	25	3	2975	6079	5660.21	975	1030	514.08	80.4	67.1	0	2000	5104	5.79	1362	1765	1537.79	558	654	518.44	57	42.3	0	804	1207	2.63	0.4	0.24	0.27	0.38	0.45	0.18	0.44	-1.31	2804	6311	2975	6079
150	1	2	1	15	BAC A	119	17930	15950	200	287	362	34	1	1049	1071	456.78	961	1010	499.26	20.9	2.8	0	88	110	2.1	624	711	499.24	529	639	501.61	23	7.3	0	95	182	1.24	1.08	1.65	1.2	1.96	2.16	0.7	0.41	0.11	183	292	1049	1071
151	1	2	2	1	459P23	47	12615	16365	120	286	366	37	3	4320	7552	7990.28	1238	1373	718.59	78.7	65.4	0	3082	6314	6.01	1827	3027	3466.67	755	894	692.77	60.1	44.4	0	1072	2272	2.64	0.35	0.36	0.35	0.74	1.28	0.16	0.14	-1.52	4154	8586	4320	7552
152	1	2	2	2	501G6	48	12965	16385	190	286	366	68	3	10281	10953	7933.01	1180	1285	579.29	84.3	80.1	0	9101	9773	17.75	3539	4447	4361.47	668	797	577	83.6	75.9	0	2871	3779	6.13	0.32	0.39	0.33	0.7	3.28	0.31	0.32	-1.66	11972	13552	10281	10953
153	1	2	2	3	459J23	49	13365	16355	100	286	366	32	3	1688	1889	1152.6	1206	1275	617.5	42	23.4	0	482	683	2.73	862	1073	922.6	662	811	598.76	30.4	14.3	0	200	411	1.44	0.41	0.6	0.57	0.78	0.66	0.56	0.49	-1.27	682	1094	1688	1889
154	1	2	2	4	468L10	1	13765	16295	110	286	366	30	3	3678	5640	4968.1	1149	1255	590.56	77.3	67.1	0	2529	4491	6.23	1461	2207	2135.15	683	789	585.83	60.1	40.9	0	778	1524	2.49	0.31	0.34	0.33	0.6	1.75	0.3	0.47	-1.7	3307	6015	3678	5640
155	1	2	2	5	2A19	2	14155	16315	100	286	366	26	3	1703	2028	1276.08	1111	1188	572.04	51	31.1	0	592	917	2.98	899	1108	907.82	721	817	592.38	31.5	13.3	0	178	387	1.52	0.3	0.42	0.39	0.55	0.61	0.48	0.46	-1.73	770	1304	1703	2028
156	1	2	2	6	318C5	3	14520	16290	150	287	362	32	3	2309	2990	2132.54	1170	1260	595.97	65.9	47.7	0	1139	1820	3.87	993	1279	1098.29	733	826	577.05	34.5	16.7	0	260	546	1.72	0.23	0.3	0.25	0.46	0.6	0.21	0.17	-2.13	1399	2366	2309	2990
157	1	2	2	7	213F11	4	14895	16300	180	282	397	21	3	11602	11197	5728.73	1164	1237	592.89	94.7	90.1	0	10438	10033	19.57	3947	4242	3000.42	650	752	527.1	86.9	81.2	0	3297	3592	7.49	0.32	0.36	0.32	0.39	0.25	0.35	0.46	-1.66	13735	13625	11602	11197
158	1	2	2	8	13B15	5	15265	16305	180	286	366	12	3	4227	4279	2095.54	1166	1267	584.22	86.7	78.7	0	3061	3113	7.24	1365	1525	1232.14	575	763	619.83	54.9	30.4	0	790	950	2.2	0.26	0.31	0.26	0.33	0.25	0.36	0.38	-1.95	3851	4063	4227	4279
159	1	2	2	9	261A1	6	15650	16305	170	282	334	15	3	1717	2033	1192.09	1100	1177	605.83	51.1	29.4	0	617	933	2.83	934	1073	881.5	671	790	602.94	28.4	12.1	0	263	402	1.55	0.43	0.43	0.47	0.62	0.47	0.48	0.42	-1.23	880	1335	1717	2033
160	1	2	2	10	326D19	13	16040	16305	150	282	333	26	3	4944	6488	4764.97	1114	1195	592.06	91.1	84.8	0	3830	5374	8.35	1518	2099	1817	515	660	564.45	62.1	48.6	0	1003	1584	2.69	0.26	0.29	0.27	0.34	0.46	0.26	0.45	-1.93	4833	6958	4944	6488
161	1	2	2	11	223F20	15	16415	16305	120	286	366	24	3	2482	2995	1898.95	1128	1192	581.78	69.9	53.1	0	1354	1867	4.27	1272	1530	1141.21	632	729	553.13	53.1	33.2	0	640	898	2.3	0.47	0.48	0.48	0.94	3.61	0.42	0.48	-1.08	1994	2765	2482	2995
162	1	2	2	12	298H15	17	16785	16315	190	286	366	17	3	19635	18894	9604.36	1078	1109	517.28	95.5	93.7	0	18557	17816	37.96	7180	7283	4036.55	581	686	500.27	94.1	91.6	0	6599	6702	14.35	0.36	0.38	0.36	0.51	0.87	0.34	0.65	-1.49	25156	24518	19635	18894
163	1	2	2	13	37K18	19	17165	16315	110	286	366	20	3	4720	6253	6614.48	1069	1172	533.72	86.7	79	0	3651	5184	8.84	2073	2834	3510.34	546	695	573.51	72.7	59.8	0	1527	2288	3.61	0.42	0.44	0.41	0.56	0.69	0.31	0.34	-1.26	5178	7472	4720	6253
164	1	2	2	14	335P18	21	17545	16320	130	282	397	26	3	3339	6029	5521.86	1000	1065	557.76	74.8	63.5	0	2339	5029	5.99	1138	1564	1506.4	572	680	532.41	51.4	36.5	0	566	992	2.14	0.24	0.2	0.23	0.27	0.21	0.17	0.38	-2.05	2905	6021	3339	6029
165	1	2	2	15	BAC A	119	17920	16290	200	287	363	25	1	965	1089	551.79	1007	1030	461.94	20.9	10.5	0	-41	82	2.09	702	746	528.26	549	659	514.04	26.8	7.7	0	153	197	1.37	-3.64	2.4	1.36	2.96	6.66	0.71	0.55	0	111	279	965	1089
166	1	2	3	1	459P23	47	12610	16745	120	282	333	50	3	4344	6949	6735.65	1307	1384	619.48	74.8	68.1	0	3037	5642	7.01	1982	3204	4174.84	824	895	663.17	60.3	45.7	0	1158	2380	2.99	0.38	0.42	0.38	0.45	0.34	0.36	0.33	-1.39	4195	8022	4344	6949
167	1	2	3	2	501G6	48	12980	16765	210	282	333	73	3	12738	13050	8003.29	1236	1301	624.61	91.5	87.2	0	11502	11814	20.39	4212	5364	4667.5	742	862	646.64	85.8	80.1	0	3470	4622	6.51	0.3	0.39	0.32	0.57	1.82	0.39	0.45	-1.73	14972	16436	12738	13050
168	1	2	3	3	459J23	49	13365	16725	100	286	366	34	3	1905	2134	1102.08	1232	1293	655.06	51	29	0	673	902	2.91	990	1136	886	733	856	632.9	36	16.1	0	257	403	1.56	0.38	0.45	0.47	0.82	2.39	0.56	0.49	-1.39	930	1305	1905	2134
169	1	2	3	4	468L10	1	13765	16670	110	282	397	23	3	4037	6056	5355.35	1238	1330	662.4	78.7	65.2	0	2799	4818	6.09	1427	2271	2542.05	695	814	589.34	53.9	38.3	0	732	1576	2.42	0.26	0.33	0.26	0.42	0.58	0.24	0.25	-1.93	3531	6394	4037	6056
170	1	2	3	5	2A19	2	14145	16685	130	286	366	15	3	1874	2040	977.71	1140	1216	550.68	61.9	34.6	0	734	900	3.4	923	1065	790.68	720	828	581.76	30.1	13.3	0	203	345	1.59	0.28	0.38	0.39	0.5	0.35	0.64	0.62	-1.85	937	1245	1874	2040
171	1	2	3	6	318C5	3	14525	16675	130	286	366	21	3	2335	2901	2015.5	1205	1257	589.49	62.9	49.3	0	1130	1696	3.96	987	1336	1086.46	671	805	624.11	38.5	23.8	0	316	665	1.58	0.28	0.39	0.36	0.56	0.59	0.27	0.26	-1.84	1446	2361	2335	2901
172	1	2	3	7	213F11	4	14900	16685	190	282	333	15	3	10994	10703	5777.24	1093	1180	615.3	91.5	87.2	0	9901	9610	17.87	3608	4031	2812.79	603	726	572.64	85.8	78.4	0	3005	3428	6.3	0.3	0.36	0.32	0.96	6.03	0.36	0.56	-1.72	12906	13038	10994	10703
173	1	2	3	8	13B15	5	15275	16685	170	286	366	13	3	3914	3972	1991.05	1147	1227	579.91	82.9	73.1	0	2767	2825	6.75	1110	1552	1032.14	631	753	583.24	54.2	32.2	0	479	921	1.9	0.17	0.33	0.29	0.38	0.3	0.37	0.52	-2.53	3246	3746	3914	3972
174	1	2	3	9	261A1	6	15665	16685	140	286	366	26	3	1702	1974	1094.67	1054	1143	564.83	52.8	34.3	0	648	920	3.01	890	1054	911.65	572	730	551.25	36	16.8	0	318	482	1.61	0.49	0.52	0.51	1.1	4.99	0.52	0.39	-1.03	966	1402	1702	1974
175	1	2	3	10	326D19	13	16030	16690	140	287	362	17	3	3917	5261	4397.69	1106	1193	609.9	81.9	73.2	0	2811	4155	6.42	1477	2011	1775.03	576	722	577.87	66.2	42.9	0	901	1435	2.56	0.32	0.35	0.34	0.43	0.36	0.22	0.3	-1.64	3712	5590	3917	5261
176	1	2	3	11	223F20	15	16405	16700	150	282	397	23	3	2592	3090	2026.02	1049	1138	598.92	68.4	55	0	1543	2041	4.33	1166	1419	1208.43	696	791	589.86	45	24.5	0	470	723	1.98	0.3	0.35	0.33	0.64	2.07	0.38	0.4	-1.72	2013	2764	2592	3090
177	1	2	3	12	298H15	17	16790	16685	190	282	333	21	3	16482	16029	8130.89	1020	1106	509.64	95	92.6	0	15462	15009	32.34	5812	6239	4112.69	622	697	517.14	89.4	85.5	0	5190	5617	11.24	0.34	0.37	0.35	0.43	0.43	0.38	0.57	-1.57	20652	20626	16482	16029
178	1	2	3	13	37K18	19	17175	16685	110	286	366	29	3	4508	6428	6951.32	1032	1096	535.63	85	79	0	3476	5396	8.42	1974	2611	2981.61	569	687	540.02	74.8	60.1	0	1405	2042	3.66	0.4	0.38	0.4	0.55	0.61	0.14	0.11	-1.31	4881	7438	4508	6428
179	1	2	3	14	335P18	21	17545	16695	130	286	366	29	3	2894	6142	6110.8	1137	1178	509.64	71	62.2	0	1757	5005	5.68	1395	1817	1708.31	662	779	570	53.5	39.9	0	733	1155	2.45	0.42	0.23	0.27	0.41	0.43	0.17	0.36	-1.26	2490	6160	2894	6142
180	1	2	3	15	BAC A	119	17920	16660	200	287	362	23	1	1062	1153	559.82	870	1010	531.99	30	10.5	0	192	283	2	655	743	537.77	627	734	574.63	20.2	4.2	0	28	116	1.14	0.15	0.41	0.56	0.76	0.63	0.74	0.6	-2.78	220	399	1062	1153
181	1	2	4	1	MRV2	111	12615	17115	150	301	366	52	3	3730	8940	11211.8	1240	1355	607.88	73.1	62.1	0.3	2490	7700	6.14	5133	16840	20576.9	800	959	702.26	80.1	71.8	6	4333	16040	7.31	1.74	2.08	2.1	3.55	5.26	0.91	0.25	0.8	6823	23740	3730	8940
182	1	2	4	2	ALFA1-1	113	12975	17120	180	282	397	63	3	1875	1975	986.4	1315	1412	664.31	45.7	23.4	0	560	660	2.82	930	1033	709.63	769	933	683.78	24.8	7.4	0	161	264	1.36	0.29	0.4	0.43	0.86	3.01	0.49	0.46	-1.8	721	924	1875	1975
183	1	2	4	3	VECT	110	13360	17125	190	282	334	66	3	4125	9341	11427.8	1239	1312	591.49	76.2	67	0	2886	8102	6.97	2483	7843	10968.4	697	825	629.59	72	57.8	0	1786	7146	3.94	0.62	0.88	0.71	1.2	1.5	0.51	0.28	-0.69	4672	15248	4125	9341
184	1	2	4	4	99O6	56	13745	17035	180	286	366	25	3	7259	8037	4703.65	1221	1327	584.79	90.6	87.8	0	6038	6816	12.41	2767	3223	2410.72	620	789	616.43	83.9	71	0	2147	2603	4.49	0.36	0.38	0.35	0.63	1.61	0.32	0.39	-1.49	8185	9419	7259	8037
185	1	2	4	5	121J6	57	14120	17045	190	282	333	17	3	17865	17518	8400.71	1149	1240	566.1	94	92.2	0	16716	16369	31.56	5212	5500	3208.02	705	765	548.43	88.3	85.8	0	4507	4795	9.5	0.27	0.29	0.28	0.32	0.2	0.33	0.76	-1.89	21223	21164	17865	17518
186	1	2	4	6	286B9	58	14510	17035	180	282	333	20	3	9411	10031	6168.78	1233	1307	601.87	92.6	88.3	0	8178	8798	15.64	3273	3959	2903.38	712	832	598.64	86.5	77.3	0	2561	3247	5.47	0.31	0.37	0.33	0.65	2.53	0.3	0.4	-1.68	10739	12045	9411	10031
187	1	2	4	7	452L13	59	14890	17035	110	282	334	19	3	1753	2035	1136.15	1107	1159	506.68	58.2	37.6	0	646	928	3.46	823	1074	873.48	619	723	538.47	37.2	17	0	204	455	1.53	0.32	0.49	0.57	0.99	1.9	0.45	0.35	-1.66	850	1383	1753	2035
188	1	2	4	8	457F14	60	15275	17030	110	282	397	25	3	6796	8032	6682.83	1166	1228	586.13	84.4	80.5	0	5630	6866	11.59	2259	3008	3148.57	717	833	634.7	72	57.4	0	1542	2291	3.56	0.27	0.33	0.29	0.41	0.45	0.24	0.26	-1.87	7172	9157	6796	8032
189	1	2	4	9	280J7	61	15645	17040	130	282	397	11	3	3848	5639	5786.25	1080	1186	583.26	81.6	72	0	2768	4559	6.6	1231	2127	2864.49	636	755	534.42	52.5	35.8	0	595	1491	2.3	0.21	0.33	0.25	0.49	0.71	0.18	0.14	-2.22	3363	6050	3848	5639
190	1	2	4	10	512J14	69	16030	17035	100	282	333	18	3	6394	10710	11740.2	1083	1129	533.78	87.6	81.9	0	5311	9627	11.98	1991	3403	3926.44	590	704	560.96	69.9	55	0	1401	2813	3.55	0.26	0.29	0.26	0.42	0.47	0.1	0.09	-1.92	6712	12440	6394	10710
191	1	2	4	11	393H6	71	16405	17035	100	286	366	16	3	3178	3560	2680.57	1108	1148	564.93	75.9	65.4	0	2070	2452	5.63	1155	1495	1641.09	686	763	552.73	45.5	26.9	0	469	809	2.09	0.23	0.33	0.26	0.4	0.51	0.23	0.14	-2.14	2539	3261	3178	3560
192	1	2	4	12	117N4	73	16775	17030	120	282	397	16	3	6980	9448	8025.19	1106	1167	571.21	90.8	82.6	0	5874	8342	12.22	2463	3775	3751.73	581	659	516.15	78.4	66.3	0	1882	3194	4.77	0.32	0.38	0.36	0.82	4.79	0.3	0.41	-1.64	7756	11536	6980	9448
193	1	2	4	13	490B20	75	17170	17035	100	282	333	23	3	4230	4838	3087.69	1055	1133	525.93	83.3	78	0	3175	3783	8.04	1559	1815	1313.72	518	651	527.43	67.4	49.6	0	1041	1297	2.96	0.33	0.34	0.33	0.39	0.29	0.33	0.61	-1.61	4216	5080	4230	4838
194	1	2	4	14	335N6	77	17545	17045	110	286	366	19	3	1376	1582	837.71	1000	1050	529.46	45.1	22.7	0	376	582	2.6	748	952	790.99	599	676	509.04	30.4	17.1	0	149	353	1.47	0.4	0.61	0.51	0.71	0.52	0.74	0.62	-1.34	525	935	1376	1582
195	1	2	4	15	ALFA1-3	115	17905	17015	220	286	366	26	3	3861	5393	4170.12	994	1055	526.66	89.2	80.4	0	2867	4399	7.33	1270	2086	2195.69	612	757	574.8	53.8	37.8	0	658	1474	2.21	0.23	0.34	0.25	0.34	0.33	0.34	0.43	-2.12	3525	5873	3861	5393
196	1	2	5	1	MRV2	111	12605	17485	160	286	366	57	3	3825	8459	10421.7	1236	1311	622.99	74.1	64	0	2589	7223	6.14	4968	13467	16115.6	750	866	621.75	78.3	71.3	0	4218	12717	7.99	1.63	1.76	1.66	2.87	9.91	1.05	0.46	0.7	6807	19940	3825	8459
197	1	2	5	2	ALFA1-1	113	12970	17485	170	282	333	64	3	1877	2142	1252.54	1317	1419	730.58	45.4	24.1	0	560	825	2.57	1002	1224	998.51	712	838	660.95	31.6	13.5	0	290	512	1.52	0.52	0.62	0.56	0.93	3.87	0.6	0.56	-0.95	850	1337	1877	2142
198	1	2	5	3	VECT	110	13365	17495	190	286	366	67	3	3057	7947	10343.2	1189	1280	612.87	70.3	59.4	0	1868	6758	4.99	2336	7165	10532	710	827	609.58	67.5	57.7	0	1626	6455	3.83	0.87	0.96	0.85	1.4	1.61	0.45	0.2	-0.2	3494	13213	3057	7947
199	1	2	5	4	99O6	56	13755	17405	180	286	366	21	3	7083	7869	5022.22	1166	1274	612.93	89.9	87.1	0	5917	6703	11.56	1792	2693	2179.6	592	712	564.32	73.4	58.7	0	1200	2101	3.18	0.2	0.31	0.27	0.33	0.32	0.33	0.58	-2.3	7117	8804	7083	7869
200	1	2	5	5	121J6	57	14130	17405	180	282	333	19	3	19914	18539	8811.08	1177	1305	684.29	93.3	91.5	0	18737	17362	29.1	5914	6014	3451.41	711	820	617.21	86.5	84.4	0	5203	5303	9.58	0.28	0.31	0.3	0.38	0.43	0.32	0.65	-1.85	23940	22665	19914	18539
201	1	2	5	6	286B9	58	14515	17410	180	282	397	14	3	10428	9663	5267.65	1172	1221	544.39	94.7	89	0	9256	8491	19.16	3218	3508	2386.46	597	717	559.9	83.3	74.1	0	2621	2911	5.75	0.28	0.34	0.32	0.49	1.18	0.37	0.67	-1.82	11877	11402	10428	9663
202	1	2	5	7	452L13	59	14895	17405	140	286	366	18	3	1870	2090	1154.89	1186	1276	604.27	53.1	34.3	0	684	904	3.09	813	1073	911.6	678	783	587.95	29.7	16.4	0	135	395	1.38	0.2	0.44	0.32	0.6	0.66	0.46	0.33	-2.34	819	1299	1870	2090
203	1	2	5	8	457F14	60	15270	17420	110	287	362	5	3	6682	8418	7441.01	1193	1242	557	85.4	79.1	0	5489	7225	12	2011	2779	2590.98	665	768	584.26	70.4	56.4	0	1346	2114	3.44	0.25	0.29	0.25	0.43	0.56	0.18	0.27	-2.03	6835	9339	6682	8418
204	1	2	5	9	280J7	61	15655	17405	130	286	366	19	3	3541	4806	4224.3	1164	1267	593.52	77.3	66.1	0	2377	3642	5.97	1503	2208	2532.79	704	793	582.17	56.6	38.8	0	799	1504	2.58	0.34	0.41	0.35	0.63	0.9	0.17	0.08	-1.57	3176	5146	3541	4806
205	1	2	5	10	512J14	69	16025	17400	100	282	397	17	3	5603	9181	9367.7	1068	1155	595.77	85.5	78.4	0	4535	8113	9.4	1847	3147	3364.01	629	762	571.1	66.7	51.4	0	1218	2518	3.23	0.27	0.31	0.28	0.41	0.85	0.19	0.27	-1.9	5753	10631	5603	9181
206	1	2	5	11	393H6	71	16405	17415	100	286	366	9	3	3022	3363	2181.62	1104	1178	555.61	75.2	64.7	0	1918	2259	5.44	1143	1403	1361.62	627	751	615.99	44.4	21	0	516	776	1.86	0.27	0.34	0.28	0.42	0.44	0.3	0.23	-1.89	2434	3035	3022	3363
207	1	2	5	12	117N4	73	16780	17395	130	282	333	20	3	7409	10755	9400.74	1134	1186	556.82	84	76.2	0	6275	9621	13.31	2718	3941	3666.37	606	717	542.66	75.2	67.4	0	2112	3335	5.01	0.34	0.35	0.34	0.54	1.3	0.31	0.65	-1.57	8387	12956	7409	10755
208	1	2	5	13	490B20	75	17175	17395	150	286	366	31	3	4906	5078	3027.67	1038	1120	514.68	85.7	78.3	0	3868	4040	9.53	1769	2118	1724.63	542	658	515.43	72	57.3	0	1227	1576	3.43	0.32	0.39	0.34	0.47	0.8	0.45	0.62	-1.66	5095	5616	4906	5078
209	1	2	5	14	335N6	77	17545	17385	110	286	366	31	3	1468	1568	856.05	1025	1091	506.52	47.2	25.5	0	443	543	2.9	622	798	675.36	570	674	524.73	26.6	10.8	0	52	228	1.19	0.12	0.42	0.36	0.66	0.76	0.53	0.45	-3.09	495	771	1468	1568
210	1	2	5	15	ALFA1-3	115	17905	17385	230	286	366	24	3	3653	4824	3695.2	1058	1132	547.02	85.3	74.8	0	2595	3766	6.68	1424	2001	1963.64	521	640	505.5	64	45.1	0	903	1480	2.82	0.35	0.39	0.34	0.45	0.49	0.35	0.42	-1.52	3498	5246	3653	4824
211	1	2	6	1	MRV2	111	12605	17855	150	286	366	59	3	2930	6745	8081.78	1200	1317	604.39	69.2	58.7	0	1730	5545	4.85	4221	12575	15214.4	725	836	606.51	74.5	67.5	0	3496	11850	6.96	2.02	2.14	2.1	2.57	1.8	1.16	0.38	1.01	5226	17395	2930	6745
212	1	2	6	2	ALFA1-1	113	12965	17845	150	286	366	61	3	1795	1989	982.21	1113	1214	571.3	54.2	34.6	0	682	876	3.14	1028	1166	857.15	658	773	565.81	39.5	17.8	0	370	508	1.82	0.54	0.58	0.59	0.86	2.07	0.73	0.7	-0.88	1052	1384	1795	1989
213	1	2	6	3	VECT	110	13375	17855	180	286	366	58	3	2513	8105	12080	1206	1311	600.92	66.8	52.1	0	1307	6899	4.18	1721	7033	12098.6	674	808	604.58	63.3	46.2	0	1047	6359	2.85	0.8	0.92	0.77	1.72	3.03	0.56	0.31	-0.32	2354	13258	2513	8105
214	1	2	6	4	99O6	56	13745	17765	190	286	366	32	3	7117	8041	4837.79	1173	1214	623.95	91.3	87.1	0	5944	6868	11.41	2433	2818	2186.46	661	789	581.74	74.5	62.2	0	1772	2157	4.18	0.3	0.31	0.29	0.32	0.21	0.33	0.53	-1.75	7716	9025	7117	8041
215	1	2	6	5	121J6	57	14145	17775	190	286	366	20	3	20584	18388	9273.39	1182	1280	592.19	88.8	87.1	0	19402	17206	34.76	5688	5610	3186.02	754	851	635.8	88.5	83.6	0	4934	4856	8.95	0.25	0.28	0.27	0.54	1.15	0.27	0.62	-1.98	24336	22062	20584	18388
216	1	2	6	6	286B9	58	14505	17775	180	286	366	18	3	10348	10021	5666.51	1172	1302	622.25	90.2	86	0	9176	8849	16.63	3597	3949	2865.71	693	778	579.71	83.2	76.2	0	2904	3256	6.2	0.32	0.37	0.32	0.41	0.38	0.33	0.41	-1.66	12080	12105	10348	10021
217	1	2	6	7	452L13	59	14885	17770	110	282	398	20	3	1918	2170	1253.46	1175	1225	543.69	57.4	36.2	0	743	995	3.53	918	1128	993.41	608	734	590.55	37.6	18.1	0	310	520	1.55	0.42	0.52	0.49	0.67	0.65	0.44	0.3	-1.26	1053	1515	1918	2170
218	1	2	6	8	457F14	60	15265	17775	170	286	366	13	3	7603	8038	6147.54	1146	1198	525.09	89.2	82.5	0	6457	6892	14.48	2260	2938	2650.21	695	740	552.43	77.3	62.2	0	1565	2243	4.09	0.24	0.33	0.29	0.42	0.57	0.25	0.34	-2.04	8022	9135	7603	8038
219	1	2	6	9	280J7	61	15645	17775	110	286	366	11	3	3699	4466	3267.32	1145	1228	573.72	78.7	65.4	0	2554	3321	6.45	1467	1907	1725.72	539	690	557.37	61.9	46.2	0	928	1368	2.63	0.36	0.41	0.41	0.95	5.45	0.28	0.29	-1.46	3482	4689	3699	4466
220	1	2	6	10	512J14	69	16025	17775	110	286	366	10	3	5911	8168	7554.2	1113	1217	599.51	85.3	81.5	0	4798	7055	9.86	1969	2763	2737.19	610	737	613.39	67.1	53.1	0	1359	2153	3.21	0.28	0.31	0.28	0.41	1.08	0.2	0.31	-1.82	6157	9208	5911	8168
221	1	2	6	11	393H6	71	16400	17775	100	282	333	9	3	3274	3865	2698.8	1120	1168	514.17	79.4	70.6	0	2154	2745	6.37	1188	1571	1394.82	552	655	531.26	54.6	39	0	636	1019	2.24	0.3	0.37	0.33	0.43	0.73	0.31	0.37	-1.76	2790	3764	3274	3865
222	1	2	6	12	117N4	73	16785	17765	160	286	366	19	3	6660	7906	5874.8	1140	1211	548.38	83.9	80.8	0	5520	6766	12.14	2369	3273	2906.05	669	725	507.3	78.3	64	0	1700	2604	4.67	0.31	0.38	0.32	0.64	1.42	0.3	0.36	-1.7	7220	9370	6660	7906
223	1	2	6	13	490B20	75	17165	17765	140	286	367	20	3	4929	5670	3676.33	1062	1124	498.76	87.4	78.3	0	3867	4608	9.88	1871	2165	1519.54	605	669	517.85	70.6	53.8	0	1266	1560	3.61	0.33	0.34	0.33	0.52	1.71	0.3	0.51	-1.61	5133	6168	4929	5670
224	1	2	6	14	335N6	77	17545	17755	110	286	366	28	3	1381	1478	706.63	965	1065	545.69	44.4	17.1	0	416	513	2.53	674	879	767.16	563	666	526.33	31.5	14.3	0	111	316	1.28	0.27	0.62	0.54	0.88	1.03	0.63	0.34	-1.91	527	829	1381	1478
225	1	2	6	15	ALFA1-3	115	17905	17755	230	286	366	22	3	3799	4841	3651.65	1071	1132	523.81	87.4	75.9	0	2728	3770	7.25	1493	2181	2147.74	612	717	575.53	63.3	42.3	0	881	1569	2.59	0.32	0.42	0.33	0.44	0.36	0.33	0.32	-1.63	3609	5339	3799	4841
226	1	2	7	1		Not Mine	12595	18210	180	282	397	54	3	9514	8732	4687.09	1170	1230	575.73	88.7	83.7	0	8344	7562	16.52	2810	3340	2494.48	791	893	652.83	75.5	66.3	0	2019	2549	4.3	0.24	0.34	0.29	0.37	0.28	0.37	0.48	-2.05	10363	10111	9514	8732
227	1	2	7	2		Not Mine	12995	18195	200	286	366	31	3	14821	13745	7285.64	1166	1263	547.98	89.5	87.4	0	13655	12579	27.05	4849	5146	2983.41	673	772	579.6	92.7	85.3	0	4176	4473	8.37	0.31	0.36	0.34	0.64	1.19	0.35	0.72	-1.71	17831	17052	14821	13745
228	1	2	7	3		Not Mine	13360	18195	210	297	333	38	3	12751	20956	19073.3	1230	1280	536.11	92.9	91.9	5.7	11521	19726	23.78	4189	8367	9949.18	650	741	559.31	86.9	78.5	0	3539	7717	7.49	0.31	0.39	0.31	0.49	0.64	0.31	0.34	-1.7	15060	27443	12751	20956
229	1	2	7	4		Not Mine	13745	18155	220	286	368	17	3	12785	13874	9110.36	1243	1292	574.52	86.4	84.3	0	11542	12631	22.25	4832	6352	5388.2	552	692	529.76	90.6	85.7	0	4280	5800	9.12	0.37	0.46	0.39	0.67	1.33	0.48	0.65	-1.43	15822	18431	12785	13874
230	1	2	7	5		Not Mine	14125	18135	180	287	366	28	3	8591	8009	4380.6	1175	1326	628.11	86.8	82.9	0	7416	6834	13.68	2552	2972	2497.2	626	765	609.31	79.1	63.1	0	1926	2346	4.19	0.26	0.34	0.3	0.82	6.21	0.44	0.58	-1.95	9342	9180	8591	8009
231	1	2	7	6		Not Mine	14505	18135	200	286	366	26	3	12456	14161	7382.92	1240	1337	624.58	97.6	96.5	0	11216	12921	19.94	4578	6716	5615.12	730	828	629.3	91.6	87.1	0	3848	5986	7.27	0.34	0.46	0.36	0.45	0.3	0.57	0.55	-1.54	15064	18907	12456	14161
232	1	2	7	7		Not Mine	14890	18150	200	287	362	7	1	1423	1534	755.72	1185	1231	575.01	32.4	15	0	238	349	2.47	691	826	633.1	569	706	559.68	27.5	9.8	0	122	257	1.23	0.51	0.74	0.71	0.79	0.44	0.72	0.74	-0.96	360	606	1423	1534
233	1	2	7	8		Not Mine	15265	18125	170	286	366	31	3	3095	3528	2127	1297	1352	649.94	74.8	59.4	0	1798	2231	4.76	1461	1698	1298.75	630	760	568.76	59.8	40.6	0	831	1068	2.57	0.46	0.48	0.47	0.61	1.11	0.46	0.56	-1.11	2629	3299	3095	3528
234	1	2	7	9		Not Mine	15650	18130	200	287	362	25	1	1187	1267	606.56	1139	1229	616.04	22	5.6	0	48	128	1.93	689	803	618.18	578	752	591.27	25.4	8.4	0	111	225	1.17	2.31	1.76	1.08	1.68	1.57	0.7	0.48	1.21	159	353	1187	1267
235	1	2	7	10		Not Mine	16030	18150	200	287	362	9	1	1157	1238	633.91	1158	1208	551.35	22.6	7.7	0	0	80	2.1	583	727	575.13	706	774	551.56	17.4	6.6	0	-122	21	1.06	123	0.26	0.67	1.05	1.1	0.74	0.66	6.94	-124	101	1157	1238
236	1	2	7	11		Not Mine	16400	18140	200	287	362	11	1	1154	1198	520.06	1233	1314	654.79	11.5	0	0	-78	-34	1.76	595	724	549.63	645	750	592.43	18.5	3.8	0	-49	79	1	0.63	-2.26	1.32	2.61	3.59	0.82	0.6	-0.66	-129	44	1154	1198
237	1	2	7	12		Not Mine	16780	18140	200	287	382	10	1	1047	1151	561.4	1218	4797	14309.4	0	0	0	-170	-66	0.07	524	649	550.08	703	4425	14802.2	0	0	0	-178	-53	0.04	1.05	0.81	1.05	3.31	7.05	0.66	0.45	0.07	-350	-121	1047	1151
238	1	2	7	13		Not Mine	17160	18130	200	287	362	20	1	1012	1102	501.67	1055	1133	573.04	16.7	1.7	0	-42	47	1.77	690	764	514.23	661	729	560.16	20.6	3.8	0	29	103	1.23	-0.67	2.19	0.96	2.87	6.8	0.79	0.6	0	-14	150	1012	1102
239	1	2	7	14		Not Mine	17520	18120	200	287	362	28	1	1003	1059	529.9	1037	1094	546.86	16.7	4.9	0	-33	22	1.83	611	737	574.72	426	743	535.7	27.9	11.8	0	185	311	1.14	-5.44	14.14	2.11	8.33	38.06	0.79	0.53	0	151	333	1003	1059
240	1	2	7	15		Not Mine	17900	18110	200	287	362	36	1	1091	1182	574.4	1078	1106	520.22	26.5	6.3	0	13	104	2.1	625	747	561.92	649	805	612.9	21.6	3.8	0	-23	98	1.02	-1.85	0.94	0.93	1.6	2.2	0.73	0.56	0	-11	202	1091	1182
241	1	2	8	1		Not Mine	12595	18585	190	286	366	60	3	9597	9133	4901.26	1142	1211	518.72	91.3	85.7	0	8455	7991	18.5	2937	3502	2814.02	567	709	582.95	87.8	77.6	0	2370	2935	5.04	0.28	0.37	0.3	0.47	0.51	0.34	0.36	-1.83	10825	10926	9597	9133
242	1	2	8	2		Not Mine	12965	18595	190	286	366	74	3	15615	14038	7440.46	1218	1326	651.69	86.7	81.8	0	14397	12820	23.96	4872	5108	3159.91	573	724	610.73	89.5	84.6	0	4299	4535	7.98	0.3	0.35	0.33	5.13	68.41	0.33	0.59	-1.74	18696	17355	15615	14038
243	1	2	8	3		Not Mine	13335	18565	230	286	366	59	3	10749	15943	14187.3	1109	1205	529.74	89.5	86.4	0	9640	14834	20.29	3053	6758	9385.22	613	725	564.19	81.5	72.4	0	2440	6145	5.41	0.25	0.41	0.27	0.47	0.72	0.39	0.35	-1.98	12080	20979	10749	15943
244	1	2	8	4		Not Mine	13745	18545	210	286	366	21	3	12810	13379	10334.7	1147	1264	604.82	79.4	73.8	0	11663	12232	21.18	4294	5532	5449.79	682	785	586.66	77.3	74.5	0	3612	4850	7.32	0.31	0.4	0.34	6.99	81.48	0.36	0.46	-1.69	15275	17082	12810	13379
245	1	2	8	5		Not Mine	14140	18515	180	282	333	13	3	8208	7650	3653.57	1154	1247	596.3	91.5	89.4	0	7054	6496	13.76	2559	2762	1767.39	650	803	637.59	77	66.7	0	1909	2112	4.01	0.27	0.33	0.28	0.6	3.79	0.36	0.55	-1.89	8963	8608	8208	7650
246	1	2	8	6		Not Mine	14515	18525	230	286	366	2	3	14360	15443	8694.05	1207	1289	551.24	96.9	93.7	0	13153	14236	26.05	5324	7560	6453.65	706	786	580.76	95.1	92	0	4618	6854	9.17	0.35	0.48	0.39	0.69	1.8	0.51	0.46	-1.51	17771	21090	14360	15443
247	1	2	8	7		Not Mine	14885	18525	100	286	366	7	3	1470	1622	879.52	1249	1312	526.41	36	18.2	0	221	373	2.79	668	823	658.07	572	669	477.33	32.9	13.3	0	96	251	1.4	0.43	0.67	0.67	0.92	0.94	0.53	0.5	-1.2	317	624	1470	1622
248	1	2	8	8		Not Mine	15275	18490	130	283	397	35	3	2891	3171	1608.03	1246	1308	577.84	76	62.2	0	1645	1925	5	1339	1636	1171.6	609	749	580.3	55.5	36	0	730	1027	2.31	0.44	0.53	0.46	0.57	0.43	0.61	0.7	-1.17	2375	2952	2891	3171
249	1	2	8	9		Not Mine	15650	18500	200	287	362	22	1	1112	1294	741.32	1180	1293	646.25	21.6	9.8	0	-67	114	1.72	740	847	621.27	661	811	604.39	21.6	7	0	79	186	1.22	-1.16	1.63	1.16	1.73	2.23	0.66	0.63	0	11	300	1112	1294
250	1	2	8	10		Not Mine	16020	18510	200	287	362	11	1	1080	1204	599.4	957	1077	512.42	30.7	12.9	0	123	247	2.11	625	724	580.66	559	706	557.52	22	6.6	0	66	165	1.12	0.54	0.67	0.75	0.88	0.55	0.73	0.56	-0.9	189	412	1080	1204
251	1	2	8	11		Not Mine	16390	18510	200	287	363	14	1	1052	1169	574.94	1099	1151	528.49	20.6	7.7	0	-46	70	1.99	566	688	534.57	629	740	566.31	18.1	5.2	0	-62	59	1	1.34	0.84	0.85	1.47	2.55	0.76	0.66	0.42	-110	129	1052	1169
252	1	2	8	12		Not Mine	16770	18500	200	287	362	19	1	1101	1181	596.95	1132	1186	520.64	19.5	8.4	0	-30	49	2.11	638	756	586.98	643	735	573.91	17.8	7.7	0	-4	113	1.11	0.16	2.31	0.95	1.64	1.82	0.72	0.53	-2.63	-36	162	1101	1181
253	1	2	8	13		Not Mine	17150	18490	200	287	362	27	1	1008	1193	649.63	1113	1175	533.72	22	8.4	0	-104	80	1.89	627	705	480.27	622	719	593.37	16.4	2.8	0	5	83	1.06	-0.05	1.04	0.66	3.71	13.8	0.54	0.52	0	-100	163	1008	1193
254	1	2	8	14		Not Mine	17520	18490	200	287	362	27	1	943	1042	550.33	1051	1123	547.98	16.4	4.9	0	-107	-8	1.72	658	714	531.38	545	661	503.16	24	8	0	113	169	1.31	-1.05	-18.78	1.58	5.58	18.12	0.74	0.58	0	5	160	943	1042
255	1	2	8	15		Not Mine	17900	18480	200	287	362	34	1	1009	1084	524.91	917	1018	515.19	24.4	7.7	0	92	167	1.96	641	709	555.42	598	715	547.46	19.2	5.9	0	43	111	1.17	0.47	0.66	0.8	1.24	1.06	0.77	0.52	-1.1	135	278	1009	1084
256	1	2	9	1		Not Mine	12585	18965	180	286	366	77	3	10304	9391	5007.78	1128	1225	619.95	85	82.9	0	9176	8263	16.62	2938	3201	2213.86	711	849	620.5	80.8	68.9	0	2227	2490	4.73	0.24	0.3	0.27	0.83	5.05	0.33	0.54	-2.04	11403	10753	10304	9391
257	1	2	9	2		Not Mine	12975	18965	200	286	367	72	3	17366	16707	7946.59	1064	1180	598.98	93.4	91.6	0	16302	15643	28.99	5637	5787	3293.9	660	758	580.35	92.3	88.1	0	4977	5127	9.71	0.31	0.33	0.3	1.51	11.06	0.26	0.4	-1.71	21279	20770	17366	16707
258	1	2	9	3		Not Mine	13350	18955	200	297	333	65	3	11737	20846	18754	1168	1260	582.52	98.3	97.6	7.7	10569	19678	20.15	3514	8278	10115.6	593	734	569.18	86.2	80.8	0	2921	7685	6.17	0.28	0.39	0.3	0.37	0.23	0.43	0.64	-1.86	13490	27363	11737	20846
259	1	2	9	4		Not Mine	13750	18905	230	282	333	14	3	13647	14186	8207.83	1098	1190	593.95	89.7	86.5	0	12549	13088	22.98	4037	6293	5654.41	661	797	594.67	94.3	89.7	0	3376	5632	6.79	0.27	0.43	0.33	1.06	4.78	0.43	0.39	-1.89	15925	18720	13647	14186
260	1	2	9	5		Not Mine	14120	18885	190	282	333	23	3	8715	8329	4377.61	1116	1170	530.4	91.5	87.2	0	7599	7213	16.43	2484	2941	2598.21	613	742	584.88	77.7	65.6	0	1871	2328	4.25	0.25	0.32	0.25	0.32	0.25	0.34	0.33	-2.02	9470	9541	8715	8329
261	1	2	9	6		Not Mine	14505	18890	200	282	397	13	3	18375	20466	10733.3	1144	1224	622.28	97.2	95.7	0	17231	19322	29.53	6603	9048	8100.26	615	719	559.45	95.4	94	0	5988	8433	11.8	0.35	0.44	0.35	0.55	1.12	0.52	0.47	-1.52	23219	27755	18375	20466
262	1	2	9	7		Not Mine	14885	18895	110	286	366	9	3	1465	1629	774.73	1215	1305	625.07	32.9	12.9	0	250	414	2.34	652	819	675.33	609	718	570.5	22.4	9.4	0	43	210	1.14	0.17	0.51	0.54	0.93	1.03	0.52	0.36	-2.54	293	624	1465	1629
263	1	2	9	8		Not Mine	15255	18895	160	286	367	16	3	3167	3535	2104.15	1229	1300	574.54	74.1	63.3	0	1938	2306	5.51	1584	1894	1380.98	600	716	576.3	61.5	42	0	984	1294	2.75	0.51	0.56	0.51	1.59	14.68	0.41	0.39	-0.98	2922	3600	3167	3535
264	1	2	9	9		Not Mine	15640	18890	200	287	362	8	1	1226	1309	628.48	1163	1229	544.3	22.6	11.1	0	63	146	2.25	667	858	665	641	791	612.61	27.5	9.1	0	26	217	1.09	0.41	1.49	1.11	1.58	1.42	0.8	0.57	-1.28	89	363	1226	1309
265	1	2	9	10		Not Mine	16010	18880	200	287	363	17	1	1011	1105	516.33	1086	1193	569.64	14.3	3.1	0	-74	19	1.77	638	741	507.93	606	733	571.74	17.1	4.9	0	32	135	1.12	-0.43	7.11	1.24	4.49	14.34	0.66	0.45	0	-43	154	1011	1105
266	1	2	9	11		Not Mine	16390	18880	200	287	362	14	1	1057	1107	536	1028	1100	542.75	18.5	5.6	0	29	79	1.95	545	662	507.06	606	707	539.41	16	5.6	0	-60	56	1.01	-2.1	0.71	0.78	2.05	3.05	0.61	0.41	0	-32	135	1057	1107
267	1	2	9	12		Not Mine	16770	18870	200	287	362	18	1	993	1109	570.38	1050	1134	560.12	19.5	5.2	0	-56	59	1.77	606	747	552.2	600	711	523.7	22	8.4	0	6	147	1.16	-0.11	2.49	1.2	1.83	4.3	0.76	0.61	0	-51	206	993	1109
268	1	2	9	13		Not Mine	17150	18860	200	287	362	25	1	1049	1108	519.25	996	1081	495.56	23	5.9	0	53	112	2.12	706	756	560.58	564	661	517.42	28.9	8	0	142	192	1.36	2.68	1.71	1.45	1.71	1.19	0.86	0.63	1.42	195	304	1049	1108
269	1	2	9	14		Not Mine	17520	18860	200	287	362	26	1	948	1031	463.67	981	1065	536.3	14.6	4.2	0	-32	50	1.77	492	635	513.28	609	688	514.81	18.5	5.6	0	-116	26	0.96	3.55	0.52	0.98	1.52	1.77	0.94	0.72	1.83	-150	76	948	1031
270	1	2	9	15		Not Mine	17900	18850	200	287	362	33	1	981	1083	524.86	1005	1059	501.7	22.6	7	0	-23	78	1.96	612	691	532.67	558	685	508.17	21.3	7.7	0	54	133	1.2	-2.25	1.71	1.25	4.98	13.69	0.71	0.49	0	30	211	981	1083
271	2	1	1	1	ALFA2-2	117	7040	24825	190	282	333	69	3	1995	2151	1061.17	1049	1126	536.32	64.2	45.7	0	946	1102	3.72	904	1058	728.57	721	776	556.35	33.7	16.7	0	183	337	1.62	0.19	0.31	0.34	0.42	0.31	0.55	0.65	-2.37	1129	1439	1995	2151
272	2	1	1	2	RP11-187e23	24	7415	24825	200	286	366	66	3	12155	12125	7667.76	1162	1181	519.45	86.7	82.9	0	10993	10963	23.4	4294	5080	3968.74	713	793	589.35	83.6	76.6	0	3581	4367	7.29	0.33	0.4	0.36	0.65	1.4	0.34	0.44	-1.62	14574	15330	12155	12125
273	2	1	1	3	22C22	26	7775	24850	110	282	397	35	3	2951	3601	2536.74	1052	1130	516.64	78.7	69.1	0	1899	2549	5.71	1463	1826	1520.47	729	832	589.64	56.4	36.9	0	734	1097	2.48	0.39	0.43	0.39	0.49	0.4	0.33	0.3	-1.37	2633	3646	2951	3601
274	2	1	1	4	576O3	28	8165	24845	200	286	366	47	3	19115	19507	10001.3	1056	1171	564.81	95.8	92.7	0	18059	18451	33.84	8179	9011	5383.43	690	815	616.63	93	90.9	0	7489	8321	13.26	0.41	0.45	0.43	0.66	1.38	0.45	0.7	-1.27	25548	26772	19115	19507
275	2	1	1	5	531B22	30	8545	24835	200	286	366	55	3	14910	14740	8154.47	1050	1140	547.97	94.4	90.2	0	13860	13690	27.21	6614	6910	4416.53	664	785	566.01	88.1	86.7	0	5950	6246	11.69	0.43	0.46	0.43	0.89	2.96	0.46	0.71	-1.22	19810	19936	14910	14740
276	2	1	1	6	631G24	31	8905	24840	170	282	397	38	3	11486	10376	6110.29	1103	1188	556.16	90.4	83.7	0	10383	9273	20.65	3911	4188	3030.14	731	805	531.61	78.4	71.6	0	3180	3457	7.36	0.31	0.37	0.34	0.41	0.37	0.41	0.7	-1.71	13563	12730	11486	10376
277	2	1	1	7	45A9	38	9280	24850	140	287	362	29	3	2862	3407	2227.47	1208	1260	565.94	73.2	61	0	1654	2199	5.06	1148	1393	1052.44	713	758	532.29	44.6	27.2	0	435	680	2.16	0.26	0.31	0.3	0.34	0.2	0.37	0.62	-1.93	2089	2879	2862	3407
278	2	1	1	8	157F14	39	9625	24885	150	286	366	20	3	4669	6545	5424.31	1185	1235	518.46	80.1	72.4	0	3484	5360	9.01	1719	2604	3108.23	718	793	577.74	62.9	48.3	0	1001	1886	2.98	0.29	0.35	0.28	0.65	3.38	0.3	0.28	-1.8	4485	7246	4669	6545
279	2	1	1	9	520F24	40	9995	24880	180	282	397	22	3	7031	7414	4174.16	1143	1242	602.78	89.4	87.2	0	5888	6271	11.66	2820	3214	2192.23	679	777	589.64	82.6	71.3	0	2141	2535	4.78	0.36	0.4	0.38	1	7.77	0.42	0.65	-1.46	8029	8806	7031	7414
280	2	1	1	10	23B16	41	10410	24865	170	282	333	22	3	5005	5780	4115.83	1210	1332	622.32	84	74.8	0	3795	4570	8.04	3794	5061	4211.96	679	789	591.39	77.3	69.5	0	3115	4382	6.42	0.82	0.96	0.94	1.48	3.32	0.76	0.56	-0.28	6910	8952	5005	5780
281	2	1	1	11	321F21	42	10770	24885	160	282	333	24	3	9130	10701	7707.66	1226	1312	568.03	89.4	85.1	0	7904	9475	16.07	3586	4652	4021.09	601	674	497.72	85.1	79.4	0	2985	4051	7.2	0.38	0.43	0.4	0.59	1.46	0.38	0.54	-1.4	10889	13526	9130	10701
282	2	1	1	12	430K22	43	11140	24870	160	287	362	11	3	6593	7089	4802.68	1134	1201	559.64	87.8	81.9	0	5459	5955	11.78	2494	2807	2323.31	613	696	526.84	70.4	60.3	0	1881	2194	4.73	0.34	0.37	0.34	0.41	0.29	0.36	0.54	-1.54	7340	8149	6593	7089
283	2	1	1	13	62J23	50	11510	24870	200	287	362	14	1	1252	1334	657.38	1178	1236	578.54	21.3	10.8	0	74	156	2.16	729	878	639.53	569	732	543.04	31	12.9	0	160	309	1.34	2.16	1.98	1.68	2.52	2.74	0.64	0.44	1.11	234	465	1252	1334
284	2	1	1	14	480O9	51	11895	24885	260	286	366	29	3	10024	10238	2969.5	1138	1198	595.16	100	100	0	8886	9100	16.84	3864	4450	2464.53	625	711	518.77	98.6	93.4	0	3239	3825	7.45	0.36	0.42	0.38	0.4	0.17	0.63	0.57	-1.46	12125	12925	10024	10238
285	2	1	1	15	394C23	52	12255	24925	120	286	366	72	3	2476	3489	3145.91	1189	1262	586.1	66.8	52.1	0	1287	2300	4.22	1343	1810	1878.86	658	760	574.17	55.9	32.5	0	685	1152	2.34	0.53	0.5	0.54	0.95	1.15	0.22	0.13	-0.91	1972	3452	2476	3489
286	2	1	2	1	ALFA2-2	117	7030	25215	190	282	333	45	3	1928	2128	1085.71	1011	1083	531.73	67.4	43.6	0	917	1117	3.63	919	1116	809.51	755	839	577.45	30.5	14.5	0	164	361	1.59	0.18	0.32	0.31	0.48	0.47	0.48	0.41	-2.48	1081	1478	1928	2128
287	2	1	2	2	RP11-187e23	24	7415	25215	190	286	366	50	3	12065	12651	8408.49	964	1110	606.15	88.1	83.6	0	11101	11687	19.9	5339	6531	5113.15	699	801	560.43	86.7	82.2	0	4640	5832	9.53	0.42	0.5	0.46	0.93	4.02	0.42	0.48	-1.26	15741	17519	12065	12651
288	2	1	2	3	22C22	26	7785	25215	120	286	366	43	3	2930	3654	2443.92	998	1068	512.85	80.8	71	0	1932	2656	5.71	1335	1601	1298.57	733	808	525.97	53.5	32.9	0	602	868	2.54	0.31	0.33	0.31	0.43	0.79	0.35	0.44	-1.68	2534	3524	2930	3654
289	2	1	2	4	576O3	28	8175	25205	210	286	366	59	3	17576	16400	9655.69	1096	1183	561.6	87.8	83.6	0	16480	15304	31.3	5768	6291	4288.69	726	800	566.67	84.6	79.4	0	5042	5565	10.18	0.31	0.36	0.33	0.71	1.96	0.35	0.62	-1.71	21522	20869	17576	16400
290	2	1	2	5	531B22	30	8545	25215	190	286	366	46	3	12421	11202	5733.5	1137	1236	633.81	89.2	84.6	0	11284	10065	19.6	4846	5171	3233.93	726	847	608.31	87.8	83.2	0	4120	4445	7.97	0.37	0.44	0.41	0.65	1.83	0.45	0.64	-1.45	15404	14510	12421	11202
291	2	1	2	6	631G24	31	8900	25215	170	282	333	28	3	10790	10175	6366.94	1269	1327	626.56	84.4	79.4	0	9521	8906	17.22	4563	4598	3177.73	612	815	681.64	83.3	72.3	0	3951	3986	6.69	0.41	0.45	0.42	1.23	7.26	0.37	0.56	-1.27	13472	12892	10790	10175
292	2	1	2	7	45A9	38	9295	25225	130	286	366	38	3	2741	3582	2602.24	1277	1347	613.1	68.2	55.2	0	1464	2305	4.47	1356	1799	1707.08	651	789	602.18	53.5	35	0	705	1148	2.25	0.48	0.5	0.47	0.61	0.52	0.36	0.29	-1.05	2169	3453	2741	3582
293	2	1	2	8	157F14	39	9635	25255	140	286	366	21	3	5039	6326	4871.03	1194	1276	591.44	83.6	73.1	0	3845	5132	8.52	1935	2881	3070.51	753	838	599.35	66.8	49.3	0	1182	2128	3.23	0.31	0.41	0.33	0.46	0.43	0.31	0.24	-1.7	5027	7260	5039	6326
294	2	1	2	9	520F24	40	10015	25255	190	286	366	23	3	6268	6402	3046.8	1150	1235	589.6	92.7	88.1	0	5118	5252	10.63	2391	2705	1797.46	643	772	596.01	78	65.4	0	1748	2062	4.01	0.34	0.39	0.33	0.38	0.23	0.4	0.47	-1.55	6866	7314	6268	6402
295	2	1	2	10	23B16	41	10415	25235	190	286	366	26	3	4907	5102	3120.83	1229	1301	551.98	81.8	74.8	0	3678	3873	8.89	4022	4592	3552.22	675	766	557.61	75.9	68.5	0	3347	3917	7.21	0.91	1.01	0.94	1.87	12.25	0.98	0.75	-0.14	7025	7790	4907	5102
296	2	1	2	11	321F21	42	10765	25245	140	286	366	16	3	8275	9904	7452.74	1236	1318	552.79	88.8	79.7	0	7039	8668	14.97	3503	4410	3717.44	601	709	522.61	80.1	69.9	0	2902	3809	6.7	0.41	0.44	0.43	0.57	0.75	0.41	0.66	-1.28	9941	12477	8275	9904
297	2	1	2	12	430K22	43	11145	25245	160	286	366	18	3	6588	6733	4388.41	1115	1193	525.76	88.1	79.7	0	5473	5618	12.53	2360	2896	2363.94	574	671	517.65	78.3	66.4	0	1786	2322	4.56	0.33	0.41	0.38	0.48	0.52	0.44	0.66	-1.62	7259	7940	6588	6733
298	2	1	2	13	62J23	50	11530	25250	200	287	362	25	1	1293	1387	643.78	1227	1290	595.51	26.1	8.4	0	66	160	2.17	696	777	542.7	738	823	546.37	15.7	4.5	0	-41	39	1.27	-0.64	0.24	0.56	0.65	0.43	0.71	0.71	0	24	199	1293	1387
299	2	1	2	14	480O9	51	11905	25255	250	286	366	32	3	9298	9367	2856.42	1316	1461	805.37	100	100	0	7982	8051	11.54	3518	3870	2127.83	773	888	631.36	93	81.1	0	2745	3097	5.57	0.34	0.38	0.34	0.36	0.16	0.58	0.61	-1.54	10727	11148	9298	9367
300	2	1	2	15	394C23	52	12270	25275	110	282	333	52	3	2872	3693	2822	1245	1293	612.81	78.4	62.8	0	1627	2448	4.69	1309	1785	2022.52	680	794	573.5	54.3	30.1	0	629	1105	2.28	0.39	0.45	0.4	0.54	0.6	0.29	0.16	-1.37	2256	3553	2872	3693
301	2	1	3	1	ALFA2-2	117	7035	25575	170	287	366	53	3	1949	2105	1072.85	1032	1138	569.44	63.1	43.2	0	917	1073	3.42	856	1003	732.91	702	800	568.37	29.3	9.4	0	154	301	1.51	0.17	0.28	0.28	0.41	0.46	0.43	0.4	-2.57	1071	1374	1949	2105
302	2	1	3	2	RP11-187e23	24	7415	25575	180	286	366	54	3	11169	11542	7629.5	1123	1227	614.46	87.1	82.5	0	10046	10419	18.18	4594	5445	4204.95	651	764	586.15	87.1	82.5	0	3943	4794	7.84	0.39	0.46	0.4	0.65	1.14	0.34	0.39	-1.35	13989	15213	11169	11542
303	2	1	3	3	22C22	26	7785	25580	130	282	397	45	3	2709	3173	2326.45	1131	1211	581.35	69.9	58.5	0	1578	2042	4.66	1277	1654	1411.43	704	814	598.67	49.3	30.1	0	573	950	2.13	0.36	0.47	0.42	0.62	0.69	0.29	0.23	-1.46	2151	2992	2709	3173
304	2	1	3	4	576O3	28	8160	25585	190	282	333	39	3	17382	17324	9142.32	1166	1217	540.66	95	91.8	0	16216	16158	32.15	7495	7962	4710.99	709	780	575.82	93.6	90.8	0	6786	7253	13.02	0.42	0.45	0.42	0.62	1.22	0.39	0.56	-1.26	23002	23411	17382	17324
305	2	1	3	5	531B22	30	8545	25590	190	282	397	42	3	12756	12624	7188.78	1202	1289	592.23	88.7	85.5	0	11554	11422	21.54	5073	5780	4055.94	685	809	573.55	90.4	86.2	0	4388	5095	8.84	0.38	0.45	0.41	0.63	1.29	0.42	0.56	-1.4	15942	16517	12756	12624
306	2	1	3	6	631G24	31	8905	25595	180	286	366	24	3	9527	8854	5552.14	1244	1303	570.51	84.3	79.4	0	8283	7610	16.7	4293	4720	3503.3	609	724	546.69	82.5	74.1	0	3684	4111	7.85	0.44	0.54	0.49	1.11	2.7	0.54	0.73	-1.17	11967	11721	9527	8854
307	2	1	3	7	45A9	38	9285	25605	140	286	366	25	3	2397	3063	2108.37	1267	1320	632.51	61.2	46.9	0	1130	1796	3.79	1278	1483	1074.74	747	845	588.36	47.6	28.7	0	531	736	2.17	0.47	0.41	0.44	0.52	0.39	0.42	0.69	-1.09	1661	2532	2397	3063
308	2	1	3	8	157F14	39	9625	25630	140	282	398	30	3	4643	6011	4431.24	1248	1314	596.75	83.3	73.8	0	3395	4763	7.78	1994	2642	2082.26	636	821	636.55	73.4	51.4	0	1358	2006	3.13	0.4	0.42	0.41	0.54	0.53	0.4	0.71	-1.32	4753	6769	4643	6011
309	2	1	3	9	520F24	40	10040	25605	160	282	333	27	3	6015	6316	4363.84	1258	1371	628.99	78.4	73.4	0	4757	5058	9.56	2346	2917	2580.83	598	752	606.77	71.3	57.8	0	1748	2319	3.87	0.37	0.46	0.38	0.53	0.55	0.43	0.53	-1.44	6505	7377	6015	6316
310	2	1	3	10	23B16	41	10405	25615	180	286	366	22	3	4235	4839	3431.29	1275	1323	579.84	72.7	64.3	0	2960	3564	7.3	3321	4886	4293.69	670	786	585.38	69.6	60.8	0	2651	4216	5.67	0.9	1.18	1.08	1.4	1.56	1.1	0.78	-0.16	5611	7780	4235	4839
311	2	1	3	11	321F21	42	10760	25620	130	287	362	24	3	7433	9441	7108.67	1179	1251	584.49	87.8	81.9	0	6254	8262	12.72	2778	4213	3546.06	741	819	576.7	79.1	65.9	0	2037	3472	4.82	0.33	0.42	0.38	0.6	1.08	0.39	0.61	-1.62	8291	11734	7433	9441
312	2	1	3	12	430K22	43	11135	25625	150	286	366	31	3	6129	6542	4394.22	1132	1185	541.62	87.1	81.8	0	4997	5410	11.32	2523	2797	2020.94	513	665	557.69	78.3	67.1	0	2010	2284	4.52	0.4	0.42	0.41	0.55	0.77	0.36	0.62	-1.31	7007	7694	6129	6542
313	2	1	3	13	62J23	50	11530	25620	200	287	362	27	1	1306	1347	620.04	1187	1253	540.36	25.8	7	0	119	160	2.42	778	814	567.16	639	735	550.27	24.4	7	0	139	175	1.41	1.17	1.09	0.97	1.52	1.87	0.66	0.52	0.22	258	335	1306	1347
314	2	1	3	14	480O9	51	11895	25615	260	286	366	23	3	8178	8655	2563.4	1157	1291	622.18	100	100	0	7021	7498	13.14	3191	3364	1675.65	620	709	545.5	91.3	83.2	0	2571	2744	5.85	0.37	0.37	0.36	0.35	0.15	0.5	0.6	-1.45	9592	10242	8178	8655
315	2	1	3	15	394C23	52	12275	25645	120	286	366	54	3	2491	3062	2165.89	1163	1212	571.53	69.2	54.2	0	1328	1899	4.36	1189	1551	1363.51	639	741	547.42	51	29.4	0	550	912	2.17	0.41	0.48	0.41	0.6	0.64	0.27	0.19	-1.27	1878	2811	2491	3062
316	2	1	4	1	342J4	79	7020	25940	120	287	362	45	3	2037	2665	2050.75	875	1014	523.86	62	51.2	0	1162	1790	3.89	1002	1325	1144.83	683	744	544.76	40.1	25.8	0	319	642	1.84	0.27	0.36	0.34	0.53	0.61	0.34	0.37	-1.86	1481	2432	2037	2665
317	2	1	4	2	505F3	81	7395	25945	110	286	366	38	3	1517	1615	826.74	1006	1073	529.99	47.9	23.4	0	511	609	2.86	877	1001	711.67	679	770	520.44	32.2	14.3	0	198	322	1.69	0.39	0.53	0.5	1.52	10.47	0.55	0.41	-1.37	709	931	1517	1615
318	2	1	4	3	309H15	83	7745	25965	140	286	366	15	3	2728	3901	3074.1	1024	1092	521.68	69.9	61.5	0	1704	2877	5.23	1474	1831	1511.83	666	755	516.39	60.1	40.2	0	808	1165	2.85	0.47	0.4	0.41	0.51	0.38	0.32	0.42	-1.08	2512	4042	2728	3901
319	2	1	4	4	RP11-245E23	85	8125	25965	100	286	366	12	3	1316	1500	849.08	1219	1273	541.37	28	15	0	97	281	2.43	710	880	729.64	749	859	630.94	19.2	6.6	0	-38	131	1.13	-0.4	0.47	0.6	1.45	2.78	0.53	0.38	0	58	412	1316	1500
320	2	1	4	5	552M6	87	8500	25955	140	282	333	20	3	5112	6040	4511.03	1162	1259	588.56	81.2	70.9	0	3950	4878	8.69	2092	2749	2380.79	760	867	642.87	64.2	50.4	0	1332	1989	3.25	0.34	0.41	0.37	0.51	0.42	0.31	0.34	-1.57	5282	6867	5112	6040
321	2	1	4	6	13H5	88	8885	25945	150	286	366	27	3	4655	5451	3891.02	1178	1276	617.28	74.5	66.4	0	3477	4273	7.54	2048	2515	1960.86	613	729	571.92	70.3	56.3	0	1435	1902	3.58	0.41	0.45	0.44	0.57	0.54	0.4	0.62	-1.28	4912	6175	4655	5451
322	2	1	4	7	RP11-157E11	95	9260	25965	170	282	333	6	3	3267	3536	2021.81	1125	1218	570	76.2	66.7	0	2142	2411	5.73	1417	1651	1244.23	750	842	564.25	53.9	35.8	0	667	901	2.51	0.31	0.37	0.37	0.49	0.6	0.5	0.67	-1.68	2809	3312	3267	3536
323	2	1	4	8	488P11	96	9630	25990	200	287	362	21	1	1692	1904	1174.26	1187	1257	562.38	46.3	24	0	505	717	3.01	846	1055	899.29	700	799	526.83	31.7	16.4	0	146	355	1.61	0.29	0.5	0.53	0.92	1.12	0.43	0.32	-1.79	651	1072	1692	1904
324	2	1	4	9	138N13	97	10025	25975	120	286	366	12	3	1256	1575	1374.98	1137	1177	526.18	27.3	14.3	0	119	438	2.39	805	980	888.1	600	704	515.25	29.4	15	0	205	380	1.56	1.72	0.87	1.25	2.34	3.92	0.34	0.27	0.78	324	818	1256	1575
325	2	1	4	10	349J19	98	10405	25960	150	282	398	14	3	4446	6066	4896.97	1208	1264	555.37	73	66.3	0	3238	4858	8.01	2025	2930	2718.49	623	749	587.17	68.1	55	0	1402	2307	3.45	0.43	0.47	0.5	1.06	3.11	0.42	0.58	-1.21	4640	7165	4446	6066
326	2	1	4	11	132L12	99	10765	25955	180	286	366	10	3	10458	9818	5677.58	1187	1226	513.03	87.4	82.5	0	9271	8631	20.38	4514	4380	2666.72	747	818	580.27	82.9	76.6	0	3767	3633	7.78	0.41	0.42	0.41	0.5	0.56	0.42	0.79	-1.3	13038	12264	10458	9818
327	2	1	4	12	159J2	100	11165	25945	130	286	366	25	3	2909	3892	2729.46	1037	1094	515.01	75.5	61.9	0	1872	2855	5.65	1360	1680	1267.72	636	778	582.6	55.9	36.4	0	724	1044	2.33	0.39	0.37	0.38	0.61	0.73	0.26	0.3	-1.37	2596	3899	2909	3892
328	2	1	4	13	122K21	104	11530	25970	200	287	362	10	1	1154	1208	598.34	1066	1152	580.68	23	6.6	0	88	142	1.99	691	809	578.7	654	743	565.41	23	5.9	0	37	155	1.22	0.42	1.09	0.85	1.44	1.85	0.67	0.48	-1.25	125	297	1154	1208
329	2	1	4	14	RP11-332E3	105	11880	25970	160	287	362	22	3	11045	10604	7534.36	1144	1210	578.06	83.6	78.4	0	9901	9460	19.11	3764	4318	3652.42	673	743	516.94	78	69.7	0	3091	3645	7.28	0.31	0.39	0.37	0.62	1.03	0.4	0.7	-1.68	12992	13105	11045	10604
330	2	1	4	15	10M21	106	12250	25990	200	287	382	41	1	3295	3285	1831.92	1180	4537	13196.9	0	0	0	2115	2105	0.25	1155	1335	972.65	666	4640	14770.4	0	0	0	489	669	0.08	0.23	0.32	0.31	0.35	0.16	0.47	0.77	-2.11	2604	2774	3295	3285
331	2	1	5	1	342J4	79	7015	26315	130	286	366	36	3	2084	2644	1767.52	966	1019	509.77	66.1	51.7	0	1118	1678	4.09	1206	1392	1082.9	635	722	533.16	51.4	30.4	0	571	757	2.26	0.51	0.45	0.47	0.64	0.63	0.35	0.32	-0.97	1689	2435	2084	2644
332	2	1	5	2	505F3	81	7405	26310	110	282	397	46	3	1356	1571	1072.49	1037	1101	497.23	41.1	23	0	319	534	2.73	829	1059	909.06	702	789	544.36	29.8	15.2	0	127	357	1.52	0.4	0.67	0.59	0.87	0.87	0.56	0.44	-1.33	446	891	1356	1571
333	2	1	5	3	309H15	83	7775	26295	140	286	366	54	3	3146	4292	3109.52	1066	1148	538.21	75.5	62.9	0	2080	3226	5.85	1584	2024	1471.26	707	795	586.55	62.9	42.7	0	877	1317	2.7	0.42	0.41	0.43	0.86	5.33	0.41	0.76	-1.25	2957	4543	3146	4292
334	2	1	5	4	RP11-245E23	85	8135	26320	100	282	397	24	3	1336	1513	799.32	1065	1150	599.62	34.4	16.3	0	271	448	2.23	543	745	634.56	708	812	609.98	16.7	5.3	0	-164	37	0.89	-0.61	0.08	0.37	0.63	0.76	0.53	0.44	0	106	485	1336	1513
335	2	1	5	5	552M6	87	8510	26310	150	287	362	31	3	6094	7474	5718.57	1257	1332	626.36	76.3	70.4	0	4837	6217	9.73	2788	3577	3009.51	695	842	644.36	71.4	62.7	0	2093	2882	4.33	0.43	0.46	0.45	0.84	1.99	0.42	0.63	-1.21	6930	9099	6094	7474
336	2	1	5	6	13H5	88	8895	26305	150	286	366	37	3	4512	5471	4017.23	1097	1163	535.38	76.9	70.3	0	3415	4374	8.43	1938	2457	1744.6	679	800	625.52	65.4	50.7	0	1259	1778	3.1	0.37	0.41	0.39	0.7	1.62	0.35	0.64	-1.44	4674	6152	4512	5471
337	2	1	5	7	RP11-157E11	95	9265	26330	160	282	397	9	3	3255	3476	1996.34	1212	1271	570.85	75.5	63.5	0	2043	2264	5.7	1429	1643	1056.08	621	742	576.03	59.2	37.6	0	808	1022	2.48	0.4	0.45	0.45	0.67	0.79	0.34	0.41	-1.34	2851	3286	3255	3476
338	2	1	5	8	488P11	96	9640	26335	110	282	333	3	3	1699	1938	1168.26	1184	1258	594.92	47.2	24.8	0	515	754	2.86	849	1028	823.39	745	849	601.06	29.4	12.1	0	104	283	1.41	0.2	0.38	0.44	0.59	0.41	0.54	0.58	-2.31	619	1037	1699	1938
339	2	1	5	9	138N13	97	10015	26325	100	286	367	11	3	1377	1553	1053.98	1132	1224	551.86	32.2	14	0	245	421	2.5	721	888	707.19	782	841	593.65	19.6	9.1	0	-60	106	1.21	-0.25	0.25	0.5	0.73	0.74	0.39	0.33	0	184	527	1377	1553
340	2	1	5	10	349J19	98	10405	26320	150	283	397	18	3	5087	6244	4465.03	1192	1264	567.06	77.7	69.3	0	3895	5052	8.97	2239	2599	2085.74	691	804	608.75	66.4	54.8	0	1548	1908	3.68	0.4	0.38	0.35	2.86	35.67	0.38	0.68	-1.33	5443	6960	5087	6244
341	2	1	5	11	132L12	99	10755	26325	180	286	366	17	3	10438	10057	6083.1	1163	1240	579.95	85.7	81.1	0	9275	8894	18	4328	4617	3223.24	711	797	531.04	82.9	78.3	0	3617	3906	8.15	0.39	0.44	0.41	0.5	0.36	0.42	0.61	-1.36	12892	12800	10438	10057
342	2	1	5	12	159J2	100	11155	26315	140	286	366	17	3	2917	3566	2460.7	1038	1106	522.91	76.2	62.6	0	1879	2528	5.58	1309	1599	1193.11	687	777	540.64	54.5	33.6	0	622	912	2.42	0.33	0.36	0.34	0.57	0.97	0.28	0.34	-1.59	2501	3440	2917	3566
343	2	1	5	13	122K21	104	11520	26340	200	287	362	10	1	1089	1158	551.58	1019	1076	504.46	21.3	7.7	0	70	139	2.16	574	715	593.4	720	792	547.67	17.8	6.3	0	-145	-4	1.05	-2.09	-0.04	0.74	1.28	1.49	0.76	0.5	0	-76	134	1089	1158
344	2	1	5	14	RP11-332E3	105	11890	26335	160	282	333	13	3	10585	10702	7552.74	1031	1092	492.23	87.9	83.3	0	9554	9671	21.5	3663	4321	4150.35	540	659	517.32	81.2	72.7	0	3123	3781	7.08	0.33	0.39	0.33	0.83	2.95	0.32	0.33	-1.61	12677	13452	10585	10702
345	2	1	5	15	10M21	106	12260	26340	200	287	362	22	1	3031	3244	1504.8	1166	1314	785.18	79.4	59.6	0	1865	2078	3.86	1155	1283	918.28	677	948	1696	10.8	0.7	0	478	606	0.68	0.26	0.29	0.29	0.36	0.23	0.42	0.48	-1.96	2343	2684	3031	3244
346	2	1	6	1	342J4	79	7015	26700	130	282	397	21	3	1929	2295	1511.42	940	1014	507.41	62.8	48.6	0	989	1355	3.8	862	1068	797.89	592	695	520.61	39	20.6	0	270	476	1.66	0.27	0.35	0.33	0.47	0.43	0.32	0.36	-1.87	1259	1831	1929	2295
347	2	1	6	2	505F3	81	7395	26685	240	286	366	33	3	1524	1764	1097.72	922	998	484.06	54.9	33.9	0	602	842	3.15	985	1223	1053.57	581	697	501.91	44.4	24.5	0	404	642	1.96	0.67	0.76	0.68	1.94	13.28	0.56	0.35	-0.58	1006	1484	1524	1764
348	2	1	6	3	309H15	83	7775	26675	140	286	366	43	3	3151	4099	3115.45	973	1039	501.77	78.3	62.2	0	2178	3126	6.28	1515	1923	1466.66	705	778	513.33	60.1	43.4	0	810	1218	2.95	0.37	0.39	0.38	0.57	0.78	0.3	0.42	-1.43	2988	4344	3151	4099
349	2	1	6	4	RP11-245E23	85	8140	26695	110	282	333	18	3	1301	1513	802.03	1031	1110	553.36	35.8	19.1	0	270	482	2.35	795	941	681.25	698	795	582.95	24.5	9.6	0	97	243	1.36	0.36	0.5	0.54	0.73	0.56	0.6	0.5	-1.48	367	725	1301	1513
350	2	1	6	5	552M6	87	8515	26690	150	283	397	20	3	6880	8162	6003.59	1115	1175	548.57	86.2	79.2	0	5765	7047	12.54	3041	3376	2509.2	612	722	554.37	76.7	67.1	0	2429	2764	5.49	0.42	0.39	0.43	0.85	3.53	0.3	0.5	-1.25	8194	9811	6880	8162
351	2	1	6	6	13H5	88	8895	26675	150	286	366	34	3	4979	5215	3469.58	1070	1123	547.49	78.7	71.7	0	3909	4145	9.09	1900	2422	1770.12	716	819	575.36	67.5	51	0	1184	1706	3.3	0.3	0.41	0.38	0.78	2.89	0.41	0.66	-1.72	5093	5851	4979	5215
352	2	1	6	7	RP11-157E11	95	9255	26705	150	286	366	9	3	2995	3411	2009.26	1166	1206	548.15	77.6	66.1	0	1829	2245	5.46	1443	1689	1173.19	699	816	601.1	53.8	35.3	0	744	990	2.4	0.41	0.44	0.41	0.5	0.42	0.39	0.44	-1.3	2573	3235	2995	3411
353	2	1	6	8	488P11	96	9625	26715	160	286	366	18	3	1598	1870	1143.27	1131	1198	569.58	45.5	24.8	0	467	739	2.81	946	1089	869.98	649	793	616.11	35.7	13.3	0	297	440	1.54	0.64	0.6	0.63	0.81	0.64	0.48	0.4	-0.65	764	1179	1598	1870
354	2	1	6	9	138N13	97	10015	26715	100	287	366	11	3	1460	1965	1673.43	1068	1150	546.25	44.3	27.2	0	392	897	2.67	835	1069	1050.35	757	856	606.97	23.7	11.5	0	78	312	1.38	0.2	0.35	0.42	0.97	1.82	0.14	0.05	-2.33	470	1209	1460	1965
355	2	1	6	10	349J19	98	10405	26695	150	286	366	11	3	5547	6654	4863.95	1064	1141	554.15	82.5	72.7	0	4483	5590	10.01	2059	2789	2140.49	734	812	539.91	72	55.2	0	1325	2055	3.81	0.3	0.37	0.34	0.44	0.37	0.35	0.63	-1.76	5808	7645	5547	6654
356	2	1	6	11	132L12	99	10755	26705	180	286	368	17	3	11378	10861	6437.91	1130	1204	522.37	87.4	83.2	0	10248	9731	21.78	4610	5174	3248.23	692	742	508.56	87.1	82.5	0	3918	4482	9.06	0.38	0.46	0.44	0.8	1.28	0.41	0.67	-1.39	14166	14213	11378	10861
357	2	1	6	12	159J2	100	11160	26685	100	282	333	17	3	2950	3805	2740.54	986	1086	514.77	80.1	69.5	0	1964	2819	5.73	1318	1634	1353.54	658	776	558.87	54.3	34	0	660	976	2.36	0.34	0.35	0.34	0.42	0.29	0.34	0.46	-1.57	2624	3795	2950	3805
358	2	1	6	13	122K21	104	11500	26710	200	287	362	28	1	1092	1151	562.25	1020	1066	486.95	23	9.1	0	72	131	2.24	713	839	590.23	575	686	517.22	30.3	10.8	0	138	264	1.38	1.92	2.02	1.41	2.17	2.6	0.73	0.49	0.94	210	395	1092	1151
359	2	1	6	14	RP11-332E3	105	11885	26705	170	286	366	20	3	13144	11975	7509.36	1224	1213	558.68	86.7	82.5	0	11920	10751	23.53	6259	6771	4136.2	747	812	571.67	92	88.1	0	5512	6024	10.95	0.46	0.56	0.53	1.21	3.36	0.41	0.56	-1.11	17432	16775	13144	11975
360	2	1	6	15	10M21	106	12255	26715	170	286	366	32	3	3000	3101	1498.04	1118	1141	522	79.7	68.9	0	1882	1983	5.75	1119	1252	866.99	644	745	529.11	47.2	25.5	0	475	608	2.11	0.25	0.31	0.27	0.35	0.26	0.39	0.46	-1.99	2357	2591	3000	3101
361	2	1	7	1		Not Mine	6995	27075	160	286	366	13	3	2951	4622	3594.41	962	1039	534.78	71.7	59.4	0	1989	3660	5.52	1772	2190	1815.35	521	741	529.56	66.1	52.8	0	1251	1669	3.35	0.63	0.46	0.49	0.79	1.5	0.41	0.67	-0.67	3240	5329	2951	4622
362	2	1	7	2		Not Mine	7385	27065	170	286	366	18	3	7325	8255	5691.15	905	966	473.65	93.4	85.3	0	6420	7350	15.47	2821	3541	2822.54	706	767	504.06	85.3	72.4	0	2115	2835	5.6	0.33	0.39	0.34	0.41	0.25	0.37	0.56	-1.6	8535	10185	7325	8255
363	2	1	7	3		Not Mine	7765	27065	210	286	367	18	3	8958	13776	12441.3	1024	1101	550.51	91.3	87.4	0	7934	12752	16.27	4190	7073	7947.2	679	772	530.21	88.1	84.3	0	3511	6394	7.9	0.44	0.5	0.44	0.72	0.93	0.31	0.23	-1.18	11445	19146	8958	13776
364	2	1	7	4		Not Mine	8115	27075	100	286	366	20	3	1046	1433	2109.73	985	1080	539.52	27.3	13.6	0	61	448	1.94	699	1047	1742.84	679	776	511.6	27.6	12.2	0	20	368	1.37	0.33	0.82	0.91	1.2	1.93	0.17	0.04	-1.61	81	816	1046	1433
365	2	1	7	5		Not Mine	8495	27075	210	286	366	17	3	3011	3261	1400.57	1091	1173	517.1	91.6	80.1	0	1920	2170	5.82	1408	1520	964.63	595	714	555.71	59.8	36.4	0	813	925	2.53	0.42	0.43	0.41	0.45	0.22	0.55	0.63	-1.24	2733	3095	3011	3261
366	2	1	7	6		Not Mine	8875	27075	230	286	366	14	3	13750	14842	9998.96	1185	1247	572.21	88.5	84.3	0	12565	13657	24.03	6381	8385	7050.79	604	725	543.53	83.9	81.1	0	5777	7781	11.74	0.46	0.57	0.52	2.63	18.09	0.46	0.42	-1.12	18342	21438	13750	14842
367	2	1	7	7		Not Mine	9240	27095	170	282	333	32	3	5476	5501	3358.97	1214	1266	571.16	82.6	73.8	0	4262	4287	9.59	2453	2836	2194.84	724	833	596.3	73	59.6	0	1729	2112	4.11	0.41	0.49	0.47	0.93	5.18	0.47	0.52	-1.3	5991	6399	5476	5501
368	2	1	7	8		Not Mine	9625	27095	200	286	366	27	3	6327	6086	2800.99	1202	1269	539.75	91.6	88.1	0	5125	4884	11.72	2779	3118	2121.28	798	903	625.8	80.8	70.3	0	1981	2320	4.44	0.39	0.48	0.42	0.6	1.09	0.58	0.58	-1.37	7106	7204	6327	6086
369	2	1	7	9		Not Mine	10005	27085	190	286	366	19	3	7789	8031	4070.49	1142	1207	585.22	95.8	92.3	0	6647	6889	13.31	3753	4215	2705.99	742	806	525.46	89.9	83.9	0	3011	3473	7.14	0.45	0.5	0.46	0.54	0.45	0.52	0.62	-1.14	9658	10362	7789	8031
370	2	1	7	10		Not Mine	10385	27065	200	286	366	12	3	4534	4756	2471.43	1041	1142	550.39	88.8	82.9	0	3493	3715	8.24	1862	2315	1638.73	588	718	532.32	77.3	56.6	0	1274	1727	3.5	0.36	0.46	0.38	0.47	0.29	0.43	0.42	-1.46	4767	5442	4534	4756
371	2	1	7	11		Not Mine	10785	27055	180	286	366	18	3	5111	5233	2906.59	1110	1164	548.29	86.7	81.1	0	4001	4123	9.32	1971	2312	1633.01	594	756	588.19	73.8	55.2	0	1377	1718	3.35	0.34	0.42	0.4	0.68	2.03	0.49	0.75	-1.54	5378	5841	5111	5233
372	2	1	7	12		Not Mine	11135	27085	220	286	366	23	3	8313	8391	5306.62	1031	1134	566.78	85.3	82.2	0	7282	7360	14.67	3254	3847	2974.01	745	798	543.72	81.1	75.5	0	2509	3102	5.98	0.34	0.42	0.38	0.72	3.47	0.42	0.55	-1.54	9791	10462	8313	8391
373	2	1	7	13		Not Mine	11465	27115	170	286	366	79	3	7180	7647	5027.65	1021	1090	484.77	85	80.8	0	6159	6626	14.81	2876	3764	3425.52	658	768	509.77	79.4	70.3	0	2218	3106	5.64	0.36	0.47	0.39	1.14	6.1	0.41	0.37	-1.47	8377	9732	7180	7647
374	2	1	7	14		Not Mine	11855	27120	200	282	397	74	3	4255	4390	2430.43	1172	1219	520.96	84.8	77.3	0	3083	3218	8.17	1673	1961	1433.77	634	725	537.08	70.9	49.6	0	1039	1327	3.12	0.34	0.41	0.37	0.46	0.37	0.38	0.42	-1.57	4122	4545	4255	4390
375	2	1	7	15		Not Mine	12245	27105	200	286	366	55	3	8005	7411	3353.64	1067	1089	537.03	91.3	87.4	0	6938	6344	14.91	3190	3299	1916.61	571	668	490.43	86.7	80.8	0	2619	2728	6.5	0.38	0.43	0.4	0.47	0.53	0.47	0.69	-1.41	9557	9072	8005	7411
376	2	1	8	1		Not Mine	7015	27415	150	286	366	39	3	3437	4530	3358.44	951	1024	521.29	72.7	61.9	0	2486	3579	6.59	1745	2044	1586.23	566	756	595.4	66.8	49.3	0	1179	1478	2.93	0.47	0.41	0.44	0.57	0.51	0.4	0.74	-1.08	3665	5057	3437	4530
377	2	1	8	2		Not Mine	7395	27415	180	286	366	38	3	7475	7310	4591.74	890	984	540.87	83.9	79	0	6585	6420	13.82	2975	3386	2437.7	699	820	587.55	78.3	70.6	0	2276	2687	5.06	0.35	0.42	0.41	0.66	1.04	0.43	0.67	-1.53	8861	9107	7475	7310
378	2	1	8	3		Not Mine	7745	27435	210	286	366	20	3	10376	15075	13806.5	1033	1053	533.05	94.4	88.5	0	9343	14042	19.47	4283	7797	9222.87	686	771	546.75	87.4	80.1	0	3597	7111	7.83	0.38	0.51	0.4	0.91	3.92	0.46	0.47	-1.38	12940	21153	10376	15075
379	2	1	8	4		Not Mine	8115	27445	100	286	366	21	3	1131	1549	2153.46	1082	1160	569.43	23.4	11.9	0	49	467	1.99	652	934	1259.63	626	732	530.34	21	11.5	0	26	308	1.23	0.53	0.66	0.7	3.22	8.32	0.07	0.02	-0.91	75	775	1131	1549
380	2	1	8	5		Not Mine	8505	27445	240	286	366	8	3	3238	3726	2030.59	935	1011	495.52	95.8	86.4	0	2303	2791	6.53	1475	1803	1476.02	679	777	536.28	61.2	39.9	0	796	1124	2.75	0.35	0.4	0.37	0.48	0.47	0.36	0.25	-1.53	3099	3915	3238	3726
381	2	1	8	6		Not Mine	8865	27445	200	286	366	25	3	14216	17224	12647.4	1045	1111	503.27	93.4	91.6	0	13171	16179	28.25	7445	9850	9024.86	669	796	540.59	86.7	83.6	0	6776	9181	13.77	0.51	0.57	0.51	0.87	3.8	0.5	0.5	-0.96	19947	25360	14216	17224
382	2	1	8	7		Not Mine	9255	27450	170	282	397	14	3	6137	6029	3914.82	1036	1089	530.02	84	76.6	0	5101	4993	11.58	2200	2650	2112.82	630	739	553.76	72	59.9	0	1570	2020	3.97	0.31	0.4	0.35	0.43	0.24	0.39	0.53	-1.7	6671	7013	6137	6029
383	2	1	8	8		Not Mine	9625	27455	220	286	366	23	3	6332	6583	2709.03	1108	1148	519.54	97.6	96.9	0	5224	5475	12.19	2809	3138	1786.38	636	733	531.88	89.9	80.8	0	2173	2502	5.28	0.42	0.46	0.42	0.52	1.06	0.53	0.64	-1.27	7397	7977	6332	6583
384	2	1	8	9		Not Mine	10000	27435	250	282	333	21	3	6527	7260	3734.9	1144	1222	587.92	94	92.2	0	5383	6116	11.1	2623	3213	2345.19	789	854	594.66	82.3	66.7	0	1834	2424	4.41	0.34	0.4	0.37	0.61	2.48	0.47	0.55	-1.55	7217	8540	6527	7260
385	2	1	8	10		Not Mine	10405	27425	200	286	366	14	3	4860	4845	2667.15	1050	1152	568.16	85.3	80.4	0	3810	3795	8.55	2038	2293	1648.35	763	837	586.05	65	52.4	0	1275	1530	3.48	0.33	0.4	0.36	0.45	0.34	0.45	0.52	-1.58	5085	5325	4860	4845
386	2	1	8	11		Not Mine	10765	27435	180	286	366	10	3	4951	5226	2974.58	1091	1151	539.48	86.7	82.2	0	3860	4135	9.18	2027	2488	1975.04	651	747	538.43	76.6	58.4	0	1376	1837	3.76	0.36	0.44	0.37	0.57	0.96	0.37	0.31	-1.49	5236	5972	4951	5226
387	2	1	8	12		Not Mine	11115	27475	220	286	366	54	3	6857	6956	3295.26	1020	1094	547.41	95.1	92	0	5837	5936	12.53	2812	3354	2566.35	594	715	545.67	86.7	78.3	0	2218	2760	5.15	0.38	0.46	0.4	0.45	0.26	0.55	0.5	-1.4	8055	8696	6857	6956
388	2	1	8	13		Not Mine	11495	27475	220	286	366	53	3	7414	7532	3514.43	967	1033	541.05	97.2	91.6	0	6447	6565	13.7	2996	3365	2181.13	620	726	518.57	89.5	80.8	0	2376	2745	5.78	0.37	0.42	0.38	0.45	0.63	0.51	0.67	-1.44	8823	9310	7414	7532
389	2	1	8	14		Not Mine	11865	27475	180	286	367	59	3	3846	4016	2085.78	1045	1126	563.53	85.3	79	0	2801	2971	6.82	1485	1836	1455.46	554	683	529.43	69.2	46.5	0	931	1282	2.8	0.33	0.43	0.35	1	7.35	0.47	0.45	-1.59	3732	4253	3846	4016
390	2	1	8	15		Not Mine	12225	27485	170	286	366	79	3	7111	6498	3705.32	1078	1145	525.77	83.2	79	0	6033	5420	13.53	2348	2726	1897.66	592	705	569.86	77.3	65.4	0	1756	2134	4.12	0.29	0.39	0.35	0.51	0.6	0.41	0.65	-1.78	7789	7554	7111	6498
391	2	1	9	1		Not Mine	7015	27795	160	286	366	27	3	4599	4786	3590.79	868	970	502.64	73.8	64.7	0	3731	3918	9.15	1637	2117	1852.68	638	741	537.75	62.2	48.6	0	999	1479	3.04	0.27	0.38	0.37	0.55	0.83	0.37	0.5	-1.9	4730	5397	4599	4786
392	2	1	9	2		Not Mine	7390	27795	190	282	333	24	3	7438	7615	4882.8	1117	1237	654.18	87.2	79.4	0	6321	6498	11.37	2730	3462	2791.44	714	807	596.9	78.4	69.5	0	2016	2748	4.57	0.32	0.42	0.36	0.43	0.24	0.44	0.59	-1.65	8337	9246	7438	7615
393	2	1	9	3		Not Mine	7755	27805	190	286	366	14	3	7382	12574	11573.5	1190	1257	632.07	93.4	88.5	0	6192	11384	11.68	4296	7339	7679.39	669	778	622.58	86.4	78.3	0	3627	6670	6.9	0.59	0.59	0.55	0.67	0.51	0.43	0.42	-0.77	9819	18054	7382	12574
394	2	1	9	4		Not Mine	8125	27815	100	286	366	13	3	1102	1372	1756.67	1129	1148	535.65	22	6.6	0	-26	243	2.06	743	1085	1710.84	598	711	535.65	28	12.9	0	145	487	1.39	-5.37	2	1.63	6	18.95	0.25	0.07	0	118	730	1102	1372
395	2	1	9	5		Not Mine	8525	27815	220	286	366	9	3	2603	2773	1437.24	982	1082	506.71	83.2	67.5	0	1621	1791	5.14	1386	1553	979.11	673	765	525.42	58.7	34.6	0	713	880	2.64	0.44	0.49	0.44	0.52	0.34	0.51	0.55	-1.18	2334	2671	2603	2773
396	2	1	9	6		Not Mine	8875	27815	200	301	366	17	3	17381	21299	16130.1	1016	1090	523.38	97.3	94	5.3	16365	20283	33.21	8957	12352	11003.5	568	665	526.15	91.7	89.7	0.7	8389	11784	17.02	0.51	0.58	0.55	0.72	0.71	0.52	0.58	-0.96	24754	32067	17381	21299
397	2	1	9	7		Not Mine	9235	27835	170	286	366	41	3	6753	6535	4383.89	1075	1097	529.35	81.5	75.9	0	5678	5460	12.76	2727	3034	2220.31	680	801	563.76	76.2	67.1	0	2047	2354	4.84	0.36	0.43	0.39	0.57	0.62	0.37	0.53	-1.47	7725	7814	6753	6535
398	2	1	9	8		Not Mine	9615	27825	200	286	366	34	3	5733	6205	3800.33	976	1038	508.91	89.5	85.3	0	4757	5229	11.27	2951	3312	2601.88	617	731	538.67	83.6	71	0	2334	2695	5.48	0.49	0.52	0.47	0.56	0.42	0.45	0.43	-1.03	7091	7924	5733	6205
399	2	1	9	9		Not Mine	10015	27820	190	282	397	14	3	6749	6675	3450.89	1071	1121	565.29	92.2	87.6	0	5678	5604	11.94	3131	3674	2578.48	797	848	589.5	82.6	71.3	0	2334	2877	5.31	0.41	0.51	0.44	0.86	4.58	0.58	0.59	-1.28	8012	8481	6749	6675
400	2	1	9	10		Not Mine	10415	27825	210	286	366	24	3	4164	4343	2484.27	1041	1139	554.28	85.7	79.7	0	3123	3302	7.51	2057	2451	1768.76	676	788	568.03	75.9	56.3	0	1381	1775	3.62	0.44	0.54	0.51	0.81	1.9	0.52	0.52	-1.18	4504	5077	4164	4343
401	2	1	9	11		Not Mine	10775	27820	210	282	397	15	3	4646	4649	2418.57	1021	1108	552.72	86.9	81.2	0	3625	3628	8.41	1985	2193	1383.12	740	828	588.49	70.6	52.8	0	1245	1453	3.37	0.34	0.4	0.38	0.57	0.88	0.44	0.59	-1.54	4870	5081	4646	4649
402	2	1	9	12		Not Mine	11115	27835	190	286	366	50	3	5982	6456	4161.72	1125	1186	524.55	86	81.1	0	4857	5331	11.4	2206	2779	2324.06	647	760	586.5	73.4	56.6	0	1559	2132	3.76	0.32	0.4	0.32	0.43	0.42	0.38	0.47	-1.64	6416	7463	5982	6456
403	2	1	9	13		Not Mine	11485	27865	210	286	367	78	3	6883	6848	4129.64	1051	1122	538.69	84.6	81.1	0	5832	5797	12.78	2788	3276	2521.6	651	717	516.09	80.1	70.3	0	2137	2625	5.4	0.37	0.45	0.42	0.6	1.34	0.48	0.61	-1.45	7969	8422	6883	6848
404	2	1	9	14		Not Mine	11855	27845	240	286	366	69	3	3667	3746	1980.13	1046	1138	542.81	82.2	74.1	0	2621	2700	6.76	1474	1710	1265.89	541	686	533.45	67.1	46.2	0	933	1169	2.76	0.36	0.43	0.39	0.43	0.25	0.48	0.56	-1.49	3554	3869	3667	3746
405	2	1	9	15		Not Mine	12245	27845	190	286	366	61	3	7744	7427	3568.66	1084	1137	519.1	92.7	87.8	0	6660	6343	14.92	3111	3211	2001.33	722	815	564.62	81.8	74.8	0	2389	2489	5.51	0.36	0.39	0.38	0.55	1.19	0.43	0.59	-1.48	9049	8832	7744	7427
406	2	2	1	1	463I5	53	12625	24900	120	282	397	40	3	3353	4834	3756.59	1084	1191	589.49	78.4	68.4	0	2269	3750	5.69	1370	1993	1873.86	510	642	537.6	61.7	45	0	860	1483	2.55	0.38	0.4	0.38	1.46	11.47	0.39	0.62	-1.4	3129	5233	3353	4834
407	2	2	1	2	215G1	54	13020	24890	190	287	362	20	3	15502	14787	5253.37	1107	1163	517.95	98.6	97.6	0	14395	13680	29.93	4142	4206	2284.36	547	667	537.2	90.9	86.8	0	3595	3659	7.71	0.25	0.27	0.26	0.26	0.09	0.36	0.67	-2	17990	17339	15502	14787
408	2	2	1	3	206H15	55	13415	24935	120	286	367	55	3	2086	3055	2576.64	1140	1204	552.71	61.5	47.2	0	946	1915	3.77	1001	1390	1298.75	637	727	514.5	43.7	30.4	0	364	753	1.95	0.38	0.39	0.4	0.62	0.72	0.23	0.21	-1.38	1310	2668	2086	3055
409	2	2	1	4	331L19	7	13805	24880	130	282	397	12	3	3458	4073	2666.78	1129	1197	519.89	84.4	71.3	0	2329	2944	6.65	1504	1859	1574.94	602	705	581.83	63.1	35.8	0	902	1257	2.58	0.39	0.43	0.41	0.87	4.57	0.29	0.24	-1.37	3231	4201	3458	4073
410	2	2	1	5	211D10	8	14175	24835	170	286	366	40	3	2615	2987	1578.18	1079	1194	579.82	79	60.1	0	1536	1908	4.51	1009	1157	907.32	650	733	551.45	36.7	20.3	0	359	507	1.83	0.23	0.27	0.25	0.31	0.21	0.46	0.63	-2.1	1895	2415	2615	2987
411	2	2	1	6	129M14	9	14555	24825	110	286	366	49	3	2149	2572	1563.65	1108	1179	583.38	62.2	43.4	0	1041	1464	3.68	845	1014	761.37	694	911	680.88	28.3	9.1	0	151	320	1.24	0.15	0.22	0.24	0.33	0.31	0.35	0.51	-2.79	1192	1784	2149	2572
412	2	2	1	7	1L24	10	14930	24820	160	287	362	52	3	2594	2841	1494.75	1052	1173	594.38	76.7	59.2	0	1542	1789	4.36	1171	1369	1010.83	630	786	618.65	46.3	21.6	0	541	739	1.89	0.35	0.41	0.35	0.44	0.32	0.45	0.45	-1.51	2083	2528	2594	2841
413	2	2	1	8	BAC11	11	15305	24835	100	286	367	36	3	1396	1623	962.19	1072	1141	558.37	40.6	19.9	0	324	551	2.5	719	864	822.85	540	657	511.19	28.3	11.2	0	179	324	1.41	0.55	0.59	0.59	1.03	1.48	0.35	0.17	-0.86	503	875	1396	1623
414	2	2	1	9	229I7	12	15685	24855	170	286	366	15	3	8957	8122	4348.22	1018	1093	540.51	94.1	87.4	0	7939	7104	16.57	2121	2564	1989.68	575	693	552.53	74.8	60.1	0	1546	1989	3.84	0.19	0.28	0.24	0.32	0.26	0.31	0.47	-2.36	9485	9093	8957	8122
415	2	2	1	10	495K23	23	16065	24830	140	282	398	38	3	2227	2534	1466.41	1092	1165	571	67.7	49.6	0	1135	1442	3.9	507	1090	923.46	588	705	550.6	41.1	21.3	0	-80	502	0.92	-0.07	0.35	0.38	0.53	0.87	0.46	0.54	0	1054	1944	2227	2534
416	2	2	1	11	24H17	25	16445	24845	170	286	366	25	3	10636	9143	5850.75	1085	1129	483.9	86.7	79.7	0	9551	8058	21.98	2756	3011	2072.42	561	663	471.17	79.4	70.6	0	2195	2450	5.85	0.23	0.3	0.29	0.4	0.39	0.29	0.67	-2.12	11746	10508	10636	9143
417	2	2	1	12	138D23	27	16825	24865	140	286	366	16	3	8590	16090	15540.4	974	1056	514.31	94.8	88.5	0	7616	15116	16.7	2541	4985	5220.7	575	684	519.5	76.6	64.7	0	1966	4410	4.89	0.26	0.29	0.27	0.38	0.43	0.25	0.56	-1.95	9582	19526	8590	16090
418	2	2	1	13	346A3	29	17205	24850	160	283	397	23	3	9694	10020	6702.25	963	1030	474.36	94.7	86.2	0	8731	9057	20.44	2746	3224	2615.19	511	623	486.73	75.6	68.2	0	2235	2713	5.64	0.26	0.3	0.29	0.45	1.03	0.31	0.64	-1.97	10966	11770	9694	10020
419	2	2	1	14		h2o	17590	24850	200	287	362	29	1	886	1006	547.6	933	959	449.24	22	9.8	0	-46	73	1.97	627	704	529.39	554	690	507.28	19.9	7.3	0	73	150	1.24	-1.55	2.05	1.42	3.68	7.4	0.63	0.43	0	26	223	886	1006
420	2	2	1	15		h2o	17950	24860	200	288	362	10	1	934	959	482.66	837	933	493.54	20.8	6.6	0	97	122	1.89	468	578	469.68	455	578	465.99	20.8	8.3	0	13	123	1	0.13	1.01	0.73	1.12	1.03	0.69	0.51	-2.9	110	245	934	959
421	2	2	2	1	463I5	53	12615	25280	130	282	397	56	3	3406	4651	3503.06	1121	1207	557.54	79.8	68.4	0	2285	3530	6.11	1290	1755	1607.02	676	745	527.38	52.1	38.7	0	614	1079	2.45	0.27	0.31	0.26	0.42	0.49	0.23	0.25	-1.9	2899	4609	3406	4651
422	2	2	2	2	215G1	54	13005	25265	190	286	366	39	3	17122	16564	5302.41	1021	1133	547.14	99.7	99.3	0	16101	15543	31.29	4199	4504	2425.21	514	654	551.61	94.1	89.5	0	3685	3990	7.61	0.23	0.26	0.24	0.27	0.15	0.33	0.52	-2.13	19786	19533	17122	16564
423	2	2	2	3	206H15	55	13375	25275	110	286	366	50	3	2057	2925	2483.47	1057	1142	527.82	65	47.9	0	1000	1868	3.9	925	1241	1512.17	627	726	548.62	37.8	21.7	0	298	614	1.69	0.3	0.33	0.31	0.45	0.5	0.34	0.32	-1.75	1298	2482	2057	2925
424	2	2	2	4	331L19	7	13830	25255	150	282	333	36	3	3382	3810	2491.52	1206	1317	618.09	76.6	65.6	0	2176	2604	5.47	1629	1815	1222.18	568	763	650.22	64.9	40.4	0	1061	1247	2.51	0.49	0.48	0.5	0.85	2.86	0.32	0.42	-1.04	3237	3851	3382	3810
425	2	2	2	5	211D10	8	14185	25215	160	286	366	31	3	2689	2871	1493.98	1138	1250	599.19	76.2	59.4	0	1551	1733	4.49	1125	1370	1118.42	569	684	526.34	52.4	30.4	0	556	801	2.14	0.36	0.46	0.38	0.51	0.43	0.43	0.34	-1.48	2107	2534	2689	2871
426	2	2	2	6	129M14	9	14560	25195	110	282	333	48	3	2060	2841	2175.11	1089	1164	507.04	63.5	48.6	0	971	1752	4.06	886	1142	1160.61	518	652	522.99	41.8	21.6	0	368	624	1.69	0.38	0.36	0.37	0.41	0.26	0.41	0.6	-1.4	1339	2376	2060	2841
427	2	2	2	7	1L24	10	14935	25195	140	286	366	46	3	2418	2727	1540.17	1118	1183	561.59	71	54.5	0	1300	1609	4.31	1058	1263	974.55	568	716	571.78	47.6	24.8	0	490	695	1.85	0.38	0.43	0.39	0.49	0.34	0.42	0.45	-1.41	1790	2304	2418	2727
428	2	2	2	8	BAC11	11	15315	25215	100	286	366	27	3	1556	1788	1156.74	1006	1079	520.2	51.4	30.1	0	550	782	2.99	766	958	793.93	563	693	538.98	32.5	16.1	0	203	395	1.42	0.37	0.51	0.47	0.71	0.69	0.35	0.27	-1.44	753	1177	1556	1788
429	2	2	2	9	229I7	12	15685	25215	180	286	366	22	3	7869	7763	4502.05	1149	1194	528.78	93	88.5	0	6720	6614	14.88	1857	2302	2077.75	551	682	551.31	70.3	54.2	0	1306	1751	3.37	0.19	0.26	0.22	0.38	0.99	0.28	0.36	-2.36	8026	8365	7869	7763
430	2	2	2	10	495K23	23	16070	25200	140	287	362	37	3	2172	2534	1599.37	983	1085	539.88	65.9	52.3	0	1189	1551	4.02	910	1116	838.85	524	663	545.32	42.2	23.7	0	386	592	1.67	0.32	0.38	0.36	0.43	0.31	0.36	0.47	-1.62	1575	2143	2172	2534
431	2	2	2	11	24H17	25	16445	25210	170	282	397	26	3	10404	9568	5794.38	1089	1185	588.53	88.7	83.3	0	9315	8479	17.68	2782	3066	2222.99	638	707	569.59	75.9	64.5	0	2144	2428	4.88	0.23	0.29	0.26	0.31	0.19	0.3	0.61	-2.12	11459	10907	10404	9568
432	2	2	2	12	138D23	27	16830	25230	130	287	362	19	3	7578	14305	14017.5	987	1037	438.57	92	87.5	0	6591	13318	17.28	2399	4388	4771.98	627	705	549.58	70.4	59.2	0	1772	3761	4.37	0.27	0.28	0.27	0.51	1.47	0.28	0.69	-1.9	8363	17079	7578	14305
433	2	2	2	13	346A3	29	17210	25220	160	287	362	25	3	9118	9383	6138.81	964	996	461.05	92	85.7	0	8154	8419	19.78	2704	2934	2034.78	527	619	460.31	79.1	70	0	2177	2407	5.87	0.27	0.29	0.28	0.38	0.51	0.28	0.72	-1.91	10331	10826	9118	9383
434	2	2	2	14		h2o	17580	25230	200	288	362	15	1	940	1019	516.2	968	989	464.28	21.5	7.6	0	-27	51	2.02	573	691	534.85	546	653	515.21	23.3	8.3	0	27	145	1.11	-0.96	2.84	1.28	2.43	4.1	0.81	0.62	0	-1	196	940	1019
435	2	2	2	15		h2o	17950	25230	200	287	362	8	1	924	961	488.44	874	941	469.74	21.6	6.6	0	50	87	1.97	532	631	499.69	534	620	427.6	25.8	8.4	0	-1	97	1.24	-0.04	1.11	0.99	1.22	0.97	0.85	0.69	0	48	184	924	961
436	2	2	3	1	463I5	53	12635	25635	130	286	366	33	3	3097	4471	3596.69	1103	1162	548.09	78	64.3	0	1994	3368	5.65	1348	1897	1665.32	664	802	612.3	53.5	36.7	0	684	1233	2.2	0.34	0.37	0.36	0.47	0.58	0.35	0.59	-1.54	2678	4601	3097	4471
437	2	2	3	2	215G1	54	13015	25625	200	286	366	27	3	16031	15920	4898.55	1124	1206	573.48	99.3	99.3	0	14907	14796	27.95	4399	4664	2614.64	649	782	605.65	94.1	89.2	0	3750	4015	7.26	0.25	0.27	0.25	0.28	0.15	0.36	0.46	-1.99	18657	18811	16031	15920
438	2	2	3	3	206H15	55	13395	25640	150	282	397	34	3	2189	3247	2957.22	1159	1206	545.47	63.5	48.6	0	1030	2088	4.01	957	1366	1617.08	543	643	497.25	47.5	29.8	0	414	823	1.92	0.4	0.39	0.41	0.69	1.06	0.14	0.06	-1.31	1444	2911	2189	3247
439	2	2	3	4	331L19	7	13825	25625	170	286	366	31	3	3648	4093	2215.9	1117	1178	532.57	89.5	79	0	2531	2976	6.85	1608	1918	1341.32	523	652	519.53	72.4	51.7	0	1085	1395	3.1	0.43	0.47	0.43	0.53	0.45	0.4	0.43	-1.22	3616	4371	3648	4093
440	2	2	3	5	211D10	8	14165	25575	170	286	366	36	3	2411	2666	1245.46	1204	1231	549.5	74.8	52.4	0	1207	1462	4.39	1091	1212	823.08	575	690	523.76	49.3	29	0	516	637	2.08	0.43	0.44	0.44	0.55	0.85	0.49	0.54	-1.23	1723	2099	2411	2666
441	2	2	3	6	129M14	9	14565	25585	120	286	366	29	3	2286	2746	1707.46	1110	1207	607.02	64.7	49.3	0	1176	1636	3.77	827	1136	1027.99	549	639	504.67	41.3	24.8	0	278	587	1.64	0.24	0.36	0.28	0.49	0.6	0.34	0.31	-2.08	1454	2223	2286	2746
442	2	2	3	7	1L24	10	14935	25570	150	282	397	39	3	2622	2875	1454.63	1124	1214	562.74	76.6	59.2	0	1498	1751	4.66	937	1181	902.62	567	686	562.25	41.8	22	0	370	614	1.67	0.25	0.35	0.32	0.45	0.67	0.51	0.67	-2.02	1868	2365	2622	2875
443	2	2	3	8	BAC11	11	15315	25575	100	286	366	34	3	1428	1659	963.7	1039	1099	539.6	43.4	22	0	389	620	2.65	853	1024	812.47	703	772	527.5	32.9	15.4	0	150	321	1.62	0.39	0.52	0.53	0.8	0.77	0.45	0.29	-1.37	539	941	1428	1659
444	2	2	3	9	229I7	12	15685	25595	180	286	366	11	3	7891	7390	3940.44	1179	1200	517.4	88.8	85	0	6712	6211	15.25	1994	2335	1774.7	661	733	542.92	69.9	57	0	1333	1674	3.67	0.2	0.27	0.23	0.78	5.5	0.33	0.54	-2.33	8045	7885	7891	7390
445	2	2	3	10	495K23	23	16065	25575	130	286	366	29	3	2114	2600	1409.76	1156	1211	523.93	69.9	51	0	958	1444	4.03	942	1054	813.9	574	694	536.46	40.2	19.2	0	368	480	1.76	0.38	0.33	0.36	0.44	0.41	0.43	0.55	-1.38	1326	1924	2114	2600
446	2	2	3	11	24H17	25	16445	25580	160	282	397	24	3	7969	7848	4703.24	1103	1193	570.31	89.4	83.3	0	6866	6745	13.97	2442	2643	1803.7	593	708	555.9	77	65.2	0	1849	2050	4.39	0.27	0.3	0.29	0.41	0.81	0.3	0.63	-1.89	8715	8795	7969	7848
447	2	2	3	12	138D23	27	16835	25605	140	286	366	24	3	6943	13508	14221.2	994	1030	484.49	93.7	86.4	0	5949	12514	14.33	2450	4529	4778.85	478	603	483.26	83.6	69.9	0	1972	4051	5.07	0.33	0.32	0.34	0.56	1.03	0.23	0.46	-1.59	7921	16565	6943	13508
448	2	2	3	13	346A3	29	17210	25590	160	287	362	23	3	11400	11507	7967.54	1065	1085	505.39	90.6	85	0	10335	10442	22.56	3166	3626	2889.39	529	657	504.99	76.7	70	0	2637	3097	6.27	0.26	0.3	0.29	0.5	1.14	0.33	0.82	-1.97	12972	13539	11400	11507
449	2	2	3	14		h2o	17580	25590	200	287	362	16	1	920	978	498.07	967	1072	509.23	18.5	2.8	0	-46	11	1.81	588	685	523.46	560	677	557.74	20.6	4.9	0	28	125	1.05	-0.6	11.36	1.57	2.73	5.65	0.82	0.61	0	-19	136	920	978
450	2	2	3	15		h2o	17950	25590	200	287	362	9	1	938	1006	473.1	892	993	492.9	21.3	5.2	0	46	114	1.9	516	606	461.38	557	666	511.37	17.1	4.2	0	-40	49	1.01	-0.89	0.43	0.65	0.97	0.99	0.76	0.61	0	5	163	938	1006
451	2	2	4	1	MRV2	112	12630	25995	170	282	333	37	3	2737	4933	5347.67	943	1010	495.34	78	61.7	0	1794	3990	5.53	3505	8501	9126.08	548	696	523.93	90.8	80.9	0	2957	7953	6.69	1.65	1.99	2.09	2.99	7.51	1.24	0.53	0.72	4751	11943	2737	4933
452	2	2	4	2	ALFA2-1	116	13005	25985	190	286	366	38	3	2174	2388	1248.17	1110	1159	544.03	66.4	49.3	0	1064	1278	4	1042	1255	967.86	612	739	572.68	43.4	23.8	0	430	643	1.82	0.4	0.5	0.4	0.62	0.57	0.45	0.33	-1.31	1494	1921	2174	2388
453	2	2	4	3	BAC B	120	13410	25990	200	287	362	12	1	1054	1132	506.99	1049	1112	505.84	21.6	5.6	0	5	83	2.08	564	714	576.12	615	716	521.93	23.3	7.7	0	-50	99	1.08	-10.2	1.19	1.18	2.03	2.45	0.78	0.47	0	-46	182	1054	1132
454	2	2	4	4	335H23	62	13805	25985	170	286	366	8	3	4249	4624	2616.75	1042	1106	496.99	89.9	82.5	0	3207	3582	8.55	1469	1727	1336.7	655	736	564.04	55.9	40.6	0	814	1072	2.6	0.25	0.3	0.3	0.42	0.86	0.44	0.73	-1.98	4021	4654	4249	4624
455	2	2	4	5	150L15	63	14185	25970	180	282	397	13	3	7071	6903	3634.18	1065	1136	553.56	94	88.7	0	6006	5838	12.77	2405	2735	1829.18	601	727	557.05	79.4	68.8	0	1804	2134	4.32	0.3	0.37	0.32	0.43	0.44	0.38	0.57	-1.74	7810	7972	7071	6903
456	2	2	4	6	184L18	64	14565	25975	150	286	366	13	3	5501	6013	3745.98	976	1096	571.04	90.2	82.2	0	4525	5037	9.63	1937	2328	1561.17	572	700	558.55	76.6	58.4	0	1365	1756	3.47	0.3	0.35	0.33	0.46	0.66	0.32	0.61	-1.73	5890	6793	5501	6013
457	2	2	4	7	1G3	65	14935	25975	190	286	366	6	3	6337	6447	2814.54	1147	1175	531.05	96.2	92	0	5190	5300	11.93	2303	2368	1442.75	681	774	544.71	74.8	62.6	0	1622	1687	4.23	0.31	0.32	0.31	0.35	0.24	0.43	0.71	-1.68	6812	6987	6337	6447
458	2	2	4	8	77P3	66	15305	25965	150	286	366	10	3	1553	1920	1176.75	1030	1075	510.72	51	35.7	0	523	890	3.04	720	948	815.64	610	683	525.09	32.5	17.8	0	110	338	1.37	0.21	0.38	0.4	0.56	0.55	0.51	0.54	-2.25	633	1228	1553	1920
459	2	2	4	9	209P2	67	15695	25955	100	286	366	22	3	1194	1359	736.12	1078	1139	521.41	29	12.9	0	116	281	2.29	622	730	614.72	551	645	491.62	23.8	9.1	0	71	179	1.27	0.61	0.64	0.7	1.26	1.55	0.47	0.31	-0.71	187	460	1194	1359
460	2	2	4	10	555G22	80	16085	25965	150	286	366	26	3	3956	5207	3446.48	1094	1194	582.87	91.6	82.9	0	2862	4113	6.79	1304	2081	1627.9	626	721	523.18	68.5	50.3	0	678	1455	2.49	0.24	0.35	0.36	0.66	3.2	0.27	0.32	-2.08	3540	5568	3956	5207
461	2	2	4	11	263G23	82	16450	25955	160	282	333	20	3	3458	3510	1556.6	1178	1266	591.57	84.8	71.6	0	2280	2332	5.85	1313	1425	935.95	620	753	599.7	52.8	30.9	0	693	805	2.19	0.3	0.35	0.34	0.39	0.2	0.51	0.72	-1.72	2973	3137	3458	3510
462	2	2	4	12	30C8	84	16835	25960	150	282	397	23	3	7180	7068	4733.73	895	971	475.68	87.9	80.1	0	6285	6173	15.09	1784	2244	1942.04	558	652	477.94	68.8	55.7	0	1226	1686	3.73	0.2	0.27	0.24	0.32	0.28	0.28	0.47	-2.36	7511	7859	7180	7068
463	2	2	4	13	474L7	86	17220	25955	180	282	333	31	3	7994	10902	8128.02	935	1013	506.02	96.1	91.1	0	7059	9967	15.8	2411	3437	3452.59	564	641	484.01	77	67.7	0	1847	2873	4.98	0.26	0.29	0.26	0.3	0.23	0.29	0.47	-1.93	8906	12840	7994	10902
464	2	2	4	14	ALFA2-3	118	17585	25965	240	286	366	17	3	4412	5052	2913.5	968	1038	533.55	90.6	83.2	0	3444	4084	8.27	1411	1768	1513.78	563	632	480.01	65.7	45.8	0	848	1205	2.94	0.25	0.3	0.24	0.29	0.21	0.35	0.46	-2.02	4292	5289	4412	5052
465	2	2	4	15		h2o	17950	25960	200	287	362	6	1	1093	1181	571.74	890	981	490.3	35.2	15	0	203	291	2.23	656	743	523.84	482	587	469.77	29.6	10.8	0	174	261	1.4	0.86	0.9	0.86	1.02	0.67	0.67	0.53	-0.22	377	552	1093	1181
466	2	2	5	1	MRV2	112	12635	26345	190	286	366	33	3	2717	5118	5647.22	1059	1134	550.48	74.5	60.8	0	1658	4059	4.94	3633	8477	9216.79	575	689	549.14	83.9	74.8	0	3058	7902	6.62	1.84	1.95	1.96	2.85	5.22	1.15	0.49	0.88	4716	11961	2717	5118
467	2	2	5	2	ALFA2-1	116	13015	26350	180	282	399	29	3	2063	2144	989.23	977	1068	505.13	70.2	52.5	0	1086	1167	4.08	858	1045	807.2	543	688	553.86	37.9	19.1	0	315	502	1.55	0.29	0.43	0.44	0.54	0.39	0.61	0.55	-1.79	1401	1669	2063	2144
468	2	2	5	3	BAC B	120	13420	26350	200	287	362	1	1	1029	1074	520.81	1001	1105	508.1	18.8	5.2	0	28	73	2.03	588	669	492.6	558	676	515.67	18.1	5.9	0	30	111	1.14	1.07	1.52	0.93	1.1	0.93	0.79	0.7	0.1	58	184	1029	1074
469	2	2	5	4	335H23	62	13805	26345	170	286	366	7	3	4136	4504	2492.84	1117	1231	557.42	87.4	77.6	0	3019	3387	7.42	1429	1691	1317.66	632	738	563.07	57.3	38.1	0	797	1059	2.54	0.26	0.31	0.26	0.34	0.24	0.35	0.44	-1.92	3816	4446	4136	4504
470	2	2	5	5	150L15	63	14185	26335	180	286	366	15	3	6298	6208	3119.57	1119	1185	523.3	95.5	88.5	0	5179	5089	12.04	2186	2469	1710.88	581	676	528.2	77.3	65.4	0	1605	1888	4.14	0.31	0.37	0.32	0.42	0.81	0.4	0.53	-1.69	6784	6977	6298	6208
471	2	2	5	6	184L18	64	14570	26355	150	282	333	19	3	5399	5910	3665.42	1082	1145	543.1	88.7	81.2	0	4317	4828	9.94	2109	2376	1651.87	647	717	530.32	74.1	58.9	0	1462	1729	3.98	0.34	0.36	0.33	0.61	2.29	0.28	0.38	-1.56	5779	6557	5399	5910
472	2	2	5	7	1G3	65	14945	26345	190	286	366	15	3	5628	5827	2487.35	1075	1132	569.65	98.3	95.1	0	4553	4752	9.88	2167	2357	1433.14	670	812	600.59	76.6	57.7	0	1497	1687	3.61	0.33	0.36	0.33	0.38	0.21	0.39	0.45	-1.6	6050	6439	5628	5827
473	2	2	5	8	77P3	66	15305	26325	130	286	367	18	3	1724	2069	1395.56	1037	1092	501.08	56.6	39.2	0	687	1032	3.44	915	1161	1092.38	562	668	486.54	43.4	23.8	0	353	599	1.88	0.51	0.58	0.57	1.19	5.55	0.47	0.36	-0.96	1040	1631	1724	2069
474	2	2	5	9	209P2	67	15685	26335	100	286	366	6	3	1263	1399	759.03	975	1067	521.78	38.1	16.8	0	288	424	2.42	705	848	714.87	409	777	559.23	36	13.6	0	296	439	1.26	1.03	1.04	0.99	1.23	0.95	0.58	0.38	0.04	584	863	1263	1399
475	2	2	5	10	555G22	80	16075	26345	140	286	366	15	3	3833	4937	3621.46	1063	1084	443.28	88.8	80.4	0	2770	3874	8.65	1481	2012	2104.82	512	626	491.79	65.7	48.6	0	969	1500	3.01	0.35	0.39	0.34	0.43	0.44	0.3	0.27	-1.52	3739	5374	3833	4937
476	2	2	5	11	263G23	82	16450	26330	200	287	362	14	1	3220	3468	1760.47	985	1031	488.68	85.4	77	0	2235	2483	6.59	1229	1363	923.2	501	661	541.71	56.4	36.9	0	728	862	2.27	0.33	0.35	0.33	0.44	0.54	0.39	0.55	-1.62	2963	3345	3220	3468
477	2	2	5	12	30C8	84	16835	26335	150	286	366	20	3	7193	7162	5045.02	954	1014	439.9	86.4	78.3	0	6239	6208	16.35	1968	2380	1824.2	502	641	513.98	72	59.1	0	1466	1878	3.83	0.23	0.3	0.27	0.5	0.85	0.31	0.72	-2.09	7705	8086	7193	7162
478	2	2	5	13	474L7	86	17220	26345	180	282	333	30	3	7454	9988	7266.76	883	932	456.31	98.9	96.1	0	6571	9105	16.34	2551	3245	2778.13	490	601	473.6	86.9	78	0	2061	2755	5.39	0.31	0.3	0.29	0.35	0.33	0.26	0.45	-1.67	8632	11860	7454	9988
479	2	2	5	14	ALFA2-3	118	17595	26335	260	286	366	26	3	3857	4503	2456.61	990	1032	470.61	93	88.1	0	2867	3513	8.2	1283	1668	1544.33	537	613	474.1	62.6	42	0	746	1131	2.71	0.26	0.32	0.25	0.37	0.38	0.36	0.32	-1.94	3613	4644	3857	4503
480	2	2	5	15		h2o	17940	26330	200	287	362	5	1	902	976	481.32	921	969	470.85	19.2	5.6	0	-18	55	1.92	538	646	500.58	518	654	499.49	24.4	6.3	0	20	128	1.08	-1.05	2.33	1.26	1.96	1.9	0.87	0.69	0	1	183	902	976
481	2	2	6	1	MRV2	112	12630	26735	170	282	333	41	3	2718	4652	4552.15	1055	1125	569.18	75.9	62.1	0	1663	3597	4.78	4378	8695	8812.4	529	665	539.48	89.4	82.3	0	3849	8166	8.12	2.31	2.27	2.25	3.02	2.85	0.93	0.23	1.21	5512	11763	2718	4652
482	2	2	6	2	ALFA2-1	116	13015	26735	200	286	366	34	3	1901	2131	1044.01	1042	1094	495.54	62.2	46.5	0	859	1089	3.84	731	916	724.3	626	709	528.34	29	15	0	105	290	1.38	0.12	0.27	0.3	0.37	0.3	0.56	0.65	-3.03	964	1379	1901	2131
483	2	2	6	3	BAC B	120	13420	26730	200	287	362	11	1	1054	1127	521.61	1070	1150	540.57	19.5	4.2	0	-15	57	1.95	526	667	511.51	583	686	530.37	19.5	4.2	0	-56	84	0.99	3.56	1.47	0.9	2.59	11.27	0.75	0.59	1.83	-73	141	1054	1127
484	2	2	6	4	335H23	62	13805	26730	160	282	397	13	3	4428	4762	2819.24	1130	1162	502.86	85.8	77.3	0	3298	3632	8.81	1736	1878	1234.34	617	717	519.32	71.3	52.5	0	1119	1261	3.34	0.34	0.35	0.34	0.53	1.08	0.29	0.43	-1.56	4417	4893	4428	4762
485	2	2	6	5	150L15	63	14185	26725	180	286	366	12	3	6991	6963	3811.65	1067	1181	619.5	89.9	84.6	0	5924	5896	11.28	2287	2701	1985.98	561	706	627.05	76.9	61.9	0	1726	2140	3.65	0.29	0.36	0.34	0.49	0.84	0.39	0.56	-1.78	7650	8036	6991	6963
486	2	2	6	6	184L18	64	14565	26725	160	286	366	15	3	5451	5797	3356.35	1063	1169	589.07	89.2	80.8	0	4388	4734	9.25	1941	2254	1711.89	579	706	566.89	72.4	55.2	0	1362	1675	3.42	0.31	0.35	0.32	0.56	1.51	0.35	0.47	-1.69	5750	6409	5451	5797
487	2	2	6	7	1G3	65	14940	26725	190	282	333	15	3	5305	5367	2128.35	1030	1076	525.76	96.8	93.6	0	4275	4337	10.09	2000	2115	1325.01	575	717	565.78	72	59.6	0	1425	1540	3.53	0.33	0.36	0.33	0.35	0.2	0.5	0.66	-1.58	5700	5877	5305	5367
488	2	2	6	8	77P3	66	15315	26695	140	286	366	17	3	1724	2027	1274.3	1002	1083	514.88	58.4	37.8	0	722	1025	3.35	918	1045	823.23	566	652	510.58	38.1	20.3	0	352	479	1.8	0.49	0.47	0.48	0.76	0.84	0.32	0.25	-1.04	1074	1504	1724	2027
489	2	2	6	9	209P2	67	15695	26715	120	286	366	11	3	1387	1520	776.07	987	1043	469.04	47.6	24.1	0	400	533	2.96	696	914	758.62	500	655	533.16	32.5	15.7	0	196	414	1.31	0.49	0.78	0.52	0.83	0.76	0.66	0.46	-1.03	596	947	1387	1520
490	2	2	6	10	555G22	80	16085	26735	140	286	366	35	3	3802	5006	3736.35	1034	1097	499.37	82.9	76.6	0	2768	3972	7.61	1610	1952	1559.78	567	671	542.23	65.7	49.3	0	1043	1385	2.97	0.38	0.35	0.36	0.47	0.77	0.32	0.57	-1.41	3811	5357	3802	5006
491	2	2	6	11	263G23	82	16460	26715	160	282	333	22	3	3451	3564	1989.72	997	1022	509.02	81.2	72	0	2454	2567	6.78	1259	1453	1029.21	484	622	511.69	65.6	39.7	0	775	969	2.46	0.32	0.38	0.34	0.46	0.51	0.4	0.59	-1.66	3229	3536	3451	3564
492	2	2	6	12	30C8	84	16840	26715	150	282	333	25	3	8764	8488	5939.13	938	1000	485.67	86.9	78.4	0	7826	7550	18.05	2560	2876	2078.08	541	672	552.59	74.1	67.4	0	2019	2335	4.63	0.26	0.31	0.3	0.67	1.42	0.3	0.72	-1.95	9845	9885	8764	8488
493	2	2	6	13	474L7	86	17225	26735	200	286	366	44	3	8871	11353	8396.77	1002	1021	473.42	93.4	87.8	0	7869	10351	18.74	2594	3528	2894.85	644	722	501.73	83.9	68.9	0	1950	2884	5.17	0.25	0.28	0.25	0.61	4.38	0.25	0.54	-2.01	9819	13235	8871	11353
494	2	2	6	14	ALFA2-3	118	17595	26725	220	286	366	34	3	3242	3683	2019.09	960	1008	479.58	87.8	78.7	0	2282	2723	6.76	1130	1389	1138.12	503	610	494.2	57	37.1	0	627	886	2.29	0.27	0.33	0.31	0.55	1.43	0.33	0.35	-1.86	2909	3609	3242	3683
495	2	2	6	15		h2o	17940	26700	200	287	363	7	1	907	960	516.62	970	1007	494.05	15.7	4.5	0	-62	-9	1.84	663	778	608.09	522	638	520.08	29.6	10.5	0	141	256	1.27	-2.24	-25.6	2.51	6.59	11.19	0.78	0.44	0	78	246	907	960
496	2	2	7	1		Not Mine	12625	27105	230	286	366	48	3	8656	10972	6877.85	1120	1164	534.36	97.6	96.9	0	7536	9852	16.2	3099	4913	4870.07	555	672	531.01	87.8	76.9	0	2544	4358	5.84	0.34	0.44	0.35	0.46	0.7	0.58	0.68	-1.57	10080	14210	8656	10972
497	2	2	7	2		Not Mine	13015	27095	200	286	366	34	3	6118	6945	3965.87	1052	1105	511.25	95.5	90.9	0	5066	5893	11.97	2499	2999	2335.28	644	759	534.32	81.8	68.5	0	1855	2355	4.68	0.37	0.4	0.34	0.43	0.56	0.39	0.43	-1.45	6921	8248	6118	6945
498	2	2	7	3		Not Mine	13405	27090	200	282	397	20	3	6739	6979	3220.92	1090	1101	473.24	95	92.2	0	5649	5889	14.24	2683	3077	2130.23	600	723	578.34	85.1	71.6	0	2083	2477	4.64	0.37	0.42	0.37	0.42	0.31	0.46	0.48	-1.44	7732	8366	6739	6979
499	2	2	7	4		Not Mine	13805	27105	190	287	366	20	3	9325	8782	3502.5	1179	1233	554.92	96.5	93.4	0	8146	7603	16.8	3700	3794	2164.93	633	713	524.71	85.7	81.9	0	3067	3161	7.05	0.38	0.42	0.42	0.66	2	0.49	0.63	-1.41	11213	10764	9325	8782
500	2	2	7	5		Not Mine	14190	27115	190	282	333	33	3	7311	6943	3025.75	1104	1145	507.09	94.7	91.8	0	6207	5839	14.42	2850	3154	2046.69	559	671	495.98	87.6	80.1	0	2291	2595	5.75	0.37	0.44	0.38	0.48	0.3	0.47	0.48	-1.44	8498	8434	7311	6943
501	2	2	7	6		Not Mine	14555	27105	170	286	366	22	3	4439	4400	2053.8	1036	1041	510.59	87.8	81.1	0	3403	3364	8.69	1411	1578	1030.27	579	685	518.62	63.6	43.4	0	832	999	2.72	0.24	0.3	0.27	0.3	0.18	0.4	0.63	-2.03	4235	4363	4439	4400
502	2	2	7	7		Not Mine	14940	27100	200	287	362	21	1	958	1072	533.69	946	1026	532.82	22.6	7.3	0	12	126	1.8	591	731	567.44	614	713	551.74	19.9	8	0	-22	117	1.07	-1.92	0.93	0.89	1.74	3.26	0.79	0.55	0	-11	243	958	1072
503	2	2	7	8		Not Mine	15310	27070	200	287	362	9	1	980	1039	455.5	948	1054	518.7	19.2	2.8	0	32	91	1.89	555	640	492.57	575	702	551.87	17.4	4.5	0	-19	65	1.01	-0.63	0.71	0.88	1.55	2.15	0.89	0.67	0	12	156	980	1039
504	2	2	7	9		Not Mine	15680	27070	200	287	362	9	1	948	1089	567.55	976	1027	471.7	26.5	8.4	0	-27	113	2.01	669	756	551.19	581	663	496.89	27.5	9.1	0	88	175	1.35	-3.14	1.55	1.22	2.3	3.37	0.74	0.59	0	60	288	948	1089
505	2	2	7	10		Not Mine	16070	27090	200	287	362	16	1	958	1014	503.57	943	1012	477.63	18.1	6.3	0	15	71	2.01	585	688	535.69	583	659	478.48	20.6	9.1	0	2	105	1.22	0.13	1.48	0.94	1.99	3.07	0.63	0.35	-2.91	17	176	958	1014
506	2	2	7	11		Not Mine	16440	27080	200	287	362	5	1	924	956	470.97	923	978	489.12	17.8	3.5	0	1	33	1.89	529	608	465.44	546	715	537.22	17.8	3.1	0	-16	62	0.98	-17	1.88	1.15	1.61	1.54	0.73	0.54	0	-16	95	924	956
507	2	2	7	12		Not Mine	16830	27080	200	287	362	14	1	890	945	505.97	895	945	461.14	23.7	6.6	0	-4	50	1.93	526	650	498.57	484	638	526.24	21.3	5.9	0	42	166	1	-8.4	3.32	1.52	2.45	4.21	0.79	0.65	0	37	216	890	945
508	2	2	7	13		Not Mine	17210	27090	200	287	362	24	1	835	866	427.83	980	1067	515.74	9.1	0	0	-144	-113	1.62	470	553	433.11	605	673	497.03	13.9	1.4	0	-134	-51	0.95	0.93	0.46	1.02	2.76	4.98	0.81	0.64	-0.1	-280	-166	835	866
509	2	2	7	14		Not Mine	17560	27070	200	287	362	11	1	931	951	506.31	847	956	516.17	21.6	3.8	0	84	104	1.8	527	638	488.68	583	671	523.68	20.6	4.5	0	-55	55	1.01	-0.67	0.53	0.74	1.16	1.23	0.76	0.62	0	28	159	931	951
510	2	2	7	15		Not Mine	17940	27070	200	287	362	8	1	925	1007	532.49	834	895	471.25	28.9	9.4	0	91	173	1.96	589	702	550.93	466	605	506.83	28.9	10.8	0	123	236	1.16	1.35	1.36	1.26	1.41	0.83	0.84	0.65	0.43	214	409	925	1007
511	2	2	8	1		Not Mine	12635	27475	230	286	366	41	3	7357	9603	6910.5	1037	1125	551.74	95.1	90.9	0	6320	8566	13.33	3043	5119	5400.38	690	814	604.89	85	69.6	0	2353	4429	5.03	0.37	0.52	0.37	0.51	0.6	0.49	0.39	-1.43	8673	12995	7357	9603
512	2	2	8	2		Not Mine	12975	27485	210	286	366	79	3	5429	5757	3672.69	1113	1185	518.4	84.3	78.7	0	4316	4644	10.47	2071	2469	1799.16	633	760	574.18	75.5	59.1	0	1438	1836	3.61	0.33	0.4	0.35	0.46	0.38	0.37	0.58	-1.59	5754	6480	5429	5757
513	2	2	8	3		Not Mine	13365	27465	210	286	366	62	3	6550	6711	3349.01	1081	1129	575.38	91.3	86.4	0	5469	5630	11.38	2141	2491	1806.52	666	775	601.89	71.3	57.7	0	1475	1825	3.56	0.27	0.32	0.28	0.36	0.26	0.38	0.49	-1.89	6944	7455	6550	6711
514	2	2	8	4		Not Mine	13815	27485	190	286	366	33	3	7537	7074	3277.88	995	1089	510.19	94.8	86.4	0	6542	6079	14.77	3526	3388	1914.63	536	689	550.54	85.3	78.7	0	2990	2852	6.4	0.46	0.47	0.47	0.54	0.34	0.49	0.71	-1.13	9532	8931	7537	7074
515	2	2	8	5		Not Mine	14195	27475	190	286	366	28	3	6835	6603	2832.98	1050	1120	489.07	99.3	93	0	5785	5553	13.98	2822	2920	1615.22	610	701	523.9	84.3	77.6	0	2212	2310	5.39	0.38	0.42	0.4	0.49	0.9	0.49	0.73	-1.39	7997	7863	6835	6603
516	2	2	8	6		Not Mine	14575	27485	180	286	366	39	3	4963	4875	2419.31	994	1086	535.44	89.5	85	0	3969	3881	9.27	3049	3334	2054.52	609	713	554.86	84.3	74.5	0	2440	2725	5.5	0.61	0.7	0.68	0.73	0.37	0.66	0.6	-0.7	6409	6606	4963	4875
517	2	2	8	7		Not Mine	14950	27470	200	288	362	26	1	966	1047	524.4	1019	1089	523.5	18.8	4.9	0	-52	28	1.85	589	683	541.95	576	648	469.9	24.7	8.7	0	13	107	1.25	-0.25	3.82	1.46	1.99	1.77	0.76	0.54	0	-40	135	966	1047
518	2	2	8	8		Not Mine	15300	27440	200	287	362	13	1	905	989	488.47	965	1015	477.63	19.2	4.9	0	-59	24	1.89	568	664	504.88	554	680	532.12	17.4	6.3	0	14	110	1.07	-0.23	4.58	0.98	3.3	8.41	0.7	0.46	0	-46	134	905	989
519	2	2	8	9		Not Mine	15680	27440	200	287	362	9	1	943	990	476.4	814	922	471.59	23.3	7	0	129	176	2	585	675	508.77	606	701	517.93	18.8	6.3	0	-20	69	1.13	-0.16	0.39	0.68	0.96	0.87	0.81	0.58	0	108	245	943	990
520	2	2	8	10		Not Mine	16060	27440	200	287	362	6	1	895	952	451.5	938	1021	497.67	15	3.1	0	-42	14	1.8	629	746	549.5	632	727	536.89	24	5.6	0	-2	114	1.17	0.07	8.14	1.5	9.61	46.75	0.83	0.47	-3.84	-46	128	895	952
521	2	2	8	11		Not Mine	16430	27440	200	287	362	12	1	969	1063	504.42	921	958	468.1	23	8.4	0	48	142	2.07	582	690	546.53	516	625	502.6	24	9.1	0	66	174	1.16	1.38	1.23	1.19	1.59	1.43	0.73	0.46	0.46	114	316	969	1063
522	2	2	8	12		Not Mine	16810	27440	200	287	362	9	1	812	889	475.15	963	970	435.71	15.7	5.2	0	-150	-73	1.86	540	639	507.8	604	672	503.96	19.5	5.6	0	-63	35	1.07	0.42	-0.47	1.58	2.51	4.07	0.91	0.72	-1.24	-215	-39	812	889
523	2	2	8	13		Not Mine	17190	27440	200	287	362	6	1	966	994	452.56	840	942	490.39	20.6	5.9	0	126	154	1.97	603	669	505.1	595	662	494.04	23.3	4.5	0	8	74	1.22	0.06	0.48	0.88	1.16	0.99	0.87	0.61	-3.98	134	228	966	994
524	2	2	8	14		Not Mine	17560	27430	200	287	362	15	1	852	930	465.22	851	928	506.23	21.3	3.5	0	1	79	1.68	513	603	465.27	547	651	513.05	18.8	3.8	0	-33	56	1	-34	0.71	0.87	1.6	2.15	0.74	0.54	0	-33	135	852	930
525	2	2	8	15		Not Mine	17940	27430	200	287	364	12	1	914	963	483.5	954	1042	491.37	18.1	3.8	0	-39	9	1.86	614	719	519.39	459	567	463.84	30.3	12.9	0	155	260	1.32	-3.88	28.89	2.01	5.09	16.39	0.88	0.66	0	115	269	914	963
526	2	2	9	1		Not Mine	12655	27825	200	286	366	19	3	7241	8972	6398.76	1129	1273	693.78	91.6	88.1	0	6112	7843	10.44	2606	4290	4614.82	563	722	605.51	82.5	67.8	0	2043	3727	4.3	0.33	0.48	0.35	0.52	1.25	0.49	0.46	-1.58	8155	11570	7241	8972
527	2	2	9	2		Not Mine	13005	27835	190	286	366	47	3	6130	6320	2932.92	1161	1329	795.41	92	88.1	0	4969	5159	7.71	2411	2603	1668.06	519	642	564.45	83.9	69.9	0	1892	2084	4.27	0.38	0.4	0.38	0.48	0.85	0.48	0.71	-1.39	6861	7243	6130	6320
528	2	2	9	3		Not Mine	13365	27845	200	286	366	67	3	6012	6095	3006.16	985	1057	523.74	91.6	88.8	0	5027	5110	11.48	2083	2446	1832.15	571	698	526.64	77.3	62.6	0	1512	1875	3.96	0.3	0.37	0.3	0.36	0.22	0.43	0.49	-1.73	6539	6985	6012	6095
529	2	2	9	4		Not Mine	13815	27845	200	286	366	25	3	8761	8450	3298.21	991	1068	524.91	97.2	95.1	0	7770	7459	16.69	4018	4119	2119.95	701	754	500.78	92.7	87.4	0	3317	3418	8.02	0.43	0.46	0.42	0.53	0.98	0.48	0.57	-1.23	11087	10877	8761	8450
530	2	2	9	5		Not Mine	14190	27860	200	287	362	41	3	7170	6887	2783.26	1003	1080	489.01	98.3	93	0	6167	5884	14.66	3203	3354	1981.73	579	687	554.79	86.1	79.8	0	2624	2775	5.77	0.43	0.47	0.43	1.01	7.58	0.56	0.62	-1.23	8791	8659	7170	6887
531	2	2	9	6		Not Mine	14575	27845	170	286	366	31	3	4692	4545	2278.36	994	1065	502.73	87.1	79.7	0	3698	3551	9.33	1662	1857	1276.42	528	675	536.01	68.9	52.4	0	1134	1329	3.1	0.31	0.37	0.36	0.57	2.2	0.42	0.55	-1.71	4832	4880	4692	4545
532	2	2	9	7		Not Mine	14930	27830	200	287	362	15	1	1087	1176	528.78	1026	1121	514.01	23.7	9.1	0	61	150	2.11	791	865	578.41	618	701	516.74	31.4	10.8	0	173	247	1.53	2.84	1.65	1.49	1.94	1.64	0.8	0.54	1.5	234	397	1087	1176
533	2	2	9	8		Not Mine	15300	27810	200	287	363	14	1	944	1009	507.58	950	1018	523.57	17.1	3.5	0	-5	59	1.8	637	700	501.17	608	721	527.5	18.8	4.9	0	29	92	1.21	-4.83	1.56	1.22	2.32	8.44	0.79	0.65	0	23	151	944	1009
534	2	2	9	9		Not Mine	15680	27810	200	287	362	10	1	834	956	535.82	963	1010	482.28	16.7	7	0	-128	-6	1.73	547	647	487.24	500	634	496.56	22	6.3	0	47	147	1.1	-0.36	-21	1.48	2.63	4	0.62	0.47	0	-82	140	834	956
535	2	2	9	10		Not Mine	16060	27810	200	287	362	7	1	966	991	465.09	987	1015	450.88	15	5.6	0	-20	4	2.14	556	691	530.61	492	649	474.83	26.8	10.8	0	64	199	1.17	-3.05	49.75	1.94	5.34	19.89	0.82	0.52	0	43	203	966	991
536	2	2	9	11		Not Mine	16430	27810	200	288	363	14	1	931	978	472.98	956	1046	504.16	17.7	2.4	0	-24	22	1.85	551	655	510.2	494	600	469.29	22.9	7.6	0	57	161	1.17	-2.28	7.32	1.34	8.8	47.82	0.73	0.46	0	32	183	931	978
537	2	2	9	12		Not Mine	16810	27810	200	287	362	11	1	838	904	469.39	955	1021	545	12.2	0.7	0	-116	-50	1.54	545	646	466.3	640	712	526.92	15	3.8	0	-94	6	1.03	0.81	-0.12	1.07	1.93	3.72	0.82	0.69	-0.3	-212	-45	838	904
538	2	2	9	13		Not Mine	17190	27800	200	287	362	11	1	932	967	482.54	943	990	490.36	20.2	4.2	0	-10	24	1.9	591	661	491.14	561	658	524.25	17.8	5.9	0	30	100	1.13	-2.73	4.17	1.04	4.33	10.77	0.72	0.5	0	19	124	932	967
539	2	2	9	14		Not Mine	17560	27800	200	287	362	16	1	923	990	471.72	961	998	473.35	17.8	4.2	0	-37	29	1.95	565	656	455.61	522	616	473.21	24	5.6	0	43	134	1.19	-1.13	4.62	1.25	3.21	7.05	0.77	0.64	0	5	163	923	990
540	2	2	9	15		Not Mine	17940	27800	200	287	362	13	1	943	1008	497.68	990	1022	486.81	19.9	4.5	0	-46	18	1.94	637	701	472.25	550	650	506.62	22.3	5.6	0	87	151	1.26	-1.85	8.39	1.29	11.81	79.18	0.59	0.39	0	40	169	943	1008
END DATA
[truncated: 12 more columns]
