# Supplementary material for: Independent centromere formation in a capricious, gene-free domain of chromosome 13q21 in Old World monkeys and pigs
Source: Genome Biol. 2006 Oct 13;7(10):R91. doi: 10.1186/gb-2006-7-10-r91 (PMC1794570; doi:10.1186/gb-2006-7-10-r91)
Supplement: Additional data file 15 — Text: Primary data for three independent CenpC ChIP on a CHIP experiments and combined data for the three biological replicates for the cell line containing the ring13q21 neocentric chromosome (cell line Ring A) [file gb-2006-7-10-r91-S15.xls]

## Sheet: SN graph
Index	Name	ID	coordinates/1000	LOG2 Mean RINGA IP#5	LOG2 SD RINGA IP#5			coordinates/1000	LOG2 Mean RINGA IP#5 SN
139	468L10	1	0	-0.435194	0.0585237	stats with MRV2		0	-0.828072
140	2A19	2	172.064	-0.249199	0.121178			172.064	-0.432338
141	318C5	3	189.578	-0.19548	0.0191489	Mean	-0.0462609	189.578	-0.318043
142	213F11	4	276.897	-0.115433	0.0392279	Standard Error	0.0467423	276.897	-0.147729
143	13B15	5	339.722	0.0562748	0.0364833	Median	-0.115323	339.722	0.217606
144	261A1	6	479.277	0.535229	0.0597361	Mode	#N/A	479.277	1.23666
409	331L19	7	578.048	0.00933065	0.0333221	Standard Deviation	0.478966	578.048	0.117725
410	211D10	8	684.735	0.831673	0.247454	Sample Variance	0.229408	684.735	1.86739
411	129M14	9	798.259	0.655567	0.137048	Kurtosis	1.66541	798.259	1.4927
412	1L24	10	856.465	0.689777	0.034073	Skewness	0.861356	856.465	1.56548
413	BAC11	11	910.516	0.960737	0.125714	Range	2.77983	910.516	2.14199
414	229I7	12	1048.33	0.0702148	0.0274836	Minimum	-0.925096	1048.33	0.247266
145	326D19	13	1176.22	-0.234936	0.045261	Maximum	1.85473	1176.22	-0.401992
2	505O16	14	1261.03	0.300156	0.243804	Sum	-4.85739	1261.03	0.736502
146	223F20	15	1350.34	-0.275861	0.0735136	Count	105	1350.34	-0.489067
3	rp11-424e21	16	1441.96	-0.733826	0.144327			1441.96	-1.46346
147	298H15	17	1529.14	-0.219634	0.094337	Mean=-0.046		1529.14	-0.369434
4	390J12	18	1653.68	-0.380615	0.124368	SD=0.47		1653.68	-0.711946
148	37K18	19	1738.22	-0.544884	0.1052			1738.22	-1.06146
5	111B1	20	1780.12	-0.659488	0.0477734			1780.12	-1.30529
149	335P18	21	1862.96	-0.754376	0.0749528			1862.96	-1.50718
6	109K20	22	2010.03	-0.335261	0.0740165			2010.03	-0.615448
415	495K23	23	2101.6	0.359755	0.128749			2101.6	0.863309
272	RP11-187e23	24	2212.62	0.551442	0.068915			2212.62	1.27115
416	24H17	25	2288.26	-0.0443044	0.0396217			2288.26	0.00360762
330	10M21	25.1	2355.34	0.759624	0.0324532			2355.34	1.71409
273	22C22	26	2315.61	0.381171	0.0670288			2315.61	0.908875
417	138D23	27	2494.69	-0.0599798	0.068411			2494.69	-0.0297443
274	576O3	28	2646.83	0.464493	0.0275341			2646.83	1.08615
418	346A3	29	2750.66	0.0237378	0.0217288			2750.66	0.148378
275	531B22	30	2826.02	0.502204	0.0358348			2826.02	1.16639
276	631G24	31	2953.83	0.380934	0.0744361			2953.83	0.908371
7	520F22	32	3111.13	-0.132578	0.0885668			3111.13	-0.184208
8	51P14	33	3194.47	-0.392654	0.114302			3194.47	-0.737563
9	562L19	34	3247.64	0.239152	0.289338			3247.64	0.606706
10	248N6	35	3369.68	-0.423618	0.0971933			3369.68	-0.803444
11	521L15	36	3489.22	-0.621944	0.0444064			3489.22	-1.22541
12	338L17	37	3559.8	-0.871957	0.0545133			3559.8	-1.75736
277	45A9	38	3453.39	0.0220118	0.0886085			3453.39	0.144706
278	157F14	39	3654.02	0.153711	0.0712744			3654.02	0.424917
279	520F24	40	3795.48	0.325244	0.0475987			3795.48	0.789881
280	23B16	41	3928.04	1.85473	0.0737292			3928.04	4.04411
281	321F21	42	4021.63	-0.0894295	0.0264448			4021.63	-0.0924032
282	430K22	43	4150.65	0.170523	0.0812032			4150.65	0.460687
13	370A2	44	4264.91	-0.235322	0.0607367			4264.91	-0.402813
14	411G9	45	4361.63	-0.281621	0.0712988			4361.63	-0.501321
15	264M20	46	4501.08	-0.390629	0.066211			4501.08	-0.733254
136	459P23	47	4616.23	-0.925096	0.015866			4616.23	-1.87042
137	501G6	48	4738.32	-0.203208	0.0990526			4738.32	-0.334484
138	459J23	49	4899.18	-0.376462	0.224676			4899.18	-0.70311
283	62J23	50	4996.82					4996.82
284	480O9	51	5043.48	0.0313345	0.0916422			5043.48	0.164542
285	394C23	52	5167.69	-0.217331	0.217202			5167.69	-0.364535
406	463I5	53	5303.45	0.369501	0.0834247			5303.45	0.884046
407	215G1	54	5354.9	0.123848	0.0454444			5354.9	0.361379
408	206H15	55	5420.6	-0.143265	0.275559			5420.6	-0.206946
184	99O6	56	5529.7	-0.287149	0.0602388			5529.7	-0.513083
185	121J6	57	5659.97	-0.535433	0.0209103			5659.97	-1.04135
186	286B9	58	5795.66	-0.217785	0.028891			5795.66	-0.3655
187	452L13	59	5898.43	0.165795	0.154449			5898.43	0.450628
188	457F14	60	6024.6	-0.564344	0.0608256			6024.6	-1.10286
189	280J7	61	6164.05	-0.346896	0.0557187			6164.05	-0.640203
454	335H23	62	6227.86	0.0562696	0.0369372			6227.86	0.217595
455	150L15	63	6280.08	0.102084	0.00774834			6280.08	0.315073
456	184L18	64	6391.04	0.238752	0.0122266			6391.04	0.605856
457	1G3	65	6523.98	0.449764	0.0625609			6523.98	1.05482
458	77P3	66	6650.02	0.563177	0.19448			6650.02	1.29612
459	209P2	67	6765.98	0.0475909	0.108523			6765.98	0.19913
46	543G6	68	6829.89	-0.571608	0.0659707			6829.89	-1.11831
190	512J14	69	6906.39	-0.497766	0.126888			6906.39	-0.961203
47	360I23	70	7069.6	0.0356067	0.00995266			7069.6	0.173631
191	393H6	71	7209.2	-0.307611	0.125028			7209.2	-0.55662
48	76N21	72	7338.83	0.0949565	0.260455			7338.83	0.299907
192	117N4	73	7494.63	-0.0741616	0.0264448			7494.63	-0.0599183
49	14B2	74	7655.38	-0.593225	0.0669738			7655.38	-1.16431
193	490B20	75	7750.48	-0.415629	0.0504787			7750.48	-0.786446
50	339I10	76	7850.32	-0.422985	0.0815006			7850.32	-0.802096
194	335N6	77	7993.19	-0.554153	0.291336			7993.19	-1.08118
51	11C5	78	8132.79	-0.396518	0.0506701			8132.79	-0.745784
316	342J4	79	8251.77	0.230625	0.132097			8251.77	0.588563
460	555G22	80	8363.44	0.0471094	0.0291937			8363.44	0.198105
317	505F3	81	8540.92	0.528708	0.358787			8540.92	1.22278
461	263G23	82	8640.86	-0.0692814	0.037996			8640.86	-0.049535
318	309H15	83	8681.15	0.0955955	0.092894			8681.15	0.301267
462	30C8	84	8935.17	-0.246657	0.0599401			8935.17	-0.426929
319	RP11-245E23	85	8995.47	0.444347	0.343249			8995.47	1.04329
463	474L7	86	9124.12	-0.223216	0.0097421			9124.12	-0.377055
320	552M6	87	9275.63	-0.115323	0.0326897			9275.63	-0.147495
321	13H5	88	9338.53	-0.125607	0.0181081			9338.53	-0.169376
52	157H4	89	9415.25	-0.185716	0.0745909			9415.25	-0.297269
53	285H4	90	9544.81	-0.55049	0.164171			9544.81	-1.07338
54	810G21	91	9668.24	-0.604902	0.153663			9668.24	-1.18915
55	452P23	92	9801.39	-0.881117	0.0665733			9801.39	-1.77684
56	512C24	93	9945.39	-0.749089	0.0171456			9945.39	-1.49593
57	RP11-285E18	94	10080.4	-0.637348	0.0656198			10080.4	-1.25819
322	RP11-157E11	95	10222.8	0.246386	0.141189			10222.8	0.622097
323	488P11	96	10327.7	0.528128	0.252392			10327.7	1.22155
324	138N13	97	10419.1	0.503875	0.317287			10419.1	1.16995
325	349J19	98	10522.7	-0.0590513	0.0261678			10522.7	-0.0277688
326	132L12	99	10628.8	0.495241	0.0442393			10628.8	1.15158
327	159J2	100	10783.6	0.446463	0.053959			10783.6	1.04779
58	182M20	101	10929.4	-0.421835	0.0399907			10929.4	-0.799648
59	173B14	102	11087.6	-0.415037	7.45058e-09			11087.6	-0.785186
60	29G8	103	11248.8	-0.598186	0.162866			11248.8	-1.17486
328	122K21	104	11321					11321
329	RP11-332E3	105	11398.7	-0.159133	0.0872091			11398.7	-0.240708
181	MRV2	111	11500	1.37059	0.135593			11500	3.01402
451	MRV2	112	11550	1.93672	0.117142			11550	4.21854

## Sheet: final
Index	Name	ID	1399 Mean RINGA ChIPC IP#5	1399 SD RINGA ChIPC IP#5	1399 %SD RINGA ChIPC IP#5	1399 LOG2 Mean RINGA ChIPC IP#5	1399 LOG2 SD RINGA ChIPC IP#5		Name	1399 LOG2 Mean RINGA ChIPC IP#5	1399 LOG2 SD RINGA ChIPC IP#5
139	468L10	1	0.74	0.03	4.05405	-0.435194	0.0585237		468L10	-0.435194	0.0585237
140	2A19	2	0.843333	0.0702377	8.32858	-0.249199	0.121178		2A19	-0.249199	0.121178
141	318C5	3	0.873333	0.011547	1.32218	-0.19548	0.0191489		318C5	-0.19548	0.0191489
142	213F11	4	0.923333	0.0251661	2.72557	-0.115433	0.0392279		213F11	-0.115433	0.0392279
143	13B15	5	1.04	0.0264575	2.54399	0.0562748	0.0364833		13B15	0.0562748	0.0364833
144	261A1	6	1.45	0.06	4.13793	0.535229	0.0597361		261A1	0.535229	0.0597361
409	331L19	7	1.00667	0.023094	2.29411	0.00933065	0.0333221		331L19	0.00933065	0.0333221
410	211D10	8	1.79667	0.291605	16.2303	0.831673	0.247454		211D10	0.831673	0.247454
411	129M14	9	1.58	0.150997	9.55675	0.655567	0.137048		129M14	0.655567	0.137048
412	1L24	10	1.61333	0.0378594	2.34666	0.689777	0.034073		1L24	0.689777	0.034073
413	BAC11	11	1.95	0.169706	8.70285	0.960737	0.125714		BAC11	0.960737	0.125714
414	229I7	12	1.05	0.02	1.90476	0.0702148	0.0274836		229I7	0.0702148	0.0274836
145	326D19	13	0.85	0.0264575	3.11265	-0.234936	0.045261		326D19	-0.234936	0.045261
2	505O16	14	1.24333	0.217332	17.4798	0.300156	0.243804		505O16	0.300156	0.243804
146	223F20	15	0.826667	0.0416333	5.03629	-0.275861	0.0735136		223F20	-0.275861	0.0735136
3	rp11-424e21	16	0.603333	0.061101	10.1272	-0.733826	0.144327		rp11-424e21	-0.733826	0.144327
147	298H15	17	0.86	0.0556776	6.47414	-0.219634	0.094337		298H15	-0.219634	0.094337
4	390J12	18	0.77	0.0655744	8.51615	-0.380615	0.124368		390J12	-0.380615	0.124368
148	37K18	19	0.686667	0.0503322	7.32994	-0.544884	0.1052		37K18	-0.544884	0.1052
5	111B1	20	0.633333	0.0208167	3.28684	-0.659488	0.0477734		111B1	-0.659488	0.0477734
149	335P18	21	0.593333	0.0305505	5.14896	-0.754376	0.0749528		335P18	-0.754376	0.0749528
6	109K20	22	0.793333	0.0404145	5.09427	-0.335261	0.0740165		109K20	-0.335261	0.0740165
415	495K23	23	1.28667	0.117189	9.10798	0.359755	0.128749		495K23	0.359755	0.128749
272	RP11-187e23	24	1.46667	0.0702377	4.78893	0.551442	0.068915		RP11-187e23	0.551442	0.068915
416	24H17	25	0.97	0.0264575	2.72758	-0.0443044	0.0396217		24H17	-0.0443044	0.0396217
330	10M21	25.1	1.69333	0.0378594	2.23579	0.759624	0.0324532		10M21	0.759624	0.0324532
273	22C22	26	1.30333	0.0602771	4.62484	0.381171	0.0670288		22C22	0.381171	0.0670288
417	138D23	27	0.96	0.0458258	4.77352	-0.0599798	0.068411		138D23	-0.0599798	0.068411
274	576O3	28	1.38	0.0264575	1.91721	0.464493	0.0275341		576O3	0.464493	0.0275341
418	346A3	29	1.01667	0.0152753	1.50248	0.0237378	0.0217288		346A3	0.0237378	0.0217288
275	531B22	30	1.41667	0.0351188	2.47898	0.502204	0.0358348		531B22	0.502204	0.0358348
276	631G24	31	1.30333	0.0665833	5.10869	0.380934	0.0744361		631G24	0.380934	0.0744361
7	520F22	32	0.913333	0.0550757	6.03019	-0.132578	0.0885668		520F22	-0.132578	0.0885668
8	51P14	33	0.763333	0.061101	8.0045	-0.392654	0.114302		51P14	-0.392654	0.114302
9	562L19	34	1.19667	0.249466	20.8467	0.239152	0.289338		562L19	0.239152	0.289338
10	248N6	35	0.746667	0.0493288	6.60654	-0.423618	0.0971933		248N6	-0.423618	0.0971933
11	521L15	36	0.65	0.02	3.07692	-0.621944	0.0444064		521L15	-0.621944	0.0444064
12	338L17	37	0.546667	0.0208167	3.80793	-0.871957	0.0545133		338L17	-0.871957	0.0545133
277	45A9	38	1.01667	0.0635085	6.24674	0.0220118	0.0886085		45A9	0.0220118	0.0886085
278	157F14	39	1.11333	0.0550757	4.94692	0.153711	0.0712744		157F14	0.153711	0.0712744
279	520F24	40	1.25333	0.0416333	3.32181	0.325244	0.0475987		520F24	0.325244	0.0475987
280	23B16	41	3.62	0.185203	5.11609	1.85473	0.0737292		23B16	1.85473	0.0737292
281	321F21	42	0.94	0.0173205	1.84261	-0.0894295	0.0264448		321F21	-0.0894295	0.0264448
282	430K22	43	1.12667	0.064291	5.7063	0.170523	0.0812032		430K22	0.170523	0.0812032
13	370A2	44	0.85	0.0360555	4.24183	-0.235322	0.0607367		370A2	-0.235322	0.0607367
14	411G9	45	0.823333	0.0404145	4.90865	-0.281621	0.0712988		411G9	-0.281621	0.0712988
15	264M20	46	0.763333	0.0351188	4.60072	-0.390629	0.066211		264M20	-0.390629	0.066211
136	459P23	47	0.526667	0.0057735	1.09623	-0.925096	0.015866		459P23	-0.925096	0.015866
137	501G6	48	0.87	0.0608276	6.99168	-0.203208	0.0990526		501G6	-0.203208	0.0990526
138	459J23	49	0.775	0.120208	15.5107	-0.376462	0.224676		459J23	-0.376462	0.224676
283	62J23	50							62J23
284	480O9	51	1.02333	0.0650641	6.35805	0.0313345	0.0916422		480O9	0.0313345	0.0916422
285	394C23	52	0.866667	0.130128	15.0148	-0.217331	0.217202		394C23	-0.217331	0.217202
406	463I5	53	1.29333	0.0737111	5.69932	0.369501	0.0834247		463I5	0.369501	0.0834247
407	215G1	54	1.09	0.034641	3.17807	0.123848	0.0454444		215G1	0.123848	0.0454444
408	206H15	55	0.916667	0.177858	19.4026	-0.143265	0.275559		206H15	-0.143265	0.275559
184	99O6	56	0.82	0.034641	4.22451	-0.287149	0.0602388		99O6	-0.287149	0.0602388
185	121J6	57	0.69	0.01	1.44928	-0.535433	0.0209103		121J6	-0.535433	0.0209103
186	286B9	58	0.86	0.0173205	2.01401	-0.217785	0.028891		286B9	-0.217785	0.028891
187	452L13	59	1.125	0.120208	10.6852	0.165795	0.154449		452L13	0.165795	0.154449
188	457F14	60	0.676667	0.0288675	4.26613	-0.564344	0.0608256		457F14	-0.564344	0.0608256
189	280J7	61	0.786667	0.0305505	3.88354	-0.346896	0.0557187		280J7	-0.346896	0.0557187
454	335H23	62	1.04	0.0264575	2.54399	0.0562696	0.0369372		335H23	0.0562696	0.0369372
455	150L15	63	1.07333	0.0057735	0.537904	0.102084	0.00774834		150L15	0.102084	0.00774834
456	184L18	64	1.18	0.01	0.847458	0.238752	0.0122266		184L18	0.238752	0.0122266
457	1G3	65	1.36667	0.0585947	4.28741	0.449764	0.0625609		1G3	0.449764	0.0625609
458	77P3	66	1.48667	0.205994	13.8561	0.563177	0.19448		77P3	0.563177	0.19448
459	209P2	67	1.035	0.0777817	7.51514	0.0475909	0.108523		209P2	0.0475909	0.108523
46	543G6	68	0.673333	0.0305505	4.5372	-0.571608	0.0659707		543G6	-0.571608	0.0659707
190	512J14	69	0.71	0.0608276	8.56727	-0.497766	0.126888		512J14	-0.497766	0.126888
47	360I23	70	1.025	0.00707107	0.68986	0.0356067	0.00995266		360I23	0.0356067	0.00995266
191	393H6	71	0.81	0.07	8.64198	-0.307611	0.125028		393H6	-0.307611	0.125028
48	76N21	72	1.08	0.202237	18.7257	0.0949565	0.260455		76N21	0.0949565	0.260455
192	117N4	73	0.95	0.0173205	1.82321	-0.0741616	0.0264448		117N4	-0.0741616	0.0264448
49	14B2	74	0.663333	0.0305505	4.6056	-0.593225	0.0669738		14B2	-0.593225	0.0669738
193	490B20	75	0.75	0.0264575	3.52767	-0.415629	0.0504787		490B20	-0.415629	0.0504787
50	339I10	76	0.746667	0.0416333	5.57589	-0.422985	0.0815006		339I10	-0.422985	0.0815006
194	335N6	77	0.69	0.130767	18.9517	-0.554153	0.291336		335N6	-0.554153	0.291336
51	11C5	78	0.76	0.0264575	3.48125	-0.396518	0.0506701		11C5	-0.396518	0.0506701
316	342J4	79	1.17667	0.109697	9.32265	0.230625	0.132097		342J4	0.230625	0.132097
460	555G22	80	1.03333	0.0208167	2.01452	0.0471094	0.0291937		555G22	0.0471094	0.0291937
317	505F3	81	1.465	0.360624	24.616	0.528708	0.358787		505F3	0.528708	0.358787
461	263G23	82	0.953333	0.0251661	2.6398	-0.0692814	0.037996		263G23	-0.0692814	0.037996
318	309H15	83	1.07	0.07	6.54206	0.0955955	0.092894		309H15	0.0955955	0.092894
462	30C8	84	0.843333	0.0351188	4.16429	-0.246657	0.0599401		30C8	-0.246657	0.0599401
319	RP11-245E23	85	1.38	0.325269	23.5702	0.444347	0.343249		RP11-245E23	0.444347	0.343249
463	474L7	86	0.856667	0.0057735	0.67395	-0.223216	0.0097421		474L7	-0.223216	0.0097421
320	552M6	87	0.923333	0.0208167	2.25451	-0.115323	0.0326897		552M6	-0.115323	0.0326897
321	13H5	88	0.916667	0.011547	1.25967	-0.125607	0.0181081		13H5	-0.125607	0.0181081
52	157H4	89	0.88	0.0458258	5.20747	-0.185716	0.0745909		157H4	-0.185716	0.0745909
53	285H4	90	0.685	0.0777817	11.355	-0.55049	0.164171		285H4	-0.55049	0.164171
54	810G21	91	0.66	0.07	10.6061	-0.604902	0.153663		810G21	-0.604902	0.153663
55	452P23	92	0.543333	0.0251661	4.6318	-0.881117	0.0665733		452P23	-0.881117	0.0665733
56	512C24	93	0.595	0.00707107	1.18841	-0.749089	0.0171456		512C24	-0.749089	0.0171456
57	RP11-285E18	94	0.643333	0.0288675	4.48718	-0.637348	0.0656198		RP11-285E18	-0.637348	0.0656198
322	RP11-157E11	95	1.19	0.115326	9.69123	0.246386	0.141189		RP11-157E11	0.246386	0.141189
323	488P11	96	1.45667	0.250267	17.1808	0.528128	0.252392		488P11	0.528128	0.252392
324	138N13	97	1.44	0.294449	20.4478	0.503875	0.317287		138N13	0.503875	0.317287
325	349J19	98	0.96	0.0173205	1.80422	-0.0590513	0.0261678		349J19	-0.0590513	0.0261678
326	132L12	99	1.41	0.043589	3.09142	0.495241	0.0442393		132L12	0.495241	0.0442393
327	159J2	100	1.36333	0.051316	3.76401	0.446463	0.053959		159J2	0.446463	0.053959
58	182M20	101	0.746667	0.0208167	2.78795	-0.421835	0.0399907		182M20	-0.421835	0.0399907
59	173B14	102	0.75	0	0	-0.415037	7.45058e-09		173B14	-0.415037	7.45058e-09
60	29G8	103	0.663333	0.0723418	10.9058	-0.598186	0.162866		29G8	-0.598186	0.162866
328	122K21	104							122K21
329	RP11-332E3	105	0.896667	0.0550757	6.14227	-0.159133	0.0872091		RP11-332E3	-0.159133	0.0872091
181	MRV2	111	2.59333	0.241109	9.29724	1.37059	0.135593		MRV2	1.37059	0.135593
451	MRV2	112	3.83667	0.306649	7.99258	1.93672	0.117142		MRV2	1.93672	0.117142

## Sheet: mean and sd
Index	Name	ID	Flags	Ch1 N (Median-B)	Ch1 N (Mean-B)	Ch2 N (Median-B)	Ch2 N (Mean-B)	Ch2 N Ratio of Medians	Ch2 N Ratio of Means	Mean RINGA IP#5	SD RINGA IP#5	%SD RINGA IP#5	RATIO LOG2 IP#5	LOG2 Mean RINGA IP#5	LOG2 SD RINGA IP#5
139	468L10	1	3	1651	4261	1127	3261	0.68	0.77	0.74	0.03	4.05405	-0.37707	-0.435194	0.0585237
154	468L10	1	3	1563	4221	1178	3087	0.75	0.74				-0.434403
169	468L10	1	3	1760	4435	1122	3140	0.64	0.71				-0.494109
140	2A19	2	3	577	805	470	638	0.81	0.91	0.843333	0.0702377	8.32858	-0.136062	-0.249199	0.121178
155	2A19	2	3	563	845	437	566	0.78	0.77				-0.37707
170	2A19	2	3	675	903	553	677	0.82	0.85				-0.234465
141	318C5	3	3	1518	2102	1076	1667	0.71	0.88	0.873333	0.011547	1.32218	-0.184425	-0.19548	0.0191489
156	318C5	3	3	1290	2082	918	1582	0.71	0.88				-0.184425
171	318C5	3	3	1517	2182	1150	1699	0.76	0.86				-0.217591
142	213F11	4	3	17828	16245	17763	15657	1	0.9	0.923333	0.0251661	2.72557	-0.152003	-0.115433	0.0392279
157	213F11	4	3	15925	15216	16174	15222	1.02	0.92				-0.120294
172	213F11	4	3	18031	16122	17564	16468	0.97	0.95				-0.0740006
143	13B15	5	3	2807	3090	3583	3466	1.28	1.02	1.04	0.0264575	2.54399	0.0285692	0.0562748	0.0364833
158	13B15	5	3	3103	3218	4162	3777	1.34	1.07				0.0976108
173	13B15	5	3	2647	3070	3196	3475	1.21	1.03				0.0426443
144	261A1	6	3	737	1102	1246	1449	1.69	1.45	1.45	0.06	4.13793	0.536053	0.535229	0.0597361
159	261A1	6	3	870	1065	1249	1387	1.44	1.39				0.475085
174	261A1	6	3	738	917	1191	1284	1.61	1.51				0.594549
409	331L19	7	3	2602	3056	2893	3439	1.11	1.02	1.00667	0.023094	2.29411	0.0285692	0.00933065	0.0333221
424	331L19	7	3	2127	3003	2837	3190	1.33	0.98				-0.0291463
439	331L19	7	3	2366	2832	2436	3093	1.03	1.02				0.0285692
410	211D10	8	3	1206	1493	2040	2099	1.69	1.46	1.79667	0.291605	16.2303	0.545968	0.831673	0.247454
425	211D10	8	3	878	1139	2050	2130	2.34	1.96				0.970854
440	211D10	8	3	869	1153	1687	2099	1.94	1.97				0.978196
411	129M14	9	3	586	1495	638	1663	1.09	1.44	1.58	0.150997	9.55675	0.526069	0.655567	0.137048
426	129M14	9	3	772	1425	675	1774	0.87	1.56				0.641546
441	129M14	9	3	451	1297	728	1744	1.61	1.74				0.799087
412	1L24	10	3	954	1489	1263	2032	1.32	1.57	1.61333	0.0378594	2.34666	0.650765	0.689777	0.034073
427	1L24	10	3	1075	1394	966	1974	0.9	1.64				0.713696
442	1L24	10	3	908	1536	1175	2126	1.29	1.63				0.704872
413	BAC11	11	3	48	259	356	648	7.42	3.1	2.33333	0.67471	28.9161	1.63227	1.18458	0.397769
428	BAC11	11	3	163	420	436	728	2.68	2.07				1.04963
443	BAC11	11	3	183	388	368	617	2.01	1.83				0.871844
414	229I7	12	3	12701	12025	15090	13653	1.19	1.05	1.05	0.02	1.90476	0.0703893	0.0702148	0.0274836
429	229I7	12	3	11750	10767	13912	12441	1.18	1.07				0.0976108
444	229I7	12	3	13016	11176	14178	12375	1.09	1.03				0.0426443
145	326D19	13	3	5912	7986	5696	8139	0.96	0.86	0.85	0.0264575	3.11265	-0.217591	-0.234936	0.045261
160	326D19	13	3	6136	7853	5825	7562	0.95	0.82				-0.286304
175	326D19	13	3	4949	6840	4959	7090	1	0.87				-0.200913
2	505O16	14	3	1245	2040	1703	2182	1.37	1.16	1.24333	0.217332	17.4798	0.214125	0.300156	0.243804
17	505O16	14	3	1418	2039	1759	2081	1.24	1.08				0.111031
32	505O16	14	3	1077	1440	1931	2036	1.79	1.49				0.575312
146	223F20	15	3	1884	3184	1485	2664	0.79	0.84	0.826667	0.0416333	5.03629	-0.251539	-0.275861	0.0735136
161	223F20	15	3	1897	2928	1615	2523	0.85	0.86				-0.217591
176	223F20	15	3	2156	3365	1223	2596	0.57	0.78				-0.358454
3	rp11-424e21	16	3	3305	6212	2335	4121	0.71	0.55	0.603333	0.061101	10.1272	-0.862496	-0.733826	0.144327
18	rp11-424e21	16	3	2527	4580	1872	2967	0.74	0.59				-0.761213
33	rp11-424e21	16	3	2869	4248	2010	3176	0.7	0.67				-0.577767
147	298H15	17	3	30397	30021	26074	25693	0.86	0.8	0.86	0.0556776	6.47414	-0.321928	-0.219634	0.094337
162	298H15	17	3	25230	23673	23593	23166	0.94	0.91				-0.136062
177	298H15	17	3	25044	24512	23141	23038	0.92	0.87				-0.200913
4	390J12	18	3	1649	4681	859	3505	0.52	0.78	0.77	0.0655744	8.51615	-0.358454	-0.380615	0.124368
19	390J12	18	3	1764	4803	866	3259	0.49	0.7				-0.514573
34	390J12	18	3	1353	4039	960	3121	0.71	0.83				-0.268817
148	37K18	19	3	6344	10339	5269	8034	0.83	0.64	0.686667	0.0503322	7.32994	-0.643856	-0.544884	0.1052
163	37K18	19	3	6340	9758	5254	7946	0.83	0.68				-0.556393
178	37K18	19	3	6045	7832	5088	6867	0.84	0.74				-0.434403
5	111B1	20	3	9171	12668	6048	9134	0.66	0.61	0.633333	0.0208167	3.28684	-0.713119	-0.659488	0.0477734
20	111B1	20	3	9881	13032	7020	9802	0.71	0.64				-0.643856
35	111B1	20	3	9846	12659	6941	9531	0.7	0.65				-0.621488
149	335P18	21	3	2744	8823	1153	5951	0.42	0.56	0.593333	0.0305505	5.14896	-0.836501	-0.754376	0.0749528
164	335P18	21	3	2092	8108	950	5435	0.45	0.6				-0.736966
179	335P18	21	3	1926	7893	838	5264	0.43	0.62				-0.68966
6	109K20	22	3	13768	12156	9588	10048	0.7	0.75	0.793333	0.0404145	5.09427	-0.415037	-0.335261	0.0740165
21	109K20	22	3	12622	10754	10791	9599	0.85	0.83				-0.268817
36	109K20	22	3	13736	12731	12261	11052	0.89	0.8				-0.321928
415	495K23	23	3	1278	2059	1822	2756	1.43	1.42	1.28667	0.117189	9.10798	0.505891	0.359755	0.128749
430	495K23	23	3	1324	2167	1754	2544	1.32	1.24				0.31034
445	495K23	23	3	1256	2212	1513	2421	1.2	1.2				0.263034
272	RP11-187e23	24	3	7412	7259	11888	11276	1.6	1.4	1.46667	0.0702377	4.78893	0.485427	0.551442	0.068915
287	RP11-187e23	24	3	6685	6813	12327	11656	1.84	1.54				0.62293
302	RP11-187e23	24	3	7056	6932	12194	11225	1.73	1.46				0.545968
416	24H17	25	3	15535	14259	14018	14645	0.9	0.94	0.97	0.0264575	2.72758	-0.0892673	-0.0443044	0.0396217
431	24H17	25	3	16350	14375	16646	15157	1.02	0.98				-0.0291463
446	24H17	25	3	14118	13559	16092	14603	1.14	0.99				-0.0144996
273	22C22	26	3	1818	2458	2680	3188	1.47	1.24	1.30333	0.0602771	4.62484	0.31034	0.381171	0.0670288
288	22C22	26	3	2044	2543	2980	3582	1.46	1.31				0.389567
303	22C22	26	3	1853	2308	2879	3302	1.55	1.36				0.443607
417	138D23	27	3	9680	13518	11025	15939	1.14	1.01	0.96	0.0458258	4.77352	0.0143553	-0.0599798	0.068411
432	138D23	27	3	9382	12265	10535	13489	1.12	0.95				-0.0740006
447	138D23	27	3	10066	12931	10094	13798	1	0.92				-0.120294
274	576O3	28	3	15388	14659	23033	21582	1.5	1.36	1.38	0.0264575	1.91721	0.443607	0.464493	0.0275341
289	576O3	28	3	14442	13115	21729	19805	1.5	1.41				0.495695
304	576O3	28	3	13071	13634	20976	20361	1.6	1.37				0.454176
418	346A3	29	3	14119	14418	16384	16198	1.16	1.02	1.01667	0.0152753	1.50248	0.0285692	0.0237378	0.0217288
433	346A3	29	3	14872	14737	16195	16049	1.09	1				0
448	346A3	29	3	14522	13134	13594	14856	0.94	1.03				0.0426443
275	531B22	30	3	13009	12781	20815	20110	1.6	1.45	1.41667	0.0351188	2.47898	0.536053	0.502204	0.0358348
290	531B22	30	3	12767	12162	19415	18245	1.52	1.38				0.464668
305	531B22	30	3	11989	12126	19406	18785	1.62	1.42				0.505891
276	631G24	31	3	8443	7647	12746	11299	1.51	1.36	1.30333	0.0665833	5.10869	0.443607	0.380934	0.0744361
291	631G24	31	3	8682	8348	12501	12138	1.44	1.32				0.400538
306	631G24	31	3	7384	7509	10389	10326	1.41	1.23				0.298658
7	520F22	32	3	9204	14973	14548	14547	1.58	0.85	0.913333	0.0550757	6.03019	-0.234465	-0.132578	0.0885668
22	520F22	32	3	15342	14439	15247	14934	0.99	0.95				-0.0740006
37	520F22	32	3	15559	15141	16019	15542	1.03	0.94				-0.0892673
8	51P14	33	3	1999	3385	1457	2410	0.73	0.71	0.763333	0.061101	8.0045	-0.494109	-0.392654	0.114302
23	51P14	33	3	2243	3076	1860	2364	0.83	0.75				-0.415037
38	51P14	33	3	1910	2804	1707	2314	0.89	0.83				-0.268817
9	562L19	34	3	1094	1466	1977	2058	1.81	1.48	1.19667	0.249466	20.8467	0.565597	0.239152	0.289338
24	562L19	34	3	1513	2051	1972	1995	1.3	1.01				0.0143553
39	562L19	34	3	1379	1727	1951	1855	1.41	1.1				0.137504
10	248N6	35	3	3443	4482	2485	3567	0.72	0.69	0.746667	0.0493288	6.60654	-0.535332	-0.423618	0.0971933
25	248N6	35	3	2946	3782	2828	3295	0.96	0.78				-0.358454
40	248N6	35	3	3180	3884	2804	3345	0.88	0.77				-0.37707
11	521L15	36	3	2463	5539	1994	4036	0.81	0.63	0.65	0.02	3.07692	-0.666576	-0.621944	0.0444064
26	521L15	36	3	2601	5071	1764	3904	0.68	0.67				-0.577767
41	521L15	36	3	3729	5009	2097	3780	0.56	0.65				-0.621488
12	338L17	37	3	3159	7266	1729	4723	0.55	0.53	0.546667	0.0208167	3.80793	-0.915936	-0.871957	0.0545133
27	338L17	37	3	3422	7353	1398	4783	0.41	0.54				-0.888969
42	338L17	37	3	3376	6975	1856	4851	0.55	0.57				-0.810966
277	45A9	38	3	1711	2177	1662	2294	0.97	1.09	1.01667	0.0635085	6.24674	0.124328	0.0220118	0.0886085
292	45A9	38	3	1490	2353	1624	2179	1.09	0.98				-0.0291463
307	45A9	38	3	1394	2442	1578	2249	1.13	0.98				-0.0291463
278	157F14	39	3	5548	8295	7328	10414	1.32	1.06	1.11333	0.0550757	4.94692	0.0840643	0.153711	0.0712744
293	157F14	39	3	6339	8707	7956	12025	1.26	1.17				0.226509
308	157F14	39	3	4646	6141	5524	8097	1.19	1.11				0.15056
279	520F24	40	3	8648	8244	11634	11262	1.35	1.24	1.25333	0.0416333	3.32181	0.31034	0.325244	0.0475987
294	520F24	40	3	7529	7562	10646	10249	1.41	1.22				0.286881
309	520F24	40	3	6606	7110	10704	10326	1.62	1.3				0.378512
280	23B16	41	3	3619	4019	17928	17223	4.95	3.81	3.62	0.185203	5.11609	1.92979	1.85473	0.0737292
295	23B16	41	3	3370	4166	17972	17058	5.33	3.61				1.852
310	23B16	41	3	2760	4053	13368	16415	4.84	3.44				1.78241
281	321F21	42	3	6885	8725	7083	9495	1.03	0.93	0.94	0.0173205	1.84261	-0.104697	-0.0894295	0.0264448
296	321F21	42	3	7488	10045	8301	11222	1.11	0.96				-0.0588937
311	321F21	42	3	6027	8154	6464	8980	1.07	0.93				-0.104697
282	430K22	43	3	4846	5346	6968	7333	1.44	1.2	1.12667	0.064291	5.7063	0.263034	0.170523	0.0812032
297	430K22	43	3	5326	5499	6156	6954	1.16	1.1				0.137504
312	430K22	43	3	5147	5350	5639	6676	1.1	1.08				0.111031
13	370A2	44	3	2132	3327	1006	2890	0.47	0.89	0.85	0.0360555	4.24183	-0.168123	-0.235322	0.0607367
28	370A2	44	3	1348	3419	1549	2769	1.15	0.84				-0.251539
43	370A2	44	3	2111	3009	1694	2501	0.8	0.82				-0.286304
14	411G9	45	3	10353	10843	10508	9912	1.01	0.83	0.823333	0.0404145	4.90865	-0.268817	-0.281621	0.0712988
29	411G9	45	3	10855	10327	9969	9844	0.92	0.86				-0.217591
44	411G9	45	3	10771	9973	9188	8550	0.85	0.78				-0.358454
15	264M20	46	3	876	1301	571	902	0.65	0.8	0.763333	0.0351188	4.60072	-0.321928	-0.390629	0.066211
30	264M20	46	3	843	1494	544	928	0.65	0.73				-0.454032
45	264M20	46	3	821	1459	527	931	0.64	0.76				-0.395929
136	459P23	47	3	3321	11226	2129	7848	0.64	0.53	0.526667	0.0057735	1.09623	-0.915936	-0.925096	0.015866
151	459P23	47	3	3156	11686	3057	7966	0.97	0.52				-0.943416
166	459P23	47	3	4585	10986	2853	7471	0.62	0.53				-0.915936
137	501G6	48	3	11022	10826	9847	9963	0.89	0.83	0.87	0.0608276	6.99168	-0.268817	-0.203208	0.0990526
152	501G6	48	3	10498	10082	9588	9308	0.91	0.84				-0.251539
167	501G6	48	3	9815	9846	9888	10324	1.01	0.94				-0.0892673
138	459J23	49	3	12	541	331	484	27.6	1.24	0.93	0.281603	30.2798	0.31034	-0.147528	0.427167
153	459J23	49	3	435	759	310	457	0.71	0.69				-0.535332
168	459J23	49	3	305	515	203	394	0.67	0.86				-0.217591
283	62J23	50	1	-6	99	-64	14	9.32	0.18	-0.703333	0.847604	-120.512	-2.47393	#NUM!	#NUM!
298	62J23	50	1	-99	24	-140	-36	1.41	-1.51				#NUM!
313	62J23	50	1	-170	-80	-66	65	0.39	-0.78				#NUM!
284	480O9	51	3	10633	11525	10755	12509	1.01	0.96	1.02333	0.0650641	6.35805	-0.0588937	0.0313345	0.0916422
299	480O9	51	3	7466	8223	8663	10190	1.16	1.09				0.124328
314	480O9	51	3	7903	8720	8033	10206	1.02	1.02				0.0285692
285	394C23	52	3	1316	2263	1023	1459	0.78	0.74	0.866667	0.130128	15.0148	-0.434403	-0.217331	0.217202
300	394C23	52	3	964	2116	1120	1539	1.16	0.86				-0.217591
315	394C23	52	3	1044	1645	802	1407	0.77	1				0
406	463I5	53	3	2222	3200	2621	4320	1.18	1.21	1.29333	0.0737111	5.69932	0.275007	0.369501	0.0834247
421	463I5	53	3	1669	2897	2587	4222	1.55	1.35				0.432959
436	463I5	53	3	1707	2706	2655	3826	1.56	1.32				0.400538
407	215G1	54	3	13558	14028	15077	16656	1.11	1.07	1.09	0.034641	3.17807	0.0976108	0.123848	0.0454444
422	215G1	54	3	11885	11714	14284	14577	1.2	1.13				0.176323
437	215G1	54	3	13066	11715	14345	13634	1.1	1.07				0.0976108
408	206H15	55	3	1444	2888	854	1889	0.59	0.76	0.916667	0.177858	19.4026	-0.395929	-0.143265	0.275559
423	206H15	55	3	1173	2639	1214	2037	1.03	0.88				-0.184425
438	206H15	55	3	937	2262	1081	2085	1.15	1.11				0.15056
184	99O6	56	3	8271	8361	7256	7561	0.88	0.8	0.82	0.034641	4.22451	-0.321928	-0.287149	0.0602388
199	99O6	56	3	7413	8227	6000	7576	0.81	0.8				-0.321928
214	99O6	56	3	7383	7756	6797	7650	0.92	0.86				-0.217591
185	121J6	57	3	17869	16529	13036	12460	0.73	0.7	0.69	0.01	1.44928	-0.514573	-0.535433	0.0209103
200	121J6	57	3	17868	16917	13258	12562	0.74	0.68				-0.556393
215	121J6	57	3	18196	16914	13610	12565	0.75	0.69				-0.535332
186	286B9	58	3	10589	10435	9871	9832	0.93	0.85	0.86	0.0173205	2.01401	-0.234465	-0.217785	0.028891
201	286B9	58	3	10512	10367	9891	9774	0.94	0.85				-0.234465
216	286B9	58	3	9573	9499	9458	9233	0.99	0.88				-0.184425
187	452L13	59	3	456	809	852	1096	1.87	1.58	1.27667	0.276104	21.6269	0.659925	0.330505	0.305475
202	452L13	59	3	739	1013	729	1078	0.99	1.21				0.275007
217	452L13	59	3	796	1101	735	1009	0.92	1.04				0.0565835
188	457F14	60	3	8871	11183	6868	8559	0.77	0.66	0.676667	0.0288675	4.26613	-0.599462	-0.564344	0.0608256
203	457F14	60	3	9252	11146	6566	8537	0.71	0.66				-0.599462
218	457F14	60	3	9931	9372	7977	7332	0.8	0.71				-0.494109
189	280J7	61	3	3525	6308	3107	5951	0.88	0.76	0.786667	0.0305505	3.88354	-0.395929	-0.346896	0.0557187
204	280J7	61	3	3391	5089	2968	4754	0.88	0.78				-0.358454
219	280J7	61	3	3796	4997	3541	4801	0.93	0.82				-0.286304
454	335H23	62	3	4604	5852	5860	6922	1.27	1.01	1.04	0.0264575	2.54399	0.0143553	0.0562696	0.0369372
469	335H23	62	3	5715	6037	6471	7324	1.13	1.06				0.0840643
484	335H23	62	3	6087	6197	6891	7435	1.13	1.05				0.0703893
455	150L15	63	3	8471	8572	9874	10328	1.17	1.08	1.07333	0.0057735	0.537904	0.111031	0.102084	0.00774834
470	150L15	63	3	8065	8717	9575	10585	1.19	1.07				0.0976108
485	150L15	63	3	9880	9018	11777	10565	1.19	1.07				0.0976108
456	184L18	64	3	4805	4938	5824	6597	1.21	1.17	1.18	0.01	0.847458	0.226509	0.238752	0.0122266
471	184L18	64	3	4143	4632	5640	6349	1.36	1.19				0.250962
486	184L18	64	3	4747	5125	6520	6905	1.37	1.18				0.238787
457	1G3	65	3	5660	5947	9051	9529	1.6	1.41	1.36667	0.0585947	4.28741	0.495695	0.449764	0.0625609
472	1G3	65	3	5782	5888	8219	9318	1.42	1.39				0.475085
487	1G3	65	3	6022	6209	8682	9131	1.44	1.3				0.378512
458	77P3	66	3	594	932	951	1392	1.6	1.72	1.48667	0.205994	13.8561	0.782409	0.563177	0.19448
473	77P3	66	3	705	1025	918	1210	1.3	1.33				0.411426
488	77P3	66	3	832	1149	1003	1450	1.21	1.41				0.495695
459	209P2	67	3	-19	230	596	529	-29.82	3.71	1.92667	1.54539	80.2106	1.89142	0.6622	1.0673
474	209P2	67	3	293	484	301	434	1.03	0.98				-0.0291463
489	209P2	67	3	330	462	265	457	0.8	1.09				0.124328
46	543G6	68	3	2647	5871	1713	4837	0.65	0.7	0.673333	0.0305505	4.5372	-0.514573	-0.571608	0.0659707
61	543G6	68	3	2143	5809	1674	4558	0.78	0.68				-0.556393
76	543G6	68	3	2559	5952	1768	4471	0.69	0.64				-0.643856
190	512J14	69	3	7295	15419	6093	12403	0.84	0.64	0.71	0.0608276	8.56727	-0.643856	-0.497766	0.126888
205	512J14	69	3	7288	12977	6526	11755	0.9	0.74				-0.434403
220	512J14	69	3	7372	11587	6294	10444	0.85	0.75				-0.415037
47	360I23	70	3	113	409	458	732	4.05	2.19	1.41333	0.672632	47.5919	1.13093	0.400715	0.632425
62	360I23	70	3	414	873	404	726	0.98	1.02				0.0285692
77	360I23	70	3	581	917	463	790	0.8	1.03				0.0426443
191	393H6	71	3	2656	3449	3100	3382	1.17	0.88	0.81	0.07	8.64198	-0.184425	-0.307611	0.125028
206	393H6	71	3	3511	4387	3190	3694	0.91	0.74				-0.434403
221	393H6	71	3	3452	4397	3363	4122	0.97	0.81				-0.304006
48	76N21	72	3	437	757	519	612	1.19	0.93	1.08	0.202237	18.7257	-0.104697	0.0949565	0.260455
63	76N21	72	3	413	661	361	573	0.87	1				0
78	76N21	72	3	329	540	447	623	1.36	1.31				0.389567
192	117N4	73	3	9044	9744	9161	10545	1.01	0.96	0.95	0.0173205	1.82321	-0.0588937	-0.0741616	0.0264448
207	117N4	73	3	9195	10374	9453	11371	1.03	0.96				-0.0588937
222	117N4	73	3	11432	12684	11026	13363	0.96	0.93				-0.104697
49	14B2	74	3	3757	4959	3306	3824	0.88	0.67	0.663333	0.0305505	4.6056	-0.577767	-0.593225	0.0669738
64	14B2	74	3	4295	5171	3308	4141	0.77	0.69				-0.535332
79	14B2	74	3	4346	5733	2916	4230	0.67	0.63				-0.666576
193	490B20	75	3	5098	5647	3949	4773	0.77	0.73	0.75	0.0264575	3.52767	-0.454032	-0.415629	0.0504787
208	490B20	75	3	5696	6046	4188	5145	0.74	0.74				-0.434403
223	490B20	75	3	5986	6348	4696	5756	0.78	0.78				-0.358454
50	339I10	76	3	5056	5172	4300	4591	0.85	0.78	0.746667	0.0416333	5.57589	-0.358454	-0.422985	0.0815006
65	339I10	76	3	4935	5186	4471	4474	0.91	0.76				-0.395929
80	339I10	76	3	5932	6351	4667	5089	0.79	0.7				-0.514573
194	335N6	77	3	401	677	325	449	0.81	0.75	0.69	0.130767	18.9517	-0.415037	-0.554153	0.291336
209	335N6	77	3	610	826	248	394	0.41	0.54				-0.888969
224	335N6	77	3	457	652	289	454	0.63	0.78				-0.358454
51	11C5	78	3	2427	3362	2086	2751	0.86	0.77	0.76	0.0264575	3.48125	-0.37707	-0.396518	0.0506701
66	11C5	78	3	3060	3545	2305	3036	0.75	0.78				-0.358454
81	11C5	78	3	3232	3694	2328	2969	0.72	0.73				-0.454032
316	342J4	79	3	1048	2142	902	1905	0.86	1.09	1.17667	0.109697	9.32265	0.124328	0.230625	0.132097
331	342J4	79	3	1076	1993	878	2122	0.82	1.3				0.378512
346	342J4	79	3	944	2104	1062	1970	1.13	1.14				0.189034
460	555G22	80	3	6029	10267	7064	13269	1.17	1.05	1.03333	0.0208167	2.01452	0.0703893	0.0471094	0.0291937
475	555G22	80	3	5426	6434	6001	7800	1.11	1.04				0.0565835
490	555G22	80	3	5926	6925	6290	8172	1.06	1.01				0.0143553
317	505F3	81	3	514	622	544	678	1.06	1.21	2.04333	1.03365	50.5865	0.275007	0.911829	0.710429
332	505F3	81	3	210	493	553	724	2.63	1.72				0.782409
347	505F3	81	3	-99	502	1290	811	-12.9	3.2				1.67807
461	263G23	82	3	4769	4724	4866	5264	1.02	0.98	0.953333	0.0251661	2.6398	-0.0291463	-0.0692814	0.037996
476	263G23	82	3	4769	5277	5601	5756	1.17	0.95				-0.0740006
491	263G23	82	3	5237	5329	5841	5565	1.12	0.93				-0.104697
318	309H15	83	3	1608	3322	1961	3616	1.22	1.04	1.07	0.07	6.54206	0.0565835	0.0955955	0.092894
333	309H15	83	3	1960	3105	1913	3333	0.98	1.02				0.0285692
348	309H15	83	3	1537	2998	1789	3501	1.16	1.15				0.201634
462	30C8	84	3	12461	11455	10601	11146	0.85	0.88	0.843333	0.0351188	4.16429	-0.184425	-0.246657	0.0599401
477	30C8	84	3	10522	11368	9396	10794	0.89	0.84				-0.251539
492	30C8	84	3	10702	11504	8998	10519	0.84	0.81				-0.304006
319	RP11-245E23	85	1	226	387	259	410	1.15	1.15	1.25333	0.317857	25.361	0.201634	0.296232	0.353164
334	RP11-245E23	85	3	148	276	220	409	1.49	1.61				0.687061
349	RP11-245E23	85	3	339	505	320	461	0.94	1				0
463	474L7	86	3	9635	10122	8581	9778	0.89	0.86	0.856667	0.0057735	0.67395	-0.217591	-0.223216	0.0097421
478	474L7	86	3	10267	10417	9623	9855	0.94	0.85				-0.234465
493	474L7	86	3	10463	10353	9355	9902	0.89	0.86				-0.217591
320	552M6	87	3	4728	5902	5136	6470	1.09	0.93	0.923333	0.0208167	2.25451	-0.104697	-0.115323	0.0326897
335	552M6	87	3	5239	6037	4743	6405	0.91	0.9				-0.152003
350	552M6	87	3	4834	5907	4756	6555	0.98	0.94				-0.0892673
321	13H5	88	3	3372	4123	3141	4311	0.93	0.91	0.916667	0.011547	1.25967	-0.136062	-0.125607	0.0181081
336	13H5	88	3	3347	4268	3260	4645	0.97	0.93				-0.104697
351	13H5	88	3	3367	4073	3204	4251	0.95	0.91				-0.136062
52	157H4	89	3	510	791	444	630	0.87	0.93	0.88	0.0458258	5.20747	-0.104697	-0.185716	0.0745909
67	157H4	89	3	604	733	265	533	0.44	0.84				-0.251539
82	157H4	89	3	409	649	401	503	0.98	0.87				-0.200913
53	285H4	90	3	168	335	320	547	1.9	1.83	1.06667	0.66335	62.1891	0.871844	-0.0763785	0.829349
68	285H4	90	3	671	901	388	502	0.58	0.63				-0.666576
83	285H4	90	3	610	730	342	488	0.56	0.74				-0.434403
54	810G21	91	3	2127	3999	2123	3194	1	0.73	0.66	0.07	10.6061	-0.454032	-0.604902	0.153663
69	810G21	91	3	2440	4159	1930	3015	0.79	0.66				-0.599462
84	810G21	91	3	2779	4713	1733	3105	0.62	0.59				-0.761213
55	452P23	92	3	8399	18411	5425	12067	0.65	0.52	0.543333	0.0251661	4.6318	-0.943416	-0.881117	0.0665733
70	452P23	92	3	7775	17257	5494	11903	0.71	0.54				-0.888969
85	452P23	92	3	8122	16056	5800	11468	0.71	0.57				-0.810966
56	512C24	93	3	25	248	313	417	12.51	2.06	1.08333	0.845833	78.0769	1.04264	-0.151845	1.03453
71	512C24	93	3	488	670	180	351	0.37	0.59				-0.761213
86	512C24	93	3	559	627	249	352	0.45	0.6				-0.736966
57	RP11-285E18	94	3	6956	7571	5015	5768	0.72	0.66	0.643333	0.0288675	4.48718	-0.599462	-0.637348	0.0656198
72	RP11-285E18	94	3	7178	7677	5153	5833	0.72	0.66				-0.599462
87	RP11-285E18	94	3	7888	8542	5170	6010	0.66	0.61				-0.713119
322	RP11-157E11	95	3	1529	1905	2206	2436	1.44	1.3	1.19	0.115326	9.69123	0.378512	0.246386	0.141189
337	RP11-157E11	95	3	1456	1837	2115	2154	1.45	1.2				0.263034
352	RP11-157E11	95	3	1432	1782	1664	1828	1.16	1.07				0.0976108
323	488P11	96	3	428	590	383	621	0.89	1.2	1.45667	0.250267	17.1808	0.263034	0.528128	0.252392
338	488P11	96	3	348	604	459	849	1.32	1.7				0.765535
353	488P11	96	3	391	575	474	732	1.21	1.47				0.555816
324	138N13	97	3	233	432	152	410	0.65	1.1	1.44	0.294449	20.4478	0.137504	0.503875	0.317287
339	138N13	97	3	120	358	266	490	2.22	1.61				0.687061
354	138N13	97	3	93	325	188	435	2.02	1.61				0.687061
325	349J19	98	3	3973	5246	4636	5978	1.17	0.97	0.96	0.0173205	1.80422	-0.0439433	-0.0590513	0.0261678
340	349J19	98	3	4599	5621	4818	6424	1.05	0.97				-0.0439433
355	349J19	98	3	4984	5915	5606	6487	1.12	0.94				-0.0892673
326	132L12	99	3	7105	6894	11201	11164	1.58	1.46	1.41	0.043589	3.09142	0.545968	0.495241	0.0442393
341	132L12	99	3	5884	5495	8993	8459	1.53	1.38				0.464668
356	132L12	99	3	5291	5452	8385	8611	1.58	1.39				0.475085
327	159J2	100	3	2172	3935	4027	6756	1.85	1.42	1.36333	0.051316	3.76401	0.505891	0.446463	0.053959
342	159J2	100	3	2966	4325	4024	6872	1.36	1.32				0.400538
357	159J2	100	3	3362	4599	5274	7370	1.57	1.35				0.432959
58	182M20	101	3	9544	12220	7263	10504	0.76	0.73	0.746667	0.0208167	2.78795	-0.454032	-0.421835	0.0399907
73	182M20	101	3	8364	10469	6438	9105	0.77	0.74				-0.434403
88	182M20	101	3	7424	8793	6593	7834	0.89	0.77				-0.37707
59	173B14	102	3	38266	36788	30841	29579	0.81	0.75	0.75	0	0	-0.415037	-0.415037	7.45058e-09
74	173B14	102	3	35429	34503	29110	27743	0.82	0.75				-0.415037
89	173B14	102	3	37158	35817	30599	28690	0.82	0.75				-0.415037
60	29G8	103	3	838	2008	635	1162	0.76	0.71	0.663333	0.0723418	10.9058	-0.494109	-0.598186	0.162866
75	29G8	103	3	1094	2351	693	1331	0.63	0.7				-0.514573
90	29G8	103	3	1594	2855	752	1400	0.47	0.58				-0.785875
328	122K21	104	1	138	270	113	172	0.82	0.65	1.05333	0.410163	38.9395	-0.621488	-0.00302956	0.590912
343	122K21	104	1	30	111	74	137	2.45	1.04				0.0565835
358	122K21	104	1	91	237	270	329	2.97	1.47				0.555816
329	RP11-332E3	105	3	12687	12246	11221	11750	0.88	0.87	0.896667	0.0550757	6.14227	-0.200913	-0.159133	0.0872091
344	RP11-332E3	105	3	5885	10828	10758	10967	1.83	0.86				-0.217591
359	RP11-332E3	105	3	12725	13070	13581	13829	1.07	0.96				-0.0588937
330	10M21	106	3	2032	2094	4158	3677	2.05	1.65	1.69333	0.0378594	2.23579	0.722466	0.759624	0.0324532
345	10M21	106	3	2192	2339	4644	4399	2.12	1.72				0.782409
360	10M21	106	3	1881	2214	4358	4098	2.32	1.71				0.773996
183	VECT	110	3	1013	1444	2547	2176	2.51	1.55	1.56	0.175214	11.2317	0.632268	0.63548	0.162025
198	VECT	110	3	939	1275	2276	2137	2.42	1.74				0.799087
213	VECT	110	3	1156	1472	1772	1943	1.53	1.39				0.475085
181	MRV2	111	3	2498	3559	5851	12346	2.34	2.82	2.59333	0.241109	9.29724	1.4957	1.37059	0.135593
196	MRV2	111	3	2123	3327	3683	10795	1.73	2.62				1.38957
211	MRV2	111	3	1941	3762	4140	10999	2.13	2.34				1.22651
451	MRV2	112	3	1432	1966	3615	8749	2.52	3.91	3.83667	0.306649	7.99258	1.96717	1.93672	0.117142
466	MRV2	112	3	1464	2127	4409	10254	3.01	4.1				2.03562
481	MRV2	112	3	1573	2079	3184	8263	2.02	3.5				1.80735
182	ALFA1-1	113	3	544	706	888	930	1.63	1.46	1.31333	0.212211	16.1582	0.545968	0.379758	0.245636
197	ALFA1-1	113	3	713	958	1203	1243	1.69	1.41				0.495695
212	ALFA1-1	113	3	1098	1212	1225	1248	1.12	1.07				0.0976108
1	ALFA1-2	114	1	1	147	408	425	407.96	3.17	21.7567	33.9222	155.916	1.66448	2.61468	2.95569
16	ALFA1-2	114	3	84	191	149	220	1.77	1.19				0.250962
31	ALFA1-2	114	1	-109	3	101	146	-0.92	60.91				5.92861
195	ALFA1-3	115	3	3370	4080	4579	6556	1.36	1.37	1.35333	0.0665833	4.91995	0.454176	0.435338	0.0716574
210	ALFA1-3	115	3	2762	3495	4162	5177	1.51	1.28				0.356144
225	ALFA1-3	115	3	2404	3550	4028	5874	1.68	1.41				0.495695
452	ALFA2-1	116	3	854	1127	1618	1685	1.89	1.58	2	0.425088	21.2544	0.659925	0.977883	0.310783
467	ALFA2-1	116	3	852	1045	1958	2001	2.3	1.99				0.992768
482	ALFA2-1	116	3	599	884	1836	1981	3.07	2.43				1.28096
271	ALFA2-2	117	3	866	1003	2533	2293	2.92	2.31	2.26	0.19975	8.83849	1.20789	1.17247	0.129868
286	ALFA2-2	117	3	782	1033	2608	2430	3.34	2.43				1.28096
301	ALFA2-2	117	3	1049	1281	2623	2550	2.5	2.04				1.02857
464	ALFA2-3	118	3	3022	3358	3772	4743	1.25	1.24	1.36333	0.109697	8.0462	0.31034	0.44394	0.118437
479	ALFA2-3	118	3	4173	4462	6378	7441	1.53	1.45				0.536053
494	ALFA2-3	118	3	3287	3878	4965	6301	1.51	1.4				0.485427
150	BAC A	119	1	-202	-73	-16	105	0.08	-1.37	-0.23	1.0018	-435.565	#NUM!	#NUM!	#NUM!
165	BAC A	119	1	176	256	2	50	0.01	0.17				-2.55639
180	BAC A	119	1	62	169	-30	75	-0.5	0.51				-0.971431
453	BAC B	120	1	-2	76	-70	73	23.76	1.03	0.406667	0.605833	148.975	0.0426443	#NUM!	#NUM!
468	BAC B	120	1	40	153	39	71	0.97	0.37				-1.4344
483	BAC B	120	1	12	125	-118	-23	-9.96	-0.18				#NUM!

## Sheet: genomic ID#
Index	Array Row	Array Column	Spot Row	Spot Column	Name	ID	X	Y	Diameter	F Pixels	B Pixels	Footprint	Flags	Ch1 Median	Ch1 Mean	Ch1 SD	Ch1 B Median	Ch1 B Mean	Ch1 B SD	Ch1 % > B + 1 SD	Ch1 % > B + 2 SD	Ch1 F % Sat.	Ch1 Median - B	Ch1 Mean - B	Ch1 SignalNoiseRatio	Ch2 Median	Ch2 Mean	Ch2 SD	Ch2 B Median	Ch2 B Mean	Ch2 B SD	Ch2 % > B + 1 SD	Ch2 % > B + 2 SD	Ch2 F % Sat.	Ch2 Median - B	Ch2 Mean - B	Ch2 SignalNoiseRatio	Ch2 Ratio of Medians	Ch2 Ratio of Means	Ch2 Median of Ratios	Ch2 Mean of Ratios	Ch2 Ratios SD	Ch2 Rgn Ratio	Ch2 Rgn R²	Ch2 Log Ratio	Sum of Medians	Sum of Means	Ch1 N Median	Ch1 N Mean
139	1	2	1	4	468L10	1	13685	10885	170	286	367	39	3	3086	5696	5706.65	1435	1526	766.5	61.5	51.4	0	1651	4261	4.03	3698	8637	9003.53	1126	1248	698.29	81.5	66.1	0	2572	7511	5.3	1.56	1.76	1.73	4.15	15.41	1.07	0.46	0.64	4223	11772	3086	5696
154	1	2	2	4	468L10	1	13675	11245	160	286	366	43	3	3025	5683	5659.01	1462	1535	684.57	65	51.7	0	1563	4221	4.42	3852	8326	8750.04	1168	1257	645.47	77.6	67.1	0	2684	7158	5.97	1.72	1.7	1.76	3.93	10.62	0.96	0.39	0.78	4247	11379	3025	5683
169	1	2	3	4	468L10	1	13685	11625	150	286	366	34	3	3114	5789	5339.42	1354	1445	710.42	69.2	56.6	0	1760	4435	4.38	3708	8355	8721.06	1125	1220	675.75	76.9	66.1	0	2583	7230	5.49	1.47	1.63	1.44	2.61	8.11	1.25	0.59	0.55	4343	11665	3114	5789
140	1	2	1	5	2A19	2	14065	10905	100	286	367	23	3	2048	2276	1410.81	1471	1511	704.69	44.8	23.4	0	577	805	2.91	1986	2450	1777.93	1149	1196	659.42	55.6	37.1	0	837	1301	3.01	1.45	1.62	1.46	2.34	6.28	0.67	0.28	0.54	1414	2106	2048	2276
155	1	2	2	5	2A19	2	14065	11265	100	286	366	27	3	2045	2327	1341.98	1482	1559	750.54	43.4	23.4	0	563	845	2.72	2053	2426	1563.84	1283	1357	663	52.8	36.7	0	770	1143	3.1	1.37	1.35	1.29	1.66	1.6	0.82	0.5	0.45	1333	1988	2045	2327
170	1	2	3	5	2A19	2	14055	11635	140	286	366	20	3	2018	2246	1318.96	1343	1409	705.21	47.6	26.6	0	675	903	2.86	2241	2633	1691.59	1222	1288	650.62	61.5	43	0	1019	1411	3.44	1.51	1.56	1.53	2.03	2.05	0.7	0.29	0.59	1694	2314	2018	2246
141	1	2	1	6	318C5	3	14435	10885	180	286	366	34	3	3014	3598	2739.92	1496	1549	779.9	65.4	48.6	0	1518	2102	3.86	3568	5315	4745	1161	1268	672.81	67.1	57.7	0	2407	4154	5.3	1.59	1.98	1.78	2.45	3.15	1.13	0.43	0.67	3925	6256	3014	3598
156	1	2	2	6	318C5	3	14435	11255	160	287	367	32	3	2638	3430	2643.08	1348	1470	760.53	64.1	45.6	0	1290	2082	3.47	3185	5149	4423.28	1231	1315	636.92	68.6	59.2	0	1954	3918	5	1.51	1.88	1.71	2.72	4.66	1.09	0.43	0.6	3244	6000	2638	3430
171	1	2	3	6	318C5	3	14435	11635	170	286	366	20	3	2778	3443	2634.23	1261	1353	750.29	64.7	50	0	1517	2182	3.7	3837	5487	4925.75	1239	1399	709.3	71.7	65	0	2598	4248	5.41	1.71	1.95	1.72	2.33	2.99	1.27	0.46	0.78	4115	6430	2778	3443
142	1	2	1	7	213F11	4	14815	10895	200	286	366	25	3	19214	17631	9776.57	1386	1517	724.82	92	88.5	0	17828	16245	26.51	35982	29801	15501.4	1225	1280	596.92	93.4	90.6	0	34757	28576	60.28	1.95	1.76	1.87	2.14	2.4	1.42	0.81	0.96	52585	44821	19214	17631
157	1	2	2	7	213F11	4	14810	11265	210	282	333	20	3	17245	16536	8849.75	1320	1433	776.42	92.9	90.8	0	15925	15216	22.21	33359	29094	14670	1106	1157	593.35	94	91.1	0	32253	27988	56.22	2.03	1.84	1.97	2.01	1.27	1.5	0.82	1.02	48178	43204	17245	16536
172	1	2	3	7	213F11	4	14815	11645	210	286	366	14	3	19337	17428	9363.71	1306	1434	741.58	90.6	87.1	0	18031	16122	26.08	35658	31247	16358.7	1291	1369	671.5	96.5	94.1	0	34367	29956	53.1	1.91	1.86	1.91	2.63	5.12	1.47	0.71	0.93	52398	46078	19337	17428
143	1	2	1	8	13B15	5	15190	10885	210	282	334	32	3	4157	4440	2836.52	1350	1469	875.46	67	58.9	0	2807	3090	4.75	10630	9522	6387.96	1317	1421	744.4	82.3	74.5	0	9313	8205	14.28	3.32	2.66	2.82	5.46	18.75	1.9	0.71	1.73	12120	11295	4157	4440
158	1	2	2	8	13B15	5	15190	11255	210	282	333	29	3	4588	4703	2571.85	1485	1529	764.71	77	68.4	0	3103	3218	6	11974	10096	5868.03	1274	1367	614.83	88.7	83.3	0	10700	8822	19.48	3.45	2.74	2.8	3.74	8.6	1.95	0.73	1.79	13803	12040	4588	4703
173	1	2	3	8	13B15	5	15185	11645	200	286	366	7	3	4137	4560	2556.78	1490	1651	799.36	79.7	64.3	0	2647	3070	5.18	9833	9734	6187.07	1504	1624	710.55	86.7	79.7	0	8329	8230	13.84	3.15	2.68	2.73	3.44	6.11	1.98	0.67	1.65	10976	11300	4137	4560
144	1	2	1	9	261A1	6	15575	10895	220	286	366	27	3	2210	2575	1356.29	1473	1539	796.01	49	29.7	0	737	1102	2.78	3804	4520	3035.86	1246	1306	635.82	80.4	69.6	0	2558	3274	5.98	3.47	2.97	3.12	4.79	16.04	1.41	0.4	1.8	3295	4376	2210	2575
159	1	2	2	9	261A1	6	15575	11275	100	286	366	20	3	2394	2589	1363.91	1524	1554	740.34	53.8	31.1	0	870	1065	3.23	4035	4523	2790.74	1409	1494	663.57	79.4	64	0	2626	3114	6.08	3.02	2.92	2.78	3.42	3.87	1.66	0.66	1.59	3496	4179	2394	2589
174	1	2	3	9	261A1	6	15575	11655	150	286	366	19	3	2403	2582	1450.79	1665	1718	767.67	48.6	22	0	738	917	3.13	3938	4339	2477.91	1507	1575	706.46	73.1	63.3	0	2431	2832	5.57	3.29	3.09	3.26	4.45	9.99	1.13	0.44	1.72	3169	3749	2403	2582
409	2	2	1	4	331L19	7	13755	19875	170	286	366	62	3	3593	4047	2640.1	991	1059	660.98	80.8	71.3	0	2602	3056	5.44	8903	9525	5939.65	1368	1418	596.29	93	87.4	0	7535	8157	14.93	2.9	2.67	2.78	5.99	25.14	1.94	0.74	1.53	10137	11213	3593	4047
424	2	2	2	4	331L19	7	13735	20235	180	286	366	39	3	3203	4079	2438.08	1076	1099	678.41	84.3	71.3	0	2127	3003	4.72	8767	9071	5089.67	1432	1530	716.12	93	88.1	0	7335	7639	12.24	3.45	2.54	2.71	3.41	4.07	1.51	0.53	1.79	9462	10642	3203	4079
439	2	2	3	4	331L19	7	13755	20615	180	286	366	62	3	3511	3977	2541.03	1145	1286	821.32	74.8	61.5	0	2366	2832	4.27	7704	8889	5732.97	1419	1570	753.15	88.1	84.6	0	6285	7470	10.23	2.66	2.64	2.64	2.93	2.09	1.87	0.69	1.41	8651	10302	3511	3977
410	2	2	1	5	211D10	8	14075	19795	160	286	366	46	3	1951	2238	1504.91	745	1129	676.42	66.1	45.1	0	1206	1493	2.88	6198	6517	4435.77	1346	1438	705.52	78.3	65.7	0	4852	5171	8.78	4.02	3.46	3.57	3.76	2.45	2.23	0.57	2.01	6058	6664	1951	2238
425	2	2	2	5	211D10	8	14070	20165	170	282	333	45	3	1873	2134	1482.9	995	1066	685.5	53.2	38.3	0	878	1139	2.73	5991	6403	4572.35	1337	1455	658.76	72.7	67.7	0	4654	5066	9.09	5.3	4.45	4.5	8	45.4	2.47	0.64	2.41	5532	6205	1873	2134
440	2	2	3	5	211D10	8	14075	20545	170	286	366	32	3	1841	2125	1256.63	972	1058	626.45	59.4	39.2	0	869	1153	2.94	5036	6316	4332.27	1326	1440	668.04	80.1	69.6	0	3710	4990	7.54	4.27	4.33	4.27	4.89	5.46	2.8	0.66	2.09	4579	6143	1841	2125
411	2	2	1	6	129M14	9	14455	19795	140	286	367	44	3	1531	2440	2221.33	945	1043	691.54	47.2	36	0	586	1495	2.21	2584	5376	5526.87	1407	1436	659.79	58.4	48.6	0	1177	3969	3.92	2.01	2.65	2.3	3.03	4.01	1.98	0.63	1.01	1763	5464	1531	2440
426	2	2	2	6	129M14	9	14460	20155	130	282	333	53	3	1683	2336	2138.01	911	997	645.58	54.6	38.3	0	772	1425	2.61	2565	5516	5605.01	1271	1347	600.21	60.6	50.7	0	1294	4245	4.27	1.68	2.98	2.3	3.22	3.02	2.13	0.66	0.75	2066	5670	1683	2336
441	2	2	3	6	129M14	9	14445	20535	150	286	366	43	3	1505	2351	2075.63	1054	1239	827.08	43.7	30.8	0	451	1297	1.82	2637	5420	5718.14	1314	1406	655.28	67.8	50	0	1323	4106	4.02	2.93	3.17	2.8	4.72	5.58	1.05	0.14	1.55	1774	5403	1505	2351
412	2	2	1	7	1L24	10	14825	19815	140	286	366	24	3	1823	2358	2007.4	869	966	618.12	57.7	40.9	0	954	1489	2.95	3929	6222	5347.41	1233	1362	643.15	73.1	58.7	0	2696	4989	6.11	2.83	3.35	2.95	4.76	5.62	1.68	0.4	1.5	3650	6478	1823	2358
427	2	2	2	7	1L24	10	14825	20175	120	286	366	32	3	1993	2312	1761.88	918	1004	652.26	54.9	42.7	0	1075	1394	3.06	3258	6019	5195.73	1239	1366	672.06	70.3	57.7	0	2019	4780	4.85	1.88	3.43	2.92	3.97	3.49	2.04	0.48	0.91	3094	6174	1993	2312
442	2	2	3	7	1L24	10	14835	20545	160	286	366	28	3	1890	2518	1913.95	982	1050	635.55	56.3	43.7	0	908	1536	2.97	3752	6546	5757.9	1288	1418	657.65	72	58	0	2464	5258	5.71	2.71	3.42	3.11	3.6	2.45	2.59	0.74	1.44	3372	6794	1890	2518
413	2	2	1	8	BAC11	11	15205	19785	100	286	366	52	3	939	1150	869.94	891	949	598.75	27.6	12.2	0	48	259	1.57	1690	2300	1964.83	1202	1294	603.83	45.5	30.8	0	488	1098	2.8	10.17	4.24	2.79	4.19	4.9	1.58	0.49	3.35	536	1357	939	1150
428	2	2	2	8	BAC11	11	15225	20165	100	286	366	42	3	983	1240	1113.1	820	933	633.6	31.5	15.7	0	163	420	1.55	1862	2544	2091.63	1176	1279	678.14	50	34.6	0	686	1368	2.75	4.21	3.26	2.77	3.63	3.56	1.13	0.36	2.07	849	1788	983	1240
443	2	2	3	8	BAC11	11	15195	20540	100	282	397	37	3	987	1192	898.15	804	924	660.43	31.6	12.8	0	183	388	1.49	1812	2348	1793.12	1237	1345	622	48.2	33.7	0	575	1111	2.91	3.14	2.86	2.31	2.63	1.38	1.51	0.57	1.65	758	1499	987	1192
414	2	2	1	9	229I7	12	15585	19815	170	286	366	20	3	13612	12936	8489.13	911	1045	683.93	89.9	82.9	0	12701	12025	19.9	32259	27131	17048.7	1333	1390	630.62	95.8	92.3	0	30926	25798	51.15	2.43	2.15	2.24	2.99	3.74	1.77	0.78	1.28	43627	37823	13612	12936
429	2	2	2	9	229I7	12	15585	20185	170	286	366	18	3	12624	11641	7312.86	874	997	650.03	92	86.4	0	11750	10767	19.42	30332	25284	15695.9	1396	1452	665.49	91.6	86.7	0	28936	23888	45.58	2.46	2.22	2.29	2.73	3.13	1.91	0.79	1.3	40686	34655	12624	11641
444	2	2	3	9	229I7	12	15585	20555	180	286	366	16	3	13824	11984	7916.54	808	933	632.57	87.4	82.5	0	13016	11176	21.85	30360	24903	15661.9	1202	1319	643.73	93.7	90.2	0	29158	23701	47.16	2.24	2.12	2.16	3.04	3.77	1.77	0.8	1.16	42174	34877	13824	11984
145	1	2	1	10	326D19	13	15950	10895	170	282	333	24	3	7465	9539	8304.71	1553	1543	670.06	85.1	79.8	0	5912	7986	11.14	15078	17874	14269.9	1425	1438	655.14	96.8	91.1	0	13653	16449	23.02	2.31	2.06	2.25	3.27	4.95	1.25	0.53	1.21	19565	24435	7465	9539
160	1	2	2	10	326D19	13	15940	11275	170	282	333	8	3	7602	9319	7960.1	1466	1528	770.96	86.2	78.7	0	6136	7853	9.86	15264	16744	12844.1	1371	1468	675.99	93.3	90.1	0	13893	15373	22.58	2.26	1.96	2.13	3.43	7.97	1.01	0.39	1.18	20029	23226	7602	9319
175	1	2	3	10	326D19	13	15945	11655	180	286	366	14	3	6435	8326	7121.34	1486	1583	814.92	83.6	73.1	0	4949	6840	7.9	13580	15987	12246.4	1386	1500	740.09	89.9	84.3	0	12194	14601	18.35	2.46	2.13	2.51	3.55	4.37	1.14	0.44	1.3	17143	21441	6435	8326
2	1	1	1	2	505O16	14	7275	10925	150	286	366	37	3	2529	3324	2424.05	1284	1335	699.64	63.3	47.9	0	1245	2040	3.61	5282	6815	4933.37	1316	1446	661.35	78.7	67.1	0	3966	5499	7.99	3.19	2.7	3	3.23	2.12	1.75	0.74	1.67	5211	7539	2529	3324
17	1	1	2	2	505O16	14	7275	11295	170	286	366	34	3	2512	3133	2134.47	1094	1200	689.37	69.9	51	0	1418	2039	3.64	5505	6563	4776.48	1312	1405	661.25	76.9	69.2	0	4193	5251	8.33	2.96	2.58	2.71	3.41	6.26	1.55	0.48	1.56	5611	7290	2512	3133
32	1	1	3	2	505O16	14	7275	11675	140	286	366	24	3	2493	2856	1996.13	1416	1407	670.4	58	43.4	0	1077	1440	3.72	5851	6345	4442.43	1368	1441	664.89	77.6	70.6	0	4483	4977	8.8	4.16	3.46	3.88	4.51	6.11	1.6	0.51	2.06	5560	6417	2493	2856
146	1	2	1	11	223F20	15	16325	10895	160	286	366	22	3	3453	4753	3611.49	1569	1647	834.21	66.4	53.1	0	1884	3184	4.14	4941	7803	6812.95	1349	1412	657.49	74.5	63.6	0	3592	6454	7.51	1.91	2.03	1.72	2.39	2.61	1.32	0.49	0.93	5476	9638	3453	4753
161	1	2	2	11	223F20	15	16325	11265	160	286	367	19	3	3401	4432	3488.37	1504	1603	803.55	63.3	52.4	0	1897	2928	4.23	5293	7533	6190.32	1346	1441	672.45	74.5	66.8	0	3947	6187	7.87	2.08	2.11	2.1	3.25	6.67	1.29	0.53	1.06	5844	9115	3401	4432
176	1	2	3	11	223F20	15	16330	11655	150	282	333	21	3	3555	4764	3395.64	1399	1532	802.41	73.4	58.2	0	2156	3365	4.43	4269	7603	6637.25	1332	1423	705.98	74.8	63.8	0	2937	6271	6.05	1.36	1.86	1.65	3.14	11.04	1.36	0.49	0.45	5093	9636	3555	4764
3	1	1	1	3	rp11-424e21	16	7645	10935	160	286	366	24	3	4524	7431	7105.28	1219	1293	726.27	76.6	64.7	0	3305	6212	6.23	7467	10325	9117.73	1381	1473	664.18	77.6	72.4	0	6086	8944	11.24	1.84	1.44	1.69	2.35	2.78	0.83	0.42	0.88	9391	15156	4524	7431
18	1	1	2	3	rp11-424e21	16	7645	11295	150	286	366	30	3	3734	5787	4938.9	1207	1359	740.22	73.8	63.3	0	2527	4580	5.04	6097	8178	6782.89	1329	1471	710.91	77.3	68.2	0	4768	6849	8.58	1.89	1.5	1.62	2.08	2.21	0.99	0.52	0.92	7295	11429	3734	5787
33	1	1	3	3	rp11-424e21	16	7640	11675	170	282	333	17	3	4160	5539	4649.49	1291	1312	712.17	69.5	64.9	0	2869	4248	5.84	6487	8638	7024.47	1301	1364	633.56	77.3	70.9	0	5186	7337	10.24	1.81	1.73	1.84	3.01	10.04	1.18	0.61	0.85	8055	11585	4160	5539
147	1	2	1	12	298H15	17	16705	10895	200	301	366	23	3	31980	31604	15590.8	1583	1648	796.28	96.7	94.7	1.7	30397	30021	40.16	48394	44460	19811.3	1437	1541	743.7	99	97	16.3	46957	43023	65.07	1.54	1.43	1.5	1.56	0.67	1.14	0.81	0.63	77354	73044	31980	31604
162	1	2	2	12	298H15	17	16705	11265	220	286	366	21	3	26804	25247	11334.1	1574	1679	821.84	97.2	96.9	0	25230	23673	32.61	45061	41295	17467.4	1460	1519	673.17	98.3	97.6	0	43601	39835	66.94	1.73	1.68	1.72	2.37	3.95	1.24	0.65	0.79	68831	63508	26804	25247
177	1	2	3	12	298H15	17	16705	11655	220	301	366	20	3	26505	25973	13109.8	1461	1553	803.04	95.3	92.7	0	25044	24512	33.01	44204	40862	18204.3	1336	1461	710.51	96.7	93.4	5.6	42868	39526	62.21	1.71	1.61	1.7	2.94	14.95	1.19	0.73	0.78	67912	64038	26505	25973
4	1	1	1	4	390J12	18	8025	10935	150	286	366	24	3	2970	6002	5963.82	1321	1444	756.17	62.2	51.4	0	1649	4681	3.93	3280	9339	9754.03	1402	1524	730.87	66.8	54.5	0	1878	7937	4.49	1.14	1.7	1.54	1.82	1.62	1.38	0.71	0.19	3527	12618	2970	6002
19	1	1	2	4	390J12	18	8030	11305	150	282	333	25	3	2996	6035	5804.71	1232	1341	718	65.6	53.9	0	1764	4803	4.17	3300	8797	8889.57	1383	1490	717.23	63.1	54.3	0	1917	7414	4.6	1.09	1.54	1.43	2.31	5.19	1.12	0.53	0.12	3681	12217	2996	6035
34	1	1	3	4	390J12	18	8025	11685	140	286	366	14	3	2635	5321	5151.66	1282	1390	790.95	58.4	48.6	0	1353	4039	3.33	3531	8719	8380.97	1458	1542	717.81	63.3	53.5	0	2073	7261	4.92	1.53	1.8	1.64	2.27	1.99	1.2	0.55	0.62	3426	11300	2635	5321
148	1	2	1	13	37K18	19	17085	10905	130	301	366	23	3	7815	11810	12661.5	1471	1539	734.84	91	85.4	1.3	6344	10339	10.64	13952	17294	15704.4	1315	1381	674.45	89	83.7	5.6	12637	15979	20.69	1.99	1.55	1.78	1.87	1.04	0.8	0.41	0.99	18981	26318	7815	11810
163	1	2	2	13	37K18	19	17090	11275	130	297	333	26	3	7888	11306	12858.5	1548	1644	812.89	83.5	78.8	3	6340	9758	9.7	13912	17185	15570.2	1307	1469	787.61	90.9	85.2	5.4	12605	15878	17.66	1.99	1.63	1.88	2.37	2.43	0.94	0.61	0.99	18945	25636	7888	11306
178	1	2	3	13	37K18	19	17090	11655	150	282	334	28	3	7343	9130	7888.78	1298	1467	790.19	86.2	80.1	0	6045	7832	9.29	13553	15315	11649.4	1267	1390	678.07	90.4	85.8	0	12286	14048	19.99	2.03	1.79	1.92	2.28	2.07	0.95	0.42	1.02	18331	21880	7343	9130
5	1	1	1	5	111B1	20	8400	10935	130	297	333	21	3	10533	14030	14098.9	1362	1458	806.03	92.6	87.5	3.4	9171	12668	13.07	15473	19308	16049.7	1572	1614	658.92	92.9	88.9	5.7	13901	17736	23.48	1.52	1.4	1.59	1.83	1.24	0.53	0.22	0.6	23072	30404	10533	14030
20	1	1	2	5	111B1	20	8395	11305	120	301	366	16	3	11311	14462	14249.8	1430	1506	753.23	93	88	4	9881	13032	15.02	17317	20392	16405.6	1502	1580	683.68	96.3	91.4	6.6	15815	18890	25.33	1.6	1.45	1.58	2.3	5.17	0.72	0.4	0.68	25696	31922	11311	14462
35	1	1	3	5	111B1	20	8395	11685	150	301	366	7	3	11174	13987	13933.2	1328	1389	790.96	91.4	86	4	9846	12659	14.13	17145	19935	15852.7	1487	1530	706.67	97	92	6	15658	18448	24.26	1.59	1.46	1.59	2.87	10.71	0.53	0.22	0.67	25504	31107	11174	13987
149	1	2	1	14	335P18	21	17460	10915	150	282	333	23	3	4249	10328	11516.6	1505	1629	797.46	70.9	60.6	0	2744	8823	5.33	4102	13467	16276.4	1273	1363	677.57	77.7	64.5	0	2829	12194	6.05	1.03	1.38	1.07	3.2	6.83	0.78	0.3	0.04	5573	21017	4249	10328
164	1	2	2	14	335P18	21	17465	11285	150	286	366	27	3	3430	9446	10623.9	1338	1451	823.44	66.8	54.5	0	2092	8108	4.17	3462	12544	15690.1	1272	1359	656.26	76.6	65	0	2190	11272	5.28	1.05	1.39	1.32	2.05	2.52	0.81	0.3	0.07	4282	19380	3430	9446
179	1	2	3	14	335P18	21	17460	11655	150	282	333	23	3	3419	9386	10457.4	1493	1609	760.74	69.1	54.3	0	1926	7893	4.49	3145	12240	15805.1	1276	1378	662.17	67	58.2	0	1869	10964	4.75	0.97	1.39	1.07	2.6	8.53	0.84	0.31	-0.04	3795	18857	3419	9386
6	1	1	1	6	109K20	22	8775	10945	190	286	366	13	3	15328	13716	9501.13	1560	1623	796.01	80.8	74.5	0	13768	12156	19.26	21908	20992	14374	1562	1658	745.43	81.5	77.3	0	20346	19430	29.39	1.48	1.6	1.61	2.32	3.58	1.33	0.77	0.56	34114	31586	15328	13716
21	1	1	2	6	109K20	22	8775	11305	200	286	366	17	3	13955	12087	7928.65	1333	1429	780.74	81.8	75.5	0	12622	10754	17.87	24301	20269	13547	1469	1550	701.87	87.1	82.2	0	22832	18800	34.62	1.81	1.75	1.79	2.13	1.9	1.59	0.86	0.86	35454	29554	13955	12087
36	1	1	3	6	109K20	22	8775	11685	200	286	366	10	3	15039	14034	9626.58	1303	1391	761.71	84.3	78.3	0	13736	12731	19.74	26788	22494	15271	1356	1447	611.6	90.9	83.9	0	25432	21138	43.8	1.85	1.66	1.75	2.17	3.73	1.41	0.79	0.89	39168	33869	15039	14034
415	2	2	1	10	495K23	23	15965	19805	150	286	368	28	3	2150	2931	2556.73	872	952	614.65	61.9	51.7	0	1278	2059	3.5	5487	8068	6659.43	1186	1257	581.7	78.3	67.5	0	4301	6882	9.43	3.37	3.34	3.55	3.8	3.39	2.03	0.61	1.75	5579	8941	2150	2931
430	2	2	2	10	495K23	23	15965	20175	160	286	366	25	3	2241	3084	2571.55	917	1012	631.04	64.3	52.4	0	1324	2167	3.55	5444	7668	6059.47	1306	1364	625.49	78.3	68.9	0	4138	6362	8.7	3.13	2.94	2.78	3.74	4.94	1.62	0.47	1.64	5462	8529	2241	3084
445	2	2	3	10	495K23	23	15965	20545	180	286	366	24	3	2209	3165	2742.8	953	1089	703.38	59.1	47.9	0	1256	2212	3.14	4714	7317	6053.01	1251	1321	632.24	76.2	67.1	0	3463	6066	7.46	2.76	2.74	2.8	3.18	3.41	1.77	0.64	1.46	4719	8278	2209	3165
272	2	1	1	2	RP11-187e23	24	7325	19805	220	286	366	46	3	8221	8068	4928.24	809	936	623.17	88.1	83.2	0	7412	7259	13.19	27931	24182	12922.7	1732	1827	776.62	90.9	85.7	0	26199	22450	35.96	3.53	3.09	3.37	4.87	10.56	2.17	0.68	1.82	33611	29709	8221	8068
287	2	1	2	2	RP11-187e23	24	7325	20165	220	286	366	49	3	7479	7607	4649.15	794	923	675.39	86	82.5	0	6685	6813	11.07	28872	24792	13805.8	1538	1708	768.93	89.2	85.3	0	27334	23254	37.55	4.09	3.41	3.69	4.48	12.24	2.57	0.75	2.03	34019	30067	7479	7607
302	2	1	3	2	RP11-187e23	24	7320	20545	210	282	333	37	3	7939	7815	4902.24	883	1037	734.05	84.8	80.1	0	7056	6932	10.82	28435	23927	13635	1503	1599	764.54	86.5	82.6	0	26932	22424	37.19	3.82	3.23	3.51	3.87	3.22	2.39	0.74	1.93	33988	29356	7939	7815
416	2	2	1	11	24H17	25	16345	19815	180	286	366	17	3	16480	15204	10317.6	945	997	663.2	89.9	86	0	15535	14259	24.85	29764	28522	18699.9	1374	1470	645.08	94.4	89.9	0	28390	27148	46.14	1.83	1.9	1.94	2.9	4.77	1.58	0.76	0.87	43925	41407	16480	15204
431	2	2	2	11	24H17	25	16345	20175	180	286	366	25	3	17382	15407	10415.3	1032	1150	687.51	89.5	83.6	0	16350	14375	25.28	34400	29378	19020.6	1374	1450	655.81	94.4	89.5	0	33026	28004	52.45	2.02	1.95	1.98	2.23	1.45	1.66	0.82	1.01	49376	42379	17382	15407
446	2	2	3	11	24H17	25	16345	20545	170	286	366	23	3	15077	14518	10462.8	959	1090	719.44	88.1	83.6	0	14118	13559	20.96	33776	28498	18858	1313	1372	646.9	94.1	90.2	0	32463	27185	52.21	2.3	2	2.07	2.59	3.95	1.63	0.81	1.2	46581	40744	15077	14518
273	2	1	1	3	22C22	26	7685	19815	150	286	366	26	3	2663	3303	2669.46	845	971	640.44	70.3	60.5	0	1818	2458	4.16	8393	9329	6643	1549	1676	735.47	81.8	76.6	0	6844	7780	11.41	3.76	3.17	3.58	5.61	25.18	1.45	0.34	1.91	8662	10238	2663	3303
288	2	1	2	3	22C22	26	7690	20165	170	282	333	40	3	2823	3322	2496.56	779	931	675.31	76.6	61	0	2044	2543	4.18	9117	10028	6512.68	1409	1515	696.01	87.6	83.3	0	7708	8619	13.1	3.77	3.39	3.71	4.15	4.64	1.96	0.56	1.91	9752	11162	2823	3322
303	2	1	3	3	22C22	26	7690	20545	120	282	333	31	3	2675	3130	2273.22	822	901	611.41	74.5	63.1	0	1853	2308	4.38	8803	9479	6172.36	1403	1466	703.04	85.8	80.9	0	7400	8076	12.52	3.99	3.5	3.93	5.01	7.74	1.68	0.38	2	9253	10384	2675	3130
417	2	2	1	12	138D23	27	16740	19845	170	297	333	27	3	10689	14527	12461.6	1009	1155	730.35	91.6	83.8	0	9680	13518	14.64	25265	30874	22676.7	1399	1495	701.22	97.6	91.9	17.2	23866	29475	36.03	2.47	2.18	2.37	4.33	12.49	1.59	0.77	1.3	33546	42993	10689	14527
432	2	2	2	12	138D23	27	16740	20215	170	297	333	26	3	10431	13314	11351.5	1049	1150	748.16	87.9	82.2	0	9382	12265	13.94	24498	27000	19964.3	1529	1596	731.24	90.9	88.2	9.8	22969	25471	33.5	2.45	2.08	2.32	3.41	4.5	1.2	0.46	1.29	32351	37736	10431	13314
447	2	2	3	12	138D23	27	16740	20585	170	297	333	27	3	11078	13943	12728.9	1012	1084	684.66	91.2	86.2	0	10066	12931	16.18	23290	27238	20185.9	1339	1405	644.75	94.9	89.9	10.8	21951	25899	36.12	2.18	2	2.18	3.49	8.81	1.38	0.76	1.12	32017	38830	11078	13943
274	2	1	1	4	576O3	28	8075	19815	220	301	366	37	3	16431	15702	9484.07	1043	1233	890.94	83.4	80.1	0	15388	14659	18.44	46389	40505	20868.1	1781	1888	879.84	91	86.4	10.3	44608	38724	52.72	2.9	2.64	2.82	3.83	7.51	1.92	0.76	1.54	59996	53383	16431	15702
289	2	1	2	4	576O3	28	8085	20185	220	301	366	45	3	15358	14031	8713.41	916	1011	655.75	83.7	79.7	0	14442	13115	23.42	44187	37723	21396.5	1635	1741	753.03	86.4	84.1	9.3	42552	36088	58.68	2.95	2.75	2.85	5.47	13.38	1.96	0.64	1.56	56994	49203	15358	14031
304	2	1	3	4	576O3	28	8075	20555	220	301	366	33	3	13937	14500	10152.6	866	973	698	83.7	81.1	0	13071	13634	19.97	43145	38465	21759.5	1556	1699	790.29	85.7	82.7	12.3	41589	36909	54.59	3.18	2.71	2.91	4.05	8.47	1.67	0.61	1.67	54660	50543	13937	14500
418	2	2	1	13	346A3	29	17115	19825	170	301	366	20	3	15053	15352	11560.2	934	1003	648.95	87	82.1	0	14119	14418	23.2	34380	31145	21760.1	1382	1437	668.8	92.4	88.7	7.3	32998	29763	51.41	2.34	2.06	2.15	2.72	3.16	1.7	0.81	1.22	47117	44181	15053	15352
433	2	2	2	13	346A3	29	17115	20195	190	301	366	18	3	15815	15680	11348.5	943	1054	660.91	92.7	88	0	14872	14737	23.93	33878	30842	20738.4	1382	1455	645.51	98	91.4	6.6	32496	29460	52.48	2.19	2	2.04	5.81	35.47	1.56	0.73	1.13	47368	44197	15815	15680
448	2	2	3	13	346A3	29	17105	20555	180	286	366	12	3	15483	14095	9408.88	961	1040	630.69	93.4	87.1	0	14522	13134	24.55	29110	29016	18709.5	1327	1397	652.03	95.5	92.3	0	27783	27689	44.64	1.91	2.11	2.16	2.63	3.08	1.74	0.76	0.94	42305	40823	15483	14095
275	2	1	1	5	531B22	30	8440	19795	210	297	333	37	3	13923	13695	7563.96	914	1066	809.85	90.2	87.2	0	13009	12781	17.19	42829	38184	19360.5	1511	1679	802.52	94.9	92.9	7.4	41318	36673	53.37	3.18	2.87	3.11	4.55	7.73	2.04	0.64	1.67	54327	49454	13923	13695
290	2	1	2	5	531B22	30	8445	20185	210	301	366	28	3	13569	12964	8294.04	802	890	595.37	86.4	83.4	0	12767	12162	22.79	40330	35137	20261.3	1477	1593	704.13	87.4	84.1	6.6	38853	33660	57.28	3.04	2.77	2.97	6.37	21.88	1.97	0.65	1.61	51620	45822	13569	12964
305	2	1	3	5	531B22	30	8435	20555	210	302	366	16	3	12887	13024	8161.66	898	977	622.4	89.7	85.4	0	11989	12126	20.71	40511	36034	20623.8	1448	1599	772.19	89.4	87.7	7.6	39063	34586	52.46	3.26	2.85	3.09	3.92	5.78	2.09	0.68	1.7	51052	46712	12887	13024
276	2	1	1	6	631G24	31	8815	19805	200	286	366	28	3	9235	8439	5735.77	792	907	627.22	84.6	78	0	8443	7647	14.72	28999	23844	15373.2	1430	1512	676.75	89.9	83.9	0	27569	22414	42.85	3.27	2.93	3.06	4.19	6.72	2.23	0.69	1.71	36012	30061	9235	8439
291	2	1	2	6	631G24	31	8810	20175	190	282	333	21	3	9337	9003	6380.12	655	773	567.61	89.7	83.7	0	8682	8348	16.45	28370	25157	17437.1	1352	1492	681.01	86.9	84	0	27018	23805	41.66	3.11	2.85	3.05	10.99	119.79	2.13	0.61	1.64	35700	32153	9337	9003
306	2	1	3	6	631G24	31	8815	20545	180	286	366	23	3	8258	8383	6533.67	874	955	655.08	79	75.9	0	7384	7509	12.61	24601	22045	15860.6	1412	1489	674.24	88.5	82.9	0	23189	20633	36.49	3.14	2.75	2.98	3.7	4.78	2.01	0.69	1.65	30573	28142	8258	8383
7	1	1	1	7	520F22	32	9145	10935	200	286	366	14	3	10543	16312	8916.44	1339	1465	842.16	95.5	91.3	0	9204	14973	12.52	32275	28323	14436	1446	1527	697.44	95.8	92	0	30829	26877	46.28	3.35	1.8	1.79	2.08	1.66	1.34	0.69	1.74	40033	41850	10543	16312
22	1	1	2	7	520F22	32	9155	11305	220	286	366	17	3	16636	15733	8261.73	1294	1393	722.71	94.1	90.6	0	15342	14439	23.02	32090	29028	14599.5	1414	1546	744.95	97.2	93.4	0	30676	27614	43.08	2	1.91	2.01	2.48	2.36	1.48	0.7	1	46018	42053	16636	15733
37	1	1	3	7	520F22	32	9155	11685	220	286	366	13	3	16851	16433	8663.61	1292	1424	753.83	94.1	89.2	0	15559	15141	22.35	33622	30123	14622.6	1582	1640	716.65	93.7	91.3	0	32040	28541	46.92	2.06	1.89	2.04	2.26	2.08	1.38	0.66	1.04	47599	43682	16851	16433
8	1	1	1	8	51P14	33	9525	10945	130	286	366	9	3	3301	4687	3538.42	1302	1388	740.66	69.9	56.6	0	1999	3385	4.46	4892	7212	5786.47	1352	1475	657.08	73.1	62.2	0	3540	5860	7.45	1.77	1.73	1.75	2.09	1.77	1.46	0.8	0.82	5539	9245	3301	4687
23	1	1	2	8	51P14	33	9530	11305	110	282	333	15	3	3527	4360	3154	1284	1338	719.05	70.9	59.6	0	2243	3076	4.91	6164	7280	5407.17	1476	1551	679.19	77.7	67.7	0	4688	5804	9.08	2.09	1.89	2.05	3.11	10.43	1.58	0.84	1.06	6931	8880	3527	4360
38	1	1	3	8	51P14	33	9525	11685	140	286	366	6	3	3232	4126	3041.73	1322	1430	752.32	67.5	55.2	0	1910	2804	4.3	5608	7141	5352.94	1408	1467	633.04	76.6	69.9	0	4200	5733	8.86	2.2	2.04	2.18	3.07	7.09	1.21	0.48	1.14	6110	8537	3232	4126
9	1	1	1	9	562L19	34	9895	10955	150	286	366	10	3	2528	2900	1838.76	1434	1438	728.35	58	44.1	0	1094	1466	3.47	5905	6339	4335.05	1288	1375	647.64	80.4	69.9	0	4617	5051	9.12	4.22	3.45	3.71	4.74	6.38	1.98	0.71	2.08	5711	6517	2528	2900
24	1	1	2	9	562L19	34	9890	11305	170	282	333	9	3	2823	3361	2397.39	1310	1359	677.64	71.3	54.6	0	1513	2051	4.17	6191	6409	4157.04	1385	1445	700.4	77.7	71.3	0	4806	5024	8.84	3.18	2.45	2.77	3.76	8.42	1.27	0.54	1.67	6319	7075	2823	3361
39	1	1	3	9	562L19	34	9895	11695	160	286	366	14	3	2726	3074	1765.52	1347	1433	768.48	66.1	45.8	0	1379	1727	3.55	6090	5974	3657.11	1395	1444	659.84	79.4	71.3	0	4695	4579	9.23	3.4	2.65	2.58	4.73	27.13	1.53	0.54	1.77	6074	6306	2726	3074
10	1	1	1	10	248N6	35	10275	10955	150	286	366	13	3	4830	5869	4682.37	1387	1514	819.71	71.3	63.6	0	3443	4482	5.89	7819	9439	7184.9	1341	1467	680.12	80.8	71	0	6478	8098	11.5	1.88	1.81	1.77	2.37	3.66	1.37	0.79	0.91	9921	12580	4830	5869
25	1	1	2	10	248N6	35	10275	11315	160	286	366	5	3	4331	5167	3662.69	1385	1477	709.63	77.3	63.3	0	2946	3782	6.1	8823	9127	6658.62	1452	1602	732.97	78	70.6	0	7371	7675	12.04	2.5	2.03	2.03	4.39	21.27	1.34	0.54	1.32	10317	11457	4331	5167
40	1	1	3	10	248N6	35	10275	11685	160	286	366	6	3	4572	5276	3498.42	1392	1492	800.85	79.4	67.1	0	3180	3884	5.71	8843	9294	6638.72	1535	1633	682.05	78.3	72.4	0	7308	7759	12.97	2.3	2	2.06	2.43	4.35	1.62	0.72	1.2	10488	11643	4572	5276
11	1	1	1	11	521L15	36	10655	10945	140	286	366	8	3	3729	6805	6384.96	1266	1377	740.58	75.5	59.8	0	2463	5539	5.04	6140	9915	8966.2	1044	1225	616.94	85.3	72.7	0	5096	8871	9.95	2.07	1.6	1.82	2.31	3.48	0.99	0.5	1.05	7559	14410	3729	6805
26	1	1	2	11	521L15	36	10645	11315	150	286	366	6	3	4062	6532	5565.69	1461	1597	871.66	68.9	59.4	0	2601	5071	4.66	5965	10161	8786.68	1482	1527	693.65	82.2	72.7	0	4483	8679	8.6	1.72	1.71	1.88	2.18	1.42	1.08	0.46	0.79	7084	13750	4062	6532
41	1	1	3	11	521L15	36	10655	11685	150	286	367	8	3	5146	6426	5246.75	1417	1466	769.53	75.9	64.7	0	3729	5009	6.69	7047	10020	8147.97	1581	1667	721.9	76.6	70.3	0	5466	8439	9.76	1.47	1.68	1.73	1.94	1.81	1.39	0.8	0.55	9195	13448	5146	6426
12	1	1	1	12	338L17	37	11025	10965	130	286	366	25	3	4547	8654	8674.58	1388	1477	762.5	72.4	62.6	0	3159	7266	5.96	5863	11401	11592.9	1414	1466	648.85	75.5	67.8	0	4449	9987	9.04	1.41	1.37	1.21	1.81	1.66	0.75	0.31	0.49	7608	17253	4547	8654
27	1	1	2	12	338L17	37	11025	11325	140	286	366	17	3	4793	8724	8316.92	1371	1451	780.58	83.2	66.1	0	3422	7353	6.14	4988	11516	11558.7	1423	1542	711.92	76.2	65.4	0	3565	10093	7.01	1.04	1.37	1.23	1.5	1.23	1.21	0.76	0.06	6987	17446	4793	8724
42	1	1	3	12	338L17	37	11030	11705	130	282	333	29	3	4875	8474	7575.29	1499	1651	872.17	75.9	64.2	0	3376	6975	5.59	6430	11891	10677.2	1622	1720	783.98	82.3	70.9	0	4808	10269	8.2	1.42	1.47	1.43	2.58	7.91	1.19	0.71	0.51	8184	17244	4875	8474
277	2	1	1	7	45A9	38	9195	19815	170	286	366	25	3	2550	3016	2603.17	839	925	599.81	69.2	58.4	0	1711	2177	4.25	5356	7094	5437.38	1330	1417	634.06	89.9	82.2	0	4026	5764	8.45	2.35	2.65	2.61	6.59	28	1.4	0.45	1.23	5737	7941	2550	3016
292	2	1	2	7	45A9	38	9195	20175	160	286	366	26	3	2250	3113	2727.95	760	907	642.48	70.6	51.4	0	1490	2353	3.5	5192	6811	5308.25	1339	1464	685.91	82.9	75.5	0	3853	5472	7.57	2.59	2.33	2.49	3.62	7.03	1.39	0.51	1.37	5343	7825	2250	3113
307	2	1	3	7	45A9	38	9195	20555	160	286	366	22	3	2186	3234	2955.06	792	856	587.31	68.5	54.5	0	1394	2442	3.72	5019	6950	5778.06	1324	1454	758.16	80.4	70.6	0	3695	5626	6.62	2.65	2.3	2.3	3.45	5	1.14	0.34	1.41	5089	8068	2186	3234
278	2	1	1	8	157F14	39	9545	19835	170	301	366	15	3	6435	9182	10078.5	887	1041	691.66	84.7	77.7	0.3	5548	8295	9.3	18818	22182	17601.5	1523	1571	675.36	92.7	88.4	5.3	17295	20659	27.86	3.12	2.49	2.85	3.53	3.22	1.04	0.36	1.64	22843	28954	6435	9182
293	2	1	2	8	157F14	39	9535	20205	180	301	366	22	3	7174	9542	8695.7	835	949	628.21	82.4	73.1	0	6339	8707	11.42	19838	24929	21499	1401	1521	693.05	89	80.4	6.3	18437	23528	28.62	2.91	2.7	2.77	3.32	2.71	1.87	0.57	1.54	24776	32235	7174	9542
308	2	1	3	8	157F14	39	9555	20565	170	286	366	10	3	5389	6884	5693.48	743	889	628.05	84.6	75.5	0	4646	6141	8.58	14950	18062	14762.1	1414	1549	731.32	87.4	81.1	0	13536	16648	20.44	2.91	2.71	2.8	4.81	15.78	2.16	0.7	1.54	18182	22789	5389	6884
279	2	1	1	9	520F24	40	9945	19815	200	286	366	21	3	9544	9140	6551.1	896	991	662.45	84.6	76.6	0	8648	8244	14.41	26932	23837	16202.3	1609	1724	704.43	90.2	83.6	0	25323	22228	38.23	2.93	2.7	2.84	3.14	2.35	2.21	0.8	1.55	33971	30472	9544	9140
294	2	1	2	9	520F24	40	9940	20185	210	282	333	14	3	8452	8485	5854.48	923	1016	620.99	85.8	78.7	0	7529	7562	13.61	25199	22011	14738.4	1531	1719	851.46	86.9	81.9	0	23668	20480	29.59	3.14	2.71	2.95	3.06	2.1	2.14	0.72	1.65	31197	28042	8452	8485
309	2	1	3	9	520F24	40	9940	20555	210	282	333	13	3	7563	8067	6278.3	957	1041	692.04	78.7	70.6	0	6606	7110	10.93	25532	22167	15709	1458	1547	711.87	86.5	80.9	0	24074	20709	35.87	3.64	2.91	3.23	4.74	11.4	2.07	0.68	1.87	30680	27819	7563	8067
280	2	1	1	10	23B16	41	10315	19825	190	302	366	17	3	4461	4861	4132.14	842	918	613.36	75.8	68.2	0	3619	4019	7.27	42129	36165	26667.9	1495	1631	713.52	91.4	83.1	27.2	40634	34670	59.04	11.23	8.63	9.72	12.19	19.52	5.17	0.64	3.49	44253	38689	4461	4861
295	2	1	2	10	23B16	41	10325	20185	190	301	366	22	3	4238	5034	3959.93	868	978	628.52	77.7	72.4	0	3370	4166	6.74	42624	35919	26606.2	1638	1685	741.15	86.7	84.7	26.2	40986	34281	57.51	12.16	8.23	8.28	12.63	41.73	5.18	0.59	3.6	44356	38447	4238	5034
310	2	1	3	10	23B16	41	10315	20565	180	301	367	17	3	3564	4857	4515.9	804	901	597.34	72.8	63.1	0	2760	4053	5.97	33263	34588	27269.6	1461	1562	721.9	85	79.7	30.9	31802	33127	46.08	11.52	8.17	9.98	13.08	19.86	4.76	0.62	3.53	34562	37180	3564	4857
281	2	1	1	11	321F21	42	10685	19825	170	286	366	12	3	7763	9603	8268.54	878	997	634.66	85	76.2	0	6885	8725	12.23	17977	20404	16956.4	1515	1560	639.28	86	77.3	0	16462	18889	28.12	2.39	2.16	2.11	2.42	1.97	1.65	0.65	1.26	23347	27614	7763	9603
296	2	1	2	11	321F21	42	10675	20205	160	301	366	23	3	8379	10936	10430.6	891	967	585.97	86	80.7	0	7488	10045	14.3	20174	23121	18790.8	1287	1485	692.58	89.7	84.1	5.3	18887	21834	29.13	2.52	2.17	2.31	3.07	7.02	1.49	0.68	1.33	26375	31879	8379	10936
311	2	1	3	11	321F21	42	10665	20585	180	286	366	37	3	6879	9006	7392.01	852	921	603.73	85	76.6	0	6027	8154	11.39	16732	19435	14985.4	1423	1477	675.38	86.7	80.8	0	15309	18012	24.77	2.54	2.21	2.23	2.72	3.7	1.82	0.8	1.34	21336	26166	6879	9006
282	2	1	1	12	430K22	43	11045	19855	160	286	366	43	3	5693	6193	4586.4	847	930	663.66	79.7	75.2	0	4846	5346	8.58	18118	16758	11587.3	1420	1488	661.55	90.6	84.6	0	16698	15338	27.39	3.45	2.87	3.11	3.86	4.01	2.02	0.64	1.78	21544	20684	5693	6193
297	2	1	2	12	430K22	43	11040	20215	190	282	333	38	3	6111	6284	3727.14	785	915	642.68	90.8	85.8	0	5326	5499	9.51	16049	15836	9527.25	1261	1377	645.78	94.3	91.1	0	14788	14575	24.85	2.78	2.65	2.7	5.21	34.43	2.1	0.67	1.47	20114	20074	6111	6284
312	2	1	3	12	430K22	43	11055	20575	170	286	367	26	3	6024	6227	4602.79	877	939	584.79	86.4	74.8	0	5147	5350	10.3	14984	15374	11441.6	1304	1373	626.51	87.1	77.3	0	13680	14070	23.92	2.66	2.63	2.64	3.65	7.24	2.13	0.73	1.41	18827	19420	6024	6227
13	1	1	1	13	370A2	44	11400	10955	130	282	333	16	3	3707	4902	4140.13	1575	1632	800.77	66	55	0	2132	3327	4.63	3769	8342	7802.53	1423	1540	692.81	71.6	61	0	2346	6919	5.44	1.1	2.08	1.91	3.25	12.68	1.29	0.47	0.14	4478	10246	3707	4902
28	1	1	2	13	370A2	44	11395	11325	140	286	367	19	3	2798	4869	3923.25	1450	1532	763.31	62.9	52.8	0	1348	3419	3.67	4982	8023	7126.74	1383	1470	648.41	73.8	64.7	0	3599	6640	7.68	2.67	1.94	1.96	2.39	2.6	1.47	0.65	1.42	4947	10059	2798	4869
43	1	1	3	13	370A2	44	11405	11695	100	286	366	20	3	3738	4636	3188.04	1627	2073	2796.45	45.5	22.7	0	2111	3009	1.34	5829	7743	5757.42	1619	1867	1288.85	69.6	57.7	0	4210	6124	4.52	1.99	2.04	1.99	9.48	99.77	1.49	0.68	1	6321	9133	3738	4636
14	1	1	1	14	411G9	45	11780	10955	170	282	333	18	3	11826	12316	9497.46	1473	1587	821.98	85.1	79.1	0	10353	10843	14.39	24179	20829	14869	1473	1542	717.06	88.3	81.6	0	22706	19356	33.72	2.19	1.79	1.92	4.02	31.23	1.3	0.69	1.13	33059	30199	11826	12316
29	1	1	2	14	411G9	45	11775	11315	170	286	366	11	3	12376	11848	8087.63	1521	1599	725.7	83.9	78.7	0	10855	10327	17.05	22993	20744	14968	1442	1497	684.51	87.8	82.2	0	21551	19302	33.59	1.99	1.87	1.83	2.11	1.43	1.59	0.74	0.99	32406	29629	12376	11848
44	1	1	3	14	411G9	45	11775	11695	180	286	366	22	3	12416	11618	7527.79	1645	1696	856.73	85.7	77.6	0	10771	9973	14.49	21528	18475	12292.1	1499	1566	792.01	87.4	79.7	0	20029	16976	27.18	1.86	1.7	1.7	1.96	2.17	1.52	0.86	0.89	30800	26949	12416	11618
15	1	1	1	15	264M20	46	12155	10975	100	286	366	39	3	2346	2771	2087.07	1470	1544	738.93	52.8	36	0	876	1301	3.17	2390	3292	2783.28	1302	1388	662.87	61.5	45.1	0	1088	1990	3.61	1.24	1.53	1.27	1.82	2.66	0.86	0.42	0.31	1964	3291	2346	2771
30	1	1	2	15	264M20	46	12160	11315	130	282	333	11	3	2281	2932	2325.06	1438	1491	715.44	51.8	34	0	843	1494	3.19	2301	3346	3005.58	1274	1392	682.92	59.2	42.2	0	1027	2072	3.37	1.22	1.39	1.28	2.27	3.68	0.65	0.25	0.28	1870	3566	2281	2932
45	1	1	3	15	264M20	46	12150	11715	130	282	333	43	3	2168	2806	2198.59	1347	1522	822.12	49.6	33.3	0	821	1459	2.64	2312	3402	3146.3	1325	1402	728.18	56	42.9	0	987	2077	3.18	1.2	1.42	1.21	1.64	1.51	0.8	0.31	0.27	1808	3536	2168	2806
136	1	2	1	1	459P23	47	12525	10965	120	301	366	41	3	4807	12712	16154	1486	1602	777.94	71.4	61.5	2.7	3321	11226	6.18	6863	16878	19900.4	1329	1366	678.16	73.4	66.8	7.3	5534	15549	10.12	1.67	1.39	1.51	1.93	1.52	1.03	0.7	0.74	8855	26775	4807	12712
151	1	2	2	1	459P23	47	12530	11325	130	297	333	32	3	4724	13254	16919.6	1568	1589	742.98	75.1	65.7	4.7	3156	11686	6.36	9284	17045	19537.5	1325	1362	624.86	74.7	68	7.4	7959	15720	14.86	2.52	1.35	1.6	1.74	1.16	0.82	0.5	1.33	11115	27406	4724	13254
166	1	2	3	1	459P23	47	12530	11705	170	297	333	44	3	5959	12360	15065.2	1374	1516	826.4	72.1	64	2	4585	10986	7.21	8663	16204	17804.6	1332	1436	749.15	79.8	72.1	5.4	7331	14872	11.56	1.6	1.35	1.45	2.35	8.31	0.73	0.38	0.68	11916	25858	5959	12360
137	1	2	1	2	501G6	48	12915	10975	220	286	366	51	3	12445	12249	6589.21	1423	1618	886.9	90.6	85.7	0	11022	10826	14.03	22677	20845	10312.2	1394	1466	771.92	93	89.5	0	21283	19451	29.38	1.93	1.8	1.92	2.21	3.48	1.38	0.78	0.95	32305	30277	12445	12249
152	1	2	2	2	501G6	48	12900	11345	210	282	333	55	3	12069	11653	6086.22	1571	1650	776.19	90.1	86.2	0	10498	10082	15.55	22182	19672	10323.2	1314	1389	680.24	89.4	85.5	0	20868	18358	32.61	1.99	1.82	1.97	4.08	14.21	1.24	0.53	0.99	31366	28440	12069	11653
167	1	2	3	2	501G6	48	12905	11705	220	286	366	47	3	11445	11476	5699.86	1630	1640	741.27	94.8	91.3	0	9815	9846	15.44	22818	21465	9362.16	1222	1373	704.97	97.6	95.5	0	21596	20243	32.37	2.2	2.06	2.16	2.54	2.91	1.42	0.75	1.14	31411	30089	11445	11476
138	1	2	1	3	459J23	49	13295	10975	100	286	366	52	3	1442	1971	1254.88	1430	1552	828.68	32.9	12.2	0	12	541	1.74	1530	1978	1787.1	1093	1196	628.27	43.7	22.4	0	437	885	2.44	36.42	1.64	1.25	2.69	13.36	0.69	0.24	5.19	449	1426	1442	1971
153	1	2	2	3	459J23	49	13285	11305	140	286	366	16	3	1807	2131	1420.24	1372	1456	705.7	42.7	25.9	0	435	759	2.56	1648	2008	1445.8	1131	1216	628.43	45.5	28.3	0	517	877	2.62	1.19	1.16	1.11	1.82	2.99	0.42	0.17	0.25	952	1636	1807	2131
168	1	2	3	3	459J23	49	13290	11675	170	282	333	16	3	1699	1909	1146.81	1394	1512	805.36	28.4	14.9	0	305	515	2.11	1454	1829	1478.75	1139	1254	702.83	36.5	18.1	0	315	690	2.07	1.03	1.34	1.12	1.75	3.83	0.69	0.29	0.05	620	1205	1699	1909
283	2	1	1	13	62J23	50	11420	19850	200	287	363	40	1	810	916	606.6	817	864	574.47	18.1	7.3	0	-6	99	1.41	1241	1324	606.13	1306	1342	590.15	19.2	3.5	0	-64	18	2.1	9.29	0.18	1.03	1.34	1.4	0.79	0.62	3.22	-72	117	810	916
298	2	1	2	13	62J23	50	11430	20210	200	287	362	30	1	693	817	620.46	793	932	659.46	15.3	4.9	0	-99	24	1.05	1066	1170	568.48	1206	1316	714.91	11.8	1.7	0	-139	-35	1.49	1.4	-1.5	0.78	1.29	1.43	0.69	0.56	0.49	-240	-12	693	817
313	2	1	3	13	62J23	50	11430	20570	200	287	362	23	1	811	901	661.85	982	1113	715.12	12.2	3.1	0	-170	-80	1.13	1288	1418	753.94	1355	1517	811.85	12.9	5.9	0	-66	63	1.59	0.39	-0.78	1.24	5.57	17.19	0.62	0.3	-1.35	-238	-18	811	901
284	2	1	1	14	480O9	51	11795	19855	260	286	366	47	3	11591	12483	5637.11	958	1104	787.13	100	99.7	0	10633	11525	14.73	25434	26182	9351.43	2302	2706	1449.67	100	100	0	23132	23880	17.54	2.18	2.07	2.15	2.33	1.08	1.25	0.57	1.12	33765	35405	11591	12483
299	2	1	2	14	480O9	51	11795	20215	270	286	366	40	3	8623	9380	4089.93	1157	1298	882.78	100	99.7	0	7466	8223	9.77	21917	22532	6494.31	2276	2685	1519.94	100	100	0	19641	20256	14.42	2.63	2.46	2.6	2.79	0.98	1.39	0.77	1.4	27107	28479	8623	9380
314	2	1	3	14	480O9	51	11805	20575	320	286	366	30	3	9157	9974	5052.23	1254	1404	989.97	99	96.9	0	7903	8720	9.25	21201	23165	7706.89	2959	4046	2749.82	100	100	0	18242	20206	7.71	2.31	2.32	2.43	2.79	1.55	1.27	0.69	1.21	26145	28926	9157	9974
285	2	1	1	15	394C23	52	12155	19865	140	286	366	64	3	2216	3163	2804.78	900	1023	661.55	65.4	51.4	0	1316	2263	3.35	3720	5114	4745.66	1501	1781	1087.01	59.1	50.3	0	2219	3613	3.42	1.69	1.6	1.49	1.88	1.74	0.85	0.25	0.75	3535	5876	2216	3163
300	2	1	2	15	394C23	52	12155	20225	150	286	366	58	3	1838	2990	3321.82	874	1009	716.04	57	42.3	0	964	2116	2.57	3759	5211	5246.83	1406	1615	1088.12	63.6	51.4	0	2353	3805	3.45	2.44	1.8	2.14	6.62	48.47	0.64	0.17	1.29	3317	5921	1838	2990
315	2	1	3	15	394C23	52	12175	20615	120	286	366	71	3	1916	2517	2309.11	872	983	706.69	57	40.6	0	1044	1645	2.71	3156	4853	4565.5	1529	1884	1334.74	54.9	39.9	0	1627	3324	2.36	1.56	2.02	1.66	2.44	2.81	1.13	0.33	0.64	2671	4969	1916	2517
406	2	2	1	1	463I5	53	12565	19855	160	286	366	8	3	3174	4152	3385	952	1051	679.27	74.8	63.3	0	2222	3200	4.67	8187	11379	8884.52	1423	1499	718.01	86.4	80.8	0	6764	9956	11.4	3.04	3.11	3.22	3.56	1.82	1.76	0.45	1.61	8986	13156	3174	4152
421	2	2	2	1	463I5	53	12545	20225	180	286	366	28	3	2594	3822	3163.63	925	1002	667.77	65.7	56.3	0	1669	2897	3.88	7886	11200	9369.67	1345	1465	673	83.9	73.8	0	6541	9855	11.72	3.92	3.4	3.44	5.69	12.52	2.31	0.61	1.97	8210	12752	2594	3822
436	2	2	3	1	463I5	53	12535	20595	180	286	366	40	3	2628	3627	2849.26	921	1000	702.33	70.3	54.9	0	1707	2706	3.74	8044	10394	8572.07	1303	1414	702.43	79.7	72.4	0	6741	9091	11.45	3.95	3.36	3.3	4.3	6.06	2.07	0.47	1.98	8448	11797	2628	3627
407	2	2	1	2	215G1	54	12920	19855	230	282	333	28	3	14516	14986	6405.46	958	1089	705.9	98.6	98.6	0	13558	14028	20.56	32093	31984	9509.75	1379	1502	695.47	100	99.6	0	30714	30605	46.15	2.27	2.18	2.29	2.49	2.33	1.14	0.59	1.18	44272	44633	14516	14986
422	2	2	2	2	215G1	54	12915	20225	220	286	366	36	3	12824	12653	5040.63	939	979	626.12	97.6	96.2	0	11885	11714	20.48	31060	28911	10243.7	1454	1530	686.78	99	97.9	0	29606	27457	45.23	2.49	2.34	2.42	4.7	33.99	1.5	0.54	1.32	41491	39171	12824	12653
437	2	2	3	2	215G1	54	12955	20585	220	286	366	5	3	14067	12716	6699.29	1001	1099	653.47	88.1	85	0	13066	11715	21.53	30908	27267	13295.2	1449	1504	633.96	91.3	88.5	0	29459	25818	48.75	2.25	2.2	2.17	13.33	103.97	1.49	0.56	1.17	42525	37533	14067	12716
408	2	2	1	3	206H15	55	13315	19875	190	286	366	31	3	2305	3749	4368.68	861	977	662.45	70.3	53.5	0	1444	2888	3.48	3239	6138	7248.01	1411	1439	651.33	77.6	60.1	0	1828	4727	4.97	1.27	1.64	1.4	2.26	2.89	0.74	0.2	0.34	3272	7615	2305	3749
423	2	2	2	3	206H15	55	13325	20235	190	286	366	22	3	2074	3540	4561.38	901	1051	676.26	65.4	47.6	0	1173	2639	3.07	4071	6516	7066.05	1414	1490	666.47	80.8	68.9	0	2657	5102	6.11	2.27	1.93	2.06	3.23	3.63	0.57	0.14	1.18	3830	7741	2074	3540
438	2	2	3	3	206H15	55	13315	20615	180	286	366	36	3	1901	3226	3644.64	964	1069	685.03	56.6	41.3	0	937	2262	2.78	3618	6615	7645.75	1367	1488	723.96	71.7	60.1	0	2251	5248	5	2.4	2.32	2.42	3.48	5.08	1.24	0.35	1.26	3188	7510	1901	3226
184	1	2	4	4	99O6	56	13665	11985	170	286	366	40	3	9709	9799	5594.54	1438	1531	774.15	92.3	87.4	0	8271	8361	12.54	17845	16594	9575.08	1285	1388	681.63	94.1	91.6	0	16560	15309	26.18	2	1.83	1.91	2.46	3.75	1.35	0.62	1	24831	23670	9709	9799
199	1	2	5	4	99O6	56	13665	12355	180	286	366	38	3	8909	9723	6205.08	1496	1579	778.45	94.1	87.8	0	7413	8227	11.44	15683	16981	10719.7	1628	1691	749.39	92.7	89.5	0	14055	15353	20.93	1.9	1.87	1.94	2.01	0.85	1.56	0.81	0.92	21468	23580	8909	9723
214	1	2	6	4	99O6	56	13665	12745	200	286	366	19	3	9025	9398	5321.53	1642	1742	880.91	90.9	85.7	0	7383	7756	10.25	17402	17194	10262.2	1643	1760	737.92	92	87.1	0	15759	15551	23.58	2.13	2.01	2.15	2.56	2.47	1.56	0.66	1.09	23142	23307	9025	9398
185	1	2	4	5	121J6	57	14055	12015	220	286	366	8	3	19558	18218	9623.75	1689	1719	755	89.5	86.4	0	17869	16529	25.9	27719	24605	13100.6	1481	1569	711.1	89.5	86.4	0	26238	23124	38.98	1.47	1.4	1.47	4.92	44.55	1.06	0.61	0.55	44107	39653	19558	18218
200	1	2	5	5	121J6	57	14045	12375	210	286	366	17	3	19637	18686	9226.29	1769	1821	864.05	91.6	88.8	0	17868	16917	22.73	28241	24853	12150.7	1598	1703	780.63	90.9	88.5	0	26643	23255	36.18	1.49	1.37	1.46	1.53	1.04	1.1	0.7	0.58	44511	40172	19637	18686
215	1	2	6	5	121J6	57	14045	12745	210	286	366	16	3	19957	18675	9372.19	1761	1852	931.02	89.5	86.7	0	18196	16914	21.44	29039	25060	12622.4	1800	1912	809.02	91.3	86.7	0	27239	23260	35.89	1.5	1.38	1.45	2.6	11.59	1.2	0.79	0.58	45435	40174	19957	18675
186	1	2	4	6	286B9	58	14425	12005	190	286	366	16	3	12172	12018	7538.82	1583	1639	818.17	88.1	83.6	0	10589	10435	14.88	23001	20858	12151.7	1592	1702	749.16	89.5	86.4	0	21409	19266	30.7	2.02	1.85	1.95	2.96	8.67	1.22	0.58	1.02	31998	29701	12172	12018
201	1	2	5	6	286B9	58	14425	12375	200	286	366	15	3	12035	11890	7634.84	1523	1615	809.99	90.2	84.3	0	10512	10367	14.86	23103	20808	13246.7	1639	1717	722.01	87.1	81.8	0	21464	19169	32	2.04	1.85	2	2.03	1.42	1.36	0.62	1.03	31976	29536	12035	11890
216	1	2	6	6	286B9	58	14415	12745	200	286	366	20	3	11444	11370	6758.95	1871	1999	946.76	90.6	83.6	0	9573	9499	12.09	22447	19954	11926.2	1657	1794	759.36	94.8	87.8	0	20790	18297	29.56	2.17	1.93	2.09	2.21	2.51	1.48	0.7	1.12	30363	27796	11444	11370
187	1	2	4	7	452L13	59	14805	12005	150	286	366	14	3	1944	2297	1394.54	1488	1564	784.62	40.6	26.2	0	456	809	2.48	3021	3807	2499.17	1442	1535	738.43	70.6	51.4	0	1579	2365	4.09	3.46	2.92	2.91	3.41	2.22	1.46	0.66	1.79	2035	3174	1944	2297
202	1	2	5	7	452L13	59	14805	12365	100	286	366	22	3	2217	2491	1422.7	1478	1642	774.18	47.9	31.5	0	739	1013	2.86	2789	3751	2593.76	1387	1484	725.36	67.1	49.3	0	1402	2364	3.84	1.9	2.33	1.93	2.53	2.12	1.17	0.41	0.92	2141	3377	2217	2491
217	1	2	6	7	452L13	59	14810	12735	110	282	333	20	3	2196	2501	1572.33	1400	1567	853.06	47.2	27	0	796	1101	2.57	2830	3618	2431.12	1402	1548	762.53	63.1	48.2	0	1428	2216	3.71	1.79	2.01	2.03	4.79	31.08	0.94	0.37	0.84	2224	3317	2196	2501
188	1	2	4	8	457F14	60	15195	12015	120	301	366	13	3	10550	12862	13538.5	1679	1744	833.21	79.7	75.4	2.3	8871	11183	12.66	17162	18364	15691.8	1508	1590	765.67	83.4	78.7	5.3	15654	16856	22.41	1.76	1.51	1.73	4.16	25.78	0.53	0.21	0.82	24525	28039	10550	12862
203	1	2	5	8	457F14	60	15195	12375	130	301	366	16	3	10622	12516	12438.3	1370	1432	759.99	85	79.7	1.3	9252	11146	13.98	16422	18271	16195.4	1452	1561	710.94	84.7	81.1	6.3	14970	16819	23.1	1.62	1.51	1.62	2.55	4.72	0.61	0.22	0.69	24222	27965	10622	12516
218	1	2	6	8	457F14	60	15185	12745	190	286	366	9	3	11370	10811	6998.39	1439	1493	734.68	85.3	78.3	0	9931	9372	15.48	19074	16086	10707.7	1320	1480	732.75	84.3	80.1	0	17754	14766	26.03	1.79	1.58	1.68	5.69	29.37	1.26	0.68	0.84	27685	24138	11370	10811
189	1	2	4	9	280J7	61	15555	12005	130	286	366	12	3	5149	7932	8026.31	1624	1624	789.32	75.5	66.4	0	3525	6308	6.52	9554	13995	13287.3	1504	1597	636.96	80.4	76.6	0	8050	12491	15	2.28	1.98	2.24	3.57	9.51	1.15	0.49	1.19	11575	18799	5149	7932
204	1	2	5	9	280J7	61	15560	12365	150	282	333	19	3	4804	6502	5716.29	1413	1491	786.59	78	65.2	0	3391	5089	6.11	9068	11725	9950.96	1353	1454	702.91	85.5	78.4	0	7715	10372	12.9	2.28	2.04	2.23	3.94	23.01	0.99	0.32	1.19	11106	15461	4804	6502
219	1	2	6	9	280J7	61	15555	12735	170	286	366	18	3	5195	6396	5417.22	1399	1505	783.62	79	68.2	0	3796	4997	6.63	10456	11854	9487.56	1371	1501	750.11	83.6	76.2	0	9085	10483	13.94	2.39	2.1	2.32	2.86	5.36	1.36	0.6	1.26	12881	15480	5195	6396
454	2	2	4	4	335H23	62	13705	20935	180	286	367	12	3	5708	6956	5566.61	1104	1249	797.03	86.4	78.3	0	4604	5852	7.16	15781	15924	10108.1	1480	1597	704.65	93	88.1	0	14301	14444	22.4	3.11	2.47	2.77	3.2	3.29	1.25	0.48	1.64	18905	20296	5708	6956
469	2	2	5	4	335H23	62	13705	21305	190	286	366	10	3	6788	7110	4418.83	1073	1150	666.42	92	83.6	0	5715	6037	10.19	16893	16687	9177.92	1502	1569	743.12	93	90.9	0	15391	15185	22.73	2.69	2.52	2.67	3.59	7.58	1.76	0.72	1.43	21106	21222	6788	7110
484	2	2	6	4	335H23	62	13705	21685	180	286	366	4	3	7283	7393	4461.12	1196	1339	799.24	87.4	79.7	0	6087	6197	9.11	17946	17094	9214.7	1725	1806	817	94.1	90.6	0	16221	15369	21.97	2.66	2.48	2.63	4.32	12.6	1.74	0.71	1.41	22308	21566	7283	7393
455	2	2	4	5	150L15	63	14085	20935	180	286	366	10	3	9422	9523	6600.97	951	1039	688.99	89.9	82.9	0	8471	8572	13.68	23275	21864	14070.6	1410	1530	695.09	93.4	88.1	0	21865	20454	33.48	2.58	2.39	2.55	3.08	3.29	1.81	0.72	1.37	30336	29026	9422	9523
470	2	2	5	5	150L15	63	14090	21295	210	282	333	18	3	9093	9745	6540	1028	1148	715.24	88.3	85.5	0	8065	8717	12.71	22878	22419	13446.1	1518	1627	793.83	98.2	92.9	0	21360	20901	28.82	2.65	2.4	2.53	3.19	3.38	1.81	0.78	1.41	29425	29618	9093	9745
485	2	2	6	5	150L15	63	14085	21685	190	286	366	4	3	11039	10177	6368.39	1159	1280	810.2	87.8	81.8	0	9880	9018	13.62	26945	22469	13055.1	1656	1730	691.79	94.1	90.6	0	25289	20813	38.95	2.56	2.31	2.44	2.92	3.12	1.74	0.72	1.36	35169	29831	11039	10177
456	2	2	4	6	184L18	64	14475	20945	160	286	368	14	3	5701	5834	4111.53	896	1007	637.73	83.2	74.1	0	4805	4938	8.94	15561	15398	10051.1	1389	1490	633.9	93.7	87.1	0	14172	14009	24.55	2.95	2.84	3.04	3.44	1.97	1.97	0.65	1.56	18977	18947	5701	5834
471	2	2	5	6	184L18	64	14465	21315	160	286	366	4	3	5151	5640	3769.48	1008	1125	727.06	83.9	76.9	0	4143	4632	7.08	15308	14987	9196.63	1384	1487	697.37	91.6	88.8	0	13924	13603	21.95	3.36	2.94	3.09	5.84	21.66	1.88	0.6	1.75	18067	18235	5151	5640
486	2	2	6	6	184L18	64	14455	21695	180	286	366	17	3	5838	6216	4118.89	1091	1218	705.42	83.9	76.2	0	4747	5125	8.28	17315	16144	10129.2	1580	1661	773.69	88.8	82.2	0	15735	14564	22.38	3.31	2.84	3.19	3.7	4.28	1.97	0.64	1.73	20482	19689	5838	6216
457	2	2	4	7	1G3	65	14835	20935	200	286	366	7	3	6585	6872	3846.58	925	988	613.01	92.3	87.4	0	5660	5947	10.74	22171	20652	10195.5	1223	1321	623.82	94.8	92	0	20948	19429	35.54	3.7	3.27	3.52	3.83	3.13	2.28	0.74	1.89	26608	25376	6585	6872
472	2	2	5	7	1G3	65	14840	21305	210	282	333	5	3	6686	6792	3465.54	904	1000	648.92	95.7	90.4	0	5782	5888	10.3	20398	20293	9266.6	1254	1373	655.7	97.9	94	0	19144	19039	31.11	3.31	3.23	3.4	4.54	10.56	2	0.56	1.73	24926	24927	6686	6792
487	2	2	6	7	1G3	65	14840	21695	210	282	334	17	3	7034	7221	3530.42	1012	1099	682.61	94.3	90.8	0	6022	6209	10.3	21375	19933	9057.84	1316	1422	668.44	92.9	91.1	0	20059	18617	31.98	3.33	3	3.23	3.27	1.58	1.94	0.57	1.74	26081	24826	7034	7221
458	2	2	4	8	77P3	66	15210	20915	150	282	333	26	3	1351	1689	1288.49	757	889	601.76	50	30.5	0	594	932	2.25	2911	4166	3550.06	1073	1215	622.12	80.5	62.1	0	1838	3093	4.68	3.09	3.32	3.03	4.64	8.88	1.71	0.38	1.63	2432	4025	1351	1689
473	2	2	5	8	77P3	66	15205	21285	120	286	366	26	3	1427	1747	1320.44	722	875	679.63	51.4	31.5	0	705	1025	2.1	3091	3966	3141.02	1287	1369	634.96	71	57.7	0	1804	2679	4.87	2.56	2.61	2.5	3.02	2.42	1.23	0.27	1.36	2509	3704	1427	1747
488	2	2	6	8	77P3	66	15195	21665	100	286	366	25	3	1657	1974	1427.45	825	916	656.58	52.1	38.1	0	832	1149	2.52	3273	4530	3836.99	1240	1350	604.76	73.8	60.5	0	2033	3290	5.41	2.44	2.86	2.78	5.9	17.15	1.63	0.37	1.29	2865	4439	1657	1974
459	2	2	4	9	209P2	67	15605	20925	100	286	366	19	3	869	1119	951.64	889	937	599.94	25.2	12.2	0	-19	230	1.45	1789	2046	1115.86	1195	1252	570.32	50.3	31.5	0	594	851	3.14	-29.7	3.7	2.61	14.78	96.51	0.58	0.25	0	574	1081	869	1119
474	2	2	5	9	209P2	67	15595	21295	100	286	366	12	3	1131	1322	901.89	838	931	634.96	34.6	17.8	0	293	484	1.78	1763	2044	1267.47	1280	1346	597.25	45.8	25.5	0	483	764	2.95	1.65	1.58	1.46	2.57	8.29	0.86	0.38	0.72	776	1248	1131	1322
489	2	2	6	9	209P2	67	15595	21670	100	282	397	4	3	1203	1335	1026.23	873	960	619.75	34	14.5	0	330	462	1.94	1754	2134	1612.25	1329	1419	674.79	41.8	19.9	0	425	805	2.6	1.29	1.74	1.48	2.81	4.43	0.57	0.13	0.36	755	1267	1203	1335
46	1	1	4	1	543G6	68	6900	12035	110	282	333	32	3	3753	6977	7662.77	1106	1199	722.76	69.9	57.4	0	2647	5871	5.19	5776	11825	12469.7	1428	1528	715.54	77	66.7	0	4348	10397	8.07	1.64	1.77	1.69	2.27	2.6	1.27	0.61	0.72	6995	16268	3753	6977
61	1	1	5	1	543G6	68	6900	12395	120	282	333	38	3	3279	6945	7967.14	1136	1187	660.18	73	62.1	0	2143	5809	4.97	5485	11185	12090.2	1323	1421	684.32	77.3	66.7	0	4162	9862	8.02	1.94	1.7	1.74	3.07	13.99	0.83	0.3	0.96	6305	15671	3279	6945
76	1	1	6	1	543G6	68	6900	12765	150	282	333	36	3	3668	7061	7993.94	1109	1284	793.72	70.6	58.2	0	2559	5952	4.62	5962	11144	12220	1475	1568	664.61	72.7	66	0	4487	9669	8.97	1.75	1.62	1.59	2.42	6.95	0.91	0.35	0.81	7046	15621	3668	7061
190	1	2	4	10	512J14	69	15935	12005	150	301	366	9	3	8676	16800	17715.3	1381	1459	769.54	84.1	79.1	1	7295	15419	11.27	15743	24623	22751.3	1469	1530	673.51	88.4	85	16.9	14274	23154	23.37	1.96	1.5	1.77	4.09	19.8	1.04	0.66	0.97	21569	38573	8676	16800
205	1	2	5	10	512J14	69	15940	12365	170	297	333	18	3	8703	14392	14495.7	1415	1551	833.35	85.2	79.8	0	7288	12977	10.44	16542	23683	20961.6	1342	1500	756.82	91.6	84.8	9.8	15200	22341	21.86	2.09	1.72	1.88	2.2	1.6	1.26	0.75	1.06	22488	35318	8703	14392
220	1	2	6	10	512J14	69	15945	12735	170	301	366	16	3	8735	12950	12593.9	1363	1456	794.01	88	81.7	0.3	7372	11587	11	16035	21555	17896.9	1345	1485	709.73	91.4	86	6.3	14690	20210	22.59	1.99	1.74	1.99	5.24	45.03	0.97	0.46	0.99	22062	31797	8735	12950
47	1	1	4	2	360I23	70	7285	12035	160	286	366	36	3	1414	1710	1466.44	1301	1348	777.74	26.2	10.8	0	113	409	1.82	2109	2780	2297.32	1410	1446	620.94	54.5	35.7	0	699	1370	3.4	6.19	3.35	2.83	4.01	4.12	0.73	0.22	2.63	812	1779	1414	1710
62	1	1	5	2	360I23	70	7285	12405	100	287	367	33	3	1486	1945	1860.02	1072	1117	680.66	40.8	25.1	0	414	873	2.18	2068	2900	2734.02	1382	1450	634.95	51.6	38	0	686	1518	3.26	1.66	1.74	1.7	2.48	3.25	0.59	0.16	0.73	1100	2391	1486	1945
77	1	1	6	2	360I23	70	7285	12765	150	286	366	38	3	1740	2076	1745.17	1159	1254	694.84	45.8	23.1	0	581	917	2.5	2111	2963	2545.95	1288	1392	733.06	54.5	36	0	823	1675	2.88	1.42	1.83	1.51	2.17	2.77	0.95	0.42	0.5	1404	2592	1740	2076
191	1	2	4	11	393H6	71	16325	12005	100	286	366	15	3	4077	4870	3890.48	1421	1527	774.67	73.1	61.9	0	2656	3449	5.26	9277	9130	6487.59	1197	1309	668.18	83.9	77.6	0	8080	7933	13.88	3.04	2.3	2.58	3.03	2.94	1.13	0.46	1.61	10736	11382	4077	4870
206	1	2	5	11	393H6	71	16315	12365	130	286	366	16	3	4862	5738	4312.03	1351	1472	792.38	80.8	69.9	0	3511	4387	6.14	9524	9641	6574.01	1266	1384	679.04	87.1	80.1	0	8258	8375	14.03	2.35	1.91	2.09	2.56	2.68	1.12	0.54	1.23	11769	12762	4862	5738
221	1	2	6	11	393H6	71	16320	12735	150	282	333	15	3	4753	5698	4335.47	1301	1425	733.33	80.9	70.9	0	3452	4397	6.48	9952	10499	7265.02	1257	1360	654.17	86.9	81.2	0	8695	9242	15.21	2.52	2.1	2.26	2.95	4.56	1.12	0.44	1.33	12147	13639	4753	5698
48	1	1	4	3	76N21	72	7655	12035	100	286	367	30	3	1595	1915	1410	1158	1281	727.98	38.1	22.4	0	437	757	2.19	2268	2591	1757.98	1361	1457	600.08	58.4	39.9	0	907	1230	3.78	2.08	1.62	1.86	4.13	25.99	0.85	0.47	1.05	1344	1987	1595	1915
63	1	1	5	3	76N21	72	7665	12405	100	286	366	35	3	1594	1842	1239.96	1181	1269	688.57	39.2	22	0	413	661	2.31	1982	2492	1805.68	1376	1487	707.57	47.2	26.2	0	606	1116	2.8	1.47	1.69	1.49	2.17	2.63	0.86	0.35	0.55	1019	1777	1594	1842
78	1	1	6	3	76N21	72	7655	12755	100	286	366	43	3	1592	1803	1215.72	1263	1352	790.96	34.3	16.4	0	329	540	2.01	2101	2541	1615.44	1351	1438	701.75	51.4	36.4	0	750	1190	2.99	2.28	2.2	2.04	2.86	9.25	1.02	0.59	1.19	1079	1730	1592	1803
192	1	2	4	12	117N4	73	16700	11995	190	282	334	19	3	10322	11022	7827.03	1278	1375	728.49	87.9	82.6	0	9044	9744	14.17	21579	21935	15011.6	1275	1400	673.66	92.6	88.7	0	20304	20660	32.03	2.25	2.12	2.19	3	5.33	1.61	0.7	1.17	29348	30404	10322	11022
207	1	2	5	12	117N4	73	16695	12365	180	286	366	15	3	10388	11567	8811.6	1193	1292	680.66	91.6	83.6	0	9195	10374	15.26	22147	23336	17079.9	1289	1342	628.13	90.2	85.3	0	20858	22047	35.26	2.27	2.13	2.2	2.46	2.7	1.66	0.74	1.18	30053	32421	10388	11567
222	1	2	6	12	117N4	73	16695	12735	180	286	366	12	3	12829	14081	10612.6	1397	1491	818.02	85.7	79	0	11432	12684	15.68	24679	26365	18580.5	1180	1314	710.15	94.8	89.5	0	23499	25185	34.75	2.06	1.99	2.13	2.76	2.62	1.45	0.69	1.04	34931	37869	12829	14081
49	1	1	4	4	14B2	74	8025	12045	130	286	366	16	3	4977	6179	4815.45	1220	1321	739.06	75.9	65.4	0	3757	4959	6.73	9867	9886	7591.41	1349	1456	654.43	78.3	71.7	0	8518	8537	15.08	2.27	1.72	1.88	1.88	0.91	1.27	0.65	1.18	12275	13496	4977	6179
64	1	1	5	4	14B2	74	8025	12405	120	286	366	22	3	5409	6285	5093.74	1114	1234	665.87	78.3	68.9	0	4295	5171	8.12	9808	10484	8260.51	1346	1449	662.73	80.4	72.7	0	8462	9138	14.8	1.97	1.77	1.67	2.34	2.88	1.27	0.62	0.98	12757	14309	5409	6285
79	1	1	6	4	14B2	74	8025	12775	150	286	366	20	3	5457	6844	5431.1	1111	1208	693.98	82.5	69.9	0	4346	5733	7.86	8784	10506	8054.33	1279	1333	591.56	82.2	76.6	0	7505	9227	14.85	1.73	1.61	1.64	1.88	1.5	1.18	0.63	0.79	11851	14960	5457	6844
193	1	2	4	13	490B20	75	17085	11995	160	286	366	24	3	6514	7063	4887.04	1416	1464	695.45	82.9	73.1	0	5098	5647	9.37	11152	11600	7678.08	1291	1316	637.52	89.5	83.9	0	9861	10309	17.49	1.93	1.83	1.94	2.15	1.07	1.31	0.69	0.95	14959	15956	6514	7063
208	1	2	5	13	490B20	75	17080	12365	170	282	333	18	3	7020	7370	4584.28	1324	1396	717.33	84.8	79.1	0	5696	6046	9.79	11590	12234	8334.39	1267	1338	645.42	84.8	80.9	0	10323	10967	17.96	1.81	1.81	1.82	1.97	1.52	1.62	0.79	0.86	16019	17013	7020	7370
223	1	2	6	13	490B20	75	17085	12735	170	286	366	19	3	7375	7737	5208.18	1389	1449	729.67	80.8	73.1	0	5986	6348	10.11	12589	13276	8988.74	1166	1310	671.33	88.5	83.6	0	11423	12110	18.75	1.91	1.91	1.98	2.6	2.57	1.47	0.73	0.93	17409	18458	7375	7737
50	1	1	4	5	339I10	76	8395	12055	200	286	366	5	3	6362	6478	3425.26	1306	1411	816.48	89.2	83.9	0	5056	5172	7.79	12164	11521	5775.45	1488	1611	769.25	92	88.1	0	10676	10033	15.81	2.11	1.94	2.08	3.19	10.45	1.29	0.59	1.08	15732	15205	6362	6478
65	1	1	5	5	339I10	76	8405	12425	190	286	366	14	3	6231	6482	4069.61	1296	1412	786.28	82.9	77.6	0	4935	5186	7.92	12508	11218	5995.97	1420	1520	713.43	88.8	85.3	0	11088	9798	17.53	2.25	1.89	2.03	3.24	6.72	1.25	0.72	1.17	16023	14984	6231	6482
80	1	1	6	5	339I10	76	8405	12785	190	287	366	13	3	7047	7466	4823.51	1115	1197	667.7	90.9	85	0	5932	6351	10.55	12729	12175	7116.41	1362	1462	625.86	91.3	87.1	0	11367	10813	20.34	1.92	1.7	1.82	2.05	2.5	1.09	0.54	0.94	17299	17164	7047	7466
194	1	2	4	14	335N6	77	17460	12005	110	282	333	16	3	1689	1965	1206.74	1288	1391	734.65	37.6	19.9	0	401	677	2.3	1812	2114	1324.94	1272	1355	703.76	45.7	24.1	0	540	842	2.57	1.35	1.24	1.33	1.91	2.22	0.69	0.39	0.43	941	1519	1689	1965
209	1	2	5	14	335N6	77	17455	12375	100	286	366	10	3	1931	2147	1285.03	1321	1410	699.29	46.2	28	0	610	826	2.76	1710	2041	1392.91	1292	1346	597.15	43.4	30.1	0	418	749	2.86	0.69	0.91	0.77	1.12	1.19	0.63	0.33	-0.55	1028	1575	1931	2147
224	1	2	6	14	335N6	77	17465	12745	100	286	366	18	3	1754	1949	1133.75	1297	1362	733.96	38.1	18.5	0	457	652	2.39	1715	2083	1396.21	1235	1347	662.65	45.5	23.8	0	480	848	2.59	1.05	1.3	1.12	1.73	2.43	0.71	0.33	0.07	937	1500	1754	1949
51	1	1	4	6	11C5	78	8775	12045	160	286	366	12	3	3684	4619	3513.53	1257	1339	665.76	80.8	68.9	0	2427	3362	5.53	6726	7993	5999.07	1382	1513	704.29	88.1	80.4	0	5344	6611	9.55	2.2	1.97	1.96	2.37	2.16	1.05	0.38	1.14	7771	9973	3684	4619
66	1	1	5	6	11C5	78	8775	12405	150	286	366	18	3	4313	4798	3268.12	1253	1381	760.54	81.1	70.3	0	3060	3545	5.67	7456	8646	6329.69	1463	1555	699.43	93	85.3	0	5993	7183	10.66	1.96	2.03	2.01	2.39	1.97	1.2	0.38	0.97	9053	10728	4313	4798
81	1	1	6	6	11C5	78	8765	12785	160	286	366	6	3	4330	4792	3271.55	1098	1237	757.94	81.1	68.5	0	3232	3694	5.71	7404	8350	6100.52	1339	1464	720.39	87.1	82.5	0	6065	7011	10.28	1.88	1.9	1.88	2.19	1.66	1.3	0.49	0.91	9297	10705	4330	4792
316	2	1	4	1	342J4	79	6940	20885	130	282	333	56	3	1755	2849	2684.32	707	855	689.55	59.2	43.6	0	1048	2142	2.55	3241	6176	6031.73	1382	1519	692.24	69.5	56.4	0	1859	4794	4.68	1.77	2.24	1.87	3.04	3.27	1.15	0.26	0.83	2907	6936	1755	2849
331	2	1	5	1	342J4	79	6935	21255	140	286	366	52	3	1907	2824	2693.73	831	952	651.13	62.2	44.8	0	1076	1993	2.93	3343	6889	6512.21	1534	1562	699.3	71.3	59.8	0	1809	5355	4.78	1.68	2.69	2.1	3.79	9.11	1.52	0.4	0.75	2885	7348	1907	2824
346	2	1	6	1	342J4	79	6945	21635	170	286	366	46	3	1796	2956	2881.12	852	966	670.24	56.3	44.8	0	944	2104	2.68	3688	6445	6314.64	1480	1548	686.99	72.4	59.1	0	2208	4965	5.37	2.34	2.36	2.14	3.08	2.99	1.07	0.24	1.23	3152	7069	1796	2956
460	2	2	4	10	555G22	80	15975	20945	160	301	366	10	3	6953	11191	10225.9	924	989	646.66	90	82.4	0	6029	10267	10.75	17800	26636	22826.9	1192	1283	591.31	94.4	89	12.3	16608	25444	30.1	2.75	2.48	2.6	3.27	3.91	1.7	0.58	1.46	22637	35711	6953	11191
475	2	2	5	10	555G22	80	15985	21325	170	286	366	25	3	6336	7344	5814.51	910	1005	641.46	86.4	79.7	0	5426	6434	9.88	15698	17304	12954.9	1275	1386	680.21	88.8	85.3	0	14423	16029	23.08	2.66	2.49	2.62	3.23	2.9	1.53	0.47	1.41	19849	22463	6336	7344
490	2	2	6	10	555G22	80	15985	21695	180	286	366	25	3	6891	7890	6033.58	965	1068	690.86	88.1	78	0	5926	6925	9.97	16126	17837	12100.9	1174	1256	636.99	95.8	92.3	0	14952	16663	25.32	2.52	2.41	2.56	4.85	15.94	1.5	0.56	1.34	20878	23588	6891	7890
317	2	1	4	2	505F3	81	7310	20875	170	282	333	60	3	1251	1359	895.5	737	821	571.02	44.7	23.8	0	514	622	2.19	2291	2664	1789.13	1319	1455	692.22	59.6	37.9	0	972	1345	3.31	1.89	2.16	1.89	3.79	11.58	0.91	0.21	0.92	1486	1967	1251	1359
332	2	1	5	2	505F3	81	7310	21235	190	282	334	68	3	1056	1339	1027.49	846	909	614.25	35.5	17.7	0	210	493	1.72	2303	2791	1812.78	1394	1479	623.09	61.7	40.1	0	909	1397	3.7	4.33	2.83	2.69	3.42	3.43	1.13	0.41	2.11	1119	1890	1056	1339
347	2	1	6	2	505F3	81	7305	21625	160	286	366	45	3	933	1535	1040.03	1033	1076	677.67	37.8	16.8	0	-99	502	1.38	2867	3181	2131.12	1582	1777	762.78	64	42	0	1285	1599	3.76	-12.85	3.19	2.45	3.23	3.65	1.26	0.38	0	1185	2101	933	1535
461	2	2	4	11	263G23	82	16365	20935	160	286	367	19	3	5526	5481	3765.08	757	894	661.92	82.2	72.7	0	4769	4724	8.35	13336	12772	8409.04	1317	1373	668.04	88.5	82.2	0	12019	11455	19.96	2.52	2.42	2.52	3.84	7.87	1.91	0.73	1.33	16788	16179	5526	5481
476	2	2	5	11	263G23	82	16365	21305	160	286	366	18	3	5719	6227	4522.13	950	1003	625.08	81.1	74.1	0	4769	5277	9.15	14947	13563	9181.2	1267	1301	565.21	88.5	81.1	0	13680	12296	26.44	2.87	2.33	2.49	3.73	10.64	1.72	0.71	1.52	18449	17573	5719	6227
491	2	2	6	11	263G23	82	16365	21685	180	286	366	21	3	6093	6185	4070.88	856	978	670.02	85.3	78	0	5237	5329	9.09	15264	13067	7903.77	1153	1286	669.6	88.5	84.6	0	14111	11914	22.8	2.69	2.24	2.28	3.06	3.55	1.7	0.77	1.43	19348	17243	6093	6185
318	2	1	4	3	309H15	83	7685	20895	120	286	366	40	3	2383	4097	4045.61	775	939	688.31	67.1	51.7	0	1608	3322	3.46	6179	9826	9212.47	1369	1471	682.12	78.7	69.6	0	4810	8457	9.06	2.99	2.55	2.79	3.36	4.54	1.69	0.55	1.58	6418	11779	2383	4097
333	2	1	5	3	309H15	83	7675	21265	140	286	366	35	3	2923	4068	3716.31	963	1007	651.94	67.1	56.6	0	1960	3105	4.48	6264	9408	7767.77	1489	1534	656.01	80.8	71.7	0	4775	7919	9.55	2.44	2.55	2.76	4.55	18.62	1.78	0.73	1.28	6735	11024	2923	4068
348	2	1	6	3	309H15	83	7665	21655	160	286	366	13	3	2480	3941	3609.74	943	1054	713.71	66.4	51.7	0	1537	2998	3.47	6022	10010	8612.39	1705	1843	876.87	78.7	67.5	0	4317	8305	6.87	2.81	2.77	2.73	4.2	5.2	1.52	0.4	1.49	5854	11303	2480	3941
462	2	2	4	12	30C8	84	16735	20935	180	286	366	12	3	13377	12371	9673.27	916	994	643.9	83.9	76.6	0	12461	11455	20.77	23732	22719	17696.7	1238	1283	589.27	91.6	84.3	0	22494	21481	40.27	1.81	1.88	1.85	1.98	1.03	1.68	0.84	0.85	34955	32936	13377	12371
477	2	2	5	12	30C8	84	16740	21305	170	282	333	16	3	11319	12165	9831.02	797	915	637.39	85.8	77.7	0	10522	11368	17.76	21604	21983	17225.3	1118	1217	625.85	91.1	84	0	20486	20865	34.52	1.95	1.84	1.94	2.85	3.61	1.47	0.71	0.96	31008	32233	11319	12165
492	2	2	6	12	30C8	84	16745	21685	170	286	366	24	3	11550	12352	9882.31	848	974	714.78	85.7	76.9	0	10702	11504	16.16	20852	21541	16885.1	1186	1303	632.44	89.9	83.6	0	19666	20355	32.97	1.84	1.77	1.68	2.2	2.68	1.46	0.73	0.88	30368	31859	11550	12352
319	2	1	4	4	RP11-245E23	85	8070	20890	200	287	362	47	1	956	1117	762.03	730	859	633.99	29.6	12.9	0	226	387	1.51	1795	2084	1412.85	1395	1501	627.47	42.5	20.9	0	400	689	2.86	1.77	1.78	1.78	2.2	1.86	1.13	0.37	0.82	626	1076	956	1117
334	2	1	5	4	RP11-245E23	85	8050	21265	150	282	333	32	3	1000	1128	807.15	852	950	686.52	23.8	10.3	0	148	276	1.46	1798	2127	1261.16	1477	1552	683.27	38.7	17.7	0	321	650	2.63	2.17	2.36	1.93	2.76	7.24	1.21	0.6	1.12	469	926	1000	1128
349	2	1	6	4	RP11-245E23	85	8050	21645	150	282	333	20	3	1138	1304	892.67	799	910	644.04	33	14.9	0	339	505	1.77	2016	2320	1312.71	1493	1594	696.14	40.8	22.3	0	523	827	2.9	1.54	1.64	1.56	2.06	2.23	0.81	0.31	0.63	862	1332	1138	1304
463	2	2	4	13	474L7	86	17125	20955	200	286	366	33	3	10579	11066	6454.41	944	1121	714.28	95.5	90.6	0	9635	10122	14.81	20326	20513	11591.7	1303	1418	763.58	97.6	93	0	19023	19210	26.62	1.97	1.9	1.98	2.59	3.5	1.34	0.56	0.98	28658	29332	10579	11066
478	2	2	5	13	474L7	86	17125	21335	200	286	366	41	3	11179	11329	7485.27	912	1015	698.4	89.2	84.3	0	10267	10417	16.01	22232	20559	13123.7	1250	1349	652.2	90.9	86.7	0	20982	19309	34.09	2.04	1.85	1.95	2.42	4.74	1.36	0.6	1.03	31249	29726	11179	11329
493	2	2	6	13	474L7	86	17125	21695	200	286	366	34	3	11315	11205	6793.14	852	971	630.9	94.1	90.2	0	10463	10353	17.93	21507	20497	11569.9	1093	1211	576.29	94.8	92.3	0	20414	19404	37.32	1.95	1.87	1.92	2.53	6.99	1.56	0.84	0.96	30877	29757	11315	11205
320	2	1	4	5	552M6	87	8435	20895	180	286	366	35	3	5591	6765	5409.4	863	1012	673.6	77.3	70.3	0	4728	5902	8.3	14007	14928	11964.1	1366	1467	660.98	82.2	76.9	0	12641	13562	21.19	2.67	2.3	2.41	2.64	2.33	1.82	0.68	1.42	17369	19464	5591	6765
335	2	1	5	5	552M6	87	8435	21265	180	286	366	33	3	6082	6880	5843.41	843	949	657	78.3	69.2	0	5239	6037	9.26	13069	14830	11676.7	1418	1457	632.87	85.7	78.7	0	11651	13412	20.65	2.22	2.22	2.38	4.4	14.65	1.58	0.63	1.15	16890	19449	6082	6880
350	2	1	6	5	552M6	87	8435	21635	190	286	366	30	3	5745	6818	5317.33	911	1018	673.19	81.5	71	0	4834	5907	8.53	13319	15287	12049.6	1562	1657	766.62	83.2	78	0	11757	13725	17.37	2.43	2.32	2.37	3.29	6.11	1.95	0.74	1.28	16591	19632	5745	6818
321	2	1	4	6	13H5	88	8785	20925	140	286	366	12	3	4191	4942	4072.21	819	977	671.54	72.4	65.7	0	3372	4123	6.24	9438	10974	9044.83	1289	1365	638.5	79	72.4	0	8149	9685	14.78	2.42	2.35	2.38	2.57	2.02	1.85	0.69	1.27	11521	13808	4191	4942
336	2	1	5	6	13H5	88	8795	21265	160	286	366	29	3	3986	4907	4623.6	639	822	639.91	75.2	66.4	0	3347	4268	6.23	9647	11524	9395.66	1200	1315	571.92	85	80.4	0	8447	10324	16.87	2.52	2.42	2.56	3.15	3.48	1.49	0.54	1.34	11794	14592	3986	4907
351	2	1	6	6	13H5	88	8785	21655	160	286	366	17	3	4179	4885	3854.8	812	974	666.25	76.6	66.8	0	3367	4073	6.27	9600	10867	8481.49	1293	1366	661.63	84.3	76.2	0	8307	9574	14.51	2.47	2.35	2.43	2.76	2.44	1.84	0.7	1.3	11674	13647	4179	4885
52	1	1	4	7	157H4	89	9155	12055	100	286	366	11	3	1748	2029	1620.75	1238	1260	648.3	41.3	21	0	510	791	2.7	2159	2662	2145.9	1382	1469	663.5	53.8	32.2	0	777	1280	3.25	1.52	1.62	1.54	1.97	1.74	0.62	0.22	0.61	1287	2071	1748	2029
67	1	1	5	7	157H4	89	9160	12415	110	282	333	15	3	1798	1927	1096.47	1194	1265	705.28	46.8	23	0	604	733	2.55	1878	2474	2155.41	1430	1520	661.2	41.5	23.4	0	448	1044	2.84	0.74	1.42	0.91	1.8	2.62	1.03	0.27	-0.43	1052	1777	1798	1927
82	1	1	6	7	157H4	89	9150	12785	110	282	334	4	3	1488	1728	1141.37	1079	1229	744.06	37.6	19.1	0	409	649	2	2022	2299	1731.11	1343	1421	670.86	50.7	27.7	0	679	956	3.01	1.66	1.47	1.49	1.84	2.35	0.83	0.3	0.73	1088	1605	1488	1728
53	1	1	4	8	285H4	90	9525	12055	130	286	366	5	3	1477	1644	1055.1	1309	1399	752.45	26.6	10.1	0	168	335	1.96	1924	2374	1693.63	1434	1535	681.29	43	24.8	0	490	940	2.82	2.92	2.81	2.24	4.13	6.44	0.59	0.14	1.54	658	1275	1477	1644
68	1	1	5	8	285H4	90	9535	12415	150	286	366	13	3	1810	2040	1318.18	1139	1261	674.18	49.7	26.6	0	671	901	2.68	2089	2406	1589.08	1401	1453	670.97	50.3	27.3	0	688	1005	3.11	1.03	1.12	1.05	1.35	1.13	0.63	0.28	0.04	1359	1906	1810	2040
83	1	1	6	8	285H4	90	9520	12785	130	282	333	4	3	1706	1826	1041.4	1096	1189	721.4	42.9	19.9	0	610	730	2.36	2070	2417	1764.17	1476	1512	656.9	48.6	24.8	0	594	941	3.15	0.97	1.29	0.99	1.43	1.66	0.85	0.25	-0.04	1204	1671	1706	1826
54	1	1	4	9	810G21	91	9885	12055	100	287	366	14	3	3566	5438	4544.81	1439	1500	747.44	65.9	56.1	0	2127	3999	4.77	6872	8905	7349.73	1483	1541	759.62	73.5	63.1	0	5389	7422	9.05	2.53	1.86	1.84	2.97	8.69	1.31	0.65	1.34	7516	11421	3566	5438
69	1	1	5	9	810G21	91	9890	12415	110	282	333	9	3	3747	5466	4542.46	1307	1402	727.93	72	62.1	0	2440	4159	5.15	6418	8523	7418.82	1504	1521	723.64	68.4	61.3	0	4914	7019	8.87	2.01	1.69	1.6	1.89	1.44	1.21	0.54	1.01	7354	11178	3747	5466
84	1	1	6	9	810G21	91	9890	12785	150	282	333	10	3	3935	5869	4786.09	1156	1265	723.91	73.8	61.7	0	2779	4713	5.44	5786	8477	7146.7	1364	1454	682.78	73.8	66.3	0	4422	7113	8.47	1.59	1.51	1.47	4.22	20.01	1.13	0.57	0.67	7201	11826	3935	5869
55	1	1	4	10	452P23	92	10270	12055	150	297	333	9	3	9961	19973	22022.5	1562	1646	825.59	77.8	71	12.5	8399	18411	12.07	14287	23864	23838.1	1604	1723	784.29	80.1	75.1	17.5	12683	22260	18.22	1.51	1.21	1.42	2.72	8.08	0.73	0.45	0.59	21082	40671	9961	19973
70	1	1	5	10	452P23	92	10265	12425	160	301	366	14	3	9211	18693	20867.2	1436	1543	833.78	80.4	72.1	10	7775	17257	11.05	14453	23634	23241.9	1540	1656	728.65	81.4	76.1	14	12913	22094	19.84	1.66	1.28	1.55	1.84	1.78	0.69	0.38	0.73	20688	39351	9211	18693
85	1	1	6	10	452P23	92	10265	12785	160	301	366	13	3	9501	17435	17726.7	1379	1480	775.15	87.7	80.7	4.7	8122	16056	12.26	14980	22932	21898.5	1460	1617	739.01	88	76.7	9	13520	21472	20.27	1.66	1.34	1.34	2.07	5.96	1.02	0.69	0.74	21642	37528	9501	17435
56	1	1	4	11	512C24	93	10645	12065	100	286	366	20	3	1591	1814	1124.3	1566	1626	775.9	25.2	12.6	0	25	248	2.05	2129	2383	1287.86	1730	1792	737.88	35.3	19.6	0	399	653	2.89	15.96	2.63	1.72	3.15	6.55	0.92	0.64	4	424	901	1591	1814
71	1	1	5	11	512C24	93	10650	12425	110	282	333	11	3	1936	2118	1152.07	1448	1557	845.08	35.1	15.6	0	488	670	2.29	1950	2291	1528.89	1661	1747	741.02	33.3	17.7	0	289	630	2.63	0.59	0.94	0.71	1.12	1.42	0.73	0.31	-0.76	777	1300	1936	2118
86	1	1	6	11	512C24	93	10650	12785	130	282	333	5	3	1900	1968	1063.41	1341	1474	765.51	41.5	18.8	0	559	627	2.48	2008	2216	1130.26	1592	1700	701.43	40.1	18.1	0	416	624	2.86	0.74	1	0.82	1.08	0.74	0.74	0.48	-0.43	975	1251	1900	1968
57	1	1	4	12	RP11-285E18	94	11025	12055	100	286	366	11	3	8731	9346	5846.99	1775	1853	892.83	87.1	82.2	0	6956	7571	9.78	13927	13912	8157.23	1941	2059	802.78	95.1	88.8	0	11986	11971	17.35	1.72	1.58	1.6	2.32	4.28	1.07	0.58	0.79	18942	19542	8731	9346
72	1	1	5	12	RP11-285E18	94	11015	12435	180	286	366	27	3	8683	9182	6019.2	1505	1655	826.87	87.4	80.8	0	7178	7677	10.5	14086	13913	8606.1	1829	1886	763.4	92.7	86.7	0	12257	12084	18.45	1.71	1.57	1.66	2.17	3.91	1.15	0.65	0.77	19435	19761	8683	9182
87	1	1	6	12	RP11-285E18	94	11015	12805	160	286	366	30	3	9282	9936	6866.62	1394	1528	801.24	91.6	85.3	0	7888	8542	11.58	14040	14174	9545.3	1841	1948	833.79	91.6	82.5	0	12199	12333	16.84	1.55	1.44	1.47	1.71	1.77	0.93	0.44	0.63	20087	20875	9282	9936
322	2	1	4	7	RP11-157E11	95	9165	20925	160	286	366	9	3	2316	2692	1842.77	787	873	627.89	68.9	54.9	0	1529	1905	3.69	6826	7510	5106.25	1376	1403	639.07	82.2	75.9	0	5450	6134	10.68	3.56	3.22	3.43	4.31	6.67	2.09	0.57	1.83	6979	8039	2316	2692
337	2	1	5	7	RP11-157E11	95	9160	21285	150	282	333	17	3	2269	2650	1949.86	813	919	668.94	69.5	52.8	0	1456	1837	3.39	6526	6763	4172.11	1352	1449	740.23	82.3	74.1	0	5174	5411	8.82	3.55	2.95	3.33	4.6	10.08	1.67	0.61	1.83	6630	7248	2269	2650
352	2	1	6	7	RP11-157E11	95	9145	21675	140	287	366	35	3	2147	2497	1960.7	715	843	608.32	69	56.4	0	1432	1782	3.53	5023	5603	4246.98	1083	1154	601.2	76.3	70.4	0	3940	4520	8.36	2.75	2.54	2.7	3.07	2.19	1.56	0.52	1.46	5372	6302	2147	2497
323	2	1	4	8	488P11	96	9545	20935	140	286	366	13	3	1223	1385	1083.47	795	885	632.53	39.9	19.6	0	428	590	1.93	1983	2537	1978.08	1334	1405	690.76	47.9	28	0	649	1203	2.87	1.52	2.04	1.5	2.23	2.14	0.8	0.19	0.6	1077	1793	1223	1385
338	2	1	5	8	488P11	96	9535	21295	200	286	366	18	3	1115	1371	1062.89	767	875	626.46	39.5	22.7	0	348	604	1.78	2053	3008	2813.69	1277	1351	619.17	55.9	39.9	0	776	1731	3.32	2.23	2.87	2.46	4.17	7.15	1.07	0.16	1.16	1124	2335	1115	1371
353	2	1	6	8	488P11	96	9530	21685	130	282	333	35	3	1219	1403	1186.45	828	983	699.67	37.6	13.5	0	391	575	1.74	2183	2823	2442.81	1371	1428	683.62	55	32.3	0	812	1452	3.19	2.08	2.53	1.93	5.99	37.19	1.11	0.29	1.05	1203	2027	1219	1403
324	2	1	4	9	138N13	97	9925	20925	100	286	366	5	3	1032	1231	951.88	799	892	616.43	35	14.3	0	233	432	1.67	1540	2018	1925.25	1317	1445	683.36	31.1	15.4	0	223	701	2.25	0.96	1.62	1	1.65	2.13	0.93	0.21	-0.06	456	1133	1032	1231
339	2	1	5	9	138N13	97	9915	21295	100	286	366	15	3	901	1139	990.16	781	897	596.14	27.3	14.7	0	120	358	1.51	1758	2207	2076.55	1370	1446	638.93	36.7	17.8	0	388	837	2.75	3.23	2.34	1.71	5.32	24.34	0.81	0.15	1.69	508	1195	901	1139
354	2	1	6	9	138N13	97	9915	21655	100	286	366	16	3	1011	1243	973.21	918	1006	673.19	25.9	12.2	0	93	325	1.5	1622	2080	1766.6	1364	1528	731.76	34.3	15.7	0	258	716	2.22	2.77	2.2	1.92	2.84	3.87	0.76	0.17	1.47	351	1041	1011	1243
325	2	1	4	10	349J19	98	10300	20925	170	282	333	7	3	4890	6163	5140.02	917	966	629.38	72.7	66	0	3973	5246	7.77	12990	14069	11565	1335	1448	644.02	78.4	72.3	0	11655	12734	20.17	2.93	2.43	2.51	2.54	1.07	2.02	0.8	1.55	15628	17980	4890	6163
340	2	1	5	10	349J19	98	10290	21285	170	282	333	16	3	5466	6488	5457.54	867	913	602.39	75.9	68.4	0	4599	5621	9.07	13331	14914	12174.6	1386	1443	649.31	83	75.9	0	11945	13528	20.53	2.6	2.41	2.53	9.74	67.99	1.89	0.72	1.38	16544	19149	5466	6488
355	2	1	6	10	349J19	98	10295	21665	180	286	366	16	3	5879	6810	5560.66	895	1039	705.63	76.9	66.1	0	4984	5915	8.33	15061	15011	11593.8	1418	1533	770.3	80.4	74.1	0	13643	13593	19.55	2.74	2.3	2.49	5.81	22.64	1.76	0.71	1.45	18627	19508	5879	6810
326	2	1	4	11	132L12	99	10675	20915	200	286	366	8	3	8135	7924	3952.94	1030	1123	719.39	92	88.1	0	7105	6894	11.31	26407	23808	9888.62	1489	1581	799.32	95.8	91.6	0	24918	22319	33.04	3.51	3.24	3.42	3.88	2.61	1.87	0.56	1.81	32023	29213	8135	7924
341	2	1	5	11	132L12	99	10680	21275	190	282	333	12	3	6813	6424	3850.41	929	1041	693.77	85.8	77.3	0	5884	5495	9.82	22153	18872	11275.4	1397	1494	685.75	87.9	81.9	0	20756	17475	32.3	3.53	3.18	3.33	5.5	15.91	2.35	0.65	1.82	26640	22970	6813	6424
356	2	1	6	11	132L12	99	10685	21655	200	286	366	0	3	6117	6278	4142.5	826	938	637.26	83.9	79	0	5291	5452	9.6	21019	19148	12472.2	1372	1488	645.68	85.3	81.5	0	19647	17776	32.55	3.71	3.26	3.47	6.33	22.7	2.15	0.51	1.89	24938	23228	6117	6278
327	2	1	4	12	159J2	100	11065	20915	190	286	366	5	3	2999	4762	4128.97	827	927	589.93	78.3	65.4	0	2172	3935	5.08	11777	15893	11381.2	1282	1392	668.71	99	95.1	0	10495	14611	17.61	4.83	3.71	4.78	9.39	29.21	1.73	0.39	2.27	12667	18546	2999	4762
342	2	1	5	12	159J2	100	11065	21275	190	286	366	10	3	3835	5194	4161.38	869	977	683.04	81.8	71.3	0	2966	4325	5.61	11829	16151	11098.4	1441	1546	687.86	99.7	96.2	0	10388	14710	17.2	3.5	3.4	3.64	7.06	18.09	1.88	0.5	1.81	13354	19035	3835	5194
357	2	1	6	12	159J2	100	11065	21655	190	286	366	3	3	4193	5430	4242.06	831	925	625.82	84.6	73.1	0	3362	4599	6.7	14567	16869	11552.8	1269	1363	635.43	98.3	94.4	0	13298	15600	22.92	3.96	3.39	3.67	5.03	5.45	2.42	0.79	1.98	16660	20199	4193	5430
58	1	1	4	13	182M20	101	11385	12055	180	286	366	24	3	11212	13888	9394.89	1668	1789	868.58	93.7	87.1	0	9544	12220	12.91	18133	22003	14683.4	1769	1869	767.6	92.7	88.5	0	16364	20234	23.62	1.71	1.66	1.71	2.07	2.04	1.39	0.79	0.78	25908	32454	11212	13888
73	1	1	5	13	182M20	101	11390	12445	160	282	333	38	3	10067	12172	8982.65	1703	1768	872.43	87.6	82.6	0	8364	10469	11.54	16653	19755	14343.3	1818	1909	783.24	90.4	84.8	0	14835	17937	21.26	1.77	1.71	1.76	2.76	9.82	1.33	0.69	0.83	23199	28406	10067	12172
88	1	1	6	13	182M20	101	11395	12815	160	286	366	38	3	9050	10419	8061.73	1626	1732	831.67	81.1	75.9	0	7424	8793	10.88	17036	17492	13160.8	1718	1775	747.79	83.6	79	0	15318	15774	22.78	2.06	1.79	2.01	5.04	18.52	1.12	0.47	1.04	22742	24567	9050	10419
59	1	1	4	14	173B14	102	11785	12055	200	301	366	14	3	39863	38385	17902.5	1597	1710	840.46	97.7	95.7	9.3	38266	36788	47.43	55244	49864	18475.1	1668	1745	764.81	99.3	98.7	26.2	53576	48196	72.23	1.4	1.31	1.36	1.78	2.55	0.9	0.76	0.49	91842	84984	39863	38385
74	1	1	5	14	173B14	102	11765	12425	200	301	366	24	3	37097	36171	16274.3	1668	1812	921.95	99.3	97	5.3	35429	34503	40.24	52949	47428	19359.8	1758	1901	839.22	98	97	22.3	51191	45670	63.09	1.44	1.32	1.41	1.54	1.52	1.02	0.74	0.53	86620	80173	37097	36171
89	1	1	6	14	173B14	102	11775	12795	200	301	366	21	3	38801	37460	18445.6	1643	1750	844.37	97.3	95.3	8	37158	35817	45.95	55251	48877	19804.4	1915	1976	821.66	98.3	96	27.9	53336	46962	67.24	1.44	1.31	1.4	1.88	3.54	0.9	0.71	0.52	90494	82779	38801	37460
60	1	1	4	15	29G8	103	12150	12075	110	282	333	36	3	2344	3514	2863.27	1506	1582	803.52	51.4	40.1	0	838	2008	2.92	2638	4165	3492.81	1418	1536	745.37	62.4	44.7	0	1220	2747	3.54	1.46	1.37	1.35	2.2	2.45	0.51	0.18	0.54	2058	4755	2344	3514
75	1	1	5	15	29G8	103	12160	12435	130	282	334	27	3	2742	3999	3531.01	1648	1764	869.49	55.3	37.9	0	1094	2351	3.15	3068	4959	4431.42	1680	1809	813.16	63.8	45.4	0	1388	3279	3.77	1.27	1.39	1.27	3.65	12.36	0.48	0.15	0.34	2482	5630	2742	3999
90	1	1	6	15	29G8	103	12145	12805	100	286	366	34	3	3136	4397	3496.3	1542	1654	847.57	65.4	47.2	0	1594	2855	3.7	3268	5185	4583.17	1665	1723	747.44	65	51.4	0	1603	3520	4.37	1.01	1.23	1.06	1.57	1.57	0.72	0.3	0.01	3197	6375	3136	4397
328	2	1	4	13	122K21	104	11430	20920	200	287	362	8	1	1149	1281	735.73	1011	1108	712.39	26.5	8	0	138	270	1.61	1623	1708	717.81	1469	1553	730.84	26.5	5.6	0	154	239	2.22	1.12	0.89	1.03	1.21	1.09	0.79	0.65	0.16	292	509	1149	1281
343	2	1	5	13	122K21	104	11440	21290	200	287	362	6	1	1001	1082	665.35	971	1098	737.58	16.4	4.2	0	30	111	1.36	1683	1741	685.83	1580	1661	668.83	24.4	6.3	0	103	161	2.52	3.43	1.45	1.31	2.28	2.77	0.83	0.65	1.78	133	272	1001	1082
358	2	1	6	13	122K21	104	11440	21660	200	287	362	8	1	1053	1199	736.21	962	1140	770.6	24.7	4.9	0	91	237	1.37	1925	2036	783.03	1542	1695	731.44	36.2	15	0	383	494	2.63	4.21	2.08	1.77	2.02	1.19	0.85	0.64	2.07	474	731	1053	1199
329	2	1	4	14	RP11-332E3	105	11815	20915	160	301	366	2	3	13614	13173	11318.3	927	1074	761.37	80.1	74.1	0	12687	12246	17.88	25440	24229	19631.2	1796	2744	2544.53	74.4	69.4	6	23644	22433	10	1.86	1.83	1.87	2.59	2.84	1.39	0.65	0.9	36331	34679	13614	13173
344	2	1	5	14	RP11-332E3	105	11815	21285	190	286	366	3	3	6890	11833	8948.4	1005	1117	699.97	80.1	76.2	0	5885	10828	9.84	26034	22851	16262.7	1598	1681	770.36	88.1	80.1	0	24436	21253	33.79	4.15	1.96	2.02	3.84	7.4	1.65	0.83	2.05	30321	32081	6890	11833
359	2	1	6	14	RP11-332E3	105	11815	21655	190	301	366	5	3	13713	14058	11631.8	988	1113	735.41	86	79.1	0.7	12725	13070	18.65	29583	27413	19141.7	1481	1633	718.41	91.7	87.4	5.6	28102	25932	41.18	2.21	1.98	2.2	3.56	8.25	1.05	0.41	1.14	40827	39002	13713	14058
330	2	1	4	15	10M21	106	12185	20935	220	286	366	23	3	2866	2928	1682.9	834	959	620.98	79.7	64.3	0	2032	2094	4.62	12183	10332	5835.95	1346	1412	652.29	88.8	79	0	10837	8986	18.68	5.33	4.29	4.63	4.9	3.64	2.74	0.63	2.41	12869	11080	2866	2928
345	2	1	5	15	10M21	106	12160	21315	210	283	333	46	3	3215	3362	1696.53	1023	1167	772.51	82	63.3	0	2192	2339	4.16	13587	11980	5365.39	1521	1653	772.11	94.7	88	0	12066	10459	17.6	5.5	4.47	4.52	5.9	9.47	2.75	0.76	2.46	14258	12798	3215	3362
360	2	1	6	15	10M21	106	12160	21705	190	282	333	65	3	2884	3217	1621.5	1003	1140	739.63	82.3	59.9	0	1881	2214	3.9	12820	11326	5850.89	1462	1568	807.68	97.9	87.2	0	11358	9864	15.87	6.04	4.46	4.44	6.53	12.09	2.42	0.45	2.59	13239	12078	2884	3217
183	1	2	4	3	VECT	110	13275	12085	190	286	366	62	3	2433	2864	1774.69	1420	1491	734.64	55.9	40.9	0	1013	1444	3.31	7437	6697	4114.64	1336	1489	806.38	75.9	72.4	0	6101	5361	9.22	6.02	3.71	4.53	4.87	2.45	1.83	0.62	2.59	7114	6805	2433	2864
198	1	2	5	3	VECT	110	13285	12445	170	286	366	51	3	2538	2874	1763.79	1599	1631	756.42	52.1	37.1	0	939	1275	3.36	6781	6645	4374.12	1476	1557	714.56	74.5	67.8	0	5305	5169	9.49	5.65	4.05	4.94	5.79	5.27	1.94	0.61	2.5	6244	6444	2538	2874
213	1	2	6	3	VECT	110	13280	12805	170	282	333	46	3	2623	2939	1665.3	1467	1542	725.13	60.6	45	0	1156	1472	3.62	5584	6214	4103.64	1481	1582	696.76	78	67.4	0	4103	4733	8.01	3.55	3.22	3.23	4.01	8.61	2.1	0.73	1.83	5259	6205	2623	2939
181	1	2	4	1	MRV2	111	12525	12065	180	301	366	39	3	3852	4913	3556.72	1354	1473	760.22	72.1	62.5	0	2498	3559	5.07	16309	26979	24102.1	1369	1458	687.76	82.7	78.4	8.3	14940	25610	23.71	5.98	7.2	6.54	7.42	4.71	5.26	0.6	2.58	17438	29169	3852	4913
196	1	2	5	1	MRV2	111	12535	12435	160	301	366	38	3	3770	4974	3855.32	1647	1663	791.91	67.8	56.5	0	2123	3327	4.76	11165	24307	24307.9	1566	1639	719.83	85.7	80.4	13.6	9599	22741	15.51	4.52	6.84	5.7	7.03	4.29	5.24	0.69	2.18	11722	26068	3770	4974
211	1	2	6	1	MRV2	111	12525	12805	180	301	366	44	3	3484	5305	4164.01	1543	1674	893.45	73.4	52.5	0	1941	3762	3.9	12444	24570	24500.8	1653	1704	743.56	86	80.4	15.9	10791	22917	16.74	5.56	6.09	5.42	7.14	9.15	4.67	0.63	2.47	12732	26679	3484	5305
451	2	2	4	1	MRV2	112	12535	20955	190	301	366	40	3	2311	2845	2146.41	879	971	650.44	70.1	53.8	0	1432	1966	3.55	10727	21169	20312.8	1450	1491	633.25	89.4	85.4	6	9277	19719	16.94	6.48	10.03	8.89	10.24	10.7	8.13	0.74	2.7	10709	21685	2311	2845
466	2	2	5	1	MRV2	112	12545	21315	180	301	366	31	3	2450	3113	2297.53	986	1111	713.04	65.1	51.8	0	1464	2127	3.44	12926	24083	21508.9	1494	1634	781.22	92	88	6.6	11432	22589	16.55	7.81	10.62	9.38	12.46	13.59	6.99	0.56	2.97	12896	24716	2450	3113
481	2	2	6	1	MRV2	112	12530	21695	210	282	333	48	3	2590	3096	2141.54	1017	1176	746.91	71.3	51.4	0	1573	2079	3.47	9723	20199	17939.5	1573	1670	794.4	92.2	87.6	0	8150	18626	12.24	5.18	8.96	7.88	9.11	6.1	6.36	0.58	2.37	9723	20705	2590	3096
182	1	2	4	2	ALFA1-1	113	12905	12075	180	286	367	49	3	1954	2116	1032.01	1410	1490	792.83	42.3	19.9	0	544	706	2.46	3109	3376	1838.44	1424	1542	791.22	66.8	52.4	0	1685	1952	3.93	3.1	2.76	2.84	3.43	4.68	1.47	0.68	1.63	2229	2658	1954	2116
197	1	2	5	2	ALFA1-1	113	12895	12435	190	286	366	46	3	2338	2583	1328.92	1625	1717	884.22	45.1	21.3	0	713	958	2.64	3882	4177	2277.34	1434	1560	759.28	74.8	63.6	0	2448	2743	5.11	3.43	2.86	3.23	4.36	6.32	1.25	0.54	1.78	3161	3701	2338	2583
212	1	2	6	2	ALFA1-1	113	12900	12805	180	282	333	47	3	2798	2912	1221.37	1700	1770	882.45	58.9	27.3	0	1098	1212	3.17	4353	4502	2186.4	1695	1775	784.76	79.1	62.8	0	2658	2807	5.55	2.42	2.32	2.3	4.16	22.43	1.36	0.58	1.28	3756	4019	2798	2912
1	1	1	1	1	ALFA1-2	114	6900	10920	200	287	362	44	1	1239	1385	842.3	1238	1327	669.65	26.8	9.1	0	1	147	1.85	1722	1799	889.82	1183	1346	641.93	43.9	21.6	0	539	616	2.68	539	4.19	2.25	8.8	45.69	0.83	0.62	9.07	540	763	1239	1385
16	1	1	2	1	ALFA1-2	114	6905	11305	100	286	367	33	3	1222	1329	772.61	1138	1226	678.4	23.8	8	0	84	191	1.8	1521	1624	885.75	1323	1394	621.3	30.4	14.3	0	198	301	2.45	2.36	1.58	1.54	2.38	7.6	0.83	0.52	1.24	282	492	1222	1329
31	1	1	3	1	ALFA1-2	114	6900	11670	200	287	362	31	1	1068	1181	732.36	1178	1304	680.32	18.1	5.2	0	-109	3	1.57	1541	1622	797.44	1440	1494	650.04	27.2	11.1	0	101	182	2.37	-0.92	60.67	1.71	2.57	3.85	0.89	0.67	0	-9	185	1068	1181
195	1	2	4	15	ALFA1-3	115	17835	12005	220	286	366	14	3	4625	5335	3095.82	1255	1365	733.61	87.8	78.7	0	3370	4080	6.3	12873	15393	10558	1222	1311	656.25	92.7	87.4	0	11651	14171	19.62	3.46	3.47	3.58	4.61	6.94	2.59	0.58	1.79	15021	18251	4625	5335
210	1	2	5	15	ALFA1-3	115	17825	12375	220	286	366	3	3	4126	4859	3356.69	1364	1434	704.08	77.6	68.5	0	2762	3495	5.86	12079	12926	9119.27	1315	1395	624.25	86	82.5	0	10764	11611	19.35	3.9	3.32	3.54	6.33	16.74	1.89	0.48	1.96	13526	15106	4126	4859
225	1	2	6	15	ALFA1-3	115	17825	12745	230	286	366	1	3	3592	4738	3302.89	1188	1314	736.65	79.4	67.5	0	2404	3550	4.88	11641	14150	10313	1155	1231	622.07	89.2	86.7	0	10486	12995	18.71	4.36	3.66	4	7.25	37.24	2.4	0.59	2.12	12890	16545	3592	4738
452	2	2	4	2	ALFA2-1	116	12905	20975	210	286	366	53	3	1767	2040	1274.45	913	1028	746.6	55.6	33.2	0	854	1127	2.37	5003	5354	3398.42	1478	1602	709.68	79	69.2	0	3525	3876	7.05	4.13	3.44	3.83	4.28	4.81	2.06	0.6	2.05	4379	5003	1767	2040
467	2	2	5	2	ALFA2-1	116	12915	21315	230	287	366	38	3	1867	2060	1264.55	1015	1180	763.27	53.3	28.6	0	852	1045	2.45	5959	6224	3645.53	1567	1726	768.1	84.3	77	0	4392	4657	7.76	5.15	4.46	4.94	6.1	6.66	2.09	0.53	2.37	5244	5702	1867	2060
482	2	2	6	2	ALFA2-1	116	12925	21695	260	286	366	31	3	1701	1986	1368.47	1102	1246	722.1	46.5	26.9	0	599	884	2.36	5420	6069	3568.1	1553	1683	800.86	85	76.2	0	3867	4516	6.77	6.46	5.11	4.91	6.67	9.13	2.05	0.62	2.69	4466	5400	1701	1986
271	2	1	1	1	ALFA2-2	117	6955	19805	210	286	366	53	3	1710	1847	1074.41	844	921	624.35	59.8	32.9	0	866	1003	2.74	7392	6876	3699.41	1465	1545	693.89	82.9	79.4	0	5927	5411	10.65	6.84	5.39	5.86	6.46	4.65	2.86	0.69	2.77	6793	6414	1710	1847
286	2	1	2	1	ALFA2-2	117	6945	20165	220	286	366	48	3	1577	1828	1277.43	795	905	624.87	55.9	35	0	782	1033	2.52	7453	7226	3943.64	1417	1536	705.26	85	78.7	0	6036	5809	10.57	7.72	5.62	6.52	9.35	17.03	2.07	0.45	2.95	6818	6842	1577	1828
301	2	1	3	1	ALFA2-2	117	6945	20535	220	286	366	46	3	1793	2025	1322.89	744	868	613.83	63.3	45.5	0	1049	1281	2.92	7707	7683	4491.54	1376	1475	718.29	84.3	79.4	0	6331	6307	10.73	6.04	4.92	5.59	6.61	11.64	2.73	0.65	2.59	7380	7588	1793	2025
464	2	2	4	14	ALFA2-3	118	17490	20935	310	282	333	14	3	3884	4220	2780.32	862	937	604.44	81.2	72.7	0	3022	3358	6.43	11060	12070	8584.96	1300	1335	641.33	83.3	75.2	0	9760	10770	17.25	3.23	3.21	3.28	4.03	4.52	2.48	0.64	1.69	12782	14128	3884	4220
479	2	2	5	14	ALFA2-3	118	17505	21335	240	286	366	45	3	5211	5500	2856.99	1038	1161	726.1	92.7	82.2	0	4173	4462	7.18	16696	16891	7543.4	1115	1250	637.77	98.3	95.8	0	15581	15776	26.18	3.73	3.54	3.78	4.73	4.68	2.19	0.69	1.9	19754	20238	5211	5500
494	2	2	6	14	ALFA2-3	118	17520	21735	210	282	333	79	3	4129	4720	3125.29	842	933	607.89	83.7	78	0	3287	3878	6.79	13743	14890	9560.46	1156	1241	643.12	87.6	84	0	12587	13734	21.37	3.83	3.54	3.76	6.93	39.5	2.46	0.64	1.94	15874	17612	4129	4720
150	1	2	1	15	BAC A	119	17840	10910	200	287	362	25	1	1287	1416	779.82	1490	1555	757.79	12.5	5.6	0	-202	-73	1.7	1154	1272	785.2	1171	1282	664.22	19.9	8.7	0	-16	101	1.74	0.08	-1.36	1.36	3.55	10.67	0.82	0.67	-3.58	-220	27	1287	1416
165	1	2	2	15	BAC A	119	17840	11280	200	287	362	23	1	1419	1499	838.13	1243	1337	720.51	26.8	10.5	0	176	256	1.97	1179	1233	706.36	1176	1237	590.09	20.6	9.1	0	3	57	2	0.02	0.22	0.63	0.88	0.82	0.58	0.48	-5.87	179	313	1419	1499
180	1	2	3	15	BAC A	119	17840	11640	200	287	362	21	1	1394	1501	776.46	1332	1441	742.74	21.3	6.6	0	62	169	1.88	1184	1301	716.17	1215	1370	668.11	19.5	7	0	-30	86	1.77	-0.5	0.51	0.77	1.05	1.02	0.65	0.5	0	31	255	1394	1501
453	2	2	4	3	BAC B	120	13320	20960	200	287	362	14	1	1022	1101	700.62	1025	1179	795.11	15	3.5	0	-2	76	1.29	1342	1491	715.96	1413	1517	765.16	18.8	4.2	0	-70	78	1.75	23.67	1.03	0.87	1.2	1.05	0.85	0.69	4.56	-74	154	1022	1101
468	2	2	5	3	BAC B	120	13320	21310	200	287	362	12	1	965	1078	676.04	925	997	629.47	19.9	8	0	40	153	1.53	1437	1462	664.32	1383	1477	624.29	19.2	7	0	54	79	2.3	1.35	0.52	0.97	1.36	1.38	0.79	0.65	0.43	94	232	965	1078
483	2	2	6	3	BAC B	120	13310	21680	200	287	362	23	1	1002	1115	692.32	990	1110	739.27	18.8	5.9	0	12	125	1.36	1297	1393	653.99	1416	1568	704.96	17.1	2.4	0	-118	-22	1.84	-9.92	-0.18	0.76	1.08	1.05	0.75	0.64	0	-107	102	1002	1115
[truncated: 12 more columns]

## Sheet: 1399
BEGIN HEADER
PerkinElmer Inc.
ScanArrayCSVFileFormat	2
ScanArray Express	2
Number_of_Columns	62
END HEADER
BEGIN GENERAL INFO
DateTime	2009-04-20 16:00:00
GalFile
Scanner	Model: Serial No.:
User Name	WarburtonLab
Computer Name
Protocol	Michele's Array Deluxe
Quantitation Method	Fixed Circle
Quality Confidence Calculation	Footprint
User comments
Image Origin	0	0
Temperature	0
Laser Powers	0	0
Laser On Time	0
PMT Voltages	0	0
END GENERAL INFO
BEGIN QUANTITATION PARAMETERS
Low Signal %	5
High Signal %	95
Low Background %	5
High Background %	95
Nominal Spot Diameter	200
Inner Background Diameter	363
Outer Background Diameter	526
END QUANTITATION PARAMETERS
BEGIN QUALITY MEASUREMENTS
Max Footprint	100
END QUALITY MEASUREMENTS
BEGIN ARRAY PATTERN INFO
Units	µm
Array Rows	2
Array Columns	2
Spot Rows	9
Spot Columns	15
Array Row Spacing	9000
Array Column Spacing	9000
Spot Row Spacing	368
Spot Column Spacing	377
Spot Diameter	200
Interstitial	0
Spots Per Array	135
Total Spots	540
END ARRAY PATTERN INFO
BEGIN IMAGE INFO
ImageID	Channel	Image	Fluorophore	Barcode	Units	X Units Per Pixel	Y Units Per Pixel	X Offset	Y Offset	Status
-1	CH1	C:\Documents and Settings\WarburtonLab\My Documents\Michele\chile\RINGA XCHrIPCs\XIPC#6.1399\12601399-G95.tif	1399G95	Unknown	µm	10	10	0	0	Control Image
-1	CH2	C:\Documents and Settings\WarburtonLab\My Documents\Michele\chile\RINGA XCHrIPCs\XIPC#6.1399\12601399-R85.tif	1399R85	Unknown	µm	10	10	1	-4
END IMAGE INFO
BEGIN NORMALIZATION INFO
Normalization Method	LOWESS				RingA ChrIP C IP#5 sl1399
END NORMALIZATION INFO
BEGIN DATA
Index	Array Row	Array Column	Spot Row	Spot Column	Name	ID	X	Y	Diameter	F Pixels	B Pixels	Footprint	Flags	Ch1 Median	Ch1 Mean	Ch1 SD	Ch1 B Median	Ch1 B Mean	Ch1 B SD	Ch1 % > B + 1 SD	Ch1 % > B + 2 SD	Ch1 F % Sat.	Ch1 Median - B	Ch1 Mean - B	Ch1 SignalNoiseRatio	Ch2 Median	Ch2 Mean	Ch2 SD	Ch2 B Median	Ch2 B Mean	Ch2 B SD	Ch2 % > B + 1 SD	Ch2 % > B + 2 SD	Ch2 F % Sat.	Ch2 Median - B	Ch2 Mean - B	Ch2 SignalNoiseRatio	Ch2 Ratio of Medians	Ch2 Ratio of Means	Ch2 Median of Ratios	Ch2 Mean of Ratios	Ch2 Ratios SD	Ch2 Rgn Ratio	Ch2 Rgn R²	Ch2 Log Ratio	Sum of Medians	Sum of Means	Ch1 N Median	Ch1 N Mean
1	1	1	1	1	ALFA1-2	114	6900	10920	200	287	362	44	1	1239	1385	842.3	1238	1327	669.65	26.8	9.1	0	1	147	1.85	1722	1799	889.82	1183	1346	641.93	43.9	21.6	0	539	616	2.68	539	4.19	2.25	8.8	45.69	0.83	0.62	9.07	540	763	1239	1385
2	1	1	1	2	505O16	14	7275	10925	150	286	366	37	3	2529	3324	2424.05	1284	1335	699.64	63.3	47.9	0	1245	2040	3.61	5282	6815	4933.37	1316	1446	661.35	78.7	67.1	0	3966	5499	7.99	3.19	2.7	3	3.23	2.12	1.75	0.74	1.67	5211	7539	2529	3324
3	1	1	1	3	rp11-424e21	16	7645	10935	160	286	366	24	3	4524	7431	7105.28	1219	1293	726.27	76.6	64.7	0	3305	6212	6.23	7467	10325	9117.73	1381	1473	664.18	77.6	72.4	0	6086	8944	11.24	1.84	1.44	1.69	2.35	2.78	0.83	0.42	0.88	9391	15156	4524	7431
4	1	1	1	4	390J12	18	8025	10935	150	286	366	24	3	2970	6002	5963.82	1321	1444	756.17	62.2	51.4	0	1649	4681	3.93	3280	9339	9754.03	1402	1524	730.87	66.8	54.5	0	1878	7937	4.49	1.14	1.7	1.54	1.82	1.62	1.38	0.71	0.19	3527	12618	2970	6002
5	1	1	1	5	111B1	20	8400	10935	130	297	333	21	3	10533	14030	14098.9	1362	1458	806.03	92.6	87.5	3.4	9171	12668	13.07	15473	19308	16049.7	1572	1614	658.92	92.9	88.9	5.7	13901	17736	23.48	1.52	1.4	1.59	1.83	1.24	0.53	0.22	0.6	23072	30404	10533	14030
6	1	1	1	6	109K20	22	8775	10945	190	286	366	13	3	15328	13716	9501.13	1560	1623	796.01	80.8	74.5	0	13768	12156	19.26	21908	20992	14374	1562	1658	745.43	81.5	77.3	0	20346	19430	29.39	1.48	1.6	1.61	2.32	3.58	1.33	0.77	0.56	34114	31586	15328	13716
7	1	1	1	7	520F22	32	9145	10935	200	286	366	14	3	10543	16312	8916.44	1339	1465	842.16	95.5	91.3	0	9204	14973	12.52	32275	28323	14436	1446	1527	697.44	95.8	92	0	30829	26877	46.28	3.35	1.8	1.79	2.08	1.66	1.34	0.69	1.74	40033	41850	10543	16312
8	1	1	1	8	51P14	33	9525	10945	130	286	366	9	3	3301	4687	3538.42	1302	1388	740.66	69.9	56.6	0	1999	3385	4.46	4892	7212	5786.47	1352	1475	657.08	73.1	62.2	0	3540	5860	7.45	1.77	1.73	1.75	2.09	1.77	1.46	0.8	0.82	5539	9245	3301	4687
9	1	1	1	9	562L19	34	9895	10955	150	286	366	10	3	2528	2900	1838.76	1434	1438	728.35	58	44.1	0	1094	1466	3.47	5905	6339	4335.05	1288	1375	647.64	80.4	69.9	0	4617	5051	9.12	4.22	3.45	3.71	4.74	6.38	1.98	0.71	2.08	5711	6517	2528	2900
10	1	1	1	10	248N6	35	10275	10955	150	286	366	13	3	4830	5869	4682.37	1387	1514	819.71	71.3	63.6	0	3443	4482	5.89	7819	9439	7184.9	1341	1467	680.12	80.8	71	0	6478	8098	11.5	1.88	1.81	1.77	2.37	3.66	1.37	0.79	0.91	9921	12580	4830	5869
11	1	1	1	11	521L15	36	10655	10945	140	286	366	8	3	3729	6805	6384.96	1266	1377	740.58	75.5	59.8	0	2463	5539	5.04	6140	9915	8966.2	1044	1225	616.94	85.3	72.7	0	5096	8871	9.95	2.07	1.6	1.82	2.31	3.48	0.99	0.5	1.05	7559	14410	3729	6805
12	1	1	1	12	338L17	37	11025	10965	130	286	366	25	3	4547	8654	8674.58	1388	1477	762.5	72.4	62.6	0	3159	7266	5.96	5863	11401	11592.9	1414	1466	648.85	75.5	67.8	0	4449	9987	9.04	1.41	1.37	1.21	1.81	1.66	0.75	0.31	0.49	7608	17253	4547	8654
13	1	1	1	13	370A2	44	11400	10955	130	282	333	16	3	3707	4902	4140.13	1575	1632	800.77	66	55	0	2132	3327	4.63	3769	8342	7802.53	1423	1540	692.81	71.6	61	0	2346	6919	5.44	1.1	2.08	1.91	3.25	12.68	1.29	0.47	0.14	4478	10246	3707	4902
14	1	1	1	14	411G9	45	11780	10955	170	282	333	18	3	11826	12316	9497.46	1473	1587	821.98	85.1	79.1	0	10353	10843	14.39	24179	20829	14869	1473	1542	717.06	88.3	81.6	0	22706	19356	33.72	2.19	1.79	1.92	4.02	31.23	1.3	0.69	1.13	33059	30199	11826	12316
15	1	1	1	15	264M20	46	12155	10975	100	286	366	39	3	2346	2771	2087.07	1470	1544	738.93	52.8	36	0	876	1301	3.17	2390	3292	2783.28	1302	1388	662.87	61.5	45.1	0	1088	1990	3.61	1.24	1.53	1.27	1.82	2.66	0.86	0.42	0.31	1964	3291	2346	2771
16	1	1	2	1	ALFA1-2	114	6905	11305	100	286	367	33	3	1222	1329	772.61	1138	1226	678.4	23.8	8	0	84	191	1.8	1521	1624	885.75	1323	1394	621.3	30.4	14.3	0	198	301	2.45	2.36	1.58	1.54	2.38	7.6	0.83	0.52	1.24	282	492	1222	1329
17	1	1	2	2	505O16	14	7275	11295	170	286	366	34	3	2512	3133	2134.47	1094	1200	689.37	69.9	51	0	1418	2039	3.64	5505	6563	4776.48	1312	1405	661.25	76.9	69.2	0	4193	5251	8.33	2.96	2.58	2.71	3.41	6.26	1.55	0.48	1.56	5611	7290	2512	3133
18	1	1	2	3	rp11-424e21	16	7645	11295	150	286	366	30	3	3734	5787	4938.9	1207	1359	740.22	73.8	63.3	0	2527	4580	5.04	6097	8178	6782.89	1329	1471	710.91	77.3	68.2	0	4768	6849	8.58	1.89	1.5	1.62	2.08	2.21	0.99	0.52	0.92	7295	11429	3734	5787
19	1	1	2	4	390J12	18	8030	11305	150	282	333	25	3	2996	6035	5804.71	1232	1341	718	65.6	53.9	0	1764	4803	4.17	3300	8797	8889.57	1383	1490	717.23	63.1	54.3	0	1917	7414	4.6	1.09	1.54	1.43	2.31	5.19	1.12	0.53	0.12	3681	12217	2996	6035
20	1	1	2	5	111B1	20	8395	11305	120	301	366	16	3	11311	14462	14249.8	1430	1506	753.23	93	88	4	9881	13032	15.02	17317	20392	16405.6	1502	1580	683.68	96.3	91.4	6.6	15815	18890	25.33	1.6	1.45	1.58	2.3	5.17	0.72	0.4	0.68	25696	31922	11311	14462
21	1	1	2	6	109K20	22	8775	11305	200	286	366	17	3	13955	12087	7928.65	1333	1429	780.74	81.8	75.5	0	12622	10754	17.87	24301	20269	13547	1469	1550	701.87	87.1	82.2	0	22832	18800	34.62	1.81	1.75	1.79	2.13	1.9	1.59	0.86	0.86	35454	29554	13955	12087
22	1	1	2	7	520F22	32	9155	11305	220	286	366	17	3	16636	15733	8261.73	1294	1393	722.71	94.1	90.6	0	15342	14439	23.02	32090	29028	14599.5	1414	1546	744.95	97.2	93.4	0	30676	27614	43.08	2	1.91	2.01	2.48	2.36	1.48	0.7	1	46018	42053	16636	15733
23	1	1	2	8	51P14	33	9530	11305	110	282	333	15	3	3527	4360	3154	1284	1338	719.05	70.9	59.6	0	2243	3076	4.91	6164	7280	5407.17	1476	1551	679.19	77.7	67.7	0	4688	5804	9.08	2.09	1.89	2.05	3.11	10.43	1.58	0.84	1.06	6931	8880	3527	4360
24	1	1	2	9	562L19	34	9890	11305	170	282	333	9	3	2823	3361	2397.39	1310	1359	677.64	71.3	54.6	0	1513	2051	4.17	6191	6409	4157.04	1385	1445	700.4	77.7	71.3	0	4806	5024	8.84	3.18	2.45	2.77	3.76	8.42	1.27	0.54	1.67	6319	7075	2823	3361
25	1	1	2	10	248N6	35	10275	11315	160	286	366	5	3	4331	5167	3662.69	1385	1477	709.63	77.3	63.3	0	2946	3782	6.1	8823	9127	6658.62	1452	1602	732.97	78	70.6	0	7371	7675	12.04	2.5	2.03	2.03	4.39	21.27	1.34	0.54	1.32	10317	11457	4331	5167
26	1	1	2	11	521L15	36	10645	11315	150	286	366	6	3	4062	6532	5565.69	1461	1597	871.66	68.9	59.4	0	2601	5071	4.66	5965	10161	8786.68	1482	1527	693.65	82.2	72.7	0	4483	8679	8.6	1.72	1.71	1.88	2.18	1.42	1.08	0.46	0.79	7084	13750	4062	6532
27	1	1	2	12	338L17	37	11025	11325	140	286	366	17	3	4793	8724	8316.92	1371	1451	780.58	83.2	66.1	0	3422	7353	6.14	4988	11516	11558.7	1423	1542	711.92	76.2	65.4	0	3565	10093	7.01	1.04	1.37	1.23	1.5	1.23	1.21	0.76	0.06	6987	17446	4793	8724
28	1	1	2	13	370A2	44	11395	11325	140	286	367	19	3	2798	4869	3923.25	1450	1532	763.31	62.9	52.8	0	1348	3419	3.67	4982	8023	7126.74	1383	1470	648.41	73.8	64.7	0	3599	6640	7.68	2.67	1.94	1.96	2.39	2.6	1.47	0.65	1.42	4947	10059	2798	4869
29	1	1	2	14	411G9	45	11775	11315	170	286	366	11	3	12376	11848	8087.63	1521	1599	725.7	83.9	78.7	0	10855	10327	17.05	22993	20744	14968	1442	1497	684.51	87.8	82.2	0	21551	19302	33.59	1.99	1.87	1.83	2.11	1.43	1.59	0.74	0.99	32406	29629	12376	11848
30	1	1	2	15	264M20	46	12160	11315	130	282	333	11	3	2281	2932	2325.06	1438	1491	715.44	51.8	34	0	843	1494	3.19	2301	3346	3005.58	1274	1392	682.92	59.2	42.2	0	1027	2072	3.37	1.22	1.39	1.28	2.27	3.68	0.65	0.25	0.28	1870	3566	2281	2932
31	1	1	3	1	ALFA1-2	114	6900	11670	200	287	362	31	1	1068	1181	732.36	1178	1304	680.32	18.1	5.2	0	-109	3	1.57	1541	1622	797.44	1440	1494	650.04	27.2	11.1	0	101	182	2.37	-0.92	60.67	1.71	2.57	3.85	0.89	0.67	0	-9	185	1068	1181
32	1	1	3	2	505O16	14	7275	11675	140	286	366	24	3	2493	2856	1996.13	1416	1407	670.4	58	43.4	0	1077	1440	3.72	5851	6345	4442.43	1368	1441	664.89	77.6	70.6	0	4483	4977	8.8	4.16	3.46	3.88	4.51	6.11	1.6	0.51	2.06	5560	6417	2493	2856
33	1	1	3	3	rp11-424e21	16	7640	11675	170	282	333	17	3	4160	5539	4649.49	1291	1312	712.17	69.5	64.9	0	2869	4248	5.84	6487	8638	7024.47	1301	1364	633.56	77.3	70.9	0	5186	7337	10.24	1.81	1.73	1.84	3.01	10.04	1.18	0.61	0.85	8055	11585	4160	5539
34	1	1	3	4	390J12	18	8025	11685	140	286	366	14	3	2635	5321	5151.66	1282	1390	790.95	58.4	48.6	0	1353	4039	3.33	3531	8719	8380.97	1458	1542	717.81	63.3	53.5	0	2073	7261	4.92	1.53	1.8	1.64	2.27	1.99	1.2	0.55	0.62	3426	11300	2635	5321
35	1	1	3	5	111B1	20	8395	11685	150	301	366	7	3	11174	13987	13933.2	1328	1389	790.96	91.4	86	4	9846	12659	14.13	17145	19935	15852.7	1487	1530	706.67	97	92	6	15658	18448	24.26	1.59	1.46	1.59	2.87	10.71	0.53	0.22	0.67	25504	31107	11174	13987
36	1	1	3	6	109K20	22	8775	11685	200	286	366	10	3	15039	14034	9626.58	1303	1391	761.71	84.3	78.3	0	13736	12731	19.74	26788	22494	15271	1356	1447	611.6	90.9	83.9	0	25432	21138	43.8	1.85	1.66	1.75	2.17	3.73	1.41	0.79	0.89	39168	33869	15039	14034
37	1	1	3	7	520F22	32	9155	11685	220	286	366	13	3	16851	16433	8663.61	1292	1424	753.83	94.1	89.2	0	15559	15141	22.35	33622	30123	14622.6	1582	1640	716.65	93.7	91.3	0	32040	28541	46.92	2.06	1.89	2.04	2.26	2.08	1.38	0.66	1.04	47599	43682	16851	16433
38	1	1	3	8	51P14	33	9525	11685	140	286	366	6	3	3232	4126	3041.73	1322	1430	752.32	67.5	55.2	0	1910	2804	4.3	5608	7141	5352.94	1408	1467	633.04	76.6	69.9	0	4200	5733	8.86	2.2	2.04	2.18	3.07	7.09	1.21	0.48	1.14	6110	8537	3232	4126
39	1	1	3	9	562L19	34	9895	11695	160	286	366	14	3	2726	3074	1765.52	1347	1433	768.48	66.1	45.8	0	1379	1727	3.55	6090	5974	3657.11	1395	1444	659.84	79.4	71.3	0	4695	4579	9.23	3.4	2.65	2.58	4.73	27.13	1.53	0.54	1.77	6074	6306	2726	3074
40	1	1	3	10	248N6	35	10275	11685	160	286	366	6	3	4572	5276	3498.42	1392	1492	800.85	79.4	67.1	0	3180	3884	5.71	8843	9294	6638.72	1535	1633	682.05	78.3	72.4	0	7308	7759	12.97	2.3	2	2.06	2.43	4.35	1.62	0.72	1.2	10488	11643	4572	5276
41	1	1	3	11	521L15	36	10655	11685	150	286	367	8	3	5146	6426	5246.75	1417	1466	769.53	75.9	64.7	0	3729	5009	6.69	7047	10020	8147.97	1581	1667	721.9	76.6	70.3	0	5466	8439	9.76	1.47	1.68	1.73	1.94	1.81	1.39	0.8	0.55	9195	13448	5146	6426
42	1	1	3	12	338L17	37	11030	11705	130	282	333	29	3	4875	8474	7575.29	1499	1651	872.17	75.9	64.2	0	3376	6975	5.59	6430	11891	10677.2	1622	1720	783.98	82.3	70.9	0	4808	10269	8.2	1.42	1.47	1.43	2.58	7.91	1.19	0.71	0.51	8184	17244	4875	8474
43	1	1	3	13	370A2	44	11405	11695	100	286	366	20	3	3738	4636	3188.04	1627	2073	2796.45	45.5	22.7	0	2111	3009	1.34	5829	7743	5757.42	1619	1867	1288.85	69.6	57.7	0	4210	6124	4.52	1.99	2.04	1.99	9.48	99.77	1.49	0.68	1	6321	9133	3738	4636
44	1	1	3	14	411G9	45	11775	11695	180	286	366	22	3	12416	11618	7527.79	1645	1696	856.73	85.7	77.6	0	10771	9973	14.49	21528	18475	12292.1	1499	1566	792.01	87.4	79.7	0	20029	16976	27.18	1.86	1.7	1.7	1.96	2.17	1.52	0.86	0.89	30800	26949	12416	11618
45	1	1	3	15	264M20	46	12150	11715	130	282	333	43	3	2168	2806	2198.59	1347	1522	822.12	49.6	33.3	0	821	1459	2.64	2312	3402	3146.3	1325	1402	728.18	56	42.9	0	987	2077	3.18	1.2	1.42	1.21	1.64	1.51	0.8	0.31	0.27	1808	3536	2168	2806
46	1	1	4	1	543G6	68	6900	12035	110	282	333	32	3	3753	6977	7662.77	1106	1199	722.76	69.9	57.4	0	2647	5871	5.19	5776	11825	12469.7	1428	1528	715.54	77	66.7	0	4348	10397	8.07	1.64	1.77	1.69	2.27	2.6	1.27	0.61	0.72	6995	16268	3753	6977
47	1	1	4	2	360I23	70	7285	12035	160	286	366	36	3	1414	1710	1466.44	1301	1348	777.74	26.2	10.8	0	113	409	1.82	2109	2780	2297.32	1410	1446	620.94	54.5	35.7	0	699	1370	3.4	6.19	3.35	2.83	4.01	4.12	0.73	0.22	2.63	812	1779	1414	1710
48	1	1	4	3	76N21	72	7655	12035	100	286	367	30	3	1595	1915	1410	1158	1281	727.98	38.1	22.4	0	437	757	2.19	2268	2591	1757.98	1361	1457	600.08	58.4	39.9	0	907	1230	3.78	2.08	1.62	1.86	4.13	25.99	0.85	0.47	1.05	1344	1987	1595	1915
49	1	1	4	4	14B2	74	8025	12045	130	286	366	16	3	4977	6179	4815.45	1220	1321	739.06	75.9	65.4	0	3757	4959	6.73	9867	9886	7591.41	1349	1456	654.43	78.3	71.7	0	8518	8537	15.08	2.27	1.72	1.88	1.88	0.91	1.27	0.65	1.18	12275	13496	4977	6179
50	1	1	4	5	339I10	76	8395	12055	200	286	366	5	3	6362	6478	3425.26	1306	1411	816.48	89.2	83.9	0	5056	5172	7.79	12164	11521	5775.45	1488	1611	769.25	92	88.1	0	10676	10033	15.81	2.11	1.94	2.08	3.19	10.45	1.29	0.59	1.08	15732	15205	6362	6478
51	1	1	4	6	11C5	78	8775	12045	160	286	366	12	3	3684	4619	3513.53	1257	1339	665.76	80.8	68.9	0	2427	3362	5.53	6726	7993	5999.07	1382	1513	704.29	88.1	80.4	0	5344	6611	9.55	2.2	1.97	1.96	2.37	2.16	1.05	0.38	1.14	7771	9973	3684	4619
52	1	1	4	7	157H4	89	9155	12055	100	286	366	11	3	1748	2029	1620.75	1238	1260	648.3	41.3	21	0	510	791	2.7	2159	2662	2145.9	1382	1469	663.5	53.8	32.2	0	777	1280	3.25	1.52	1.62	1.54	1.97	1.74	0.62	0.22	0.61	1287	2071	1748	2029
53	1	1	4	8	285H4	90	9525	12055	130	286	366	5	3	1477	1644	1055.1	1309	1399	752.45	26.6	10.1	0	168	335	1.96	1924	2374	1693.63	1434	1535	681.29	43	24.8	0	490	940	2.82	2.92	2.81	2.24	4.13	6.44	0.59	0.14	1.54	658	1275	1477	1644
54	1	1	4	9	810G21	91	9885	12055	100	287	366	14	3	3566	5438	4544.81	1439	1500	747.44	65.9	56.1	0	2127	3999	4.77	6872	8905	7349.73	1483	1541	759.62	73.5	63.1	0	5389	7422	9.05	2.53	1.86	1.84	2.97	8.69	1.31	0.65	1.34	7516	11421	3566	5438
55	1	1	4	10	452P23	92	10270	12055	150	297	333	9	3	9961	19973	22022.5	1562	1646	825.59	77.8	71	12.5	8399	18411	12.07	14287	23864	23838.1	1604	1723	784.29	80.1	75.1	17.5	12683	22260	18.22	1.51	1.21	1.42	2.72	8.08	0.73	0.45	0.59	21082	40671	9961	19973
56	1	1	4	11	512C24	93	10645	12065	100	286	366	20	3	1591	1814	1124.3	1566	1626	775.9	25.2	12.6	0	25	248	2.05	2129	2383	1287.86	1730	1792	737.88	35.3	19.6	0	399	653	2.89	15.96	2.63	1.72	3.15	6.55	0.92	0.64	4	424	901	1591	1814
57	1	1	4	12	RP11-285E18	94	11025	12055	100	286	366	11	3	8731	9346	5846.99	1775	1853	892.83	87.1	82.2	0	6956	7571	9.78	13927	13912	8157.23	1941	2059	802.78	95.1	88.8	0	11986	11971	17.35	1.72	1.58	1.6	2.32	4.28	1.07	0.58	0.79	18942	19542	8731	9346
58	1	1	4	13	182M20	101	11385	12055	180	286	366	24	3	11212	13888	9394.89	1668	1789	868.58	93.7	87.1	0	9544	12220	12.91	18133	22003	14683.4	1769	1869	767.6	92.7	88.5	0	16364	20234	23.62	1.71	1.66	1.71	2.07	2.04	1.39	0.79	0.78	25908	32454	11212	13888
59	1	1	4	14	173B14	102	11785	12055	200	301	366	14	3	39863	38385	17902.5	1597	1710	840.46	97.7	95.7	9.3	38266	36788	47.43	55244	49864	18475.1	1668	1745	764.81	99.3	98.7	26.2	53576	48196	72.23	1.4	1.31	1.36	1.78	2.55	0.9	0.76	0.49	91842	84984	39863	38385
60	1	1	4	15	29G8	103	12150	12075	110	282	333	36	3	2344	3514	2863.27	1506	1582	803.52	51.4	40.1	0	838	2008	2.92	2638	4165	3492.81	1418	1536	745.37	62.4	44.7	0	1220	2747	3.54	1.46	1.37	1.35	2.2	2.45	0.51	0.18	0.54	2058	4755	2344	3514
61	1	1	5	1	543G6	68	6900	12395	120	282	333	38	3	3279	6945	7967.14	1136	1187	660.18	73	62.1	0	2143	5809	4.97	5485	11185	12090.2	1323	1421	684.32	77.3	66.7	0	4162	9862	8.02	1.94	1.7	1.74	3.07	13.99	0.83	0.3	0.96	6305	15671	3279	6945
62	1	1	5	2	360I23	70	7285	12405	100	287	367	33	3	1486	1945	1860.02	1072	1117	680.66	40.8	25.1	0	414	873	2.18	2068	2900	2734.02	1382	1450	634.95	51.6	38	0	686	1518	3.26	1.66	1.74	1.7	2.48	3.25	0.59	0.16	0.73	1100	2391	1486	1945
63	1	1	5	3	76N21	72	7665	12405	100	286	366	35	3	1594	1842	1239.96	1181	1269	688.57	39.2	22	0	413	661	2.31	1982	2492	1805.68	1376	1487	707.57	47.2	26.2	0	606	1116	2.8	1.47	1.69	1.49	2.17	2.63	0.86	0.35	0.55	1019	1777	1594	1842
64	1	1	5	4	14B2	74	8025	12405	120	286	366	22	3	5409	6285	5093.74	1114	1234	665.87	78.3	68.9	0	4295	5171	8.12	9808	10484	8260.51	1346	1449	662.73	80.4	72.7	0	8462	9138	14.8	1.97	1.77	1.67	2.34	2.88	1.27	0.62	0.98	12757	14309	5409	6285
65	1	1	5	5	339I10	76	8405	12425	190	286	366	14	3	6231	6482	4069.61	1296	1412	786.28	82.9	77.6	0	4935	5186	7.92	12508	11218	5995.97	1420	1520	713.43	88.8	85.3	0	11088	9798	17.53	2.25	1.89	2.03	3.24	6.72	1.25	0.72	1.17	16023	14984	6231	6482
66	1	1	5	6	11C5	78	8775	12405	150	286	366	18	3	4313	4798	3268.12	1253	1381	760.54	81.1	70.3	0	3060	3545	5.67	7456	8646	6329.69	1463	1555	699.43	93	85.3	0	5993	7183	10.66	1.96	2.03	2.01	2.39	1.97	1.2	0.38	0.97	9053	10728	4313	4798
67	1	1	5	7	157H4	89	9160	12415	110	282	333	15	3	1798	1927	1096.47	1194	1265	705.28	46.8	23	0	604	733	2.55	1878	2474	2155.41	1430	1520	661.2	41.5	23.4	0	448	1044	2.84	0.74	1.42	0.91	1.8	2.62	1.03	0.27	-0.43	1052	1777	1798	1927
68	1	1	5	8	285H4	90	9535	12415	150	286	366	13	3	1810	2040	1318.18	1139	1261	674.18	49.7	26.6	0	671	901	2.68	2089	2406	1589.08	1401	1453	670.97	50.3	27.3	0	688	1005	3.11	1.03	1.12	1.05	1.35	1.13	0.63	0.28	0.04	1359	1906	1810	2040
69	1	1	5	9	810G21	91	9890	12415	110	282	333	9	3	3747	5466	4542.46	1307	1402	727.93	72	62.1	0	2440	4159	5.15	6418	8523	7418.82	1504	1521	723.64	68.4	61.3	0	4914	7019	8.87	2.01	1.69	1.6	1.89	1.44	1.21	0.54	1.01	7354	11178	3747	5466
70	1	1	5	10	452P23	92	10265	12425	160	301	366	14	3	9211	18693	20867.2	1436	1543	833.78	80.4	72.1	10	7775	17257	11.05	14453	23634	23241.9	1540	1656	728.65	81.4	76.1	14	12913	22094	19.84	1.66	1.28	1.55	1.84	1.78	0.69	0.38	0.73	20688	39351	9211	18693
71	1	1	5	11	512C24	93	10650	12425	110	282	333	11	3	1936	2118	1152.07	1448	1557	845.08	35.1	15.6	0	488	670	2.29	1950	2291	1528.89	1661	1747	741.02	33.3	17.7	0	289	630	2.63	0.59	0.94	0.71	1.12	1.42	0.73	0.31	-0.76	777	1300	1936	2118
72	1	1	5	12	RP11-285E18	94	11015	12435	180	286	366	27	3	8683	9182	6019.2	1505	1655	826.87	87.4	80.8	0	7178	7677	10.5	14086	13913	8606.1	1829	1886	763.4	92.7	86.7	0	12257	12084	18.45	1.71	1.57	1.66	2.17	3.91	1.15	0.65	0.77	19435	19761	8683	9182
73	1	1	5	13	182M20	101	11390	12445	160	282	333	38	3	10067	12172	8982.65	1703	1768	872.43	87.6	82.6	0	8364	10469	11.54	16653	19755	14343.3	1818	1909	783.24	90.4	84.8	0	14835	17937	21.26	1.77	1.71	1.76	2.76	9.82	1.33	0.69	0.83	23199	28406	10067	12172
74	1	1	5	14	173B14	102	11765	12425	200	301	366	24	3	37097	36171	16274.3	1668	1812	921.95	99.3	97	5.3	35429	34503	40.24	52949	47428	19359.8	1758	1901	839.22	98	97	22.3	51191	45670	63.09	1.44	1.32	1.41	1.54	1.52	1.02	0.74	0.53	86620	80173	37097	36171
75	1	1	5	15	29G8	103	12160	12435	130	282	334	27	3	2742	3999	3531.01	1648	1764	869.49	55.3	37.9	0	1094	2351	3.15	3068	4959	4431.42	1680	1809	813.16	63.8	45.4	0	1388	3279	3.77	1.27	1.39	1.27	3.65	12.36	0.48	0.15	0.34	2482	5630	2742	3999
76	1	1	6	1	543G6	68	6900	12765	150	282	333	36	3	3668	7061	7993.94	1109	1284	793.72	70.6	58.2	0	2559	5952	4.62	5962	11144	12220	1475	1568	664.61	72.7	66	0	4487	9669	8.97	1.75	1.62	1.59	2.42	6.95	0.91	0.35	0.81	7046	15621	3668	7061
77	1	1	6	2	360I23	70	7285	12765	150	286	366	38	3	1740	2076	1745.17	1159	1254	694.84	45.8	23.1	0	581	917	2.5	2111	2963	2545.95	1288	1392	733.06	54.5	36	0	823	1675	2.88	1.42	1.83	1.51	2.17	2.77	0.95	0.42	0.5	1404	2592	1740	2076
78	1	1	6	3	76N21	72	7655	12755	100	286	366	43	3	1592	1803	1215.72	1263	1352	790.96	34.3	16.4	0	329	540	2.01	2101	2541	1615.44	1351	1438	701.75	51.4	36.4	0	750	1190	2.99	2.28	2.2	2.04	2.86	9.25	1.02	0.59	1.19	1079	1730	1592	1803
79	1	1	6	4	14B2	74	8025	12775	150	286	366	20	3	5457	6844	5431.1	1111	1208	693.98	82.5	69.9	0	4346	5733	7.86	8784	10506	8054.33	1279	1333	591.56	82.2	76.6	0	7505	9227	14.85	1.73	1.61	1.64	1.88	1.5	1.18	0.63	0.79	11851	14960	5457	6844
80	1	1	6	5	339I10	76	8405	12785	190	287	366	13	3	7047	7466	4823.51	1115	1197	667.7	90.9	85	0	5932	6351	10.55	12729	12175	7116.41	1362	1462	625.86	91.3	87.1	0	11367	10813	20.34	1.92	1.7	1.82	2.05	2.5	1.09	0.54	0.94	17299	17164	7047	7466
81	1	1	6	6	11C5	78	8765	12785	160	286	366	6	3	4330	4792	3271.55	1098	1237	757.94	81.1	68.5	0	3232	3694	5.71	7404	8350	6100.52	1339	1464	720.39	87.1	82.5	0	6065	7011	10.28	1.88	1.9	1.88	2.19	1.66	1.3	0.49	0.91	9297	10705	4330	4792
82	1	1	6	7	157H4	89	9150	12785	110	282	334	4	3	1488	1728	1141.37	1079	1229	744.06	37.6	19.1	0	409	649	2	2022	2299	1731.11	1343	1421	670.86	50.7	27.7	0	679	956	3.01	1.66	1.47	1.49	1.84	2.35	0.83	0.3	0.73	1088	1605	1488	1728
83	1	1	6	8	285H4	90	9520	12785	130	282	333	4	3	1706	1826	1041.4	1096	1189	721.4	42.9	19.9	0	610	730	2.36	2070	2417	1764.17	1476	1512	656.9	48.6	24.8	0	594	941	3.15	0.97	1.29	0.99	1.43	1.66	0.85	0.25	-0.04	1204	1671	1706	1826
84	1	1	6	9	810G21	91	9890	12785	150	282	333	10	3	3935	5869	4786.09	1156	1265	723.91	73.8	61.7	0	2779	4713	5.44	5786	8477	7146.7	1364	1454	682.78	73.8	66.3	0	4422	7113	8.47	1.59	1.51	1.47	4.22	20.01	1.13	0.57	0.67	7201	11826	3935	5869
85	1	1	6	10	452P23	92	10265	12785	160	301	366	13	3	9501	17435	17726.7	1379	1480	775.15	87.7	80.7	4.7	8122	16056	12.26	14980	22932	21898.5	1460	1617	739.01	88	76.7	9	13520	21472	20.27	1.66	1.34	1.34	2.07	5.96	1.02	0.69	0.74	21642	37528	9501	17435
86	1	1	6	11	512C24	93	10650	12785	130	282	333	5	3	1900	1968	1063.41	1341	1474	765.51	41.5	18.8	0	559	627	2.48	2008	2216	1130.26	1592	1700	701.43	40.1	18.1	0	416	624	2.86	0.74	1	0.82	1.08	0.74	0.74	0.48	-0.43	975	1251	1900	1968
87	1	1	6	12	RP11-285E18	94	11015	12805	160	286	366	30	3	9282	9936	6866.62	1394	1528	801.24	91.6	85.3	0	7888	8542	11.58	14040	14174	9545.3	1841	1948	833.79	91.6	82.5	0	12199	12333	16.84	1.55	1.44	1.47	1.71	1.77	0.93	0.44	0.63	20087	20875	9282	9936
88	1	1	6	13	182M20	101	11395	12815	160	286	366	38	3	9050	10419	8061.73	1626	1732	831.67	81.1	75.9	0	7424	8793	10.88	17036	17492	13160.8	1718	1775	747.79	83.6	79	0	15318	15774	22.78	2.06	1.79	2.01	5.04	18.52	1.12	0.47	1.04	22742	24567	9050	10419
89	1	1	6	14	173B14	102	11775	12795	200	301	366	21	3	38801	37460	18445.6	1643	1750	844.37	97.3	95.3	8	37158	35817	45.95	55251	48877	19804.4	1915	1976	821.66	98.3	96	27.9	53336	46962	67.24	1.44	1.31	1.4	1.88	3.54	0.9	0.71	0.52	90494	82779	38801	37460
90	1	1	6	15	29G8	103	12145	12805	100	286	366	34	3	3136	4397	3496.3	1542	1654	847.57	65.4	47.2	0	1594	2855	3.7	3268	5185	4583.17	1665	1723	747.44	65	51.4	0	1603	3520	4.37	1.01	1.23	1.06	1.57	1.57	0.72	0.3	0.01	3197	6375	3136	4397
91	1	1	7	1		Not Mine	6895	13135	190	286	366	31	3	6117	6844	4992.16	1080	1175	741.86	82.5	77.3	0	5037	5764	8.25	12799	12955	8761.37	1315	1372	646.9	85.7	81.1	0	11484	11640	19.79	2.28	2.02	2.24	3.46	10.15	1.32	0.57	1.19	16521	17404	6117	6844
92	1	1	7	2		Not Mine	7280	13130	200	287	362	37	1	922	1051	653.31	1140	1176	647.66	15.3	3.8	0	-217	-88	1.42	938	1041	587.37	1274	1356	674.19	8.4	1.4	0	-335	-232	1.39	1.54	2.62	1.06	2.22	6.07	0.62	0.48	0.62	-554	-322	922	1051
93	1	1	7	3		Not Mine	7645	13135	170	286	367	28	3	8788	8105	6095.31	1130	1163	615.62	76.9	71.3	0	7658	6975	14.27	15981	13778	10572.1	1178	1257	627.34	75.5	71.3	0	14803	12600	25.47	1.93	1.81	1.85	2.25	3.15	1.55	0.8	0.95	22461	19575	8788	8105
94	1	1	7	4		Not Mine	8020	13135	130	282	333	26	3	2179	4451	5274.15	1134	1229	711.23	58.9	44.3	0	1045	3317	3.06	2801	7075	8007.13	1301	1419	688.5	66	52.1	0	1500	5774	4.07	1.44	1.74	1.6	2.75	3.26	0.74	0.24	0.52	2545	9091	2179	4451
95	1	1	7	5		Not Mine	8385	13145	200	286	366	17	3	14978	14135	8629.47	1089	1192	693.76	91.3	83.6	0	13889	13046	21.59	23789	20946	12226.4	1454	1551	718.48	87.1	83.2	0	22335	19492	33.11	1.61	1.49	1.59	2.14	4.53	1.19	0.7	0.69	36224	32538	14978	14135
96	1	1	7	6		Not Mine	8770	13140	200	287	362	18	1	1125	1181	611.75	1181	1241	654.64	13.2	3.1	0	-55	0	1.72	1071	1175	638.45	1263	1404	699.26	11.8	2.4	0	-191	-87	1.53	3.43	1	0.98	1.37	1.68	0.9	0.74	1.78	-248	-88	1125	1181
97	1	1	7	7		Not Mine	9150	13140	200	287	362	16	1	1024	1117	657.25	1050	1164	636.54	21.3	5.2	0	-25	67	1.61	1043	1109	609.4	1267	1311	624.82	11.1	2.4	0	-223	-157	1.67	8.62	-2.36	0.52	0.59	0.36	0.83	0.8	3.11	-250	-91	1024	1117
98	1	1	7	8		Not Mine	9515	13155	190	286	366	9	3	4103	4114	2318.67	1196	1272	699.05	77.3	70.3	0	2907	2918	5.87	8322	7569	4528.02	1163	1225	621.54	85.7	77.6	0	7159	6406	13.39	2.46	2.2	2.34	2.44	1.55	1.76	0.81	1.3	10066	9324	4103	4114
99	1	1	7	9		Not Mine	9885	13145	200	286	366	18	3	8867	8074	4802.56	1102	1219	707.17	88.5	79.7	0	7765	6972	12.54	14509	12408	7434.92	1219	1302	633.65	90.6	81.1	0	13290	11189	22.9	1.71	1.6	1.63	2.21	2.46	1.31	0.71	0.78	21055	18161	8867	8074
100	1	1	7	10		Not Mine	10265	13155	200	286	366	14	3	7413	7273	4137.89	1297	1449	871.3	86.7	77.3	0	6116	5976	8.51	13606	12045	6745.08	1417	1561	826.77	89.2	82.2	0	12189	10628	16.46	1.99	1.78	1.75	2.03	1.65	1.34	0.68	0.99	18305	16604	7413	7273
101	1	1	7	11		Not Mine	10635	13155	180	286	366	21	3	6710	6568	3715.29	1325	1418	706.97	85	79.4	0	5385	5243	9.49	12279	10499	5945.64	1349	1473	702.06	85	79.7	0	10930	9150	17.49	2.03	1.75	1.85	2.05	1.53	1.36	0.73	1.02	16315	14393	6710	6568
102	1	1	7	12		Not Mine	11015	13175	220	286	366	32	3	15933	15542	7756.35	1404	1572	938.21	94.4	90.6	0	14529	14138	16.98	25305	22115	10608	1657	1814	886.88	89.9	85	0	23648	20458	28.53	1.63	1.45	1.54	1.66	1.2	1.09	0.63	0.7	38177	34596	15933	15542
103	1	1	7	13		Not Mine	11395	13165	220	286	366	23	3	7667	7609	3854	1393	1472	794.87	89.2	84.6	0	6274	6216	9.65	14994	13967	7052.5	1550	1600	690.76	91.6	86.4	0	13444	12417	21.71	2.14	2	2.09	5.39	47.3	1.53	0.7	1.1	19718	18633	7667	7609
104	1	1	7	14		Not Mine	11765	13155	180	286	366	24	3	8376	8160	4369.75	1540	1629	762.42	89.2	81.8	0	6836	6620	10.99	12974	11919	6326.95	1586	1716	742.61	92.7	84.6	0	11388	10333	17.47	1.67	1.56	1.61	1.9	2.2	1.25	0.75	0.74	18224	16953	8376	8160
105	1	1	7	15		Not Mine	12145	13165	190	286	366	28	3	7384	7061	3876.15	1604	1732	875.03	81.5	75.5	0	5780	5457	8.44	11023	9695	5329.52	1573	1677	759.95	86.7	80.1	0	9450	8122	14.5	1.63	1.49	1.5	1.86	2.38	1.21	0.77	0.71	15230	13579	7384	7061
106	1	1	8	1		Not Mine	6895	13515	170	286	366	20	3	6869	7097	5417.64	936	1068	665.58	82.5	76.2	0	5933	6161	10.32	14124	13566	9075.59	1221	1370	684.46	87.1	81.8	0	12903	12345	20.64	2.17	2	2.05	2.3	2.52	1.35	0.65	1.12	18836	18506	6869	7097
107	1	1	8	2		Not Mine	7270	13510	200	287	362	22	1	939	1079	692.28	1015	1117	685.75	19.2	4.2	0	-75	64	1.37	1016	1100	605.97	1331	1389	639.56	8.4	2.4	0	-314	-230	1.59	4.14	-3.61	0.73	2.78	7.78	0.62	0.5	2.05	-391	-167	939	1079
108	1	1	8	3		Not Mine	7635	13505	180	286	366	26	3	7805	7611	5786.45	1151	1239	759.11	73.4	66.1	0	6654	6460	10.28	16609	14026	10247.5	1214	1342	697.78	83.2	75.5	0	15395	12812	23.8	2.31	1.98	2.08	4.5	25.49	1.63	0.85	1.21	22049	19272	7805	7611
109	1	1	8	4		Not Mine	8005	13505	130	286	366	27	3	2412	4944	5800.97	1139	1226	653.23	62.9	49.7	0	1273	3805	3.69	2751	8130	9812.66	1216	1334	671.82	63.6	52.1	0	1535	6914	4.09	1.21	1.82	1.31	2.18	2.37	1.06	0.39	0.27	2808	10719	2412	4944
110	1	1	8	5		Not Mine	8385	13505	200	286	366	24	3	14723	13781	7881.26	1135	1162	657.01	90.2	84.6	0	13588	12646	22.41	24128	21109	11650.4	1375	1502	699.08	90.9	87.8	0	22753	19734	34.51	1.67	1.56	1.62	3.18	13.19	1.26	0.72	0.74	36341	32380	14723	13781
111	1	1	8	6		Not Mine	8770	13510	200	287	362	16	1	1059	1102	630.13	1122	1193	686.11	12.5	2.8	0	-62	-19	1.54	1069	1135	614.13	1215	1303	619.4	12.9	2.8	0	-145	-79	1.73	2.32	4	0.89	1.61	1.94	0.72	0.54	1.21	-209	-100	1059	1102
112	1	1	8	7		Not Mine	9140	13510	200	287	362	17	1	1129	1198	732.09	1102	1178	674.9	19.2	6.6	0	27	96	1.67	900	1035	666.02	1203	1289	623.27	11.8	5.6	0	-302	-167	1.44	-11.22	-1.75	1.11	1.88	3.63	0.53	0.33	0	-276	-72	1129	1198
113	1	1	8	8		Not Mine	9515	13525	170	286	366	12	3	3709	3869	2386.74	854	1169	658.33	80.4	68.2	0	2855	3015	5.63	8439	7417	4392.64	1055	1139	604.65	83.9	78.3	0	7384	6362	13.96	2.59	2.11	2.33	2.99	6.64	1.53	0.69	1.37	10239	9377	3709	3869
114	1	1	8	9		Not Mine	9885	13525	190	286	366	19	3	7692	7257	4207.78	1005	1121	629.18	87.8	82.2	0	6687	6252	12.23	13278	11148	6547.01	892	980	610.73	87.1	83.6	0	12386	10256	21.74	1.85	1.64	1.68	2.77	14.72	1.35	0.76	0.89	19073	16508	7692	7257
115	1	1	8	10		Not Mine	10265	13525	180	286	366	17	3	4885	6852	3618.4	1005	1127	716.98	92.7	87.1	0	3880	5847	6.81	11866	10593	5573.85	784	926	601.58	93.7	88.5	0	11082	9809	19.72	2.86	1.68	1.77	1.94	1.27	1.23	0.64	1.51	14962	15656	4885	6852
116	1	1	8	11		Not Mine	10645	13525	190	286	366	14	3	6089	6042	3495.55	954	1135	695.05	85	79.4	0	5135	5088	8.76	11334	9882	5565.68	861	977	603.76	89.2	82.2	0	10473	9021	18.77	2.04	1.77	1.82	8.74	63.98	1.24	0.6	1.03	15608	14109	6089	6042
117	1	1	8	12		Not Mine	11025	13545	230	286	366	30	3	13512	14507	7245.38	1346	1499	803.66	95.1	89.5	0	12166	13161	16.81	23086	21264	10108.4	1227	1359	753.36	93	88.8	0	21859	20037	30.64	1.8	1.52	1.57	3.26	11.49	0.96	0.47	0.85	34025	33198	13512	14507
118	1	1	8	13		Not Mine	11385	13525	220	286	366	28	3	7075	7050	3177.68	1278	1380	747.07	97.2	92.3	0	5797	5772	9.47	14508	13453	6072.12	1365	1461	673.32	93.4	90.6	0	13143	12088	21.55	2.27	2.09	2.21	2.18	0.81	1.61	0.71	1.18	18940	17860	7075	7050
119	1	1	8	14		Not Mine	11765	13545	200	286	366	40	3	8135	7643	4280.66	1475	1610	861.74	82.5	76.2	0	6660	6168	9.44	12581	11510	6444.03	1633	1710	811.54	83.6	79.4	0	10948	9877	15.5	1.64	1.6	1.64	4.27	25.21	1.24	0.68	0.72	17608	16045	8135	7643
120	1	1	8	15		Not Mine	12145	13545	190	286	366	39	3	6970	6737	3668.67	1410	1527	788.15	85.3	78.3	0	5560	5327	8.84	10975	9749	5385.08	1610	1687	745.48	84.3	79.7	0	9365	8139	14.72	1.68	1.53	1.56	3.02	9.6	1.2	0.67	0.75	14925	13466	6970	6737
121	1	1	9	1		Not Mine	6895	13885	190	286	366	17	3	7595	7958	5384.37	1037	1165	700.27	87.4	82.9	0	6558	6921	10.85	16162	15407	9167.18	1302	1406	671.76	91.6	87.8	0	14860	14105	24.06	2.27	2.04	2.24	2.63	2.22	1.28	0.57	1.18	21418	21026	7595	7958
122	1	1	9	2		Not Mine	7270	13870	200	287	362	30	1	1015	1112	686.86	1025	1125	696.3	17.4	4.5	0	-9	87	1.46	1133	1247	637.31	1251	1383	679.04	13.6	4.5	0	-117	-3	1.67	11.8	-0.05	0.75	1.77	3.46	0.65	0.49	3.56	-128	83	1015	1112
123	1	1	9	3		Not Mine	7635	13885	170	286	366	16	3	8374	7890	6032.68	952	1052	641.79	76.2	69.6	0	7422	6938	13.05	17373	14385	11074.2	1266	1379	695.12	76.9	69.6	0	16107	13119	24.99	2.17	1.89	1.9	2.33	2.57	1.7	0.86	1.12	23529	20057	8374	7890
124	1	1	9	4		Not Mine	8015	13895	130	286	366	6	3	2310	4776	5345.21	1188	1268	671.36	60.1	45.5	0	1122	3588	3.44	2934	8040	8951.29	1344	1454	671.18	60.8	53.1	0	1590	6696	4.37	1.42	1.87	1.52	2.46	2.82	0.97	0.33	0.5	2712	10284	2310	4776
125	1	1	9	5		Not Mine	8395	13905	220	286	367	10	3	14813	13684	8669.64	1224	1322	750.46	83.9	79.4	0	13589	12460	19.74	24928	21193	11779.6	1267	1391	680.31	89.2	84.3	0	23661	19926	36.64	1.74	1.6	1.67	4.63	21.68	1.18	0.75	0.8	37250	32386	14813	13684
126	1	1	9	6		Not Mine	8780	13890	200	287	362	6	1	873	1037	690.78	1106	1152	672.38	16.4	5.2	0	-232	-68	1.3	1108	1167	618.46	1257	1337	675.77	12.9	1.4	0	-148	-89	1.64	0.64	1.3	0.79	2.78	7.01	0.63	0.49	-0.65	-382	-159	873	1037
127	1	1	9	7		Not Mine	9140	13880	200	287	362	16	1	991	1148	747.39	960	1091	690.44	21.6	7	0	31	188	1.44	900	1066	708.85	1118	1212	597.44	14.6	6.6	0	-217	-51	1.51	-7.03	-0.28	0.73	1.14	1.22	0.59	0.38	0	-187	136	991	1148
128	1	1	9	8		Not Mine	9520	13895	190	282	333	9	3	3916	4029	2038.06	1081	1141	674.25	82.6	72	0	2835	2948	5.81	7967	7115	4107.87	1086	1170	593.17	86.2	78	0	6881	6029	13.43	2.43	2.05	2.16	6.38	60.79	1.74	0.75	1.28	9716	8977	3916	4029
129	1	1	9	9		Not Mine	9885	13915	200	286	366	33	3	8473	7659	4628.48	961	1019	588.94	85.3	81.1	0	7512	6698	14.39	14321	11556	7270.94	894	966	527.34	82.9	78	0	13427	10662	27.16	1.79	1.59	1.72	2.38	5.03	1.37	0.76	0.84	20939	17360	8473	7659
130	1	1	9	10		Not Mine	10275	13915	210	286	366	29	3	5057	4918	2928.28	839	967	638.68	82.9	76.6	0	4218	4079	7.92	9722	8458	4839.99	553	691	501.75	86.4	81.5	0	9169	7905	19.38	2.17	1.94	2.11	2.44	2.39	1.3	0.62	1.12	13387	11984	5057	4918
131	1	1	9	11		Not Mine	10645	13895	190	286	366	17	3	5747	5580	3236.6	836	936	631.57	85	80.1	0	4911	4744	9.1	10642	9275	5025.82	580	667	479.61	94.1	88.1	0	10062	8695	22.19	2.05	1.83	1.94	2.75	6.5	1.3	0.7	1.03	14973	13439	5747	5580
132	1	1	9	12		Not Mine	11035	13925	240	286	367	41	3	15452	15319	9900.25	1125	1240	707.07	85	82.5	0	14327	14194	21.85	25618	23068	12581.7	1124	1246	722.36	86.7	83.9	0	24494	21944	35.46	1.71	1.55	1.68	4.94	19.23	0.93	0.53	0.77	38821	36138	15452	15319
133	1	1	9	13		Not Mine	11405	13915	240	286	366	33	3	7127	6873	3473.52	1347	1464	837.7	86	81.5	0	5780	5526	8.51	15813	14781	7129.9	1497	1567	680.96	90.6	88.1	0	14316	13284	23.22	2.48	2.4	2.48	3.5	5.5	1.53	0.55	1.31	20096	18810	7127	6873
134	1	1	9	14		Not Mine	11775	13915	190	286	366	37	3	8982	8648	4833.68	1401	1528	859.98	87.8	82.5	0	7581	7247	10.44	14234	12627	6773.01	1562	1652	701.21	89.9	85.3	0	12672	11065	20.3	1.67	1.53	1.57	1.78	1.15	1.28	0.84	0.74	20253	18312	8982	8648
135	1	1	9	15		Not Mine	12135	13915	190	286	366	48	3	7062	7053	3716.84	1309	1444	841.33	87.8	82.2	0	5753	5744	8.39	10147	9334	5171.29	1530	1603	712.17	86	80.1	0	8617	7804	14.25	1.5	1.36	1.38	1.39	0.71	1.21	0.75	0.58	14370	13548	7062	7053
136	1	2	1	1	459P23	47	12525	10965	120	301	366	41	3	4807	12712	16154	1486	1602	777.94	71.4	61.5	2.7	3321	11226	6.18	6863	16878	19900.4	1329	1366	678.16	73.4	66.8	7.3	5534	15549	10.12	1.67	1.39	1.51	1.93	1.52	1.03	0.7	0.74	8855	26775	4807	12712
137	1	2	1	2	501G6	48	12915	10975	220	286	366	51	3	12445	12249	6589.21	1423	1618	886.9	90.6	85.7	0	11022	10826	14.03	22677	20845	10312.2	1394	1466	771.92	93	89.5	0	21283	19451	29.38	1.93	1.8	1.92	2.21	3.48	1.38	0.78	0.95	32305	30277	12445	12249
138	1	2	1	3	459J23	49	13295	10975	100	286	366	52	3	1442	1971	1254.88	1430	1552	828.68	32.9	12.2	0	12	541	1.74	1530	1978	1787.1	1093	1196	628.27	43.7	22.4	0	437	885	2.44	36.42	1.64	1.25	2.69	13.36	0.69	0.24	5.19	449	1426	1442	1971
139	1	2	1	4	468L10	1	13685	10885	170	286	367	39	3	3086	5696	5706.65	1435	1526	766.5	61.5	51.4	0	1651	4261	4.03	3698	8637	9003.53	1126	1248	698.29	81.5	66.1	0	2572	7511	5.3	1.56	1.76	1.73	4.15	15.41	1.07	0.46	0.64	4223	11772	3086	5696
140	1	2	1	5	2A19	2	14065	10905	100	286	367	23	3	2048	2276	1410.81	1471	1511	704.69	44.8	23.4	0	577	805	2.91	1986	2450	1777.93	1149	1196	659.42	55.6	37.1	0	837	1301	3.01	1.45	1.62	1.46	2.34	6.28	0.67	0.28	0.54	1414	2106	2048	2276
141	1	2	1	6	318C5	3	14435	10885	180	286	366	34	3	3014	3598	2739.92	1496	1549	779.9	65.4	48.6	0	1518	2102	3.86	3568	5315	4745	1161	1268	672.81	67.1	57.7	0	2407	4154	5.3	1.59	1.98	1.78	2.45	3.15	1.13	0.43	0.67	3925	6256	3014	3598
142	1	2	1	7	213F11	4	14815	10895	200	286	366	25	3	19214	17631	9776.57	1386	1517	724.82	92	88.5	0	17828	16245	26.51	35982	29801	15501.4	1225	1280	596.92	93.4	90.6	0	34757	28576	60.28	1.95	1.76	1.87	2.14	2.4	1.42	0.81	0.96	52585	44821	19214	17631
143	1	2	1	8	13B15	5	15190	10885	210	282	334	32	3	4157	4440	2836.52	1350	1469	875.46	67	58.9	0	2807	3090	4.75	10630	9522	6387.96	1317	1421	744.4	82.3	74.5	0	9313	8205	14.28	3.32	2.66	2.82	5.46	18.75	1.9	0.71	1.73	12120	11295	4157	4440
144	1	2	1	9	261A1	6	15575	10895	220	286	366	27	3	2210	2575	1356.29	1473	1539	796.01	49	29.7	0	737	1102	2.78	3804	4520	3035.86	1246	1306	635.82	80.4	69.6	0	2558	3274	5.98	3.47	2.97	3.12	4.79	16.04	1.41	0.4	1.8	3295	4376	2210	2575
145	1	2	1	10	326D19	13	15950	10895	170	282	333	24	3	7465	9539	8304.71	1553	1543	670.06	85.1	79.8	0	5912	7986	11.14	15078	17874	14269.9	1425	1438	655.14	96.8	91.1	0	13653	16449	23.02	2.31	2.06	2.25	3.27	4.95	1.25	0.53	1.21	19565	24435	7465	9539
146	1	2	1	11	223F20	15	16325	10895	160	286	366	22	3	3453	4753	3611.49	1569	1647	834.21	66.4	53.1	0	1884	3184	4.14	4941	7803	6812.95	1349	1412	657.49	74.5	63.6	0	3592	6454	7.51	1.91	2.03	1.72	2.39	2.61	1.32	0.49	0.93	5476	9638	3453	4753
147	1	2	1	12	298H15	17	16705	10895	200	301	366	23	3	31980	31604	15590.8	1583	1648	796.28	96.7	94.7	1.7	30397	30021	40.16	48394	44460	19811.3	1437	1541	743.7	99	97	16.3	46957	43023	65.07	1.54	1.43	1.5	1.56	0.67	1.14	0.81	0.63	77354	73044	31980	31604
148	1	2	1	13	37K18	19	17085	10905	130	301	366	23	3	7815	11810	12661.5	1471	1539	734.84	91	85.4	1.3	6344	10339	10.64	13952	17294	15704.4	1315	1381	674.45	89	83.7	5.6	12637	15979	20.69	1.99	1.55	1.78	1.87	1.04	0.8	0.41	0.99	18981	26318	7815	11810
149	1	2	1	14	335P18	21	17460	10915	150	282	333	23	3	4249	10328	11516.6	1505	1629	797.46	70.9	60.6	0	2744	8823	5.33	4102	13467	16276.4	1273	1363	677.57	77.7	64.5	0	2829	12194	6.05	1.03	1.38	1.07	3.2	6.83	0.78	0.3	0.04	5573	21017	4249	10328
150	1	2	1	15	BAC A	119	17840	10910	200	287	362	25	1	1287	1416	779.82	1490	1555	757.79	12.5	5.6	0	-202	-73	1.7	1154	1272	785.2	1171	1282	664.22	19.9	8.7	0	-16	101	1.74	0.08	-1.36	1.36	3.55	10.67	0.82	0.67	-3.58	-220	27	1287	1416
151	1	2	2	1	459P23	47	12530	11325	130	297	333	32	3	4724	13254	16919.6	1568	1589	742.98	75.1	65.7	4.7	3156	11686	6.36	9284	17045	19537.5	1325	1362	624.86	74.7	68	7.4	7959	15720	14.86	2.52	1.35	1.6	1.74	1.16	0.82	0.5	1.33	11115	27406	4724	13254
152	1	2	2	2	501G6	48	12900	11345	210	282	333	55	3	12069	11653	6086.22	1571	1650	776.19	90.1	86.2	0	10498	10082	15.55	22182	19672	10323.2	1314	1389	680.24	89.4	85.5	0	20868	18358	32.61	1.99	1.82	1.97	4.08	14.21	1.24	0.53	0.99	31366	28440	12069	11653
153	1	2	2	3	459J23	49	13285	11305	140	286	366	16	3	1807	2131	1420.24	1372	1456	705.7	42.7	25.9	0	435	759	2.56	1648	2008	1445.8	1131	1216	628.43	45.5	28.3	0	517	877	2.62	1.19	1.16	1.11	1.82	2.99	0.42	0.17	0.25	952	1636	1807	2131
154	1	2	2	4	468L10	1	13675	11245	160	286	366	43	3	3025	5683	5659.01	1462	1535	684.57	65	51.7	0	1563	4221	4.42	3852	8326	8750.04	1168	1257	645.47	77.6	67.1	0	2684	7158	5.97	1.72	1.7	1.76	3.93	10.62	0.96	0.39	0.78	4247	11379	3025	5683
155	1	2	2	5	2A19	2	14065	11265	100	286	366	27	3	2045	2327	1341.98	1482	1559	750.54	43.4	23.4	0	563	845	2.72	2053	2426	1563.84	1283	1357	663	52.8	36.7	0	770	1143	3.1	1.37	1.35	1.29	1.66	1.6	0.82	0.5	0.45	1333	1988	2045	2327
156	1	2	2	6	318C5	3	14435	11255	160	287	367	32	3	2638	3430	2643.08	1348	1470	760.53	64.1	45.6	0	1290	2082	3.47	3185	5149	4423.28	1231	1315	636.92	68.6	59.2	0	1954	3918	5	1.51	1.88	1.71	2.72	4.66	1.09	0.43	0.6	3244	6000	2638	3430
157	1	2	2	7	213F11	4	14810	11265	210	282	333	20	3	17245	16536	8849.75	1320	1433	776.42	92.9	90.8	0	15925	15216	22.21	33359	29094	14670	1106	1157	593.35	94	91.1	0	32253	27988	56.22	2.03	1.84	1.97	2.01	1.27	1.5	0.82	1.02	48178	43204	17245	16536
158	1	2	2	8	13B15	5	15190	11255	210	282	333	29	3	4588	4703	2571.85	1485	1529	764.71	77	68.4	0	3103	3218	6	11974	10096	5868.03	1274	1367	614.83	88.7	83.3	0	10700	8822	19.48	3.45	2.74	2.8	3.74	8.6	1.95	0.73	1.79	13803	12040	4588	4703
159	1	2	2	9	261A1	6	15575	11275	100	286	366	20	3	2394	2589	1363.91	1524	1554	740.34	53.8	31.1	0	870	1065	3.23	4035	4523	2790.74	1409	1494	663.57	79.4	64	0	2626	3114	6.08	3.02	2.92	2.78	3.42	3.87	1.66	0.66	1.59	3496	4179	2394	2589
160	1	2	2	10	326D19	13	15940	11275	170	282	333	8	3	7602	9319	7960.1	1466	1528	770.96	86.2	78.7	0	6136	7853	9.86	15264	16744	12844.1	1371	1468	675.99	93.3	90.1	0	13893	15373	22.58	2.26	1.96	2.13	3.43	7.97	1.01	0.39	1.18	20029	23226	7602	9319
161	1	2	2	11	223F20	15	16325	11265	160	286	367	19	3	3401	4432	3488.37	1504	1603	803.55	63.3	52.4	0	1897	2928	4.23	5293	7533	6190.32	1346	1441	672.45	74.5	66.8	0	3947	6187	7.87	2.08	2.11	2.1	3.25	6.67	1.29	0.53	1.06	5844	9115	3401	4432
162	1	2	2	12	298H15	17	16705	11265	220	286	366	21	3	26804	25247	11334.1	1574	1679	821.84	97.2	96.9	0	25230	23673	32.61	45061	41295	17467.4	1460	1519	673.17	98.3	97.6	0	43601	39835	66.94	1.73	1.68	1.72	2.37	3.95	1.24	0.65	0.79	68831	63508	26804	25247
163	1	2	2	13	37K18	19	17090	11275	130	297	333	26	3	7888	11306	12858.5	1548	1644	812.89	83.5	78.8	3	6340	9758	9.7	13912	17185	15570.2	1307	1469	787.61	90.9	85.2	5.4	12605	15878	17.66	1.99	1.63	1.88	2.37	2.43	0.94	0.61	0.99	18945	25636	7888	11306
164	1	2	2	14	335P18	21	17465	11285	150	286	366	27	3	3430	9446	10623.9	1338	1451	823.44	66.8	54.5	0	2092	8108	4.17	3462	12544	15690.1	1272	1359	656.26	76.6	65	0	2190	11272	5.28	1.05	1.39	1.32	2.05	2.52	0.81	0.3	0.07	4282	19380	3430	9446
165	1	2	2	15	BAC A	119	17840	11280	200	287	362	23	1	1419	1499	838.13	1243	1337	720.51	26.8	10.5	0	176	256	1.97	1179	1233	706.36	1176	1237	590.09	20.6	9.1	0	3	57	2	0.02	0.22	0.63	0.88	0.82	0.58	0.48	-5.87	179	313	1419	1499
166	1	2	3	1	459P23	47	12530	11705	170	297	333	44	3	5959	12360	15065.2	1374	1516	826.4	72.1	64	2	4585	10986	7.21	8663	16204	17804.6	1332	1436	749.15	79.8	72.1	5.4	7331	14872	11.56	1.6	1.35	1.45	2.35	8.31	0.73	0.38	0.68	11916	25858	5959	12360
167	1	2	3	2	501G6	48	12905	11705	220	286	366	47	3	11445	11476	5699.86	1630	1640	741.27	94.8	91.3	0	9815	9846	15.44	22818	21465	9362.16	1222	1373	704.97	97.6	95.5	0	21596	20243	32.37	2.2	2.06	2.16	2.54	2.91	1.42	0.75	1.14	31411	30089	11445	11476
168	1	2	3	3	459J23	49	13290	11675	170	282	333	16	3	1699	1909	1146.81	1394	1512	805.36	28.4	14.9	0	305	515	2.11	1454	1829	1478.75	1139	1254	702.83	36.5	18.1	0	315	690	2.07	1.03	1.34	1.12	1.75	3.83	0.69	0.29	0.05	620	1205	1699	1909
169	1	2	3	4	468L10	1	13685	11625	150	286	366	34	3	3114	5789	5339.42	1354	1445	710.42	69.2	56.6	0	1760	4435	4.38	3708	8355	8721.06	1125	1220	675.75	76.9	66.1	0	2583	7230	5.49	1.47	1.63	1.44	2.61	8.11	1.25	0.59	0.55	4343	11665	3114	5789
170	1	2	3	5	2A19	2	14055	11635	140	286	366	20	3	2018	2246	1318.96	1343	1409	705.21	47.6	26.6	0	675	903	2.86	2241	2633	1691.59	1222	1288	650.62	61.5	43	0	1019	1411	3.44	1.51	1.56	1.53	2.03	2.05	0.7	0.29	0.59	1694	2314	2018	2246
171	1	2	3	6	318C5	3	14435	11635	170	286	366	20	3	2778	3443	2634.23	1261	1353	750.29	64.7	50	0	1517	2182	3.7	3837	5487	4925.75	1239	1399	709.3	71.7	65	0	2598	4248	5.41	1.71	1.95	1.72	2.33	2.99	1.27	0.46	0.78	4115	6430	2778	3443
172	1	2	3	7	213F11	4	14815	11645	210	286	366	14	3	19337	17428	9363.71	1306	1434	741.58	90.6	87.1	0	18031	16122	26.08	35658	31247	16358.7	1291	1369	671.5	96.5	94.1	0	34367	29956	53.1	1.91	1.86	1.91	2.63	5.12	1.47	0.71	0.93	52398	46078	19337	17428
173	1	2	3	8	13B15	5	15185	11645	200	286	366	7	3	4137	4560	2556.78	1490	1651	799.36	79.7	64.3	0	2647	3070	5.18	9833	9734	6187.07	1504	1624	710.55	86.7	79.7	0	8329	8230	13.84	3.15	2.68	2.73	3.44	6.11	1.98	0.67	1.65	10976	11300	4137	4560
174	1	2	3	9	261A1	6	15575	11655	150	286	366	19	3	2403	2582	1450.79	1665	1718	767.67	48.6	22	0	738	917	3.13	3938	4339	2477.91	1507	1575	706.46	73.1	63.3	0	2431	2832	5.57	3.29	3.09	3.26	4.45	9.99	1.13	0.44	1.72	3169	3749	2403	2582
175	1	2	3	10	326D19	13	15945	11655	180	286	366	14	3	6435	8326	7121.34	1486	1583	814.92	83.6	73.1	0	4949	6840	7.9	13580	15987	12246.4	1386	1500	740.09	89.9	84.3	0	12194	14601	18.35	2.46	2.13	2.51	3.55	4.37	1.14	0.44	1.3	17143	21441	6435	8326
176	1	2	3	11	223F20	15	16330	11655	150	282	333	21	3	3555	4764	3395.64	1399	1532	802.41	73.4	58.2	0	2156	3365	4.43	4269	7603	6637.25	1332	1423	705.98	74.8	63.8	0	2937	6271	6.05	1.36	1.86	1.65	3.14	11.04	1.36	0.49	0.45	5093	9636	3555	4764
177	1	2	3	12	298H15	17	16705	11655	220	301	366	20	3	26505	25973	13109.8	1461	1553	803.04	95.3	92.7	0	25044	24512	33.01	44204	40862	18204.3	1336	1461	710.51	96.7	93.4	5.6	42868	39526	62.21	1.71	1.61	1.7	2.94	14.95	1.19	0.73	0.78	67912	64038	26505	25973
178	1	2	3	13	37K18	19	17090	11655	150	282	334	28	3	7343	9130	7888.78	1298	1467	790.19	86.2	80.1	0	6045	7832	9.29	13553	15315	11649.4	1267	1390	678.07	90.4	85.8	0	12286	14048	19.99	2.03	1.79	1.92	2.28	2.07	0.95	0.42	1.02	18331	21880	7343	9130
179	1	2	3	14	335P18	21	17460	11655	150	282	333	23	3	3419	9386	10457.4	1493	1609	760.74	69.1	54.3	0	1926	7893	4.49	3145	12240	15805.1	1276	1378	662.17	67	58.2	0	1869	10964	4.75	0.97	1.39	1.07	2.6	8.53	0.84	0.31	-0.04	3795	18857	3419	9386
180	1	2	3	15	BAC A	119	17840	11640	200	287	362	21	1	1394	1501	776.46	1332	1441	742.74	21.3	6.6	0	62	169	1.88	1184	1301	716.17	1215	1370	668.11	19.5	7	0	-30	86	1.77	-0.5	0.51	0.77	1.05	1.02	0.65	0.5	0	31	255	1394	1501
181	1	2	4	1	MRV2	111	12525	12065	180	301	366	39	3	3852	4913	3556.72	1354	1473	760.22	72.1	62.5	0	2498	3559	5.07	16309	26979	24102.1	1369	1458	687.76	82.7	78.4	8.3	14940	25610	23.71	5.98	7.2	6.54	7.42	4.71	5.26	0.6	2.58	17438	29169	3852	4913
182	1	2	4	2	ALFA1-1	113	12905	12075	180	286	367	49	3	1954	2116	1032.01	1410	1490	792.83	42.3	19.9	0	544	706	2.46	3109	3376	1838.44	1424	1542	791.22	66.8	52.4	0	1685	1952	3.93	3.1	2.76	2.84	3.43	4.68	1.47	0.68	1.63	2229	2658	1954	2116
183	1	2	4	3	VECT	110	13275	12085	190	286	366	62	3	2433	2864	1774.69	1420	1491	734.64	55.9	40.9	0	1013	1444	3.31	7437	6697	4114.64	1336	1489	806.38	75.9	72.4	0	6101	5361	9.22	6.02	3.71	4.53	4.87	2.45	1.83	0.62	2.59	7114	6805	2433	2864
184	1	2	4	4	99O6	56	13665	11985	170	286	366	40	3	9709	9799	5594.54	1438	1531	774.15	92.3	87.4	0	8271	8361	12.54	17845	16594	9575.08	1285	1388	681.63	94.1	91.6	0	16560	15309	26.18	2	1.83	1.91	2.46	3.75	1.35	0.62	1	24831	23670	9709	9799
185	1	2	4	5	121J6	57	14055	12015	220	286	366	8	3	19558	18218	9623.75	1689	1719	755	89.5	86.4	0	17869	16529	25.9	27719	24605	13100.6	1481	1569	711.1	89.5	86.4	0	26238	23124	38.98	1.47	1.4	1.47	4.92	44.55	1.06	0.61	0.55	44107	39653	19558	18218
186	1	2	4	6	286B9	58	14425	12005	190	286	366	16	3	12172	12018	7538.82	1583	1639	818.17	88.1	83.6	0	10589	10435	14.88	23001	20858	12151.7	1592	1702	749.16	89.5	86.4	0	21409	19266	30.7	2.02	1.85	1.95	2.96	8.67	1.22	0.58	1.02	31998	29701	12172	12018
187	1	2	4	7	452L13	59	14805	12005	150	286	366	14	3	1944	2297	1394.54	1488	1564	784.62	40.6	26.2	0	456	809	2.48	3021	3807	2499.17	1442	1535	738.43	70.6	51.4	0	1579	2365	4.09	3.46	2.92	2.91	3.41	2.22	1.46	0.66	1.79	2035	3174	1944	2297
188	1	2	4	8	457F14	60	15195	12015	120	301	366	13	3	10550	12862	13538.5	1679	1744	833.21	79.7	75.4	2.3	8871	11183	12.66	17162	18364	15691.8	1508	1590	765.67	83.4	78.7	5.3	15654	16856	22.41	1.76	1.51	1.73	4.16	25.78	0.53	0.21	0.82	24525	28039	10550	12862
189	1	2	4	9	280J7	61	15555	12005	130	286	366	12	3	5149	7932	8026.31	1624	1624	789.32	75.5	66.4	0	3525	6308	6.52	9554	13995	13287.3	1504	1597	636.96	80.4	76.6	0	8050	12491	15	2.28	1.98	2.24	3.57	9.51	1.15	0.49	1.19	11575	18799	5149	7932
190	1	2	4	10	512J14	69	15935	12005	150	301	366	9	3	8676	16800	17715.3	1381	1459	769.54	84.1	79.1	1	7295	15419	11.27	15743	24623	22751.3	1469	1530	673.51	88.4	85	16.9	14274	23154	23.37	1.96	1.5	1.77	4.09	19.8	1.04	0.66	0.97	21569	38573	8676	16800
191	1	2	4	11	393H6	71	16325	12005	100	286	366	15	3	4077	4870	3890.48	1421	1527	774.67	73.1	61.9	0	2656	3449	5.26	9277	9130	6487.59	1197	1309	668.18	83.9	77.6	0	8080	7933	13.88	3.04	2.3	2.58	3.03	2.94	1.13	0.46	1.61	10736	11382	4077	4870
192	1	2	4	12	117N4	73	16700	11995	190	282	334	19	3	10322	11022	7827.03	1278	1375	728.49	87.9	82.6	0	9044	9744	14.17	21579	21935	15011.6	1275	1400	673.66	92.6	88.7	0	20304	20660	32.03	2.25	2.12	2.19	3	5.33	1.61	0.7	1.17	29348	30404	10322	11022
193	1	2	4	13	490B20	75	17085	11995	160	286	366	24	3	6514	7063	4887.04	1416	1464	695.45	82.9	73.1	0	5098	5647	9.37	11152	11600	7678.08	1291	1316	637.52	89.5	83.9	0	9861	10309	17.49	1.93	1.83	1.94	2.15	1.07	1.31	0.69	0.95	14959	15956	6514	7063
194	1	2	4	14	335N6	77	17460	12005	110	282	333	16	3	1689	1965	1206.74	1288	1391	734.65	37.6	19.9	0	401	677	2.3	1812	2114	1324.94	1272	1355	703.76	45.7	24.1	0	540	842	2.57	1.35	1.24	1.33	1.91	2.22	0.69	0.39	0.43	941	1519	1689	1965
195	1	2	4	15	ALFA1-3	115	17835	12005	220	286	366	14	3	4625	5335	3095.82	1255	1365	733.61	87.8	78.7	0	3370	4080	6.3	12873	15393	10558	1222	1311	656.25	92.7	87.4	0	11651	14171	19.62	3.46	3.47	3.58	4.61	6.94	2.59	0.58	1.79	15021	18251	4625	5335
196	1	2	5	1	MRV2	111	12535	12435	160	301	366	38	3	3770	4974	3855.32	1647	1663	791.91	67.8	56.5	0	2123	3327	4.76	11165	24307	24307.9	1566	1639	719.83	85.7	80.4	13.6	9599	22741	15.51	4.52	6.84	5.7	7.03	4.29	5.24	0.69	2.18	11722	26068	3770	4974
197	1	2	5	2	ALFA1-1	113	12895	12435	190	286	366	46	3	2338	2583	1328.92	1625	1717	884.22	45.1	21.3	0	713	958	2.64	3882	4177	2277.34	1434	1560	759.28	74.8	63.6	0	2448	2743	5.11	3.43	2.86	3.23	4.36	6.32	1.25	0.54	1.78	3161	3701	2338	2583
198	1	2	5	3	VECT	110	13285	12445	170	286	366	51	3	2538	2874	1763.79	1599	1631	756.42	52.1	37.1	0	939	1275	3.36	6781	6645	4374.12	1476	1557	714.56	74.5	67.8	0	5305	5169	9.49	5.65	4.05	4.94	5.79	5.27	1.94	0.61	2.5	6244	6444	2538	2874
199	1	2	5	4	99O6	56	13665	12355	180	286	366	38	3	8909	9723	6205.08	1496	1579	778.45	94.1	87.8	0	7413	8227	11.44	15683	16981	10719.7	1628	1691	749.39	92.7	89.5	0	14055	15353	20.93	1.9	1.87	1.94	2.01	0.85	1.56	0.81	0.92	21468	23580	8909	9723
200	1	2	5	5	121J6	57	14045	12375	210	286	366	17	3	19637	18686	9226.29	1769	1821	864.05	91.6	88.8	0	17868	16917	22.73	28241	24853	12150.7	1598	1703	780.63	90.9	88.5	0	26643	23255	36.18	1.49	1.37	1.46	1.53	1.04	1.1	0.7	0.58	44511	40172	19637	18686
201	1	2	5	6	286B9	58	14425	12375	200	286	366	15	3	12035	11890	7634.84	1523	1615	809.99	90.2	84.3	0	10512	10367	14.86	23103	20808	13246.7	1639	1717	722.01	87.1	81.8	0	21464	19169	32	2.04	1.85	2	2.03	1.42	1.36	0.62	1.03	31976	29536	12035	11890
202	1	2	5	7	452L13	59	14805	12365	100	286	366	22	3	2217	2491	1422.7	1478	1642	774.18	47.9	31.5	0	739	1013	2.86	2789	3751	2593.76	1387	1484	725.36	67.1	49.3	0	1402	2364	3.84	1.9	2.33	1.93	2.53	2.12	1.17	0.41	0.92	2141	3377	2217	2491
203	1	2	5	8	457F14	60	15195	12375	130	301	366	16	3	10622	12516	12438.3	1370	1432	759.99	85	79.7	1.3	9252	11146	13.98	16422	18271	16195.4	1452	1561	710.94	84.7	81.1	6.3	14970	16819	23.1	1.62	1.51	1.62	2.55	4.72	0.61	0.22	0.69	24222	27965	10622	12516
204	1	2	5	9	280J7	61	15560	12365	150	282	333	19	3	4804	6502	5716.29	1413	1491	786.59	78	65.2	0	3391	5089	6.11	9068	11725	9950.96	1353	1454	702.91	85.5	78.4	0	7715	10372	12.9	2.28	2.04	2.23	3.94	23.01	0.99	0.32	1.19	11106	15461	4804	6502
205	1	2	5	10	512J14	69	15940	12365	170	297	333	18	3	8703	14392	14495.7	1415	1551	833.35	85.2	79.8	0	7288	12977	10.44	16542	23683	20961.6	1342	1500	756.82	91.6	84.8	9.8	15200	22341	21.86	2.09	1.72	1.88	2.2	1.6	1.26	0.75	1.06	22488	35318	8703	14392
206	1	2	5	11	393H6	71	16315	12365	130	286	366	16	3	4862	5738	4312.03	1351	1472	792.38	80.8	69.9	0	3511	4387	6.14	9524	9641	6574.01	1266	1384	679.04	87.1	80.1	0	8258	8375	14.03	2.35	1.91	2.09	2.56	2.68	1.12	0.54	1.23	11769	12762	4862	5738
207	1	2	5	12	117N4	73	16695	12365	180	286	366	15	3	10388	11567	8811.6	1193	1292	680.66	91.6	83.6	0	9195	10374	15.26	22147	23336	17079.9	1289	1342	628.13	90.2	85.3	0	20858	22047	35.26	2.27	2.13	2.2	2.46	2.7	1.66	0.74	1.18	30053	32421	10388	11567
208	1	2	5	13	490B20	75	17080	12365	170	282	333	18	3	7020	7370	4584.28	1324	1396	717.33	84.8	79.1	0	5696	6046	9.79	11590	12234	8334.39	1267	1338	645.42	84.8	80.9	0	10323	10967	17.96	1.81	1.81	1.82	1.97	1.52	1.62	0.79	0.86	16019	17013	7020	7370
209	1	2	5	14	335N6	77	17455	12375	100	286	366	10	3	1931	2147	1285.03	1321	1410	699.29	46.2	28	0	610	826	2.76	1710	2041	1392.91	1292	1346	597.15	43.4	30.1	0	418	749	2.86	0.69	0.91	0.77	1.12	1.19	0.63	0.33	-0.55	1028	1575	1931	2147
210	1	2	5	15	ALFA1-3	115	17825	12375	220	286	366	3	3	4126	4859	3356.69	1364	1434	704.08	77.6	68.5	0	2762	3495	5.86	12079	12926	9119.27	1315	1395	624.25	86	82.5	0	10764	11611	19.35	3.9	3.32	3.54	6.33	16.74	1.89	0.48	1.96	13526	15106	4126	4859
211	1	2	6	1	MRV2	111	12525	12805	180	301	366	44	3	3484	5305	4164.01	1543	1674	893.45	73.4	52.5	0	1941	3762	3.9	12444	24570	24500.8	1653	1704	743.56	86	80.4	15.9	10791	22917	16.74	5.56	6.09	5.42	7.14	9.15	4.67	0.63	2.47	12732	26679	3484	5305
212	1	2	6	2	ALFA1-1	113	12900	12805	180	282	333	47	3	2798	2912	1221.37	1700	1770	882.45	58.9	27.3	0	1098	1212	3.17	4353	4502	2186.4	1695	1775	784.76	79.1	62.8	0	2658	2807	5.55	2.42	2.32	2.3	4.16	22.43	1.36	0.58	1.28	3756	4019	2798	2912
213	1	2	6	3	VECT	110	13280	12805	170	282	333	46	3	2623	2939	1665.3	1467	1542	725.13	60.6	45	0	1156	1472	3.62	5584	6214	4103.64	1481	1582	696.76	78	67.4	0	4103	4733	8.01	3.55	3.22	3.23	4.01	8.61	2.1	0.73	1.83	5259	6205	2623	2939
214	1	2	6	4	99O6	56	13665	12745	200	286	366	19	3	9025	9398	5321.53	1642	1742	880.91	90.9	85.7	0	7383	7756	10.25	17402	17194	10262.2	1643	1760	737.92	92	87.1	0	15759	15551	23.58	2.13	2.01	2.15	2.56	2.47	1.56	0.66	1.09	23142	23307	9025	9398
215	1	2	6	5	121J6	57	14045	12745	210	286	366	16	3	19957	18675	9372.19	1761	1852	931.02	89.5	86.7	0	18196	16914	21.44	29039	25060	12622.4	1800	1912	809.02	91.3	86.7	0	27239	23260	35.89	1.5	1.38	1.45	2.6	11.59	1.2	0.79	0.58	45435	40174	19957	18675
216	1	2	6	6	286B9	58	14415	12745	200	286	366	20	3	11444	11370	6758.95	1871	1999	946.76	90.6	83.6	0	9573	9499	12.09	22447	19954	11926.2	1657	1794	759.36	94.8	87.8	0	20790	18297	29.56	2.17	1.93	2.09	2.21	2.51	1.48	0.7	1.12	30363	27796	11444	11370
217	1	2	6	7	452L13	59	14810	12735	110	282	333	20	3	2196	2501	1572.33	1400	1567	853.06	47.2	27	0	796	1101	2.57	2830	3618	2431.12	1402	1548	762.53	63.1	48.2	0	1428	2216	3.71	1.79	2.01	2.03	4.79	31.08	0.94	0.37	0.84	2224	3317	2196	2501
218	1	2	6	8	457F14	60	15185	12745	190	286	366	9	3	11370	10811	6998.39	1439	1493	734.68	85.3	78.3	0	9931	9372	15.48	19074	16086	10707.7	1320	1480	732.75	84.3	80.1	0	17754	14766	26.03	1.79	1.58	1.68	5.69	29.37	1.26	0.68	0.84	27685	24138	11370	10811
219	1	2	6	9	280J7	61	15555	12735	170	286	366	18	3	5195	6396	5417.22	1399	1505	783.62	79	68.2	0	3796	4997	6.63	10456	11854	9487.56	1371	1501	750.11	83.6	76.2	0	9085	10483	13.94	2.39	2.1	2.32	2.86	5.36	1.36	0.6	1.26	12881	15480	5195	6396
220	1	2	6	10	512J14	69	15945	12735	170	301	366	16	3	8735	12950	12593.9	1363	1456	794.01	88	81.7	0.3	7372	11587	11	16035	21555	17896.9	1345	1485	709.73	91.4	86	6.3	14690	20210	22.59	1.99	1.74	1.99	5.24	45.03	0.97	0.46	0.99	22062	31797	8735	12950
221	1	2	6	11	393H6	71	16320	12735	150	282	333	15	3	4753	5698	4335.47	1301	1425	733.33	80.9	70.9	0	3452	4397	6.48	9952	10499	7265.02	1257	1360	654.17	86.9	81.2	0	8695	9242	15.21	2.52	2.1	2.26	2.95	4.56	1.12	0.44	1.33	12147	13639	4753	5698
222	1	2	6	12	117N4	73	16695	12735	180	286	366	12	3	12829	14081	10612.6	1397	1491	818.02	85.7	79	0	11432	12684	15.68	24679	26365	18580.5	1180	1314	710.15	94.8	89.5	0	23499	25185	34.75	2.06	1.99	2.13	2.76	2.62	1.45	0.69	1.04	34931	37869	12829	14081
223	1	2	6	13	490B20	75	17085	12735	170	286	366	19	3	7375	7737	5208.18	1389	1449	729.67	80.8	73.1	0	5986	6348	10.11	12589	13276	8988.74	1166	1310	671.33	88.5	83.6	0	11423	12110	18.75	1.91	1.91	1.98	2.6	2.57	1.47	0.73	0.93	17409	18458	7375	7737
224	1	2	6	14	335N6	77	17465	12745	100	286	366	18	3	1754	1949	1133.75	1297	1362	733.96	38.1	18.5	0	457	652	2.39	1715	2083	1396.21	1235	1347	662.65	45.5	23.8	0	480	848	2.59	1.05	1.3	1.12	1.73	2.43	0.71	0.33	0.07	937	1500	1754	1949
225	1	2	6	15	ALFA1-3	115	17825	12745	230	286	366	1	3	3592	4738	3302.89	1188	1314	736.65	79.4	67.5	0	2404	3550	4.88	11641	14150	10313	1155	1231	622.07	89.2	86.7	0	10486	12995	18.71	4.36	3.66	4	7.25	37.24	2.4	0.59	2.12	12890	16545	3592	4738
226	1	2	7	1		Not Mine	12525	13165	190	286	366	38	3	6796	6876	3418.27	1502	1647	855.78	89.5	82.9	0	5294	5374	7.94	10393	9823	4730.08	1651	1724	806.31	89.9	85.7	0	8742	8172	12.89	1.65	1.52	1.6	2.2	8.79	1.25	0.82	0.72	14036	13546	6796	6876
227	1	2	7	2		Not Mine	12895	13165	200	286	366	44	3	11936	11124	5830.27	1636	1791	896.12	90.6	84.6	0	10300	9488	13.32	16157	14433	6998.2	1752	1813	853.81	97.2	90.6	0	14405	12681	18.92	1.4	1.34	1.34	2.11	5.34	1.03	0.73	0.48	24705	22169	11936	11124
228	1	2	7	3		Not Mine	13285	13185	220	286	366	56	3	11149	10561	6188.09	1519	1574	767.91	82.2	79	0	9630	9042	14.52	18925	16255	9071.2	1518	1563	685.89	87.4	83.9	0	17407	14737	27.59	1.81	1.63	1.74	3.26	6.34	1.17	0.64	0.85	27037	23779	11149	10561
229	1	2	7	4		Not Mine	13665	13105	220	286	366	27	3	12179	11945	5685.47	1758	1867	951.24	90.6	86.7	0	10421	10187	12.8	19989	17829	8432.51	1686	1843	910.59	91.6	87.1	0	18303	16143	21.95	1.76	1.58	1.64	1.71	1.13	1.36	0.84	0.81	28724	26330	12179	11945
230	1	2	7	5		Not Mine	14035	13105	200	286	366	29	3	6378	6328	3278.95	1665	1702	881.87	82.9	75.5	0	4713	4663	7.23	9950	8786	4641.04	1639	1783	789.19	83.2	77.6	0	8311	7147	12.61	1.76	1.53	1.55	1.77	1.26	1.19	0.71	0.82	13024	11810	6378	6328
231	1	2	7	6		Not Mine	14425	13105	220	286	366	22	3	13265	13054	6109.15	1637	1825	946.07	91.6	89.2	0	11628	11417	14.02	22893	20992	8575.38	1600	1748	832.17	94.1	91.6	0	21293	19392	27.51	1.83	1.7	1.84	2.18	3.26	1.15	0.67	0.87	32921	30809	13265	13054
232	1	2	7	7		Not Mine	14810	13105	110	282	334	18	3	1590	1755	1009.72	1304	1366	739.47	30.1	14.5	0	286	451	2.15	1601	2008	1314.47	1332	1463	684.46	38.3	23.8	0	269	676	2.34	0.94	1.5	1.18	1.79	1.84	0.87	0.45	-0.09	555	1127	1590	1755
233	1	2	7	8		Not Mine	15170	13105	190	282	333	23	3	4017	4474	2551.38	1418	1529	706.3	82.3	69.1	0	2599	3056	5.69	9057	8787	4984.01	1307	1353	619.24	88.7	84	0	7750	7480	14.63	2.98	2.45	2.83	3.36	4.23	1.52	0.6	1.58	10349	10536	4017	4474
234	1	2	7	9		Not Mine	15560	13090	200	287	362	30	1	1189	1306	748.09	1324	1425	817.81	12.2	3.5	0	-134	-17	1.45	1164	1290	703.43	973	1400	704.43	27.5	7	0	191	317	1.65	-1.41	-17.61	2.14	5.34	14.55	0.65	0.47	0	56	299	1189	1306
235	1	2	7	10		Not Mine	15940	13110	200	287	362	8	1	1283	1423	776	1370	1506	838.49	16	3.1	0	-86	53	1.53	1228	1321	676.14	1374	1488	705.59	13.6	3.8	0	-145	-52	1.74	1.68	-1	0.96	2.37	7.63	0.6	0.48	0.75	-233	0	1283	1423
236	1	2	7	11		Not Mine	16310	13110	200	287	362	10	1	1174	1315	767.07	1280	1387	750.73	16.4	4.9	0	-105	35	1.56	1127	1265	681.6	1276	1399	695.76	15.7	4.2	0	-148	-10	1.62	1.41	-0.31	0.7	1.49	2.26	0.62	0.49	0.49	-255	24	1174	1315
237	1	2	7	12		Not Mine	16700	13110	200	287	362	8	1	1184	1260	700.8	1206	1254	621.18	21.6	6.3	0	-21	54	1.91	1197	1272	635.05	1152	1249	609.82	19.5	5.2	0	45	120	1.96	-2.05	2.22	1	1.34	1.26	0.69	0.59	0	23	174	1184	1260
238	1	2	7	13		Not Mine	17080	13110	200	287	362	10	1	1168	1251	687.86	1355	1412	715.19	12.2	3.1	0	-186	-103	1.63	1085	1169	564.22	1363	1398	629.96	8.7	1.7	0	-277	-193	1.72	1.49	1.87	0.92	1.74	2.76	0.64	0.62	0.57	-465	-298	1168	1251
239	1	2	7	14		Not Mine	17440	13110	200	287	362	8	1	1145	1277	747.72	1302	1379	701.59	16.7	4.9	0	-156	-24	1.63	1078	1216	668.68	1233	1325	717.74	14.3	4.9	0	-154	-16	1.5	0.99	0.68	0.75	2.85	7.04	0.57	0.41	-0.02	-312	-42	1145	1277
240	1	2	7	15		Not Mine	17820	13110	200	287	362	4	1	1423	1546	784.23	1297	1433	767.17	24.7	7	0	126	249	1.85	1170	1265	666.3	1068	1135	607.14	22	8	0	102	197	1.93	0.81	0.79	0.76	1.34	2.02	0.54	0.41	-0.3	228	446	1423	1546
241	1	2	8	1		Not Mine	12525	13545	220	286	366	49	3	6195	6062	2997.53	1429	1572	822.83	87.8	80.1	0	4766	4633	7.53	10439	9596	4342.55	1628	1697	794.77	90.2	86.7	0	8811	7968	13.13	1.85	1.72	1.83	9.34	91.17	1.11	0.58	0.89	13577	12601	6195	6062
242	1	2	8	2		Not Mine	12895	13535	200	286	366	46	3	10766	10471	5181.68	1533	1622	804.96	94.4	89.2	0	9233	8938	13.37	15298	13734	6874.8	1424	1554	797.02	94.1	89.9	0	13874	12310	19.19	1.5	1.38	1.43	1.66	1.48	1.1	0.68	0.59	23107	21248	10766	10471
243	1	2	8	3		Not Mine	13285	13555	230	286	366	59	3	10224	9794	5025.59	1247	1339	753.38	88.5	85.3	0	8977	8547	13.57	17854	15988	8383.22	1309	1437	695.96	89.5	85.3	0	16545	14679	25.65	1.84	1.72	1.77	7	75.63	1.4	0.71	0.88	25522	23226	10224	9794
244	1	2	8	4		Not Mine	13675	13475	230	286	366	22	3	10761	11127	5676.41	1653	1722	926.49	89.5	87.4	0	9108	9474	11.61	19030	17793	8338.44	1615	1767	843.03	91.6	89.5	0	17415	16178	22.57	1.91	1.71	1.84	2.76	6.99	1.12	0.58	0.94	26523	25652	10761	11127
245	1	2	8	5		Not Mine	14045	13475	200	286	367	22	3	6159	6094	3068.4	1676	1770	822.27	85.3	78.3	0	4483	4418	7.49	10566	9399	4525.65	1617	1698	755.79	86.7	82.9	0	8949	7782	13.98	2	1.76	1.89	2.33	4.26	1.22	0.69	1	13432	12200	6159	6094
246	1	2	8	6		Not Mine	14435	13485	230	286	366	8	3	11855	11517	6065.01	1620	1825	970.06	86.7	82.9	0	10235	9897	12.22	21640	19163	9285.46	1502	1743	851.16	88.5	86	0	20138	17661	25.42	1.97	1.78	1.92	2.4	5.38	1.3	0.73	0.98	30373	27558	11855	11517
247	1	2	8	7		Not Mine	14805	13490	100	282	397	5	3	1531	1694	929.27	1344	1395	772.72	28.4	11.7	0	187	350	1.98	1653	1972	1354.35	1365	1449	647.84	36.9	19.9	0	288	607	2.55	1.54	1.73	1.24	1.67	1.42	0.96	0.43	0.62	475	957	1531	1694
248	1	2	8	8		Not Mine	15175	13475	200	286	366	20	3	3451	3929	2540.65	1409	1439	755	73.4	55.9	0	2042	2520	4.57	8506	8482	4438.16	1357	1439	698.25	87.8	82.9	0	7149	7125	12.18	3.5	2.83	3.16	5.02	8.69	1.2	0.47	1.81	9191	9645	3451	3929
249	1	2	8	9		Not Mine	15560	13480	200	287	363	9	1	1373	1496	825.58	1292	1400	716.95	24	8.4	0	81	204	1.92	1181	1253	681.47	1257	1344	621.68	15.3	5.6	0	-75	-3	1.9	-0.94	-0.02	0.5	1.13	1.81	0.57	0.47	0	5	200	1373	1496
250	1	2	8	10		Not Mine	15940	13480	200	287	362	6	1	1247	1381	744.45	1334	1463	776.34	17.8	3.8	0	-86	47	1.61	1239	1340	698.37	1435	1491	724.46	13.6	3.5	0	-195	-94	1.71	2.25	-2.02	0.79	1.21	1.4	0.69	0.55	1.17	-283	-48	1247	1381
251	1	2	8	11		Not Mine	16310	13480	200	287	362	10	1	1324	1380	705.63	1322	1411	749.1	15.7	3.8	0	2	58	1.77	1213	1294	612.62	1287	1415	637.3	15.3	2.8	0	-73	7	1.9	-37	0.12	0.84	2	3.48	0.62	0.51	0	-72	65	1324	1380
252	1	2	8	12		Not Mine	16690	13480	200	287	362	6	1	1188	1308	737.49	1360	1430	713.6	16.4	4.5	0	-171	-51	1.66	1310	1349	678.79	1268	1346	621.44	23	5.9	0	42	81	2.11	-0.24	-1.56	1.08	3	7.12	0.68	0.54	0	-130	29	1188	1308
253	1	2	8	13		Not Mine	17070	13480	200	287	362	3	1	1322	1445	811.96	1443	1492	741.57	18.8	7	0	-120	2	1.78	1206	1300	669.73	1234	1341	639.83	19.2	5.9	0	-27	66	1.88	0.23	33	0.8	4.95	26.48	0.56	0.46	-2.11	-149	68	1322	1445
254	1	2	8	14		Not Mine	17440	13470	200	287	362	14	1	1206	1316	730.8	1251	1318	688.82	19.5	5.2	0	-44	65	1.75	1048	1130	609.57	1103	1189	603.88	15	5.6	0	-54	27	1.74	1.22	0.42	0.76	1.22	2.24	0.69	0.69	0.29	-100	92	1206	1316
255	1	2	8	15		Not Mine	17820	13470	200	287	362	11	1	1271	1401	750.43	1297	1411	671	23.3	7	0	-25	104	1.89	1145	1249	643.26	1136	1233	650.38	19.2	5.9	0	9	113	1.76	-0.35	1.09	0.82	1.7	4.43	0.76	0.79	0	-17	217	1271	1401
256	1	2	9	1		Not Mine	12525	13925	210	286	366	60	3	7175	7088	3580.13	1357	1518	789.81	87.4	83.6	0	5818	5731	9.08	11669	10580	5026.47	1623	1721	762.47	87.4	84.3	0	10046	8957	15.3	1.73	1.56	1.67	2.25	5.26	1.14	0.66	0.79	15864	14688	7175	7088
257	1	2	9	2		Not Mine	12895	13925	200	286	366	65	3	12163	11697	6060.88	1421	1506	830.82	91.3	86	0	10742	10276	14.64	16721	14464	7259.58	1489	1628	735.48	92.7	88.1	0	15232	12975	22.73	1.42	1.26	1.34	1.65	1.86	0.98	0.67	0.5	25974	23251	12163	11697
258	1	2	9	3		Not Mine	13285	13925	230	286	366	61	3	10895	11206	6434.91	1293	1408	706.2	92	87.8	0	9602	9913	15.43	19519	18188	8663.4	1402	1482	693.07	94.8	92.7	0	18117	16786	28.16	1.89	1.69	1.81	2.21	2.58	1.12	0.69	0.92	27719	26699	10895	11206
259	1	2	9	4		Not Mine	13665	13875	210	286	366	19	3	10753	10420	6537.51	1414	1537	832.5	80.8	78	0	9339	9006	12.92	18153	16270	9907.54	1387	1470	713.71	81.1	76.9	0	16766	14883	25.43	1.8	1.65	1.77	5.81	22.23	1.28	0.71	0.84	26105	23889	10753	10420
260	1	2	9	5		Not Mine	14045	13865	200	286	366	13	3	5977	5803	3305.38	1396	1562	873.65	78.7	73.4	0	4581	4407	6.84	10674	9249	5220.84	1354	1499	752.38	80.4	77.6	0	9320	7895	14.19	2.03	1.79	2	3.2	10.44	1.29	0.67	1.02	13901	12302	5977	5803
261	1	2	9	6		Not Mine	14425	13865	230	286	366	11	3	14446	13315	6770.55	1414	1696	897.4	87.1	84.6	0	13032	11901	16.1	24406	21993	10816.8	1383	1523	816.57	88.1	86.4	0	23023	20610	29.89	1.77	1.73	1.78	3.61	11.9	1.34	0.71	0.82	36055	32511	14446	13315
262	1	2	9	7		Not Mine	14800	13855	130	282	334	13	3	1666	1851	1137.1	1356	1418	743.37	34.4	16.7	0	310	495	2.24	1679	2204	1426.27	1317	1361	654.39	42.9	27.7	0	362	887	2.57	1.17	1.79	1.31	1.91	2.17	0.86	0.47	0.22	672	1382	1666	1851
263	1	2	9	8		Not Mine	15185	13845	190	286	366	14	3	4051	4557	2980.63	1393	1472	709.38	77.3	65.4	0	2658	3164	5.71	10593	10029	5651.41	1399	1469	706.31	88.8	82.5	0	9194	8630	15	3.46	2.73	3.19	4.79	9.08	1.3	0.47	1.79	11852	11794	4051	4557
264	1	2	9	9		Not Mine	15570	13850	200	287	362	7	1	1143	1215	683.53	1354	1466	796.17	10.5	2.4	0	-210	-138	1.44	1149	1247	627.97	1415	1488	663.61	10.8	1.4	0	-265	-167	1.73	1.26	1.21	0.9	1.28	1.32	0.81	0.78	0.33	-477	-307	1143	1215
265	1	2	9	10		Not Mine	15940	13850	200	287	362	5	1	1353	1440	800.12	1375	1495	782.83	17.1	4.9	0	-21	65	1.73	1268	1362	724.58	1499	1560	756.96	12.9	1.7	0	-230	-136	1.68	10.5	-2.11	0.89	1.59	2.13	0.59	0.42	3.39	-253	-72	1353	1440
266	1	2	9	11		Not Mine	16310	13850	200	287	362	11	1	1201	1284	729.81	1223	1316	715.09	17.4	6.6	0	-21	61	1.68	1183	1275	657.29	1287	1349	602.66	17.4	5.2	0	-103	-11	1.96	4.73	-0.2	0.86	1.17	1.11	0.8	0.8	2.24	-126	49	1201	1284
267	1	2	9	12		Not Mine	16690	13850	200	287	363	7	1	1307	1373	798.2	1299	1403	806.38	17.8	5.6	0	8	74	1.62	1181	1264	663.83	1143	1239	650.96	19.5	5.9	0	38	121	1.81	4.75	1.64	1.04	1.87	2.3	0.58	0.49	2.25	46	195	1307	1373
268	1	2	9	13		Not Mine	17070	13840	200	287	362	11	1	1366	1478	765.2	1336	1434	733.56	22	7	0	30	142	1.86	1148	1266	687.25	1120	1212	645.6	21.6	7	0	28	146	1.78	0.93	1.03	0.93	1.15	0.91	0.72	0.64	-0.1	58	288	1366	1478
269	1	2	9	14		Not Mine	17440	13840	200	287	362	14	1	1202	1273	717.67	1243	1302	660.58	18.1	5.6	0	-40	30	1.82	1084	1177	620.88	1060	1154	597.07	20.2	5.2	0	24	117	1.82	-0.59	3.9	0.89	6.14	37.45	0.63	0.53	0	-17	147	1202	1273
270	1	2	9	15		Not Mine	17820	13840	200	287	362	11	1	1222	1356	720.3	1336	1490	796.25	14.3	2.8	0	-113	20	1.53	1033	1153	662.38	1155	1286	674.37	15.3	4.9	0	-121	-1	1.53	1.07	-0.1	0.79	1.75	3.3	0.64	0.48	0.1	-236	18	1222	1356
271	2	1	1	1	ALFA2-2	117	6955	19805	210	286	366	53	3	1710	1847	1074.41	844	921	624.35	59.8	32.9	0	866	1003	2.74	7392	6876	3699.41	1465	1545	693.89	82.9	79.4	0	5927	5411	10.65	6.84	5.39	5.86	6.46	4.65	2.86	0.69	2.77	6793	6414	1710	1847
272	2	1	1	2	RP11-187e23	24	7325	19805	220	286	366	46	3	8221	8068	4928.24	809	936	623.17	88.1	83.2	0	7412	7259	13.19	27931	24182	12922.7	1732	1827	776.62	90.9	85.7	0	26199	22450	35.96	3.53	3.09	3.37	4.87	10.56	2.17	0.68	1.82	33611	29709	8221	8068
273	2	1	1	3	22C22	26	7685	19815	150	286	366	26	3	2663	3303	2669.46	845	971	640.44	70.3	60.5	0	1818	2458	4.16	8393	9329	6643	1549	1676	735.47	81.8	76.6	0	6844	7780	11.41	3.76	3.17	3.58	5.61	25.18	1.45	0.34	1.91	8662	10238	2663	3303
274	2	1	1	4	576O3	28	8075	19815	220	301	366	37	3	16431	15702	9484.07	1043	1233	890.94	83.4	80.1	0	15388	14659	18.44	46389	40505	20868.1	1781	1888	879.84	91	86.4	10.3	44608	38724	52.72	2.9	2.64	2.82	3.83	7.51	1.92	0.76	1.54	59996	53383	16431	15702
275	2	1	1	5	531B22	30	8440	19795	210	297	333	37	3	13923	13695	7563.96	914	1066	809.85	90.2	87.2	0	13009	12781	17.19	42829	38184	19360.5	1511	1679	802.52	94.9	92.9	7.4	41318	36673	53.37	3.18	2.87	3.11	4.55	7.73	2.04	0.64	1.67	54327	49454	13923	13695
276	2	1	1	6	631G24	31	8815	19805	200	286	366	28	3	9235	8439	5735.77	792	907	627.22	84.6	78	0	8443	7647	14.72	28999	23844	15373.2	1430	1512	676.75	89.9	83.9	0	27569	22414	42.85	3.27	2.93	3.06	4.19	6.72	2.23	0.69	1.71	36012	30061	9235	8439
277	2	1	1	7	45A9	38	9195	19815	170	286	366	25	3	2550	3016	2603.17	839	925	599.81	69.2	58.4	0	1711	2177	4.25	5356	7094	5437.38	1330	1417	634.06	89.9	82.2	0	4026	5764	8.45	2.35	2.65	2.61	6.59	28	1.4	0.45	1.23	5737	7941	2550	3016
278	2	1	1	8	157F14	39	9545	19835	170	301	366	15	3	6435	9182	10078.5	887	1041	691.66	84.7	77.7	0.3	5548	8295	9.3	18818	22182	17601.5	1523	1571	675.36	92.7	88.4	5.3	17295	20659	27.86	3.12	2.49	2.85	3.53	3.22	1.04	0.36	1.64	22843	28954	6435	9182
279	2	1	1	9	520F24	40	9945	19815	200	286	366	21	3	9544	9140	6551.1	896	991	662.45	84.6	76.6	0	8648	8244	14.41	26932	23837	16202.3	1609	1724	704.43	90.2	83.6	0	25323	22228	38.23	2.93	2.7	2.84	3.14	2.35	2.21	0.8	1.55	33971	30472	9544	9140
280	2	1	1	10	23B16	41	10315	19825	190	302	366	17	3	4461	4861	4132.14	842	918	613.36	75.8	68.2	0	3619	4019	7.27	42129	36165	26667.9	1495	1631	713.52	91.4	83.1	27.2	40634	34670	59.04	11.23	8.63	9.72	12.19	19.52	5.17	0.64	3.49	44253	38689	4461	4861
281	2	1	1	11	321F21	42	10685	19825	170	286	366	12	3	7763	9603	8268.54	878	997	634.66	85	76.2	0	6885	8725	12.23	17977	20404	16956.4	1515	1560	639.28	86	77.3	0	16462	18889	28.12	2.39	2.16	2.11	2.42	1.97	1.65	0.65	1.26	23347	27614	7763	9603
282	2	1	1	12	430K22	43	11045	19855	160	286	366	43	3	5693	6193	4586.4	847	930	663.66	79.7	75.2	0	4846	5346	8.58	18118	16758	11587.3	1420	1488	661.55	90.6	84.6	0	16698	15338	27.39	3.45	2.87	3.11	3.86	4.01	2.02	0.64	1.78	21544	20684	5693	6193
283	2	1	1	13	62J23	50	11420	19850	200	287	363	40	1	810	916	606.6	817	864	574.47	18.1	7.3	0	-6	99	1.41	1241	1324	606.13	1306	1342	590.15	19.2	3.5	0	-64	18	2.1	9.29	0.18	1.03	1.34	1.4	0.79	0.62	3.22	-72	117	810	916
284	2	1	1	14	480O9	51	11795	19855	260	286	366	47	3	11591	12483	5637.11	958	1104	787.13	100	99.7	0	10633	11525	14.73	25434	26182	9351.43	2302	2706	1449.67	100	100	0	23132	23880	17.54	2.18	2.07	2.15	2.33	1.08	1.25	0.57	1.12	33765	35405	11591	12483
285	2	1	1	15	394C23	52	12155	19865	140	286	366	64	3	2216	3163	2804.78	900	1023	661.55	65.4	51.4	0	1316	2263	3.35	3720	5114	4745.66	1501	1781	1087.01	59.1	50.3	0	2219	3613	3.42	1.69	1.6	1.49	1.88	1.74	0.85	0.25	0.75	3535	5876	2216	3163
286	2	1	2	1	ALFA2-2	117	6945	20165	220	286	366	48	3	1577	1828	1277.43	795	905	624.87	55.9	35	0	782	1033	2.52	7453	7226	3943.64	1417	1536	705.26	85	78.7	0	6036	5809	10.57	7.72	5.62	6.52	9.35	17.03	2.07	0.45	2.95	6818	6842	1577	1828
287	2	1	2	2	RP11-187e23	24	7325	20165	220	286	366	49	3	7479	7607	4649.15	794	923	675.39	86	82.5	0	6685	6813	11.07	28872	24792	13805.8	1538	1708	768.93	89.2	85.3	0	27334	23254	37.55	4.09	3.41	3.69	4.48	12.24	2.57	0.75	2.03	34019	30067	7479	7607
288	2	1	2	3	22C22	26	7690	20165	170	282	333	40	3	2823	3322	2496.56	779	931	675.31	76.6	61	0	2044	2543	4.18	9117	10028	6512.68	1409	1515	696.01	87.6	83.3	0	7708	8619	13.1	3.77	3.39	3.71	4.15	4.64	1.96	0.56	1.91	9752	11162	2823	3322
289	2	1	2	4	576O3	28	8085	20185	220	301	366	45	3	15358	14031	8713.41	916	1011	655.75	83.7	79.7	0	14442	13115	23.42	44187	37723	21396.5	1635	1741	753.03	86.4	84.1	9.3	42552	36088	58.68	2.95	2.75	2.85	5.47	13.38	1.96	0.64	1.56	56994	49203	15358	14031
290	2	1	2	5	531B22	30	8445	20185	210	301	366	28	3	13569	12964	8294.04	802	890	595.37	86.4	83.4	0	12767	12162	22.79	40330	35137	20261.3	1477	1593	704.13	87.4	84.1	6.6	38853	33660	57.28	3.04	2.77	2.97	6.37	21.88	1.97	0.65	1.61	51620	45822	13569	12964
291	2	1	2	6	631G24	31	8810	20175	190	282	333	21	3	9337	9003	6380.12	655	773	567.61	89.7	83.7	0	8682	8348	16.45	28370	25157	17437.1	1352	1492	681.01	86.9	84	0	27018	23805	41.66	3.11	2.85	3.05	10.99	119.79	2.13	0.61	1.64	35700	32153	9337	9003
292	2	1	2	7	45A9	38	9195	20175	160	286	366	26	3	2250	3113	2727.95	760	907	642.48	70.6	51.4	0	1490	2353	3.5	5192	6811	5308.25	1339	1464	685.91	82.9	75.5	0	3853	5472	7.57	2.59	2.33	2.49	3.62	7.03	1.39	0.51	1.37	5343	7825	2250	3113
293	2	1	2	8	157F14	39	9535	20205	180	301	366	22	3	7174	9542	8695.7	835	949	628.21	82.4	73.1	0	6339	8707	11.42	19838	24929	21499	1401	1521	693.05	89	80.4	6.3	18437	23528	28.62	2.91	2.7	2.77	3.32	2.71	1.87	0.57	1.54	24776	32235	7174	9542
294	2	1	2	9	520F24	40	9940	20185	210	282	333	14	3	8452	8485	5854.48	923	1016	620.99	85.8	78.7	0	7529	7562	13.61	25199	22011	14738.4	1531	1719	851.46	86.9	81.9	0	23668	20480	29.59	3.14	2.71	2.95	3.06	2.1	2.14	0.72	1.65	31197	28042	8452	8485
295	2	1	2	10	23B16	41	10325	20185	190	301	366	22	3	4238	5034	3959.93	868	978	628.52	77.7	72.4	0	3370	4166	6.74	42624	35919	26606.2	1638	1685	741.15	86.7	84.7	26.2	40986	34281	57.51	12.16	8.23	8.28	12.63	41.73	5.18	0.59	3.6	44356	38447	4238	5034
296	2	1	2	11	321F21	42	10675	20205	160	301	366	23	3	8379	10936	10430.6	891	967	585.97	86	80.7	0	7488	10045	14.3	20174	23121	18790.8	1287	1485	692.58	89.7	84.1	5.3	18887	21834	29.13	2.52	2.17	2.31	3.07	7.02	1.49	0.68	1.33	26375	31879	8379	10936
297	2	1	2	12	430K22	43	11040	20215	190	282	333	38	3	6111	6284	3727.14	785	915	642.68	90.8	85.8	0	5326	5499	9.51	16049	15836	9527.25	1261	1377	645.78	94.3	91.1	0	14788	14575	24.85	2.78	2.65	2.7	5.21	34.43	2.1	0.67	1.47	20114	20074	6111	6284
298	2	1	2	13	62J23	50	11430	20210	200	287	362	30	1	693	817	620.46	793	932	659.46	15.3	4.9	0	-99	24	1.05	1066	1170	568.48	1206	1316	714.91	11.8	1.7	0	-139	-35	1.49	1.4	-1.5	0.78	1.29	1.43	0.69	0.56	0.49	-240	-12	693	817
299	2	1	2	14	480O9	51	11795	20215	270	286	366	40	3	8623	9380	4089.93	1157	1298	882.78	100	99.7	0	7466	8223	9.77	21917	22532	6494.31	2276	2685	1519.94	100	100	0	19641	20256	14.42	2.63	2.46	2.6	2.79	0.98	1.39	0.77	1.4	27107	28479	8623	9380
300	2	1	2	15	394C23	52	12155	20225	150	286	366	58	3	1838	2990	3321.82	874	1009	716.04	57	42.3	0	964	2116	2.57	3759	5211	5246.83	1406	1615	1088.12	63.6	51.4	0	2353	3805	3.45	2.44	1.8	2.14	6.62	48.47	0.64	0.17	1.29	3317	5921	1838	2990
301	2	1	3	1	ALFA2-2	117	6945	20535	220	286	366	46	3	1793	2025	1322.89	744	868	613.83	63.3	45.5	0	1049	1281	2.92	7707	7683	4491.54	1376	1475	718.29	84.3	79.4	0	6331	6307	10.73	6.04	4.92	5.59	6.61	11.64	2.73	0.65	2.59	7380	7588	1793	2025
302	2	1	3	2	RP11-187e23	24	7320	20545	210	282	333	37	3	7939	7815	4902.24	883	1037	734.05	84.8	80.1	0	7056	6932	10.82	28435	23927	13635	1503	1599	764.54	86.5	82.6	0	26932	22424	37.19	3.82	3.23	3.51	3.87	3.22	2.39	0.74	1.93	33988	29356	7939	7815
303	2	1	3	3	22C22	26	7690	20545	120	282	333	31	3	2675	3130	2273.22	822	901	611.41	74.5	63.1	0	1853	2308	4.38	8803	9479	6172.36	1403	1466	703.04	85.8	80.9	0	7400	8076	12.52	3.99	3.5	3.93	5.01	7.74	1.68	0.38	2	9253	10384	2675	3130
304	2	1	3	4	576O3	28	8075	20555	220	301	366	33	3	13937	14500	10152.6	866	973	698	83.7	81.1	0	13071	13634	19.97	43145	38465	21759.5	1556	1699	790.29	85.7	82.7	12.3	41589	36909	54.59	3.18	2.71	2.91	4.05	8.47	1.67	0.61	1.67	54660	50543	13937	14500
305	2	1	3	5	531B22	30	8435	20555	210	302	366	16	3	12887	13024	8161.66	898	977	622.4	89.7	85.4	0	11989	12126	20.71	40511	36034	20623.8	1448	1599	772.19	89.4	87.7	7.6	39063	34586	52.46	3.26	2.85	3.09	3.92	5.78	2.09	0.68	1.7	51052	46712	12887	13024
306	2	1	3	6	631G24	31	8815	20545	180	286	366	23	3	8258	8383	6533.67	874	955	655.08	79	75.9	0	7384	7509	12.61	24601	22045	15860.6	1412	1489	674.24	88.5	82.9	0	23189	20633	36.49	3.14	2.75	2.98	3.7	4.78	2.01	0.69	1.65	30573	28142	8258	8383
307	2	1	3	7	45A9	38	9195	20555	160	286	366	22	3	2186	3234	2955.06	792	856	587.31	68.5	54.5	0	1394	2442	3.72	5019	6950	5778.06	1324	1454	758.16	80.4	70.6	0	3695	5626	6.62	2.65	2.3	2.3	3.45	5	1.14	0.34	1.41	5089	8068	2186	3234
308	2	1	3	8	157F14	39	9555	20565	170	286	366	10	3	5389	6884	5693.48	743	889	628.05	84.6	75.5	0	4646	6141	8.58	14950	18062	14762.1	1414	1549	731.32	87.4	81.1	0	13536	16648	20.44	2.91	2.71	2.8	4.81	15.78	2.16	0.7	1.54	18182	22789	5389	6884
309	2	1	3	9	520F24	40	9940	20555	210	282	333	13	3	7563	8067	6278.3	957	1041	692.04	78.7	70.6	0	6606	7110	10.93	25532	22167	15709	1458	1547	711.87	86.5	80.9	0	24074	20709	35.87	3.64	2.91	3.23	4.74	11.4	2.07	0.68	1.87	30680	27819	7563	8067
310	2	1	3	10	23B16	41	10315	20565	180	301	367	17	3	3564	4857	4515.9	804	901	597.34	72.8	63.1	0	2760	4053	5.97	33263	34588	27269.6	1461	1562	721.9	85	79.7	30.9	31802	33127	46.08	11.52	8.17	9.98	13.08	19.86	4.76	0.62	3.53	34562	37180	3564	4857
311	2	1	3	11	321F21	42	10665	20585	180	286	366	37	3	6879	9006	7392.01	852	921	603.73	85	76.6	0	6027	8154	11.39	16732	19435	14985.4	1423	1477	675.38	86.7	80.8	0	15309	18012	24.77	2.54	2.21	2.23	2.72	3.7	1.82	0.8	1.34	21336	26166	6879	9006
312	2	1	3	12	430K22	43	11055	20575	170	286	367	26	3	6024	6227	4602.79	877	939	584.79	86.4	74.8	0	5147	5350	10.3	14984	15374	11441.6	1304	1373	626.51	87.1	77.3	0	13680	14070	23.92	2.66	2.63	2.64	3.65	7.24	2.13	0.73	1.41	18827	19420	6024	6227
313	2	1	3	13	62J23	50	11430	20570	200	287	362	23	1	811	901	661.85	982	1113	715.12	12.2	3.1	0	-170	-80	1.13	1288	1418	753.94	1355	1517	811.85	12.9	5.9	0	-66	63	1.59	0.39	-0.78	1.24	5.57	17.19	0.62	0.3	-1.35	-238	-18	811	901
314	2	1	3	14	480O9	51	11805	20575	320	286	366	30	3	9157	9974	5052.23	1254	1404	989.97	99	96.9	0	7903	8720	9.25	21201	23165	7706.89	2959	4046	2749.82	100	100	0	18242	20206	7.71	2.31	2.32	2.43	2.79	1.55	1.27	0.69	1.21	26145	28926	9157	9974
315	2	1	3	15	394C23	52	12175	20615	120	286	366	71	3	1916	2517	2309.11	872	983	706.69	57	40.6	0	1044	1645	2.71	3156	4853	4565.5	1529	1884	1334.74	54.9	39.9	0	1627	3324	2.36	1.56	2.02	1.66	2.44	2.81	1.13	0.33	0.64	2671	4969	1916	2517
316	2	1	4	1	342J4	79	6940	20885	130	282	333	56	3	1755	2849	2684.32	707	855	689.55	59.2	43.6	0	1048	2142	2.55	3241	6176	6031.73	1382	1519	692.24	69.5	56.4	0	1859	4794	4.68	1.77	2.24	1.87	3.04	3.27	1.15	0.26	0.83	2907	6936	1755	2849
317	2	1	4	2	505F3	81	7310	20875	170	282	333	60	3	1251	1359	895.5	737	821	571.02	44.7	23.8	0	514	622	2.19	2291	2664	1789.13	1319	1455	692.22	59.6	37.9	0	972	1345	3.31	1.89	2.16	1.89	3.79	11.58	0.91	0.21	0.92	1486	1967	1251	1359
318	2	1	4	3	309H15	83	7685	20895	120	286	366	40	3	2383	4097	4045.61	775	939	688.31	67.1	51.7	0	1608	3322	3.46	6179	9826	9212.47	1369	1471	682.12	78.7	69.6	0	4810	8457	9.06	2.99	2.55	2.79	3.36	4.54	1.69	0.55	1.58	6418	11779	2383	4097
319	2	1	4	4	RP11-245E23	85	8070	20890	200	287	362	47	1	956	1117	762.03	730	859	633.99	29.6	12.9	0	226	387	1.51	1795	2084	1412.85	1395	1501	627.47	42.5	20.9	0	400	689	2.86	1.77	1.78	1.78	2.2	1.86	1.13	0.37	0.82	626	1076	956	1117
320	2	1	4	5	552M6	87	8435	20895	180	286	366	35	3	5591	6765	5409.4	863	1012	673.6	77.3	70.3	0	4728	5902	8.3	14007	14928	11964.1	1366	1467	660.98	82.2	76.9	0	12641	13562	21.19	2.67	2.3	2.41	2.64	2.33	1.82	0.68	1.42	17369	19464	5591	6765
321	2	1	4	6	13H5	88	8785	20925	140	286	366	12	3	4191	4942	4072.21	819	977	671.54	72.4	65.7	0	3372	4123	6.24	9438	10974	9044.83	1289	1365	638.5	79	72.4	0	8149	9685	14.78	2.42	2.35	2.38	2.57	2.02	1.85	0.69	1.27	11521	13808	4191	4942
322	2	1	4	7	RP11-157E11	95	9165	20925	160	286	366	9	3	2316	2692	1842.77	787	873	627.89	68.9	54.9	0	1529	1905	3.69	6826	7510	5106.25	1376	1403	639.07	82.2	75.9	0	5450	6134	10.68	3.56	3.22	3.43	4.31	6.67	2.09	0.57	1.83	6979	8039	2316	2692
323	2	1	4	8	488P11	96	9545	20935	140	286	366	13	3	1223	1385	1083.47	795	885	632.53	39.9	19.6	0	428	590	1.93	1983	2537	1978.08	1334	1405	690.76	47.9	28	0	649	1203	2.87	1.52	2.04	1.5	2.23	2.14	0.8	0.19	0.6	1077	1793	1223	1385
324	2	1	4	9	138N13	97	9925	20925	100	286	366	5	3	1032	1231	951.88	799	892	616.43	35	14.3	0	233	432	1.67	1540	2018	1925.25	1317	1445	683.36	31.1	15.4	0	223	701	2.25	0.96	1.62	1	1.65	2.13	0.93	0.21	-0.06	456	1133	1032	1231
325	2	1	4	10	349J19	98	10300	20925	170	282	333	7	3	4890	6163	5140.02	917	966	629.38	72.7	66	0	3973	5246	7.77	12990	14069	11565	1335	1448	644.02	78.4	72.3	0	11655	12734	20.17	2.93	2.43	2.51	2.54	1.07	2.02	0.8	1.55	15628	17980	4890	6163
326	2	1	4	11	132L12	99	10675	20915	200	286	366	8	3	8135	7924	3952.94	1030	1123	719.39	92	88.1	0	7105	6894	11.31	26407	23808	9888.62	1489	1581	799.32	95.8	91.6	0	24918	22319	33.04	3.51	3.24	3.42	3.88	2.61	1.87	0.56	1.81	32023	29213	8135	7924
327	2	1	4	12	159J2	100	11065	20915	190	286	366	5	3	2999	4762	4128.97	827	927	589.93	78.3	65.4	0	2172	3935	5.08	11777	15893	11381.2	1282	1392	668.71	99	95.1	0	10495	14611	17.61	4.83	3.71	4.78	9.39	29.21	1.73	0.39	2.27	12667	18546	2999	4762
328	2	1	4	13	122K21	104	11430	20920	200	287	362	8	1	1149	1281	735.73	1011	1108	712.39	26.5	8	0	138	270	1.61	1623	1708	717.81	1469	1553	730.84	26.5	5.6	0	154	239	2.22	1.12	0.89	1.03	1.21	1.09	0.79	0.65	0.16	292	509	1149	1281
329	2	1	4	14	RP11-332E3	105	11815	20915	160	301	366	2	3	13614	13173	11318.3	927	1074	761.37	80.1	74.1	0	12687	12246	17.88	25440	24229	19631.2	1796	2744	2544.53	74.4	69.4	6	23644	22433	10	1.86	1.83	1.87	2.59	2.84	1.39	0.65	0.9	36331	34679	13614	13173
330	2	1	4	15	10M21	106	12185	20935	220	286	366	23	3	2866	2928	1682.9	834	959	620.98	79.7	64.3	0	2032	2094	4.62	12183	10332	5835.95	1346	1412	652.29	88.8	79	0	10837	8986	18.68	5.33	4.29	4.63	4.9	3.64	2.74	0.63	2.41	12869	11080	2866	2928
331	2	1	5	1	342J4	79	6935	21255	140	286	366	52	3	1907	2824	2693.73	831	952	651.13	62.2	44.8	0	1076	1993	2.93	3343	6889	6512.21	1534	1562	699.3	71.3	59.8	0	1809	5355	4.78	1.68	2.69	2.1	3.79	9.11	1.52	0.4	0.75	2885	7348	1907	2824
332	2	1	5	2	505F3	81	7310	21235	190	282	334	68	3	1056	1339	1027.49	846	909	614.25	35.5	17.7	0	210	493	1.72	2303	2791	1812.78	1394	1479	623.09	61.7	40.1	0	909	1397	3.7	4.33	2.83	2.69	3.42	3.43	1.13	0.41	2.11	1119	1890	1056	1339
333	2	1	5	3	309H15	83	7675	21265	140	286	366	35	3	2923	4068	3716.31	963	1007	651.94	67.1	56.6	0	1960	3105	4.48	6264	9408	7767.77	1489	1534	656.01	80.8	71.7	0	4775	7919	9.55	2.44	2.55	2.76	4.55	18.62	1.78	0.73	1.28	6735	11024	2923	4068
334	2	1	5	4	RP11-245E23	85	8050	21265	150	282	333	32	3	1000	1128	807.15	852	950	686.52	23.8	10.3	0	148	276	1.46	1798	2127	1261.16	1477	1552	683.27	38.7	17.7	0	321	650	2.63	2.17	2.36	1.93	2.76	7.24	1.21	0.6	1.12	469	926	1000	1128
335	2	1	5	5	552M6	87	8435	21265	180	286	366	33	3	6082	6880	5843.41	843	949	657	78.3	69.2	0	5239	6037	9.26	13069	14830	11676.7	1418	1457	632.87	85.7	78.7	0	11651	13412	20.65	2.22	2.22	2.38	4.4	14.65	1.58	0.63	1.15	16890	19449	6082	6880
336	2	1	5	6	13H5	88	8795	21265	160	286	366	29	3	3986	4907	4623.6	639	822	639.91	75.2	66.4	0	3347	4268	6.23	9647	11524	9395.66	1200	1315	571.92	85	80.4	0	8447	10324	16.87	2.52	2.42	2.56	3.15	3.48	1.49	0.54	1.34	11794	14592	3986	4907
337	2	1	5	7	RP11-157E11	95	9160	21285	150	282	333	17	3	2269	2650	1949.86	813	919	668.94	69.5	52.8	0	1456	1837	3.39	6526	6763	4172.11	1352	1449	740.23	82.3	74.1	0	5174	5411	8.82	3.55	2.95	3.33	4.6	10.08	1.67	0.61	1.83	6630	7248	2269	2650
338	2	1	5	8	488P11	96	9535	21295	200	286	366	18	3	1115	1371	1062.89	767	875	626.46	39.5	22.7	0	348	604	1.78	2053	3008	2813.69	1277	1351	619.17	55.9	39.9	0	776	1731	3.32	2.23	2.87	2.46	4.17	7.15	1.07	0.16	1.16	1124	2335	1115	1371
339	2	1	5	9	138N13	97	9915	21295	100	286	366	15	3	901	1139	990.16	781	897	596.14	27.3	14.7	0	120	358	1.51	1758	2207	2076.55	1370	1446	638.93	36.7	17.8	0	388	837	2.75	3.23	2.34	1.71	5.32	24.34	0.81	0.15	1.69	508	1195	901	1139
340	2	1	5	10	349J19	98	10290	21285	170	282	333	16	3	5466	6488	5457.54	867	913	602.39	75.9	68.4	0	4599	5621	9.07	13331	14914	12174.6	1386	1443	649.31	83	75.9	0	11945	13528	20.53	2.6	2.41	2.53	9.74	67.99	1.89	0.72	1.38	16544	19149	5466	6488
341	2	1	5	11	132L12	99	10680	21275	190	282	333	12	3	6813	6424	3850.41	929	1041	693.77	85.8	77.3	0	5884	5495	9.82	22153	18872	11275.4	1397	1494	685.75	87.9	81.9	0	20756	17475	32.3	3.53	3.18	3.33	5.5	15.91	2.35	0.65	1.82	26640	22970	6813	6424
342	2	1	5	12	159J2	100	11065	21275	190	286	366	10	3	3835	5194	4161.38	869	977	683.04	81.8	71.3	0	2966	4325	5.61	11829	16151	11098.4	1441	1546	687.86	99.7	96.2	0	10388	14710	17.2	3.5	3.4	3.64	7.06	18.09	1.88	0.5	1.81	13354	19035	3835	5194
343	2	1	5	13	122K21	104	11440	21290	200	287	362	6	1	1001	1082	665.35	971	1098	737.58	16.4	4.2	0	30	111	1.36	1683	1741	685.83	1580	1661	668.83	24.4	6.3	0	103	161	2.52	3.43	1.45	1.31	2.28	2.77	0.83	0.65	1.78	133	272	1001	1082
344	2	1	5	14	RP11-332E3	105	11815	21285	190	286	366	3	3	6890	11833	8948.4	1005	1117	699.97	80.1	76.2	0	5885	10828	9.84	26034	22851	16262.7	1598	1681	770.36	88.1	80.1	0	24436	21253	33.79	4.15	1.96	2.02	3.84	7.4	1.65	0.83	2.05	30321	32081	6890	11833
345	2	1	5	15	10M21	106	12160	21315	210	283	333	46	3	3215	3362	1696.53	1023	1167	772.51	82	63.3	0	2192	2339	4.16	13587	11980	5365.39	1521	1653	772.11	94.7	88	0	12066	10459	17.6	5.5	4.47	4.52	5.9	9.47	2.75	0.76	2.46	14258	12798	3215	3362
346	2	1	6	1	342J4	79	6945	21635	170	286	366	46	3	1796	2956	2881.12	852	966	670.24	56.3	44.8	0	944	2104	2.68	3688	6445	6314.64	1480	1548	686.99	72.4	59.1	0	2208	4965	5.37	2.34	2.36	2.14	3.08	2.99	1.07	0.24	1.23	3152	7069	1796	2956
347	2	1	6	2	505F3	81	7305	21625	160	286	366	45	3	933	1535	1040.03	1033	1076	677.67	37.8	16.8	0	-99	502	1.38	2867	3181	2131.12	1582	1777	762.78	64	42	0	1285	1599	3.76	-12.85	3.19	2.45	3.23	3.65	1.26	0.38	0	1185	2101	933	1535
348	2	1	6	3	309H15	83	7665	21655	160	286	366	13	3	2480	3941	3609.74	943	1054	713.71	66.4	51.7	0	1537	2998	3.47	6022	10010	8612.39	1705	1843	876.87	78.7	67.5	0	4317	8305	6.87	2.81	2.77	2.73	4.2	5.2	1.52	0.4	1.49	5854	11303	2480	3941
349	2	1	6	4	RP11-245E23	85	8050	21645	150	282	333	20	3	1138	1304	892.67	799	910	644.04	33	14.9	0	339	505	1.77	2016	2320	1312.71	1493	1594	696.14	40.8	22.3	0	523	827	2.9	1.54	1.64	1.56	2.06	2.23	0.81	0.31	0.63	862	1332	1138	1304
350	2	1	6	5	552M6	87	8435	21635	190	286	366	30	3	5745	6818	5317.33	911	1018	673.19	81.5	71	0	4834	5907	8.53	13319	15287	12049.6	1562	1657	766.62	83.2	78	0	11757	13725	17.37	2.43	2.32	2.37	3.29	6.11	1.95	0.74	1.28	16591	19632	5745	6818
351	2	1	6	6	13H5	88	8785	21655	160	286	366	17	3	4179	4885	3854.8	812	974	666.25	76.6	66.8	0	3367	4073	6.27	9600	10867	8481.49	1293	1366	661.63	84.3	76.2	0	8307	9574	14.51	2.47	2.35	2.43	2.76	2.44	1.84	0.7	1.3	11674	13647	4179	4885
352	2	1	6	7	RP11-157E11	95	9145	21675	140	287	366	35	3	2147	2497	1960.7	715	843	608.32	69	56.4	0	1432	1782	3.53	5023	5603	4246.98	1083	1154	601.2	76.3	70.4	0	3940	4520	8.36	2.75	2.54	2.7	3.07	2.19	1.56	0.52	1.46	5372	6302	2147	2497
353	2	1	6	8	488P11	96	9530	21685	130	282	333	35	3	1219	1403	1186.45	828	983	699.67	37.6	13.5	0	391	575	1.74	2183	2823	2442.81	1371	1428	683.62	55	32.3	0	812	1452	3.19	2.08	2.53	1.93	5.99	37.19	1.11	0.29	1.05	1203	2027	1219	1403
354	2	1	6	9	138N13	97	9915	21655	100	286	366	16	3	1011	1243	973.21	918	1006	673.19	25.9	12.2	0	93	325	1.5	1622	2080	1766.6	1364	1528	731.76	34.3	15.7	0	258	716	2.22	2.77	2.2	1.92	2.84	3.87	0.76	0.17	1.47	351	1041	1011	1243
355	2	1	6	10	349J19	98	10295	21665	180	286	366	16	3	5879	6810	5560.66	895	1039	705.63	76.9	66.1	0	4984	5915	8.33	15061	15011	11593.8	1418	1533	770.3	80.4	74.1	0	13643	13593	19.55	2.74	2.3	2.49	5.81	22.64	1.76	0.71	1.45	18627	19508	5879	6810
356	2	1	6	11	132L12	99	10685	21655	200	286	366	0	3	6117	6278	4142.5	826	938	637.26	83.9	79	0	5291	5452	9.6	21019	19148	12472.2	1372	1488	645.68	85.3	81.5	0	19647	17776	32.55	3.71	3.26	3.47	6.33	22.7	2.15	0.51	1.89	24938	23228	6117	6278
357	2	1	6	12	159J2	100	11065	21655	190	286	366	3	3	4193	5430	4242.06	831	925	625.82	84.6	73.1	0	3362	4599	6.7	14567	16869	11552.8	1269	1363	635.43	98.3	94.4	0	13298	15600	22.92	3.96	3.39	3.67	5.03	5.45	2.42	0.79	1.98	16660	20199	4193	5430
358	2	1	6	13	122K21	104	11440	21660	200	287	362	8	1	1053	1199	736.21	962	1140	770.6	24.7	4.9	0	91	237	1.37	1925	2036	783.03	1542	1695	731.44	36.2	15	0	383	494	2.63	4.21	2.08	1.77	2.02	1.19	0.85	0.64	2.07	474	731	1053	1199
359	2	1	6	14	RP11-332E3	105	11815	21655	190	301	366	5	3	13713	14058	11631.8	988	1113	735.41	86	79.1	0.7	12725	13070	18.65	29583	27413	19141.7	1481	1633	718.41	91.7	87.4	5.6	28102	25932	41.18	2.21	1.98	2.2	3.56	8.25	1.05	0.41	1.14	40827	39002	13713	14058
360	2	1	6	15	10M21	106	12160	21705	190	282	333	65	3	2884	3217	1621.5	1003	1140	739.63	82.3	59.9	0	1881	2214	3.9	12820	11326	5850.89	1462	1568	807.68	97.9	87.2	0	11358	9864	15.87	6.04	4.46	4.44	6.53	12.09	2.42	0.45	2.59	13239	12078	2884	3217
361	2	1	7	1		Not Mine	6935	21995	180	286	366	46	3	3024	5773	5707.88	888	993	663.6	68.5	57.7	0	2136	4885	4.56	6627	13853	13464.4	1451	1559	747.32	71.7	64	0	5176	12402	8.87	2.42	2.54	2.41	2.48	1.13	2.15	0.83	1.28	7312	17287	3024	5773
362	2	1	7	2		Not Mine	7300	22005	210	282	333	31	3	7670	7725	5196.32	1045	1200	776.95	81.2	77.3	0	6625	6680	9.87	21668	18769	11865.5	1703	1801	780.8	82.3	78.7	0	19965	17066	27.75	3.01	2.55	2.86	4.5	13.37	1.86	0.66	1.59	26590	23746	7670	7725
363	2	1	7	3		Not Mine	7705	22020	230	297	397	36	3	10607	12305	11075.4	1228	1403	954.92	77.4	74.7	1	9379	11077	11.11	29091	29076	19767.4	2041	2186	1010.75	80.1	78.8	8.4	27050	27035	28.78	2.88	2.44	2.88	8.43	58.75	1.27	0.51	1.53	36429	38112	10607	12305
364	2	1	7	4		Not Mine	8070	22000	200	287	362	39	1	695	942	966.64	860	930	592.2	20.9	9.8	0	-164	82	1.17	1017	1468	1709.34	1377	1478	659.24	14.3	8.4	0	-359	91	1.54	2.18	1.11	0.95	3.74	10.94	0.78	0.2	1.13	-525	173	695	942
365	2	1	7	5		Not Mine	8445	21995	190	286	366	41	3	1770	2160	1455.05	948	1061	702.69	56.3	35.3	0	822	1212	2.52	6339	6542	3567.18	1422	1512	662.81	85.7	83.2	0	4917	5120	9.56	5.98	4.22	4.65	9.45	36.14	1.58	0.41	2.58	5739	6332	1770	2160
366	2	1	7	6		Not Mine	8805	22030	220	297	397	2	3	12295	13714	10764.4	920	1040	711.93	85.9	81.1	0	11375	12794	17.27	27793	28375	19395.7	1375	1449	684.15	84.8	82.8	6.4	26418	27000	40.62	2.32	2.11	2.28	3.79	7.32	1.49	0.68	1.22	37793	39794	12295	13714
367	2	1	7	7		Not Mine	9145	22035	170	286	366	34	3	4327	4961	4043.35	716	883	637.58	78.3	67.8	0	3611	4245	6.79	11828	11031	8431.45	1094	1107	563.15	84.3	74.5	0	10734	9937	21	2.97	2.34	2.45	2.68	2.69	1.74	0.7	1.57	14345	14182	4327	4961
368	2	1	7	8		Not Mine	9525	22065	200	286	366	48	3	3283	3354	2081.24	799	937	649.02	79	70.3	0	2484	2555	5.06	10160	9457	5480.84	1327	1404	653.66	83.2	79	0	8833	8130	15.54	3.56	3.18	3.26	4.53	6.49	1.94	0.54	1.83	11317	10685	3283	3354
369	2	1	7	9		Not Mine	9920	22025	230	282	333	12	3	4481	4618	2570	916	1022	640.94	89.4	81.6	0	3565	3702	6.99	14513	13232	7411.6	1289	1377	650.65	88.7	83	0	13224	11943	22.31	3.71	3.23	3.5	3.72	4.06	2.45	0.72	1.89	16789	15645	4481	4618
370	2	1	7	10		Not Mine	10310	22035	210	282	333	11	3	2837	2968	1949.32	864	1007	657.38	79.1	63.8	0	1973	2104	4.32	9524	8704	4227.9	1397	1512	702.89	90.8	85.5	0	8127	7307	13.55	4.12	3.47	3.85	4.37	4.9	1.46	0.45	2.04	10100	9411	2837	2968
371	2	1	7	11		Not Mine	10670	22025	230	282	333	16	3	2903	3062	1976.27	882	1006	661.42	73.4	61.3	0	2021	2180	4.39	11520	10862	6251.99	1297	1435	690.66	84	81.6	0	10223	9565	16.68	5.06	4.39	5.07	8.13	16.7	2.38	0.56	2.34	12244	11745	2903	3062
372	2	1	7	12		Not Mine	11060	22035	210	282	333	15	3	4405	4592	2859.42	930	1009	669.64	82.6	76.2	0	3475	3662	6.58	15275	13808	7684.73	1283	1408	638.7	90.8	87.6	0	13992	12525	23.92	4.03	3.42	3.78	4.33	4.47	2.31	0.74	2.01	17467	16187	4405	4592
373	2	1	7	13		Not Mine	11435	22045	210	286	366	26	3	3318	3529	2154.02	875	978	662.21	79.7	69.6	0	2443	2654	5.01	9761	8747	4662.93	1474	1564	681.62	86.4	79	0	8287	7273	14.32	3.39	2.74	3.05	6.46	43.04	1.62	0.56	1.76	10730	9927	3318	3529
374	2	1	7	14		Not Mine	11765	22075	220	286	366	78	3	3042	3371	2105.89	940	1038	707.09	78.3	64	0	2102	2431	4.3	10672	9880	6162.9	1434	1524	744.28	81.5	75.2	0	9238	8446	14.34	4.39	3.47	3.9	3.88	2.05	2.3	0.62	2.14	11340	10877	3042	3371
375	2	1	7	15		Not Mine	12145	22080	220	282	397	80	3	4253	4519	2392.68	1012	1224	827.08	89.4	75.5	0	3241	3507	5.14	9553	8774	4122.17	1659	1823	910.39	87.6	81.9	0	7894	7115	10.49	2.44	2.03	2.22	2.48	3.45	1.36	0.62	1.28	11135	10622	4253	4519
376	2	1	8	1		Not Mine	6935	22365	170	286	366	44	3	2912	5906	5941.15	734	922	660.55	70.3	60.8	0	2178	5172	4.41	6267	13659	13551	1471	1572	726.34	70.3	63.3	0	4796	12188	8.63	2.2	2.36	2.21	2.79	3.93	1.98	0.75	1.14	6974	17360	2912	5906
377	2	1	8	2		Not Mine	7310	22375	210	282	333	32	3	7590	7266	5148.69	1001	1115	696.71	79.8	75.9	0	6589	6265	10.89	22221	19165	11266.5	1720	1783	730.24	85.1	82.6	0	20501	17445	30.43	3.11	2.78	3.02	3.63	4.01	1.8	0.68	1.64	27090	23710	7590	7266
378	2	1	8	3		Not Mine	7695	22385	240	301	366	28	3	11363	12689	10767.2	1116	1192	784.59	80.1	77.1	0	10247	11573	14.48	30891	30498	19686.7	1836	2015	1007.4	82.1	79.7	8.3	29055	28662	30.66	2.84	2.48	2.86	10.33	64.91	1.19	0.43	1.5	39302	40235	11363	12689
379	2	1	8	4		Not Mine	8050	22375	150	282	334	26	3	789	1008	1026.28	824	938	653.32	20.2	7.4	0	-34	184	1.21	924	1385	1931.57	1311	1375	634.85	14.5	7.8	0	-386	74	1.46	11.06	0.4	1.58	7.6	16.1	0.56	0.09	3.47	-422	258	789	1008
380	2	1	8	5		Not Mine	8415	22355	200	286	366	45	3	2034	2328	1460.7	436	936	685.37	80.1	56.6	0	1598	1892	2.97	6363	6480	3575.14	1334	1493	768.39	88.5	81.5	0	5029	5146	8.28	3.15	2.72	2.88	7.1	51.25	1.72	0.5	1.65	6627	7038	2034	2328
381	2	1	8	6		Not Mine	8765	22415	210	286	366	42	3	10915	11539	8576.26	895	968	650.51	83.6	79.7	0	10020	10644	16.78	25072	24193	16476.2	1271	1351	656.25	83.2	80.8	0	23801	22922	38.2	2.38	2.15	2.31	2.74	3.51	1.44	0.56	1.25	33821	33566	10915	11539
382	2	1	8	7		Not Mine	9145	22405	180	286	366	36	3	5036	5432	4384.32	782	898	634.92	76.2	65.7	0	4254	4650	7.93	12562	12264	9451.52	1253	1313	647.27	80.8	72.7	0	11309	11011	19.41	2.66	2.37	2.39	3.91	11.45	1.86	0.74	1.41	15563	15661	5036	5432
383	2	1	8	8		Not Mine	9525	22415	220	286	366	38	3	3192	3288	1940.5	787	900	629.01	81.1	67.5	0	2405	2501	5.07	10309	10075	5537.31	1395	1469	679.36	89.2	83.6	0	8914	8680	15.17	3.71	3.47	3.64	5.24	10.11	2.24	0.61	1.89	11319	11181	3192	3288
384	2	1	8	9		Not Mine	9935	22405	210	286	366	11	3	4160	4217	2657.5	851	949	597.02	81.1	74.5	0	3309	3366	6.97	13153	12602	7887.98	1341	1439	696.95	83.2	79.7	0	11812	11261	18.87	3.57	3.35	3.47	5.13	17.49	2.37	0.64	1.84	15121	14627	4160	4217
385	2	1	8	10		Not Mine	10315	22395	230	286	366	4	3	2370	2544	1511.04	812	950	623.59	73.4	59.8	0	1558	1732	3.8	9342	8427	4328.16	1353	1432	729.41	88.1	80.4	0	7989	7074	12.81	5.13	4.08	4.55	6.19	13.39	2.3	0.64	2.36	9547	8806	2370	2544
386	2	1	8	11		Not Mine	10685	22405	210	286	366	15	3	2956	3149	2102.21	934	1039	661	72.7	62.2	0	2022	2215	4.47	11233	10889	6684.5	1347	1449	702.87	82.9	79.4	0	9886	9542	15.98	4.89	4.31	4.45	17.32	152.18	2.37	0.55	2.29	11908	11757	2956	3149
387	2	1	8	12		Not Mine	11060	22405	210	282	333	17	3	4666	4577	2732.08	951	1070	731.05	80.5	74.1	0	3715	3626	6.38	14874	13489	7770.17	1427	1501	714.21	88.3	82.3	0	13447	12062	20.83	3.62	3.33	3.3	4.49	9.46	2.48	0.76	1.86	17162	15688	4666	4577
388	2	1	8	13		Not Mine	11430	22385	210	282	333	12	3	3504	3672	1907.24	918	1079	714.84	86.5	72.7	0	2586	2754	4.9	9900	9614	4440.72	1397	1528	738.22	92.9	85.1	0	8503	8217	13.41	3.29	2.98	3.19	3.5	4.27	1.91	0.67	1.72	11089	10971	3504	3672
389	2	1	8	14		Not Mine	11780	22425	210	282	333	56	3	3256	3378	2018.87	910	1025	691.82	79.8	64.9	0	2346	2468	4.71	10749	10227	5906.17	1404	1501	704.82	83.3	80.5	0	9345	8823	15.25	3.98	3.57	3.77	6.34	26.35	2.15	0.54	1.99	11691	11291	3256	3378
390	2	1	8	15		Not Mine	12165	22405	230	286	366	37	3	3944	4309	2296.65	1142	1272	814.62	85.7	72.7	0	2802	3167	4.84	9089	8879	3347.55	1466	1621	826.9	96.9	92.7	0	7623	7413	10.99	2.72	2.34	2.6	3.36	3.83	1.08	0.55	1.44	10425	10580	3944	4309
391	2	1	9	1		Not Mine	6925	22735	170	286	366	39	3	2971	5791	5762.11	779	912	676.22	67.5	57.7	0	2192	5012	4.39	7958	13295	12613.6	1271	1395	675.91	76.2	66.1	0	6687	12024	11.77	3.05	2.4	2.4	2.63	2.04	1.85	0.72	1.61	8879	17036	2971	5791
392	2	1	9	2		Not Mine	7310	22745	210	282	333	30	3	8191	8210	6077.74	926	1041	669.3	83.3	78.4	0	7265	7284	12.24	23136	19329	12114.7	1397	1465	643.32	83.3	80.1	0	21739	17932	35.96	2.99	2.46	2.76	4.09	9.96	1.6	0.64	1.58	29004	25216	8191	8210
393	2	1	9	3		Not Mine	7695	22755	240	301	366	26	3	11719	13404	11735	742	1220	876.57	82.4	78.4	0.7	10977	12662	13.37	31544	30698	19833.9	1567	1840	1090.23	83.1	80.4	9	29977	29131	28.93	2.73	2.3	2.68	3.59	5.13	1.26	0.55	1.45	40954	41793	11719	13404
394	2	1	9	4		Not Mine	8040	22745	130	282	333	27	3	761	840	691.9	888	982	610.78	13.8	4.3	0	-126	-47	1.25	958	1344	1457.18	1225	1328	685.56	17	9.2	0	-266	119	1.4	2.1	-2.48	1.76	9.86	21.39	0.89	0.18	1.07	-394	71	761	840
395	2	1	9	5		Not Mine	8420	22755	210	282	333	15	3	2257	2391	1471.26	950	1064	693.98	67	47.5	0	1307	1441	3.25	5969	6064	3451.95	1282	1353	689.04	83	78.4	0	4687	4782	8.66	3.59	3.32	3.45	4.97	11.59	1.65	0.49	1.84	5994	6223	2257	2391
396	2	1	9	6		Not Mine	8770	22775	210	297	333	36	3	10970	12695	9701.08	1013	1090	668.82	91.9	88.6	0.3	9957	11682	16.4	24031	25739	16980.6	1297	1412	734.45	93.3	90.9	5.4	22734	24442	32.72	2.28	2.09	2.26	2.39	1.6	1.34	0.58	1.19	32691	36124	10970	12695
397	2	1	9	7		Not Mine	9140	22785	210	282	333	47	3	4997	5604	4387.3	829	945	643.77	79.1	68.1	0	4168	4775	7.76	13556	12693	9665.88	1387	1426	679.75	80.9	70.6	0	12169	11306	19.94	2.92	2.37	2.39	2.6	1.68	1.78	0.65	1.55	16337	16081	4997	5604
398	2	1	9	8		Not Mine	9535	22775	230	286	366	27	3	3558	3687	1933.17	853	937	605.68	88.8	74.8	0	2705	2834	5.87	12058	11884	5873.01	1255	1333	629.31	93.4	90.6	0	10803	10629	19.16	3.99	3.75	3.94	4.24	2.12	2.37	0.61	2	13508	13463	3558	3687
399	2	1	9	9		Not Mine	9935	22765	220	286	367	3	3	4343	4444	2732.9	860	948	655.33	84.3	75.9	0	3483	3584	6.63	16301	14913	8468.87	1357	1442	677.96	87.8	84.3	0	14944	13556	24.04	4.29	3.78	4.1	11.51	111.47	2.67	0.74	2.1	18427	17140	4343	4444
400	2	1	9	10		Not Mine	10315	22785	210	286	366	25	3	2923	3156	2060.97	901	972	612.02	74.1	64.3	0	2022	2255	4.78	10439	9210	5186.46	1437	1469	623.92	83.2	78.7	0	9002	7773	16.73	4.45	3.45	3.8	42.07	502.79	2.04	0.66	2.15	11024	10028	2923	3156
401	2	1	9	11		Not Mine	10680	22765	210	282	333	12	3	3637	4041	2535.57	949	1061	666.75	80.9	71.3	0	2688	3092	5.45	13794	13523	7934.61	1283	1325	677.38	87.6	84	0	12511	12240	20.36	4.65	3.96	4.38	6.59	29.39	2.54	0.66	2.22	15199	15332	3637	4041
402	2	1	9	12		Not Mine	11055	22775	230	286	366	22	3	4969	5310	3171.44	923	1002	621.45	91.6	83.6	0	4046	4387	8	16571	15436	7955.22	1353	1410	633.2	95.8	92.3	0	15218	14083	26.17	3.76	3.21	3.46	6.43	30.04	1.95	0.6	1.91	19264	18470	4969	5310
403	2	1	9	13		Not Mine	11435	22775	230	286	366	21	3	3304	3464	1957.52	862	1004	697.67	82.5	69.9	0	2442	2602	4.74	10402	9293	4741.31	1422	1548	692.36	86.7	82.2	0	8980	7871	15.02	3.68	3.02	3.26	4.01	5.24	2.01	0.69	1.88	11422	10473	3304	3464
404	2	1	9	14		Not Mine	11775	22815	210	286	366	77	3	2963	3103	1847.01	991	1101	690.71	77.3	62.6	0	1972	2112	4.29	11478	10474	5672.56	1407	1526	679.67	84.6	80.1	0	10071	9067	16.89	5.11	4.29	4.52	5.91	11.49	2.56	0.69	2.35	12043	11179	2963	3103
405	2	1	9	15		Not Mine	12160	22805	210	282	333	65	3	3911	4187	2265.12	1063	1203	800.22	84.8	74.5	0	2848	3124	4.89	9262	8457	4179.69	1631	1759	800.21	84.8	83	0	7631	6826	11.57	2.68	2.19	2.36	2.85	3.16	1.53	0.69	1.42	10479	9950	3911	4187
406	2	2	1	1	463I5	53	12565	19855	160	286	366	8	3	3174	4152	3385	952	1051	679.27	74.8	63.3	0	2222	3200	4.67	8187	11379	8884.52	1423	1499	718.01	86.4	80.8	0	6764	9956	11.4	3.04	3.11	3.22	3.56	1.82	1.76	0.45	1.61	8986	13156	3174	4152
407	2	2	1	2	215G1	54	12920	19855	230	282	333	28	3	14516	14986	6405.46	958	1089	705.9	98.6	98.6	0	13558	14028	20.56	32093	31984	9509.75	1379	1502	695.47	100	99.6	0	30714	30605	46.15	2.27	2.18	2.29	2.49	2.33	1.14	0.59	1.18	44272	44633	14516	14986
408	2	2	1	3	206H15	55	13315	19875	190	286	366	31	3	2305	3749	4368.68	861	977	662.45	70.3	53.5	0	1444	2888	3.48	3239	6138	7248.01	1411	1439	651.33	77.6	60.1	0	1828	4727	4.97	1.27	1.64	1.4	2.26	2.89	0.74	0.2	0.34	3272	7615	2305	3749
409	2	2	1	4	331L19	7	13755	19875	170	286	366	62	3	3593	4047	2640.1	991	1059	660.98	80.8	71.3	0	2602	3056	5.44	8903	9525	5939.65	1368	1418	596.29	93	87.4	0	7535	8157	14.93	2.9	2.67	2.78	5.99	25.14	1.94	0.74	1.53	10137	11213	3593	4047
410	2	2	1	5	211D10	8	14075	19795	160	286	366	46	3	1951	2238	1504.91	745	1129	676.42	66.1	45.1	0	1206	1493	2.88	6198	6517	4435.77	1346	1438	705.52	78.3	65.7	0	4852	5171	8.78	4.02	3.46	3.57	3.76	2.45	2.23	0.57	2.01	6058	6664	1951	2238
411	2	2	1	6	129M14	9	14455	19795	140	286	367	44	3	1531	2440	2221.33	945	1043	691.54	47.2	36	0	586	1495	2.21	2584	5376	5526.87	1407	1436	659.79	58.4	48.6	0	1177	3969	3.92	2.01	2.65	2.3	3.03	4.01	1.98	0.63	1.01	1763	5464	1531	2440
412	2	2	1	7	1L24	10	14825	19815	140	286	366	24	3	1823	2358	2007.4	869	966	618.12	57.7	40.9	0	954	1489	2.95	3929	6222	5347.41	1233	1362	643.15	73.1	58.7	0	2696	4989	6.11	2.83	3.35	2.95	4.76	5.62	1.68	0.4	1.5	3650	6478	1823	2358
413	2	2	1	8	BAC11	11	15205	19785	100	286	366	52	3	939	1150	869.94	891	949	598.75	27.6	12.2	0	48	259	1.57	1690	2300	1964.83	1202	1294	603.83	45.5	30.8	0	488	1098	2.8	10.17	4.24	2.79	4.19	4.9	1.58	0.49	3.35	536	1357	939	1150
414	2	2	1	9	229I7	12	15585	19815	170	286	366	20	3	13612	12936	8489.13	911	1045	683.93	89.9	82.9	0	12701	12025	19.9	32259	27131	17048.7	1333	1390	630.62	95.8	92.3	0	30926	25798	51.15	2.43	2.15	2.24	2.99	3.74	1.77	0.78	1.28	43627	37823	13612	12936
415	2	2	1	10	495K23	23	15965	19805	150	286	368	28	3	2150	2931	2556.73	872	952	614.65	61.9	51.7	0	1278	2059	3.5	5487	8068	6659.43	1186	1257	581.7	78.3	67.5	0	4301	6882	9.43	3.37	3.34	3.55	3.8	3.39	2.03	0.61	1.75	5579	8941	2150	2931
416	2	2	1	11	24H17	25	16345	19815	180	286	366	17	3	16480	15204	10317.6	945	997	663.2	89.9	86	0	15535	14259	24.85	29764	28522	18699.9	1374	1470	645.08	94.4	89.9	0	28390	27148	46.14	1.83	1.9	1.94	2.9	4.77	1.58	0.76	0.87	43925	41407	16480	15204
417	2	2	1	12	138D23	27	16740	19845	170	297	333	27	3	10689	14527	12461.6	1009	1155	730.35	91.6	83.8	0	9680	13518	14.64	25265	30874	22676.7	1399	1495	701.22	97.6	91.9	17.2	23866	29475	36.03	2.47	2.18	2.37	4.33	12.49	1.59	0.77	1.3	33546	42993	10689	14527
418	2	2	1	13	346A3	29	17115	19825	170	301	366	20	3	15053	15352	11560.2	934	1003	648.95	87	82.1	0	14119	14418	23.2	34380	31145	21760.1	1382	1437	668.8	92.4	88.7	7.3	32998	29763	51.41	2.34	2.06	2.15	2.72	3.16	1.7	0.81	1.22	47117	44181	15053	15352
419	2	2	1	14		h2o	17500	19820	200	287	362	29	1	877	976	628.87	860	962	586.69	22.3	6.6	0	17	116	1.49	1226	1304	642.16	1142	1246	653.41	18.5	7	0	84	162	1.88	4.94	1.4	1.34	2.53	3.62	0.68	0.45	2.3	101	278	877	976
420	2	2	1	15		h2o	17840	19820	200	287	362	10	1	821	956	667.57	959	1031	642.5	13.9	5.2	0	-137	-2	1.28	1083	1255	665.31	1138	1239	605.15	23	9.1	0	-54	117	1.79	0.4	-39	1.33	3.51	8.51	0.74	0.55	-1.33	-193	114	821	956
421	2	2	2	1	463I5	53	12545	20225	180	286	366	28	3	2594	3822	3163.63	925	1002	667.77	65.7	56.3	0	1669	2897	3.88	7886	11200	9369.67	1345	1465	673	83.9	73.8	0	6541	9855	11.72	3.92	3.4	3.44	5.69	12.52	2.31	0.61	1.97	8210	12752	2594	3822
422	2	2	2	2	215G1	54	12915	20225	220	286	366	36	3	12824	12653	5040.63	939	979	626.12	97.6	96.2	0	11885	11714	20.48	31060	28911	10243.7	1454	1530	686.78	99	97.9	0	29606	27457	45.23	2.49	2.34	2.42	4.7	33.99	1.5	0.54	1.32	41491	39171	12824	12653
423	2	2	2	3	206H15	55	13325	20235	190	286	366	22	3	2074	3540	4561.38	901	1051	676.26	65.4	47.6	0	1173	2639	3.07	4071	6516	7066.05	1414	1490	666.47	80.8	68.9	0	2657	5102	6.11	2.27	1.93	2.06	3.23	3.63	0.57	0.14	1.18	3830	7741	2074	3540
424	2	2	2	4	331L19	7	13735	20235	180	286	366	39	3	3203	4079	2438.08	1076	1099	678.41	84.3	71.3	0	2127	3003	4.72	8767	9071	5089.67	1432	1530	716.12	93	88.1	0	7335	7639	12.24	3.45	2.54	2.71	3.41	4.07	1.51	0.53	1.79	9462	10642	3203	4079
425	2	2	2	5	211D10	8	14070	20165	170	282	333	45	3	1873	2134	1482.9	995	1066	685.5	53.2	38.3	0	878	1139	2.73	5991	6403	4572.35	1337	1455	658.76	72.7	67.7	0	4654	5066	9.09	5.3	4.45	4.5	8	45.4	2.47	0.64	2.41	5532	6205	1873	2134
426	2	2	2	6	129M14	9	14460	20155	130	282	333	53	3	1683	2336	2138.01	911	997	645.58	54.6	38.3	0	772	1425	2.61	2565	5516	5605.01	1271	1347	600.21	60.6	50.7	0	1294	4245	4.27	1.68	2.98	2.3	3.22	3.02	2.13	0.66	0.75	2066	5670	1683	2336
427	2	2	2	7	1L24	10	14825	20175	120	286	366	32	3	1993	2312	1761.88	918	1004	652.26	54.9	42.7	0	1075	1394	3.06	3258	6019	5195.73	1239	1366	672.06	70.3	57.7	0	2019	4780	4.85	1.88	3.43	2.92	3.97	3.49	2.04	0.48	0.91	3094	6174	1993	2312
428	2	2	2	8	BAC11	11	15225	20165	100	286	366	42	3	983	1240	1113.1	820	933	633.6	31.5	15.7	0	163	420	1.55	1862	2544	2091.63	1176	1279	678.14	50	34.6	0	686	1368	2.75	4.21	3.26	2.77	3.63	3.56	1.13	0.36	2.07	849	1788	983	1240
429	2	2	2	9	229I7	12	15585	20185	170	286	366	18	3	12624	11641	7312.86	874	997	650.03	92	86.4	0	11750	10767	19.42	30332	25284	15695.9	1396	1452	665.49	91.6	86.7	0	28936	23888	45.58	2.46	2.22	2.29	2.73	3.13	1.91	0.79	1.3	40686	34655	12624	11641
430	2	2	2	10	495K23	23	15965	20175	160	286	366	25	3	2241	3084	2571.55	917	1012	631.04	64.3	52.4	0	1324	2167	3.55	5444	7668	6059.47	1306	1364	625.49	78.3	68.9	0	4138	6362	8.7	3.13	2.94	2.78	3.74	4.94	1.62	0.47	1.64	5462	8529	2241	3084
431	2	2	2	11	24H17	25	16345	20175	180	286	366	25	3	17382	15407	10415.3	1032	1150	687.51	89.5	83.6	0	16350	14375	25.28	34400	29378	19020.6	1374	1450	655.81	94.4	89.5	0	33026	28004	52.45	2.02	1.95	1.98	2.23	1.45	1.66	0.82	1.01	49376	42379	17382	15407
432	2	2	2	12	138D23	27	16740	20215	170	297	333	26	3	10431	13314	11351.5	1049	1150	748.16	87.9	82.2	0	9382	12265	13.94	24498	27000	19964.3	1529	1596	731.24	90.9	88.2	9.8	22969	25471	33.5	2.45	2.08	2.32	3.41	4.5	1.2	0.46	1.29	32351	37736	10431	13314
433	2	2	2	13	346A3	29	17115	20195	190	301	366	18	3	15815	15680	11348.5	943	1054	660.91	92.7	88	0	14872	14737	23.93	33878	30842	20738.4	1382	1455	645.51	98	91.4	6.6	32496	29460	52.48	2.19	2	2.04	5.81	35.47	1.56	0.73	1.13	47368	44197	15815	15680
434	2	2	2	14		h2o	17490	20190	200	287	362	17	1	964	1021	615	1006	1069	668.71	16.7	2.4	0	-41	15	1.44	1131	1221	605.07	1208	1252	632.24	18.5	3.8	0	-76	13	1.79	1.83	0.87	0.95	1.77	2.27	0.75	0.58	0.87	-119	28	964	1021
435	2	2	2	15		h2o	17840	20190	200	287	363	11	1	930	1029	613.08	941	1025	627.54	16.7	4.9	0	-10	88	1.48	1295	1329	606.54	1156	1165	580.69	24.4	7	0	139	173	2.23	-12.64	1.97	1.31	4.11	10.9	0.65	0.43	0	128	261	930	1029
436	2	2	3	1	463I5	53	12535	20595	180	286	366	40	3	2628	3627	2849.26	921	1000	702.33	70.3	54.9	0	1707	2706	3.74	8044	10394	8572.07	1303	1414	702.43	79.7	72.4	0	6741	9091	11.45	3.95	3.36	3.3	4.3	6.06	2.07	0.47	1.98	8448	11797	2628	3627
437	2	2	3	2	215G1	54	12955	20585	220	286	366	5	3	14067	12716	6699.29	1001	1099	653.47	88.1	85	0	13066	11715	21.53	30908	27267	13295.2	1449	1504	633.96	91.3	88.5	0	29459	25818	48.75	2.25	2.2	2.17	13.33	103.97	1.49	0.56	1.17	42525	37533	14067	12716
438	2	2	3	3	206H15	55	13315	20615	180	286	366	36	3	1901	3226	3644.64	964	1069	685.03	56.6	41.3	0	937	2262	2.78	3618	6615	7645.75	1367	1488	723.96	71.7	60.1	0	2251	5248	5	2.4	2.32	2.42	3.48	5.08	1.24	0.35	1.26	3188	7510	1901	3226
439	2	2	3	4	331L19	7	13755	20615	180	286	366	62	3	3511	3977	2541.03	1145	1286	821.32	74.8	61.5	0	2366	2832	4.27	7704	8889	5732.97	1419	1570	753.15	88.1	84.6	0	6285	7470	10.23	2.66	2.64	2.64	2.93	2.09	1.87	0.69	1.41	8651	10302	3511	3977
440	2	2	3	5	211D10	8	14075	20545	170	286	366	32	3	1841	2125	1256.63	972	1058	626.45	59.4	39.2	0	869	1153	2.94	5036	6316	4332.27	1326	1440	668.04	80.1	69.6	0	3710	4990	7.54	4.27	4.33	4.27	4.89	5.46	2.8	0.66	2.09	4579	6143	1841	2125
441	2	2	3	6	129M14	9	14445	20535	150	286	366	43	3	1505	2351	2075.63	1054	1239	827.08	43.7	30.8	0	451	1297	1.82	2637	5420	5718.14	1314	1406	655.28	67.8	50	0	1323	4106	4.02	2.93	3.17	2.8	4.72	5.58	1.05	0.14	1.55	1774	5403	1505	2351
442	2	2	3	7	1L24	10	14835	20545	160	286	366	28	3	1890	2518	1913.95	982	1050	635.55	56.3	43.7	0	908	1536	2.97	3752	6546	5757.9	1288	1418	657.65	72	58	0	2464	5258	5.71	2.71	3.42	3.11	3.6	2.45	2.59	0.74	1.44	3372	6794	1890	2518
443	2	2	3	8	BAC11	11	15195	20540	100	282	397	37	3	987	1192	898.15	804	924	660.43	31.6	12.8	0	183	388	1.49	1812	2348	1793.12	1237	1345	622	48.2	33.7	0	575	1111	2.91	3.14	2.86	2.31	2.63	1.38	1.51	0.57	1.65	758	1499	987	1192
444	2	2	3	9	229I7	12	15585	20555	180	286	366	16	3	13824	11984	7916.54	808	933	632.57	87.4	82.5	0	13016	11176	21.85	30360	24903	15661.9	1202	1319	643.73	93.7	90.2	0	29158	23701	47.16	2.24	2.12	2.16	3.04	3.77	1.77	0.8	1.16	42174	34877	13824	11984
445	2	2	3	10	495K23	23	15965	20545	180	286	366	24	3	2209	3165	2742.8	953	1089	703.38	59.1	47.9	0	1256	2212	3.14	4714	7317	6053.01	1251	1321	632.24	76.2	67.1	0	3463	6066	7.46	2.76	2.74	2.8	3.18	3.41	1.77	0.64	1.46	4719	8278	2209	3165
446	2	2	3	11	24H17	25	16345	20545	170	286	366	23	3	15077	14518	10462.8	959	1090	719.44	88.1	83.6	0	14118	13559	20.96	33776	28498	18858	1313	1372	646.9	94.1	90.2	0	32463	27185	52.21	2.3	2	2.07	2.59	3.95	1.63	0.81	1.2	46581	40744	15077	14518
447	2	2	3	12	138D23	27	16740	20585	170	297	333	27	3	11078	13943	12728.9	1012	1084	684.66	91.2	86.2	0	10066	12931	16.18	23290	27238	20185.9	1339	1405	644.75	94.9	89.9	10.8	21951	25899	36.12	2.18	2	2.18	3.49	8.81	1.38	0.76	1.12	32017	38830	11078	13943
448	2	2	3	13	346A3	29	17105	20555	180	286	366	12	3	15483	14095	9408.88	961	1040	630.69	93.4	87.1	0	14522	13134	24.55	29110	29016	18709.5	1327	1397	652.03	95.5	92.3	0	27783	27689	44.64	1.91	2.11	2.16	2.63	3.08	1.74	0.76	0.94	42305	40823	15483	14095
449	2	2	3	14		h2o	17480	20560	200	287	362	6	1	906	988	640.3	898	968	602.96	18.8	6.3	0	8	90	1.5	1223	1319	630.79	1276	1288	561.69	20.2	5.6	0	-52	43	2.18	-6.63	0.48	0.88	2.6	6	0.64	0.42	0	-45	133	906	988
450	2	2	3	15		h2o	17850	20550	200	287	362	12	1	955	1078	727.66	917	1002	608.44	26.5	9.4	0	38	161	1.57	1278	1376	691.24	1168	1231	620.44	27.9	10.1	0	110	208	2.06	2.89	1.29	1.16	2.81	4.99	0.69	0.53	1.53	148	369	955	1078
451	2	2	4	1	MRV2	112	12535	20955	190	301	366	40	3	2311	2845	2146.41	879	971	650.44	70.1	53.8	0	1432	1966	3.55	10727	21169	20312.8	1450	1491	633.25	89.4	85.4	6	9277	19719	16.94	6.48	10.03	8.89	10.24	10.7	8.13	0.74	2.7	10709	21685	2311	2845
452	2	2	4	2	ALFA2-1	116	12905	20975	210	286	366	53	3	1767	2040	1274.45	913	1028	746.6	55.6	33.2	0	854	1127	2.37	5003	5354	3398.42	1478	1602	709.68	79	69.2	0	3525	3876	7.05	4.13	3.44	3.83	4.28	4.81	2.06	0.6	2.05	4379	5003	1767	2040
453	2	2	4	3	BAC B	120	13320	20960	200	287	362	14	1	1022	1101	700.62	1025	1179	795.11	15	3.5	0	-2	76	1.29	1342	1491	715.96	1413	1517	765.16	18.8	4.2	0	-70	78	1.75	23.67	1.03	0.87	1.2	1.05	0.85	0.69	4.56	-74	154	1022	1101
454	2	2	4	4	335H23	62	13705	20935	180	286	367	12	3	5708	6956	5566.61	1104	1249	797.03	86.4	78.3	0	4604	5852	7.16	15781	15924	10108.1	1480	1597	704.65	93	88.1	0	14301	14444	22.4	3.11	2.47	2.77	3.2	3.29	1.25	0.48	1.64	18905	20296	5708	6956
455	2	2	4	5	150L15	63	14085	20935	180	286	366	10	3	9422	9523	6600.97	951	1039	688.99	89.9	82.9	0	8471	8572	13.68	23275	21864	14070.6	1410	1530	695.09	93.4	88.1	0	21865	20454	33.48	2.58	2.39	2.55	3.08	3.29	1.81	0.72	1.37	30336	29026	9422	9523
456	2	2	4	6	184L18	64	14475	20945	160	286	368	14	3	5701	5834	4111.53	896	1007	637.73	83.2	74.1	0	4805	4938	8.94	15561	15398	10051.1	1389	1490	633.9	93.7	87.1	0	14172	14009	24.55	2.95	2.84	3.04	3.44	1.97	1.97	0.65	1.56	18977	18947	5701	5834
457	2	2	4	7	1G3	65	14835	20935	200	286	366	7	3	6585	6872	3846.58	925	988	613.01	92.3	87.4	0	5660	5947	10.74	22171	20652	10195.5	1223	1321	623.82	94.8	92	0	20948	19429	35.54	3.7	3.27	3.52	3.83	3.13	2.28	0.74	1.89	26608	25376	6585	6872
458	2	2	4	8	77P3	66	15210	20915	150	282	333	26	3	1351	1689	1288.49	757	889	601.76	50	30.5	0	594	932	2.25	2911	4166	3550.06	1073	1215	622.12	80.5	62.1	0	1838	3093	4.68	3.09	3.32	3.03	4.64	8.88	1.71	0.38	1.63	2432	4025	1351	1689
459	2	2	4	9	209P2	67	15605	20925	100	286	366	19	3	869	1119	951.64	889	937	599.94	25.2	12.2	0	-19	230	1.45	1789	2046	1115.86	1195	1252	570.32	50.3	31.5	0	594	851	3.14	-29.7	3.7	2.61	14.78	96.51	0.58	0.25	0	574	1081	869	1119
460	2	2	4	10	555G22	80	15975	20945	160	301	366	10	3	6953	11191	10225.9	924	989	646.66	90	82.4	0	6029	10267	10.75	17800	26636	22826.9	1192	1283	591.31	94.4	89	12.3	16608	25444	30.1	2.75	2.48	2.6	3.27	3.91	1.7	0.58	1.46	22637	35711	6953	11191
461	2	2	4	11	263G23	82	16365	20935	160	286	367	19	3	5526	5481	3765.08	757	894	661.92	82.2	72.7	0	4769	4724	8.35	13336	12772	8409.04	1317	1373	668.04	88.5	82.2	0	12019	11455	19.96	2.52	2.42	2.52	3.84	7.87	1.91	0.73	1.33	16788	16179	5526	5481
462	2	2	4	12	30C8	84	16735	20935	180	286	366	12	3	13377	12371	9673.27	916	994	643.9	83.9	76.6	0	12461	11455	20.77	23732	22719	17696.7	1238	1283	589.27	91.6	84.3	0	22494	21481	40.27	1.81	1.88	1.85	1.98	1.03	1.68	0.84	0.85	34955	32936	13377	12371
463	2	2	4	13	474L7	86	17125	20955	200	286	366	33	3	10579	11066	6454.41	944	1121	714.28	95.5	90.6	0	9635	10122	14.81	20326	20513	11591.7	1303	1418	763.58	97.6	93	0	19023	19210	26.62	1.97	1.9	1.98	2.59	3.5	1.34	0.56	0.98	28658	29332	10579	11066
464	2	2	4	14	ALFA2-3	118	17490	20935	310	282	333	14	3	3884	4220	2780.32	862	937	604.44	81.2	72.7	0	3022	3358	6.43	11060	12070	8584.96	1300	1335	641.33	83.3	75.2	0	9760	10770	17.25	3.23	3.21	3.28	4.03	4.52	2.48	0.64	1.69	12782	14128	3884	4220
465	2	2	4	15		h2o	17850	20920	200	287	362	10	1	927	1044	720.38	880	1003	655.85	22.6	8.7	0	47	164	1.41	1027	1148	638.32	1075	1188	654.58	18.1	5.9	0	-47	73	1.57	-1.02	0.45	0.76	1.02	0.82	0.71	0.65	0	-1	237	927	1044
466	2	2	5	1	MRV2	112	12545	21315	180	301	366	31	3	2450	3113	2297.53	986	1111	713.04	65.1	51.8	0	1464	2127	3.44	12926	24083	21508.9	1494	1634	781.22	92	88	6.6	11432	22589	16.55	7.81	10.62	9.38	12.46	13.59	6.99	0.56	2.97	12896	24716	2450	3113
467	2	2	5	2	ALFA2-1	116	12915	21315	230	287	366	38	3	1867	2060	1264.55	1015	1180	763.27	53.3	28.6	0	852	1045	2.45	5959	6224	3645.53	1567	1726	768.1	84.3	77	0	4392	4657	7.76	5.15	4.46	4.94	6.1	6.66	2.09	0.53	2.37	5244	5702	1867	2060
468	2	2	5	3	BAC B	120	13320	21310	200	287	362	12	1	965	1078	676.04	925	997	629.47	19.9	8	0	40	153	1.53	1437	1462	664.32	1383	1477	624.29	19.2	7	0	54	79	2.3	1.35	0.52	0.97	1.36	1.38	0.79	0.65	0.43	94	232	965	1078
469	2	2	5	4	335H23	62	13705	21305	190	286	366	10	3	6788	7110	4418.83	1073	1150	666.42	92	83.6	0	5715	6037	10.19	16893	16687	9177.92	1502	1569	743.12	93	90.9	0	15391	15185	22.73	2.69	2.52	2.67	3.59	7.58	1.76	0.72	1.43	21106	21222	6788	7110
470	2	2	5	5	150L15	63	14090	21295	210	282	333	18	3	9093	9745	6540	1028	1148	715.24	88.3	85.5	0	8065	8717	12.71	22878	22419	13446.1	1518	1627	793.83	98.2	92.9	0	21360	20901	28.82	2.65	2.4	2.53	3.19	3.38	1.81	0.78	1.41	29425	29618	9093	9745
471	2	2	5	6	184L18	64	14465	21315	160	286	366	4	3	5151	5640	3769.48	1008	1125	727.06	83.9	76.9	0	4143	4632	7.08	15308	14987	9196.63	1384	1487	697.37	91.6	88.8	0	13924	13603	21.95	3.36	2.94	3.09	5.84	21.66	1.88	0.6	1.75	18067	18235	5151	5640
472	2	2	5	7	1G3	65	14840	21305	210	282	333	5	3	6686	6792	3465.54	904	1000	648.92	95.7	90.4	0	5782	5888	10.3	20398	20293	9266.6	1254	1373	655.7	97.9	94	0	19144	19039	31.11	3.31	3.23	3.4	4.54	10.56	2	0.56	1.73	24926	24927	6686	6792
473	2	2	5	8	77P3	66	15205	21285	120	286	366	26	3	1427	1747	1320.44	722	875	679.63	51.4	31.5	0	705	1025	2.1	3091	3966	3141.02	1287	1369	634.96	71	57.7	0	1804	2679	4.87	2.56	2.61	2.5	3.02	2.42	1.23	0.27	1.36	2509	3704	1427	1747
474	2	2	5	9	209P2	67	15595	21295	100	286	366	12	3	1131	1322	901.89	838	931	634.96	34.6	17.8	0	293	484	1.78	1763	2044	1267.47	1280	1346	597.25	45.8	25.5	0	483	764	2.95	1.65	1.58	1.46	2.57	8.29	0.86	0.38	0.72	776	1248	1131	1322
475	2	2	5	10	555G22	80	15985	21325	170	286	366	25	3	6336	7344	5814.51	910	1005	641.46	86.4	79.7	0	5426	6434	9.88	15698	17304	12954.9	1275	1386	680.21	88.8	85.3	0	14423	16029	23.08	2.66	2.49	2.62	3.23	2.9	1.53	0.47	1.41	19849	22463	6336	7344
476	2	2	5	11	263G23	82	16365	21305	160	286	366	18	3	5719	6227	4522.13	950	1003	625.08	81.1	74.1	0	4769	5277	9.15	14947	13563	9181.2	1267	1301	565.21	88.5	81.1	0	13680	12296	26.44	2.87	2.33	2.49	3.73	10.64	1.72	0.71	1.52	18449	17573	5719	6227
477	2	2	5	12	30C8	84	16740	21305	170	282	333	16	3	11319	12165	9831.02	797	915	637.39	85.8	77.7	0	10522	11368	17.76	21604	21983	17225.3	1118	1217	625.85	91.1	84	0	20486	20865	34.52	1.95	1.84	1.94	2.85	3.61	1.47	0.71	0.96	31008	32233	11319	12165
478	2	2	5	13	474L7	86	17125	21335	200	286	366	41	3	11179	11329	7485.27	912	1015	698.4	89.2	84.3	0	10267	10417	16.01	22232	20559	13123.7	1250	1349	652.2	90.9	86.7	0	20982	19309	34.09	2.04	1.85	1.95	2.42	4.74	1.36	0.6	1.03	31249	29726	11179	11329
479	2	2	5	14	ALFA2-3	118	17505	21335	240	286	366	45	3	5211	5500	2856.99	1038	1161	726.1	92.7	82.2	0	4173	4462	7.18	16696	16891	7543.4	1115	1250	637.77	98.3	95.8	0	15581	15776	26.18	3.73	3.54	3.78	4.73	4.68	2.19	0.69	1.9	19754	20238	5211	5500
480	2	2	5	15		h2o	17860	21310	200	287	362	13	1	1030	1142	783.56	1008	1119	687.6	24.4	9.8	0	22	134	1.5	1179	1279	730.18	1166	1256	634.88	19.9	8.4	0	13	113	1.86	0.59	0.84	0.81	1.46	1.86	0.71	0.59	-0.76	35	247	1030	1142
481	2	2	6	1	MRV2	112	12530	21695	210	282	333	48	3	2590	3096	2141.54	1017	1176	746.91	71.3	51.4	0	1573	2079	3.47	9723	20199	17939.5	1573	1670	794.4	92.2	87.6	0	8150	18626	12.24	5.18	8.96	7.88	9.11	6.1	6.36	0.58	2.37	9723	20705	2590	3096
482	2	2	6	2	ALFA2-1	116	12925	21695	260	286	366	31	3	1701	1986	1368.47	1102	1246	722.1	46.5	26.9	0	599	884	2.36	5420	6069	3568.1	1553	1683	800.86	85	76.2	0	3867	4516	6.77	6.46	5.11	4.91	6.67	9.13	2.05	0.62	2.69	4466	5400	1701	1986
483	2	2	6	3	BAC B	120	13310	21680	200	287	362	23	1	1002	1115	692.32	990	1110	739.27	18.8	5.9	0	12	125	1.36	1297	1393	653.99	1416	1568	704.96	17.1	2.4	0	-118	-22	1.84	-9.92	-0.18	0.76	1.08	1.05	0.75	0.64	0	-107	102	1002	1115
484	2	2	6	4	335H23	62	13705	21685	180	286	366	4	3	7283	7393	4461.12	1196	1339	799.24	87.4	79.7	0	6087	6197	9.11	17946	17094	9214.7	1725	1806	817	94.1	90.6	0	16221	15369	21.97	2.66	2.48	2.63	4.32	12.6	1.74	0.71	1.41	22308	21566	7283	7393
485	2	2	6	5	150L15	63	14085	21685	190	286	366	4	3	11039	10177	6368.39	1159	1280	810.2	87.8	81.8	0	9880	9018	13.62	26945	22469	13055.1	1656	1730	691.79	94.1	90.6	0	25289	20813	38.95	2.56	2.31	2.44	2.92	3.12	1.74	0.72	1.36	35169	29831	11039	10177
486	2	2	6	6	184L18	64	14455	21695	180	286	366	17	3	5838	6216	4118.89	1091	1218	705.42	83.9	76.2	0	4747	5125	8.28	17315	16144	10129.2	1580	1661	773.69	88.8	82.2	0	15735	14564	22.38	3.31	2.84	3.19	3.7	4.28	1.97	0.64	1.73	20482	19689	5838	6216
487	2	2	6	7	1G3	65	14840	21695	210	282	334	17	3	7034	7221	3530.42	1012	1099	682.61	94.3	90.8	0	6022	6209	10.3	21375	19933	9057.84	1316	1422	668.44	92.9	91.1	0	20059	18617	31.98	3.33	3	3.23	3.27	1.58	1.94	0.57	1.74	26081	24826	7034	7221
488	2	2	6	8	77P3	66	15195	21665	100	286	366	25	3	1657	1974	1427.45	825	916	656.58	52.1	38.1	0	832	1149	2.52	3273	4530	3836.99	1240	1350	604.76	73.8	60.5	0	2033	3290	5.41	2.44	2.86	2.78	5.9	17.15	1.63	0.37	1.29	2865	4439	1657	1974
489	2	2	6	9	209P2	67	15595	21670	100	282	397	4	3	1203	1335	1026.23	873	960	619.75	34	14.5	0	330	462	1.94	1754	2134	1612.25	1329	1419	674.79	41.8	19.9	0	425	805	2.6	1.29	1.74	1.48	2.81	4.43	0.57	0.13	0.36	755	1267	1203	1335
490	2	2	6	10	555G22	80	15985	21695	180	286	366	25	3	6891	7890	6033.58	965	1068	690.86	88.1	78	0	5926	6925	9.97	16126	17837	12100.9	1174	1256	636.99	95.8	92.3	0	14952	16663	25.32	2.52	2.41	2.56	4.85	15.94	1.5	0.56	1.34	20878	23588	6891	7890
491	2	2	6	11	263G23	82	16365	21685	180	286	366	21	3	6093	6185	4070.88	856	978	670.02	85.3	78	0	5237	5329	9.09	15264	13067	7903.77	1153	1286	669.6	88.5	84.6	0	14111	11914	22.8	2.69	2.24	2.28	3.06	3.55	1.7	0.77	1.43	19348	17243	6093	6185
492	2	2	6	12	30C8	84	16745	21685	170	286	366	24	3	11550	12352	9882.31	848	974	714.78	85.7	76.9	0	10702	11504	16.16	20852	21541	16885.1	1186	1303	632.44	89.9	83.6	0	19666	20355	32.97	1.84	1.77	1.68	2.2	2.68	1.46	0.73	0.88	30368	31859	11550	12352
493	2	2	6	13	474L7	86	17125	21695	200	286	366	34	3	11315	11205	6793.14	852	971	630.9	94.1	90.2	0	10463	10353	17.93	21507	20497	11569.9	1093	1211	576.29	94.8	92.3	0	20414	19404	37.32	1.95	1.87	1.92	2.53	6.99	1.56	0.84	0.96	30877	29757	11315	11205
494	2	2	6	14	ALFA2-3	118	17520	21735	210	282	333	79	3	4129	4720	3125.29	842	933	607.89	83.7	78	0	3287	3878	6.79	13743	14890	9560.46	1156	1241	643.12	87.6	84	0	12587	13734	21.37	3.83	3.54	3.76	6.93	39.5	2.46	0.64	1.94	15874	17612	4129	4720
495	2	2	6	15		h2o	17885	21715	120	301	366	56	3	1461	11680	22586.7	894	980	629.49	48.2	32.9	13.3	567	10786	2.32	1534	12544	23364.3	1105	1189	582.21	42.2	29.9	14.6	429	11439	2.63	0.76	1.06	0.76	10.27	21.93	0.12	0.01	-0.4	996	22225	1461	11680
496	2	2	7	1		Not Mine	12535	22065	220	286	366	46	3	5054	6530	4471.37	1039	1153	693.56	87.4	81.1	0	4015	5491	7.29	15115	14475	8749.31	1486	1588	768.95	84.6	80.8	0	13629	12989	19.66	3.39	2.37	2.79	3.76	7.93	1.31	0.45	1.76	17644	18480	5054	6530
497	2	2	7	2		Not Mine	12910	22065	210	282	333	48	3	3893	4192	2264.85	954	1071	658.44	86.5	77	0	2939	3238	5.91	9537	9302	4632.31	1319	1473	682.34	92.2	85.1	0	8218	7983	13.98	2.8	2.47	2.58	2.81	1.95	1.71	0.7	1.48	11157	11221	3893	4192
498	2	2	7	3		Not Mine	13305	22045	200	286	366	30	3	4373	4845	2639.49	1127	1255	753.76	86.4	81.1	0	3246	3718	5.8	9209	9138	4031.2	1515	1607	703.51	91.3	88.5	0	7694	7623	13.09	2.37	2.05	2.2	2.62	2.08	1.34	0.77	1.25	10940	11341	4373	4845
499	2	2	7	4		Not Mine	13715	22065	210	286	366	14	3	3988	4292	2006.9	1120	1258	751.85	93.4	82.2	0	2868	3172	5.3	8904	8626	3037.04	1675	1746	715.74	96.9	93.4	0	7229	6951	12.44	2.52	2.19	2.44	3.49	12.07	1.17	0.6	1.33	10097	10123	3988	4292
500	2	2	7	5		Not Mine	14090	22075	210	282	333	26	3	4032	4020	1926.09	1136	1277	797.97	83.7	72.3	0	2896	2884	5.05	8160	7573	3618.71	1590	1696	712.3	86.2	82.6	0	6570	5983	11.46	2.27	2.07	2.19	5.28	47.57	1.53	0.66	1.18	9466	8867	4032	4020
501	2	2	7	6		Not Mine	14465	22055	220	286	366	7	3	3194	3460	2012.2	1031	1137	726.26	78.7	63.6	0	2163	2429	4.4	8322	7537	3727.16	1454	1528	658.51	89.5	81.5	0	6868	6083	12.64	3.18	2.5	2.76	2.76	1.26	1.57	0.72	1.67	9031	8512	3194	3460
502	2	2	7	7		Not Mine	14850	22060	200	287	362	16	1	701	838	608.51	963	1047	642.71	12.9	2.4	0	-261	-124	1.09	1094	1169	560.67	1181	1250	608	14.6	3.1	0	-86	-11	1.8	0.33	0.1	0.84	8.37	51.87	0.61	0.44	-1.59	-349	-137	701	838
503	2	2	7	8		Not Mine	15210	22040	200	287	362	9	1	917	1001	643.82	858	949	651.73	17.4	5.9	0	59	143	1.41	1041	1165	649.22	1173	1264	586.34	17.8	5.2	0	-131	-7	1.78	-2.24	-0.06	0.73	1.09	0.95	0.73	0.52	0	-73	135	917	1001
504	2	2	7	9		Not Mine	15600	22040	200	287	362	5	1	883	989	663.14	821	937	623.42	22.6	8	0	62	168	1.42	1090	1192	644.04	1220	1317	639.6	16	3.8	0	-129	-27	1.7	-2.1	-0.17	0.74	1.6	2.41	0.67	0.48	0	-68	140	883	989
505	2	2	7	10		Not Mine	15990	22040	200	287	362	17	1	796	960	700.94	972	1068	645.2	19.5	5.9	0	-175	-11	1.23	1092	1208	596.59	1210	1337	686.15	11.8	3.5	0	-117	-1	1.59	0.67	0.17	0.72	2.71	13.36	0.65	0.58	-0.58	-294	-14	796	960
506	2	2	7	11		Not Mine	16360	22040	200	287	362	10	1	860	964	650.99	874	956	621.95	19.5	4.9	0	-13	90	1.38	1061	1193	711.37	1124	1206	588.49	19.5	9.4	0	-62	69	1.8	4.5	0.77	0.82	1.4	1.66	0.84	0.59	2.17	-77	159	860	964
507	2	2	7	12		Not Mine	16740	22040	200	287	362	13	1	805	918	631.76	907	1026	628.21	16	5.9	0	-101	11	1.28	1031	1098	556.89	1114	1221	609.93	13.6	3.5	0	-82	-15	1.69	0.81	-1.45	0.81	1.07	0.98	0.67	0.58	-0.3	-185	-5	805	918
508	2	2	7	13		Not Mine	17130	22050	200	287	362	29	1	891	1036	653.15	970	1082	682.9	19.2	4.9	0	-78	66	1.3	1037	1109	569.06	1106	1216	598.64	16.7	3.8	0	-68	3	1.73	0.87	0.05	0.85	3.47	9.72	0.65	0.55	-0.2	-148	69	891	1036
509	2	2	7	14		Not Mine	17510	22070	200	287	362	45	1	927	1027	678.69	946	1040	647.79	17.4	6.6	0	-18	81	1.43	1003	1099	605.3	1107	1204	598.11	15.3	4.9	0	-103	-7	1.68	5.47	-0.1	0.86	2.36	7.07	0.62	0.48	2.45	-123	73	927	1027
510	2	2	7	15		Not Mine	17880	22060	200	287	362	34	1	918	1001	642.12	926	1016	604.74	21.3	6.6	0	-7	75	1.52	982	1064	549.67	1028	1137	639.52	14.3	2.4	0	-45	36	1.54	5.75	0.48	0.83	1.4	2.4	0.68	0.64	2.52	-54	111	918	1001
511	2	2	8	1		Not Mine	12525	22435	230	286	366	57	3	5767	6098	4198.9	1092	1188	715.27	82.5	78	0	4675	5006	8.06	13914	13501	8170.79	1514	1618	702.17	86.7	80.1	0	12400	11987	19.82	2.65	2.39	2.65	5.4	18.98	1.45	0.55	1.41	17075	16993	5767	6098
512	2	2	8	2		Not Mine	12900	22435	210	282	333	59	3	4180	4319	2390.47	1096	1266	805.27	83	73	0	3084	3223	5.19	10671	10008	5196.85	1586	1660	749.92	85.1	80.9	0	9085	8422	14.23	2.95	2.61	2.92	3.04	2.34	1.77	0.67	1.56	12169	11645	4180	4319
513	2	2	8	3		Not Mine	13315	22405	220	286	366	25	3	4066	4135	2215.28	1007	1091	639.97	86.4	78	0	3059	3128	6.35	8855	8692	4455.24	1503	1559	658.94	88.1	85.3	0	7352	7189	13.44	2.4	2.3	2.37	2.87	3.19	1.67	0.69	1.27	10411	10317	4066	4135
514	2	2	8	4		Not Mine	13730	22455	220	282	333	40	3	3488	3521	1810.27	1091	1186	683.85	79.8	67.4	0	2397	2430	5.1	8562	7862	3614.85	1495	1606	692.41	87.6	83.7	0	7067	6367	12.37	2.95	2.62	2.77	4.37	8.27	1.38	0.48	1.56	9464	8797	3488	3521
515	2	2	8	5		Not Mine	14095	22445	180	286	366	28	3	3528	3755	2142.65	1097	1231	704.3	77.3	64.7	0	2431	2658	5.01	7819	7077	3819.7	1421	1575	683.27	80.4	77.3	0	6398	5656	11.44	2.63	2.13	2.34	3.32	3.62	1.36	0.58	1.4	8829	8314	3528	3755
516	2	2	8	6		Not Mine	14465	22425	220	286	366	9	3	3466	3804	2055.58	1111	1211	753.77	84.3	68.5	0	2355	2693	4.6	9288	8437	4178.39	1368	1466	636.93	93.7	87.1	0	7920	7069	14.58	3.36	2.62	2.97	3.37	7.99	1.64	0.65	1.75	10275	9762	3466	3804
517	2	2	8	7		Not Mine	14850	22420	200	287	362	8	1	904	1007	646.94	902	1015	634.98	23	5.2	0	2	105	1.42	999	1120	582.6	1282	1352	605.31	11.1	2.8	0	-282	-161	1.65	-141.5	-1.54	0.46	0.63	0.5	0.78	0.75	0	-281	-57	904	1007
518	2	2	8	8		Not Mine	15230	22410	200	287	362	9	1	764	882	606.56	942	995	650.81	12.5	4.2	0	-177	-59	1.17	989	1095	578.2	1053	1220	583.63	18.8	5.2	0	-63	42	1.69	0.36	-0.7	0.98	3.13	8.81	0.67	0.49	-1.48	-242	-18	764	882
519	2	2	8	9		Not Mine	15600	22400	200	287	362	11	1	929	1028	686.71	958	1072	678.5	18.8	5.2	0	-28	70	1.37	1229	1300	670.78	1204	1320	647.83	20.6	5.6	0	25	96	1.9	-0.86	1.37	1.08	1.48	1.34	0.76	0.6	0	-4	166	929	1028
520	2	2	8	10		Not Mine	15980	22400	200	287	363	10	1	936	986	619.85	877	997	609.05	21.6	4.2	0	59	109	1.54	1125	1177	582.66	1150	1253	610.37	17.4	3.1	0	-24	27	1.84	-0.42	0.25	0.63	0.79	0.64	0.8	0.72	0	34	136	936	986
521	2	2	8	11		Not Mine	16360	22400	200	287	362	11	1	844	882	574.73	884	970	633.07	14.3	2.4	0	-39	-1	1.33	955	1058	563.59	1248	1300	625.97	11.1	1	0	-292	-189	1.53	7.32	95	0.7	0.84	0.56	0.87	0.8	2.87	-333	-192	844	882
522	2	2	8	12		Not Mine	16740	22400	200	287	362	12	1	893	940	604.99	928	1039	642.58	14.6	2.8	0	-34	12	1.39	1125	1236	650.24	1089	1186	633.51	19.9	5.9	0	36	147	1.78	-1.03	12.25	1.72	4.11	8.9	0.7	0.42	0	1	159	893	940
523	2	2	8	13		Not Mine	17110	22400	200	287	362	6	1	850	1009	710.63	1027	1137	646.9	17.1	5.6	0	-176	-17	1.31	956	1066	624.91	1222	1269	589.62	12.9	3.5	0	-265	-155	1.62	1.5	8.67	0.83	1.42	1.97	0.63	0.51	0.59	-443	-174	850	1009
524	2	2	8	14		Not Mine	17490	22400	200	287	362	8	1	940	1083	711.43	985	1095	657.24	22.3	7.3	0	-44	98	1.43	1002	1082	559.43	1005	1090	572.7	15	7	0	-2	77	1.75	0.07	0.79	0.84	2.17	4.96	0.54	0.48	-3.91	-48	175	940	1083
525	2	2	8	15		Not Mine	17870	22390	200	287	362	15	1	1035	1141	686.91	1023	1118	631.12	21.3	7	0	12	118	1.64	1031	1168	639.73	1052	1128	563.98	22.6	8.4	0	-20	116	1.83	-1.75	0.98	0.9	1.12	0.81	0.73	0.62	0	-9	234	1035	1141
526	2	2	9	1		Not Mine	12525	22825	210	286	366	67	3	5909	6288	4345.91	748	1151	785.05	84.3	79.7	0	5161	5540	7.53	15883	14959	9684.79	1545	1600	706.7	81.5	77.3	0	14338	13414	22.47	2.78	2.42	2.72	2.59	1.38	1.87	0.71	1.47	19499	18954	5909	6288
527	2	2	9	2		Not Mine	12905	22805	200	286	366	57	3	4500	4578	2442.59	989	1087	658.21	91.3	80.4	0	3511	3589	6.84	11033	10377	5556.25	1398	1544	694.61	91.3	84.6	0	9635	8979	15.88	2.74	2.5	2.62	4.15	19.14	1.89	0.69	1.46	13146	12568	4500	4578
528	2	2	9	3		Not Mine	13315	22795	220	286	366	23	3	4813	4882	2764.31	1052	1200	803.8	84.3	79	0	3761	3830	5.99	12289	11958	6065.38	1441	1569	725.69	89.5	87.1	0	10848	10517	16.93	2.88	2.75	2.92	3.22	2.7	1.8	0.67	1.53	14609	14347	4813	4882
529	2	2	9	4		Not Mine	13705	22795	220	286	366	12	3	3959	4078	1977.77	1142	1233	744.71	86	73.1	0	2817	2936	5.32	9251	8543	4015.26	1470	1565	778.75	87.1	83.6	0	7781	7073	11.88	2.76	2.41	2.57	3.33	5.91	1.5	0.55	1.47	10598	10009	3959	4078
530	2	2	9	5		Not Mine	14100	22795	210	282	333	13	3	3337	3599	1907.05	1053	1144	687.87	83.7	70.6	0	2284	2546	4.85	7356	7451	3611.2	1284	1401	669.57	95.4	89	0	6072	6167	10.99	2.66	2.42	2.64	2.71	1.32	1.44	0.58	1.41	8356	8713	3337	3599
531	2	2	9	6		Not Mine	14465	22795	220	286	366	11	3	3333	3542	1893.18	1040	1128	670.34	82.5	70.3	0	2293	2502	4.97	8776	7731	4094.66	1190	1284	677.29	88.8	82.5	0	7586	6541	12.96	3.31	2.61	2.72	4.3	25.33	1.79	0.69	1.73	9879	9043	3333	3542
532	2	2	9	7		Not Mine	14860	22780	200	287	362	14	1	909	1018	631.5	873	1025	702.73	18.5	4.5	0	36	145	1.29	1013	1105	610.51	1207	1283	669.4	13.2	1.4	0	-193	-101	1.51	-5.39	-0.7	0.71	1.02	1.12	0.74	0.58	0	-158	43	909	1018
533	2	2	9	8		Not Mine	15230	22770	200	287	362	13	1	802	945	642.29	965	1025	650.26	13.9	5.6	0	-162	-19	1.23	1038	1132	657.84	1196	1275	641.59	12.9	5.2	0	-157	-63	1.62	0.97	3.2	0.8	4.35	12.11	0.67	0.43	-0.04	-321	-84	802	945
534	2	2	9	9		Not Mine	15610	22770	200	287	362	13	1	977	1067	625.55	1144	1228	734.3	10.1	2.1	0	-166	-76	1.33	1156	1220	623.59	1126	1263	635.59	20.2	5.2	0	30	94	1.82	-0.18	-1.22	1.16	2.46	5.44	0.8	0.64	0	-137	17	977	1067
535	2	2	9	10		Not Mine	15990	22770	200	287	362	15	1	1015	1078	696.95	1131	1204	741.02	12.2	2.4	0	-115	-52	1.37	1113	1257	672.71	1270	1306	615.3	18.1	4.9	0	-156	-12	1.81	1.35	0.25	1.27	3.42	7.91	0.72	0.56	0.44	-273	-66	1015	1078
536	2	2	9	11		Not Mine	16360	22770	200	287	362	8	1	922	1000	606.76	964	1078	720.04	13.6	2.1	0	-41	36	1.28	1065	1178	647.06	1179	1301	612.9	18.8	4.9	0	-113	0	1.74	2.71	-0.03	1.11	1.74	2.7	0.8	0.57	1.44	-156	35	922	1000
537	2	2	9	12		Not Mine	16740	22770	200	287	362	10	1	942	1079	672.94	951	1033	639.73	22	7.7	0	-8	128	1.47	938	1028	574.73	1069	1169	585.92	14.6	3.1	0	-130	-40	1.6	14.56	-0.32	0.56	1.72	3.81	0.63	0.54	3.86	-140	87	942	1079
538	2	2	9	13		Not Mine	17120	22770	200	287	362	12	1	1027	1113	741.19	1051	1157	708.85	19.9	5.2	0	-23	62	1.45	937	1039	569.95	1093	1223	704.18	9.4	3.1	0	-155	-53	1.33	6.5	-0.87	0.44	2.47	8.39	0.52	0.46	2.7	-180	8	1027	1113
539	2	2	9	14		Not Mine	17490	22760	200	287	362	12	1	1059	1190	693.58	1092	1157	652.36	22	5.9	0	-32	98	1.62	1040	1116	619.24	1063	1141	600.43	17.4	4.9	0	-22	53	1.73	0.7	0.54	0.69	1.29	1.73	0.65	0.53	-0.52	-56	151	1059	1190
540	2	2	9	15		Not Mine	17870	22760	200	287	362	13	1	1097	1225	726.17	1198	1251	661.75	19.9	4.2	0	-100	27	1.66	1013	1129	684.96	1111	1187	543.2	19.2	6.6	0	-97	18	1.86	0.97	0.67	0.84	5.54	23.84	0.63	0.44	-0.04	-199	45	1097	1225
END DATA
[truncated: 12 more columns]
