# Supplementary material for: Independent centromere formation in a capricious, gene-free domain of chromosome 13q21 in Old World monkeys and pigs
Source: Genome Biol. 2006 Oct 13;7(10):R91. doi: 10.1186/gb-2006-7-10-r91 (PMC1794570; doi:10.1186/gb-2006-7-10-r91)
Supplement: Additional data file 16 — Data for control CENP-A and CENP-C ChIP performed on a cell line containing a 13q32 neocentromere (cell line BBB) [file gb-2006-7-10-r91-S16.xls]

## Sheet: SN graph
Index	Name	ID	coordinates/1000	LOG2 Mean BBB ChIPA #2	LOG2 SD BBB ChIPA#2			coordinates/1000	SN LOG2 SD BBB ChIPA#2
139	468L10	1	0	-0.215032	0.193333	Column1		0	-0.398646
140	2A19	2	172.064	-0.149923	0.1916			172.064	-0.283815
141	318C5	3	189.578	0.0239438	0.142574	Mean	0.0114067	189.578	0.0228285
142	213F11	4	276.897	-0.0946876	0.0358309	Standard Error	0.0567389	276.897	-0.186398
143	13B15	5	339.722	0.0496664	0.0998251	Median	-0.0696975	339.722	0.0681947
144	261A1	6	479.277	0.507749	0.136221	Mode	#N/A	479.277	0.8761
409	331L19	7	578.048	-0.241223	0.0685266	Standard Deviation	0.567389	578.048	-0.444837
410	211D10	8	684.735	-0.258484	0.0726241	Sample Variance	0.321931	684.735	-0.475281
411	129M14	9	798.259	-0.00137155	0.077398	Kurtosis	39.5956	798.259	-0.0218193
412	1L24	10	856.465	-0.034589	0.0479046	Skewness	6.07418	856.465	-0.0804038
413	379K8	11	910.516	-0.810966	0	Range	4.72814	910.516	-1.44968
414	229I7	12	1048.33	0.0045484	0.0329921	Minimum	-0.810966	1048.33	-0.0113785
145	326D19	13	1176.22	-0.179868	0.0625786	Maximum	3.91718	1176.22	-0.336628
2	505O16	14	1261.03	-0.102286	0.109378	Sum	1.14067	1261.03	-0.199799
146	223F20	15	1350.34	-0.143162	0.174668	Count	100	1350.34	-0.27189
3	rp11-424e21	16	1441.96	-0.372012	0.0716085			1441.96	-0.675506
147	298H15	17	1529.14	0.119855	0.0152837			1529.14	0.191985
4	390J12	18	1653.68	-0.0652356	0.0755905			1653.68	-0.134454		sorted by descending
148	37K18	19	1738.22	0.226192	0.0370013			1738.22	0.379528		6.8892	Column1
5	111B19	20	1780.12	0.0667783	0.124555			1780.12	0.0983744		6.45036			Mean=0
149	335P18	21	1862.96	-0.0206843	0.0758174			1862.96	-0.0558807		0.8761	Mean	0.00420601	SD=1.01
6	109K20	22	2010.03	-0.0759227	0.0912542			2010.03	-0.153303		0.560448	Standard Error	0.101023
415	495K23	23	2101.6	-0.142081	0.0560655			2101.6	-0.269983		0.42447	Median	-0.134454	Mean+3XSD=3.03
272	RP11-187e23	24	2212.62	-0.141375	0.00920385			2212.62	-0.26874		0.379528	Mode	#N/A	No positives within the 13q21 region
416	24H17	25	2288.26	0.0331693	0.0214867			2288.26	0.0390993		0.317908	Standard Deviation	1.00517
330	10M21	25.1	2355.34	-0.168872	0.164884			2355.34	-0.317234		0.26769	Sample Variance	1.01036	alpha sat indicates that the ChIPA IP was successful
273	22C22	26	2315.61	-0.0453538	0.0785552			2315.61	-0.0993895		0.230578	Kurtosis	39.2049	log2 ratio=6.67
417	138D23	27	2494.69	0.0565391	0.0138725			2494.69	0.0803158		0.217557	Skewness	6.0455	background is log2 ratio <0.88
274	576O3	28	2646.83	-0.15218	0.0276138			2646.83	-0.287795		0.213907	Range	8.33888
418	346A3	29	2750.66	-0.0490301	0.0228557			2750.66	-0.105873		0.191985	Minimum	-1.44968
275	531B22	30	2826.02	-0.130921	0.0240682			2826.02	-0.250301		0.167793	Maximum	6.8892
276	631G24	31	2953.83	-0.234532	0.0169738			2953.83	-0.433037		0.151781	Sum	0.416395
7	520F22	32	3111.13	-0.155436	0.122337			3111.13	-0.293539		0.144492	Count	99
8	51P14	33	3194.47	-0.0145367	0.252984			3194.47	-0.0450383		0.128636
9	562L19	34	3247.64	0.134355	0.223916			3247.64	0.217557		0.10765
10	248N6	35	3369.68	-0.019481	0.0223912			3369.68	-0.0537583		0.0983744
11	521L15	36	3489.22	0.0605299	0.206117			3489.22	0.0873544		0.0873544
12	338L17	37	3559.8	-0.0286709	0.24433			3559.8	-0.0699663		0.0850232
277	45A9	38	3453.39	-0.127489	0.0926443			3453.39	-0.244248		0.0803158
278	157F14	39	3654.02	-0.190915	0.066191			3654.02	-0.356112		0.0784316
279	520F24	40	3795.48	-0.141608	0.0329658			3795.48	-0.269149		0.0772775
280	23B16	41	3928.04	-0.147272	0.0508901			3928.04	-0.279139		0.0739032
281	321F21	42	4021.63	-0.0847127	0.0487496			4021.63	-0.168805		0.0681947
282	430K22	43	4150.65	-0.0793027	0.031579			4150.65	-0.159264		0.0635296
13	370A2	44	4264.91	0.16278	0.0555822			4264.91	0.26769		0.0632188
14	411G9	45	4361.63	0.0548164	0.0878658			4361.63	0.0772775		0.0390993
15	264M20	46	4501.08	0.0529031	0.125742			4501.08	0.0739032		0.0228285
136	459P23	47	4616.23	-0.0497645	0.0610806			4616.23	-0.107168		0.00097971
137	501G6	48	4738.32	0.141738	0.19497			4738.32	0.230578		-0.0113785
138	459J23	49	4899.18					4899.18			-0.0218193
283	62J23	50	4996.82					4996.82			-0.0296869
284	480O9	51	5043.48	-0.015541	0.067315			5043.48	-0.0468095		-0.0382887
285	394C23	52	5167.69	-0.19518	0.150292			5167.69	-0.363633		-0.0450383
406	463I5	53	5303.45	-0.147394	0.0559652			5303.45	-0.279355		-0.045752
407	215G1	54	5354.9	0.191254	0.165631			5354.9	0.317908		-0.0468095
408	206H15	55	5420.6	0.0720378	0.230801			5420.6	0.10765		-0.0537583
184	99O6	56	5529.7	-0.0444036	0.0446354			5529.7	-0.0977135		-0.0544652
185	121J6	57	5659.97	0.0970597	0.0489486			5659.97	0.151781		-0.0558807
186	286B9	58	5795.66	-0.152423	0.0427271			5795.66	-0.288224		-0.0626287
187	452L13	59	5898.43	0.328774	0.326704			5898.43	0.560448		-0.0699663
188	457F14	60	6024.6	-0.00583246	0.06601			6024.6	-0.0296869		-0.0713348
189	280J7	61	6164.05	-0.100655	0.0695763			6164.05	-0.196923		-0.080299
454	335H23	62	6227.86	-0.121041	0.0569973			6227.86	-0.232876		-0.0804038
455	150L15	63	6280.08	-0.241315	0.0717558			6280.08	-0.444999		-0.0977135
456	184L18	64	6391.04	-0.168183	0.0162108			6391.04	-0.31602		-0.0993895
457	1G3	65	6523.98	-0.268887	0.0173828			6523.98	-0.493627		-0.105873
458	77P3	66	6650.02	-0.0345295	0.0449239			6650.02	-0.080299		-0.107168
459	209P2	67	6765.98	-0.4302	0.178465			6765.98	-0.77813		-0.134454
46	543G6	68	6829.89	-0.366297	0.0844206			6829.89	-0.665427		-0.150193
190	512J14	69	6906.39	-0.0864018	0.0991693			6906.39	-0.171784		-0.153303
47	360I23	70	7069.6					7069.6			-0.159264
191	393H6	71	7209.2	0.0554707	0.0694205			7209.2	0.0784316		-0.168805
48	76N21	72	7338.83					7338.83			-0.171042
192	117N4	73	7494.63	-0.0245105	0.0336587			7494.63	-0.0626287		-0.171784
49	14B2	74	7655.38	-0.0859807	0.088328			7655.38	-0.171042		-0.185909
193	490G20	75	7750.48	0.132285	0.0600577			7750.48	0.213907		-0.186398
50	339I10	76	7850.32	-0.112002	0.0962576			7850.32	-0.216934		-0.196923
194	335N6	77	7993.19					7993.19			-0.199799
51	11C5	78	8132.79	-0.132286	0.0803206			8132.79	-0.25271		-0.216934
316	342J4	79	8251.77	-0.240156	0.0098574			8251.77	-0.442957		-0.232876
460	555G22	80	8363.44	-0.152415	0.0421208			8363.44	-0.28821		-0.244248
317	505F3	81	8540.92	-0.209536	0.192012			8540.92	-0.388953		-0.250301
461	263G23	82	8640.86	-0.0107097	0.0680329			8640.86	-0.0382887		-0.250706
318	309H15	83	8681.15	-0.136992	0.0634612			8681.15	-0.261008		-0.25271
462	30C8	84	8935.17	0.0929272	0.0280404			8935.17	0.144492		-0.261008
319	RP11-245E23	85	8995.47	-0.0294468	0.413631			8995.47	-0.0713348		-0.26874
463	474L7	86	9124.12	0.106138	0.0434184			9124.12	0.167793		-0.269149
320	552M6	87	9275.63	-0.131151	0.0396564			9275.63	-0.250706		-0.269983
321	13H5	88	9338.53	-0.223611	0.0425169			9338.53	-0.413776		-0.27189
52	157H4	89	9415.25	-0.184425				9415.25			-0.279139
53	285H24	90	9544.81	0.251674	0.256376			9544.81	0.42447		-0.279355
54	810G21	91	9668.24	0.0592081	0.0932422			9668.24	0.0850232		-0.283815
55	452P23	92	9801.39	-0.0149414	0.0437331			9801.39	-0.045752		-0.287795
56	512C24	93	9945.39					9945.39			-0.28821
57	RP11-285E18	94	10080.4	0.0468451	0.0445351			10080.4	0.0632188		-0.288224
322	RP11-157E11	95	10222.8	-0.0741593	0.0261678			10222.8	-0.150193		-0.293539
323	488P11	96	10327.7	0.0115555	0.228834			10327.7	0.00097971		-0.298679
324	138N13	97	10419.1					10419.1			-0.31602
325	349J19	98	10522.7	-0.0944107	0.00890854			10522.7	-0.185909		-0.317234
326	132L12	99	10628.8	-0.158351	0.0659167			10628.8	-0.298679		-0.336628
327	159J2	100	10783.6	-0.182644	0.126772			10783.6	-0.341524		-0.341524
58	182M20	101	10929.4	0.0839367	0.0234647			10929.4	0.128636		-0.356112
59	173B14	102	11087.6	0.0470213	0.03506			11087.6	0.0635296		-0.363633
60	29G8	103	11248.8	-0.251745	0.0299292			11248.8	-0.463395		-0.388953
328	122K21	104	11321					11321			-0.398646
329	RP11-332E3	105	11398.7	-0.0198818	0.0474147			11398.7	-0.0544652		-0.413776
											-0.433037
181	MRV2	111	11500	3.91718	0.0719673			11500	6.8892		-0.442957
451	MRV2	112	11550	3.66836	0.0670785			11550	6.45036		-0.444837
											-0.444999
											-0.463395
											-0.475281
											-0.493627
											-0.665427
											-0.675506
											-0.77813
											-1.44968

## Sheet: final
Index	Name	ID	Flags	Mean BBB ChIPA#2	SD BBB ChiPA#2	%SD BBB ChIPA#2	LOG2 Mean BBB ChIPA #2	LOG2 SD BBB ChIPA#2		Name	LOG2 Mean BBB ChIPA #2	LOG2 SD BBB ChIPA#2
139	468L10	1	3	0.866667	0.115036	13.2734	-0.215032	0.193333		468L10	-0.215032	0.193333
140	2A19	2	3	0.906667	0.122202	13.4782	-0.149923	0.1916		2A19	-0.149923	0.1916
141	318C5	3	3	1.02	0.0984886	9.65574	0.0239438	0.142574		318C5	0.0239438	0.142574
142	213F11	4	3	0.936667	0.023094	2.46555	-0.0946876	0.0358309		213F11	-0.0946876	0.0358309
143	13B15	5	3	1.03667	0.070946	6.84366	0.0496664	0.0998251		13B15	0.0496664	0.0998251
144	261A1	6	3	1.425	0.13435	9.42809	0.507749	0.136221		261A1	0.507749	0.136221
409	331L19	7	3	0.846667	0.0404145	4.77337	-0.241223	0.0685266		331L19	-0.241223	0.0685266
410	211D10	8	1	0.836667	0.0416333	4.97609	-0.258484	0.0726241		211D10	-0.258484	0.0726241
411	129M14	9	3	1	0.052915	5.2915	-0.00137155	0.077398		129M14	-0.00137155	0.077398
412	1L24	10	3	0.976667	0.0321455	3.29135	-0.034589	0.0479046		1L24	-0.034589	0.0479046
413	379K8	11	1	0.57	0	0	-0.810966	0		379K8	-0.810966	0
414	229I7	12	3	1.00333	0.023094	2.30173	0.0045484	0.0329921		229I7	0.0045484	0.0329921
145	326D19	13	3	0.883333	0.0378594	4.28597	-0.179868	0.0625786		326D19	-0.179868	0.0625786
2	505O16	14	3	0.933333	0.0702377	7.52547	-0.102286	0.109378		505O16	-0.102286	0.109378
146	223F20	15	3	0.91	0.111355	12.2368	-0.143162	0.174668		223F20	-0.143162	0.174668
3	rp11-424e21	16	3	0.773333	0.0378594	4.89561	-0.372012	0.0716085		rp11-424e21	-0.372012	0.0716085
147	298H15	17	3	1.08667	0.011547	1.06261	0.119855	0.0152837		298H15	0.119855	0.0152837
4	390J12	18	3	0.956667	0.0503322	5.26121	-0.0652356	0.0755905		390J12	-0.0652356	0.0755905
148	37K18	19	3	1.17	0.03	2.5641	0.226192	0.0370013		37K18	0.226192	0.0370013
5	111B19	20	3	1.05	0.0916515	8.72872	0.0667783	0.124555		111B19	0.0667783	0.124555
149	335P18	21	3	0.986667	0.051316	5.20095	-0.0206843	0.0758174		335P18	-0.0206843	0.0758174
6	109K20	22	3	0.95	0.06	6.31579	-0.0759227	0.0912542		109K20	-0.0759227	0.0912542
415	495K23	23	3	0.906667	0.0351188	3.8734	-0.142081	0.0560655		495K23	-0.142081	0.0560655
272	RP11-187e23	24	3	0.906667	0.0057735	0.636783	-0.141375	0.00920385		RP11-187e23	-0.141375	0.00920385		3.91718	Column1
416	24H17	25	3	1.02333	0.0152753	1.4927	0.0331693	0.0214867		24H17	0.0331693	0.0214867		3.66836			Mean=0.011
330	10M21	25.1	3	0.893333	0.0986577	11.0438	-0.168872	0.164884		10M21	-0.168872	0.164884		0.507749	Mean	0.0114067	SD=0.567
273	22C22	26	3	0.97	0.0519615	5.35686	-0.0453538	0.0785552		22C22	-0.0453538	0.0785552		0.328774	Standard Error	0.0567389
417	138D23	27	3	1.04	0.01	0.961538	0.0565391	0.0138725		138D23	0.0565391	0.0138725		0.251674	Median	-0.0696975	Mean+3XSD=1.71
274	576O3	28	3	0.9	0.0173205	1.9245	-0.15218	0.0276138		576O3	-0.15218	0.0276138		0.226192	Mode	#N/A	No positives within the 13q21 region
418	346A3	29	3	0.966667	0.0152753	1.5802	-0.0490301	0.0228557		346A3	-0.0490301	0.0228557		0.191254	Standard Deviation	0.567389
275	531B22	30	3	0.913333	0.0152753	1.67247	-0.130921	0.0240682		531B22	-0.130921	0.0240682		0.16278	Sample Variance	0.321931	alpha sat indicates that the ChIPA IP was successful
276	631G24	31	3	0.85	0.01	1.17647	-0.234532	0.0169738		631G24	-0.234532	0.0169738		0.141738	Kurtosis	39.5956
7	520F22	32	3	0.9	0.0754983	8.3887	-0.155436	0.122337		520F22	-0.155436	0.122337		0.134355	Skewness	6.07418
8	51P14	33	3	1	0.17088	17.088	-0.0145367	0.252984		51P14	-0.0145367	0.252984		0.132285	Range	4.72814
9	562L19	34	3	1.10667	0.177858	16.0715	0.134355	0.223916		562L19	0.134355	0.223916		0.119855	Minimum	-0.810966
10	248N6	35	3	0.986667	0.0152753	1.54817	-0.019481	0.0223912		248N6	-0.019481	0.0223912		0.106138	Maximum	3.91718
11	521L15	36	3	1.05	0.150997	14.3806	0.0605299	0.206117		521L15	0.0605299	0.206117		0.0970597	Sum	1.14067
12	338L17	37	3	0.99	0.174356	17.6117	-0.0286709	0.24433		338L17	-0.0286709	0.24433		0.0929272	Count	100
277	45A9	38	3	0.916667	0.057735	6.29837	-0.127489	0.0926443		45A9	-0.127489	0.0926443		0.0839367
278	157F14	39	3	0.876667	0.0404145	4.61002	-0.190915	0.066191		157F14	-0.190915	0.066191		0.0720378
279	520F24	40	3	0.906667	0.0208167	2.29596	-0.141608	0.0329658		520F24	-0.141608	0.0329658		0.0667783
280	23B16	41	3	0.903333	0.0321455	3.55854	-0.147272	0.0508901		23B16	-0.147272	0.0508901		0.0605299
281	321F21	42	3	0.943333	0.0321455	3.40765	-0.0847127	0.0487496		321F21	-0.0847127	0.0487496		0.0592081
282	430K22	43	3	0.946667	0.0208167	2.19894	-0.0793027	0.031579		430K22	-0.0793027	0.031579		0.0565391
13	370A2	44	1	1.12	0.043589	3.89187	0.16278	0.0555822		370A2	0.16278	0.0555822		0.0554707
14	411G9	45	3	1.04	0.06245	6.00481	0.0548164	0.0878658		411G9	0.0548164	0.0878658		0.0548164
15	264M20	46	3	1.04	0.0916515	8.81265	0.0529031	0.125742		264M20	0.0529031	0.125742		0.0529031
136	459P23	47	3	0.966667	0.0404145	4.18081	-0.0497645	0.0610806		459P23	-0.0497645	0.0610806		0.0496664
137	501G6	48	3	1.11	0.150997	13.6033	0.141738	0.19497		501G6	0.141738	0.19497		0.0470213
138	459J23	49	1							459J23				0.0468451
283	62J23	50	1							62J23				0.0331693
284	480O9	51	3	0.99	0.0458258	4.62886	-0.015541	0.067315		480O9	-0.015541	0.067315		0.0239438
285	394C23	52	3	0.876667	0.0929157	10.5988	-0.19518	0.150292		394C23	-0.19518	0.150292		0.0115555
406	463I5	53	3	0.903333	0.0351188	3.8877	-0.147394	0.0559652		463I5	-0.147394	0.0559652		0.0045484
407	215G1	54	3	1.14667	0.127017	11.0771	0.191254	0.165631		215G1	0.191254	0.165631		-0.00137155
408	206H15	55	3	1.06	0.163707	15.4441	0.0720378	0.230801		206H15	0.0720378	0.230801		-0.00583246
184	99O6	56	3	0.97	0.03	3.09278	-0.0444036	0.0446354		99O6	-0.0444036	0.0446354		-0.0107097
185	121J6	57	3	1.07	0.0360555	3.36967	0.0970597	0.0489486		121J6	0.0970597	0.0489486		-0.0145367
186	286B9	58	3	0.9	0.0264575	2.93972	-0.152423	0.0427271		286B9	-0.152423	0.0427271		-0.0149414
187	452L13	59	3	1.27667	0.270247	21.1682	0.328774	0.326704		452L13	0.328774	0.326704		-0.015541
188	457F14	60	3	0.996667	0.046188	4.63425	-0.00583246	0.06601		457F14	-0.00583246	0.06601		-0.019481
189	280J7	61	3	0.933333	0.0450925	4.83134	-0.100655	0.0695763		280J7	-0.100655	0.0695763		-0.0198818
454	335H23	62	3	0.92	0.0360555	3.91908	-0.121041	0.0569973		335H23	-0.121041	0.0569973		-0.0206843
455	150L15	63	3	0.846667	0.0416333	4.91732	-0.241315	0.0717558		150L15	-0.241315	0.0717558		-0.0245105
456	184L18	64	3	0.89	0.01	1.1236	-0.168183	0.0162108		184L18	-0.168183	0.0162108		-0.0286709
457	1G3	65	3	0.83	0.01	1.20482	-0.268887	0.0173828		1G3	-0.268887	0.0173828		-0.0294468
458	77P3	66	3	0.976667	0.0305505	3.12804	-0.0345295	0.0449239		77P3	-0.0345295	0.0449239		-0.0345295
459	209P2	67	1	0.745	0.0919239	12.3388	-0.4302	0.178465		209P2	-0.4302	0.178465		-0.034589
46	543G6	68	3	0.776667	0.046188	5.94696	-0.366297	0.0844206		543G6	-0.366297	0.0844206		-0.0444036
190	512J14	69	3	0.943333	0.0635085	6.73235	-0.0864018	0.0991693		512J14	-0.0864018	0.0991693		-0.0453538
47	360I23	70	1							360I23				-0.0490301
191	393H6	71	3	1.04	0.05	4.80769	0.0554707	0.0694205		393H6	0.0554707	0.0694205		-0.0497645
48	76N21	72	1							76N21				-0.0652356
192	117N4	73	3	0.983333	0.023094	2.34854	-0.0245105	0.0336587		117N4	-0.0245105	0.0336587		-0.0741593
49	14B2	74	3	0.943333	0.0585947	6.21145	-0.0859807	0.088328		14B2	-0.0859807	0.088328		-0.0759227
193	490G20	75	3	1.09667	0.046188	4.21167	0.132285	0.0600577		490G20	0.132285	0.0600577		-0.0793027
50	339I10	76	3	0.926667	0.061101	6.59363	-0.112002	0.0962576		339I10	-0.112002	0.0962576		-0.0847127
194	335N6	77	1							335N6				-0.0859807
51	11C5	78	3	0.913333	0.051316	5.61854	-0.132286	0.0803206		11C5	-0.132286	0.0803206		-0.0864018
316	342J4	79	3	0.846667	0.0057735	0.68191	-0.240156	0.0098574		342J4	-0.240156	0.0098574		-0.0944107
460	555G22	80	3	0.9	0.0264575	2.93972	-0.152415	0.0421208		555G22	-0.152415	0.0421208		-0.0946876
317	505F3	81	1	0.87	0.117898	13.5515	-0.209536	0.192012		505F3	-0.209536	0.192012		-0.100655
461	263G23	82	3	0.993333	0.046188	4.6498	-0.0107097	0.0680329		263G23	-0.0107097	0.0680329		-0.102286
318	309H15	83	3	0.91	0.04	4.3956	-0.136992	0.0634612		309H15	-0.136992	0.0634612		-0.112002
462	30C8	84	3	1.06667	0.0208167	1.95156	0.0929272	0.0280404		30C8	0.0929272	0.0280404		-0.121041
319	RP11-245E23	85	1	1	0.282843	28.2843	-0.0294468	0.413631		RP11-245E23	-0.0294468	0.413631		-0.127489
463	474L7	86	3	1.07667	0.0321455	2.98565	0.106138	0.0434184		474L7	0.106138	0.0434184		-0.130921
320	552M6	87	3	0.913333	0.0251661	2.75541	-0.131151	0.0396564		552M6	-0.131151	0.0396564		-0.131151
321	13H5	88	3	0.856667	0.0251661	2.93768	-0.223611	0.0425169		13H5	-0.223611	0.0425169		-0.132286
52	157H4	89	1	0.88			-0.184425			157H4	-0.184425			-0.136992
53	285H24	90	1	1.2	0.212132	17.6777	0.251674	0.256376		285H24	0.251674	0.256376		-0.141375
54	810G21	91	3	1.04333	0.0665833	6.38178	0.0592081	0.0932422		810G21	0.0592081	0.0932422		-0.141608
55	452P23	92	3	0.99	0.03	3.0303	-0.0149414	0.0437331		452P23	-0.0149414	0.0437331		-0.142081
56	512C24	93	1							512C24				-0.143162
57	RP11-285E18	94	3	1.03333	0.0321455	3.11086	0.0468451	0.0445351		RP11-285E18	0.0468451	0.0445351		-0.147272
322	RP11-157E11	95	3	0.95	0.0173205	1.82321	-0.0741593	0.0261678		RP11-157E11	-0.0741593	0.0261678		-0.147394
323	488P11	96	3	1.01667	0.165025	16.232	0.0115555	0.228834		488P11	0.0115555	0.228834		-0.149923
324	138N13	97	1							138N13				-0.15218
325	349J19	98	3	0.936667	0.0057735	0.616388	-0.0944107	0.00890854		349J19	-0.0944107	0.00890854		-0.152415
326	132L12	99	3	0.896667	0.0404145	4.5072	-0.158351	0.0659167		132L12	-0.158351	0.0659167		-0.152423
327	159J2	100	3	0.883333	0.0763763	8.64637	-0.182644	0.126772		159J2	-0.182644	0.126772		-0.155436
58	182M20	101	3	1.06	0.0173205	1.63401	0.0839367	0.0234647		182M20	0.0839367	0.0234647		-0.158351
59	173B14	102	3	1.03333	0.0251661	2.43543	0.0470213	0.03506		173B14	0.0470213	0.03506		-0.168183
60	29G8	103	3	0.84	0.0173205	2.06197	-0.251745	0.0299292		29G8	-0.251745	0.0299292		-0.168872
328	122K21	104	1							122K21				-0.179868
329	RP11-332E3	105	3	0.986667	0.0321455	3.25799	-0.0198818	0.0474147		RP11-332E3	-0.0198818	0.0474147		-0.182644
														-0.184425
181	MRV2	111	3	15.12	0.764461	5.05596	3.91718	0.0719673		MRV2	3.91718	0.0719673		-0.190915
451	MRV2	112	3	12.7233	0.598777	4.70613	3.66836	0.0670785		MRV2	3.66836	0.0670785		-0.19518
														-0.209536
														-0.215032
														-0.223611
														-0.234532
														-0.240156
														-0.241223
														-0.241315
														-0.251745
														-0.258484
														-0.268887
														-0.366297
														-0.372012
														-0.4302
														-0.810966

## Sheet: mean and sd
Index	Name	ID	Flags	Ch1 SignalNoiseRatio	Ch2 SignalNoiseRatio	Ch2 N Ratio of Medians	Ch2 N Ratio of Means	Mean BBB ChIPA#2	SD BBB ChiPA#2	%SD BBB ChIPA#2	RATIO BBB ChIPA#2 LOG2	LOG2 Mean BBB ChIPA #2	LOG2 SD BBB ChIPA#2
139	468L10	1	3	2.88	3.37	1.06	0.98	0.866667	0.115036	13.2734	-0.0291463	-0.215032	0.193333
154	468L10	1	3	3.22	3.29	0.82	0.87				-0.200913
169	468L10	1	3	3.67	2.87	0.67	0.75				-0.415037
140	2A19	2	3	2.81	3.47	1.13	1.04	0.906667	0.122202	13.4782	0.0565835	-0.149923	0.1916
155	2A19	2	3	2.42	2.17	0.76	0.8				-0.321928
170	2A19	2	3	2.46	2.7	1.08	0.88				-0.184425
141	318C5	3	3	4.58	4.91	1.01	0.91	1.02	0.0984886	9.65574	-0.136062	0.0239438	0.142574
156	318C5	3	3	3.78	3.71	1.06	1.05				0.0703893
171	318C5	3	3	2.97	3.73	1.37	1.1				0.137504
142	213F11	4	3	14.74	17.46	1.01	0.95	0.936667	0.023094	2.46555	-0.0740006	-0.0946876	0.0358309
157	213F11	4	3	19.35	17.78	0.92	0.91				-0.136062
172	213F11	4	3	22.12	19.68	0.93	0.95				-0.0740006
143	13B15	5	3	5.46	6.84	1.17	1.1	1.03667	0.070946	6.84366	0.137504	0.0496664	0.0998251
158	13B15	5	3	4.63	6.27	1.1	1.05				0.0703893
173	13B15	5	3	5.67	6.17	0.95	0.96				-0.0588937
144	261A1	6	3	2.13	2.2	0.68	0.8	1.21667	0.37314	30.669	-0.321928	0.23119	0.488603
159	261A1	6	3	1.9	2.72	1.58	1.33				0.411426
174	261A1	6	3	1.8	2.51	2.03	1.52				0.604071
409	331L19	7	3	2.11	2.11	0.71	0.81	0.846667	0.0404145	4.77337	-0.304006	-0.241223	0.0685266
424	331L19	7	3	2.4	2.34	0.73	0.84				-0.251539
439	331L19	7	3	3	3.34	1.03	0.89				-0.168123
410	211D10	8	1	10.4	10.8	0.94	0.87	0.836667	0.0416333	4.97609	-0.200913	-0.258484	0.0726241
425	211D10	8	3	13.66	14.79	1.11	0.79				-0.340075
440	211D10	8	3	5.81	3.9	0.9	0.85				-0.234465
411	129M14	9	3	7.83	8.18	0.93	1.04	1	0.052915	5.2915	0.0565835	-0.00137155	0.077398
426	129M14	9	3	7.77	7.95	0.92	0.94				-0.0892673
441	129M14	9	3	4.99	3.9	1	1.02				0.0285692
412	1L24	10	3	5.59	5.45	0.96	0.99	0.976667	0.0321455	3.29135	-0.0144996	-0.034589	0.0479046
427	1L24	10	3	4.14	4.63	0.98	1				0
442	1L24	10	3	4.23	4.04	0.91	0.94				-0.0892673
413	379K8	11	1	2.08	2.76	1.54	1.26	0.6	0.645523	107.587	0.333424	#NUM!	#NUM!
428	379K8	11	3	2	2.18	0.49	0.57				-0.810966
443	379K8	11	1	1.28	1.48	-1.74	-0.03				#NUM!
414	229I7	12	3	39.52	40.25	1.05	0.99	1.00333	0.023094	2.30173	-0.0144996	0.0045484	0.0329921
429	229I7	12	3	38.84	39.37	1.07	0.99				-0.0144996
444	229I7	12	3	35.73	25.91	1.06	1.03				0.0426443
145	326D19	13	3	9.42	9.71	0.85	0.91	0.883333	0.0378594	4.28597	-0.136062	-0.179868	0.0625786
160	326D19	13	1	8.91	8.88	0.88	0.84				-0.251539
175	326D19	13	3	10.01	11.31	0.99	0.9				-0.152003
2	505O16	14	3	2.51	2.85	1.02	1	0.933333	0.0702377	7.52547	0	-0.102286	0.109378
17	505O16	14	3	2.69	2.67	0.86	0.86				-0.217591
32	505O16	14	3	2.45	2.63	1.12	0.94				-0.0892673
146	223F20	15	3	2.4	2.83	1.01	1.03	0.91	0.111355	12.2368	0.0426443	-0.143162	0.174668
161	223F20	15	3	2.63	2.97	1.03	0.89				-0.168123
176	223F20	15	3	2.41	2.81	0.86	0.81				-0.304006
3	rp11-424e21	16	3	3.52	3.1	0.66	0.79	0.773333	0.0378594	4.89561	-0.340075	-0.372012	0.0716085
18	rp11-424e21	16	3	3.52	3.31	0.85	0.8				-0.321928
33	rp11-424e21	16	3	2.86	2.76	0.84	0.73				-0.454032
147	298H15	17	3	17.58	18.04	1.11	1.08	1.08667	0.011547	1.06261	0.111031	0.119855	0.0152837
162	298H15	17	3	19.47	20.7	1.12	1.08				0.111031
177	298H15	17	3	20	22.2	1.12	1.1				0.137504
4	390J12	18	3	5.76	5.5	0.91	1.01	0.956667	0.0503322	5.26121	0.0143553	-0.0652356	0.0755905
19	390J12	18	3	4.18	3.87	0.86	0.91				-0.136062
34	390J12	18	3	4.05	5.13	1	0.95				-0.0740006
148	37K18	19	3	4.32	5.65	1.2	1.2	1.17	0.03	2.5641	0.263034	0.226192	0.0370013
163	37K18	19	3	5.72	8.5	1.28	1.14				0.189034
178	37K18	19	3	6.17	8.42	1.29	1.17				0.226509
5	111B19	20	3	6.91	8.04	0.96	0.97	1.05	0.0916515	8.72872	-0.0439433	0.0667783	0.124555
20	111B19	20	3	6.91	9.08	1.22	1.15				0.201634
35	111B19	20	3	14.09	15.42	1.06	1.03				0.0426443
149	335P18	21	3	2.21	2.36	0.94	1	0.986667	0.051316	5.20095	0	-0.0206843	0.0758174
164	335P18	21	1	3.01	3.06	1.06	0.93				-0.104697
179	335P18	21	3	2.51	3.11	1.16	1.03				0.0426443
6	109K20	22	3	8.3	8.22	0.89	0.89	0.95	0.06	6.31579	-0.168123	-0.0759227	0.0912542
21	109K20	22	3	7.54	8.76	0.95	0.95				-0.0740006
36	109K20	22	3	7.93	10.35	1.1	1.01				0.0143553
415	495K23	23	3	4.22	3.87	0.8	0.94	0.906667	0.0351188	3.8734	-0.0892673	-0.142081	0.0560655
430	495K23	23	3	3.88	3.47	0.82	0.87				-0.200913
445	495K23	23	3	4.93	5.16	0.89	0.91				-0.136062
272	RP11-187e23	24	3	20.66	22.25	0.92	0.9	0.906667	0.0057735	0.636783	-0.152003	-0.141375	0.00920385
287	RP11-187e23	24	3	34.03	29.96	0.91	0.91				-0.136062
302	RP11-187e23	24	3	27.52	30.7	0.94	0.91				-0.136062
416	24H17	25	3	24.12	30.63	1.12	1.04	1.02333	0.0152753	1.4927	0.0565835	0.0331693	0.0214867
431	24H17	25	3	22.5	29.55	1.13	1.02				0.0285692
446	24H17	25	3	28.34	29.66	1.04	1.01				0.0143553
330	10M21	25.1	3	5.41	7.34	1.04	0.94	0.893333	0.0986577	11.0438	-0.0892673	-0.168872	0.164884
345	10M21	25.1	3	5.79	5.55	0.79	0.78				-0.358454
360	10M21	25.1	3	5.36	5.63	0.98	0.96				-0.0588937
273	22C22	26	3	3.15	4	1.09	1	0.97	0.0519615	5.35686	0	-0.0453538	0.0785552
288	22C22	26	3	4.4	4.88	0.9	0.91				-0.136062
303	22C22	26	3	4.88	6.41	0.97	1				0
417	138D23	27	3	37.09	50.67	1.18	1.04	1.04	0.01	0.961538	0.0565835	0.0565391	0.0138725
432	138D23	27	3	18.1	25.8	1.17	1.05				0.0703893
447	138D23	27	3	31.08	31.98	1.14	1.03				0.0426443
274	576O3	28	3	26.25	22.26	0.91	0.89	0.9	0.0173205	1.9245	-0.168123	-0.15218	0.0276138
289	576O3	28	3	33.04	30.9	1.02	0.92				-0.120294
304	576O3	28	3	55.04	55.16	0.93	0.89				-0.168123
418	346A3	29	3	20.45	20.79	1.01	0.97	0.966667	0.0152753	1.5802	-0.0439433	-0.0490301	0.0228557
433	346A3	29	3	12.16	12.99	0.99	0.98				-0.0291463
448	346A3	29	3	12.4	13.51	1	0.95				-0.0740006
275	531B22	30	3	22.36	23.59	0.94	0.9	0.913333	0.0152753	1.67247	-0.152003	-0.130921	0.0240682
290	531B22	30	3	32.38	27.66	0.9	0.91				-0.136062
305	531B22	30	3	40.7	40.44	1	0.93				-0.104697
276	631G24	31	3	12.37	10.87	0.95	0.84	0.85	0.01	1.17647	-0.251539	-0.234532	0.0169738
291	631G24	31	3	15.89	14.78	0.87	0.85				-0.234465
306	631G24	31	3	23.41	21.04	0.87	0.86				-0.217591
7	520F22	32	3	12.14	12.54	0.86	0.82	0.9	0.0754983	8.3887	-0.286304	-0.155436	0.122337
22	520F22	32	3	14.26	14.94	0.9	0.91				-0.136062
37	520F22	32	3	16.43	17.82	0.96	0.97				-0.0439433
8	51P14	33	3	2.65	2.51	0.66	0.82	1	0.17088	17.088	-0.286304	-0.0145367	0.252984
23	51P14	33	3	2.87	3.22	1.2	1.16				0.214125
38	51P14	33	3	2.39	2.81	1.16	1.02				0.0285692
9	562L19	34	3	2.18	2.61	1.1	1.03	1.10667	0.177858	16.0715	0.0426443	0.134355	0.223916
24	562L19	34	3	2.2	2.75	1.35	0.98				-0.0291463
39	562L19	34	3	2.46	3.12	1.42	1.31				0.389567
10	248N6	35	3	3.91	5.27	1.15	0.99	0.986667	0.0152753	1.54817	-0.0144996	-0.019481	0.0223912
25	248N6	35	3	5.75	5.64	0.92	0.97				-0.0439433
40	248N6	35	3	5.27	5.89	0.99	1				0
11	521L15	36	3	3.63	4.42	1.15	1.03	1.05	0.150997	14.3806	0.0426443	0.0605299	0.206117
26	521L15	36	3	3.39	5.03	1.41	1.21				0.275007
41	521L15	36	3	3.43	3.54	0.75	0.91				-0.136062
12	338L17	37	3	3.46	3.52	0.86	0.87	0.99	0.174356	17.6117	-0.200913	-0.0286709	0.24433
27	338L17	37	3	3.24	3.82	1.16	1.19				0.250962
42	338L17	37	3	3.17	3.46	0.91	0.91				-0.136062
277	45A9	38	3	5.18	6.16	0.91	0.95	0.916667	0.057735	6.29837	-0.0740006	-0.127489	0.0926443
292	45A9	38	3	5.57	5.57	0.79	0.85				-0.234465
307	45A9	38	3	5.86	5.28	0.84	0.95				-0.0740006
278	157F14	39	3	11.74	14.25	1	0.92	0.876667	0.0404145	4.61002	-0.120294	-0.190915	0.066191
293	157F14	39	3	11.72	12.21	0.87	0.84				-0.251539
308	157F14	39	3	10.54	12.64	0.98	0.87				-0.200913
279	520F24	40	3	29.82	31.06	0.91	0.9	0.906667	0.0208167	2.29596	-0.152003	-0.141608	0.0329658
294	520F24	40	3	25.31	23.88	0.9	0.89				-0.168123
309	520F24	40	3	27.54	26.6	0.95	0.93				-0.104697
280	23B16	41	3	11.14	11.95	0.9	0.89	0.903333	0.0321455	3.55854	-0.168123	-0.147272	0.0508901
295	23B16	41	3	14.16	13.9	0.88	0.88				-0.184425
310	23B16	41	3	15.49	14.77	0.89	0.94				-0.0892673
281	321F21	42	3	17.11	16.01	1	0.93	0.943333	0.0321455	3.40765	-0.104697	-0.0847127	0.0487496
296	321F21	42	3	12.66	10.87	0.85	0.98				-0.0291463
311	321F21	42	3	14.14	10	0.66	0.92				-0.120294
282	430K22	43	3	22.26	23.13	1.02	0.94	0.946667	0.0208167	2.19894	-0.0892673	-0.0793027	0.031579
297	430K22	43	3	15.97	14.19	0.98	0.97				-0.0439433
312	430K22	43	3	17.69	17.7	0.92	0.93				-0.104697
13	370A2	44	1	3.27	4.63	1.39	1.09	1.12	0.043589	3.89187	0.124328	0.16278	0.0555822
28	370A2	44	3	3.07	4.49	1.55	1.17				0.226509
43	370A2	44	3	3.6	4.29	1.24	1.1				0.137504
14	411G9	45	3	8.39	12.12	1.24	1.09	1.04	0.06245	6.00481	0.124328	0.0548164	0.0878658
29	411G9	45	3	10.29	11.21	1.12	1.06				0.0840643
44	411G9	45	3	4.11	4.42	1.09	0.97				-0.0439433
15	264M20	46	3	2.41	3	1.24	1.14	1.04	0.0916515	8.81265	0.189034	0.0529031	0.125742
30	264M20	46	3	3.1	3.57	1.08	0.96				-0.0588937
45	264M20	46	1	1.58	1.59	1.17	1.02				0.0285692
136	459P23	47	3	6.94	7.48	0.92	0.92	0.966667	0.0404145	4.18081	-0.120294	-0.0497645	0.0610806
151	459P23	47	3	4.83	5.98	1.19	0.99				-0.0144996
166	459P23	47	3	4.13	5.08	1.28	0.99				-0.0144996
137	501G6	48	3	6.09	8.46	1.24	1.09	1.11	0.150997	13.6033	0.124328	0.141738	0.19497
152	501G6	48	3	7.71	8.25	0.94	0.97				-0.0439433
167	501G6	48	3	7.39	10.44	1.2	1.27				0.344828
138	459J23	49	1	2.25	2.37	1.01	0.99	1.02333	0.411015	40.1643	-0.0144996	-0.048341	0.602028
153	459J23	49	3	1.95	1.82	0.5	0.63				-0.666576
168	459J23	49	3	1.48	1.88	1.88	1.45				0.536053
283	62J23	50	1	1.17	1.27	-1.99	1.23	0.76	0.439204	57.79	0.298658	-0.570202	0.886809
298	62J23	50	1	1.71	1.67	0.32	0.69				-0.535332
313	62J23	50	1	1.51	1.25	-0.39	0.36				-1.47393
284	480O9	51	3	115.47	128.29	1.06	1.03	0.99	0.0458258	4.62886	0.0426443	-0.015541	0.067315
299	480O9	51	3	102.55	116.14	1.02	1				0
314	480O9	51	3	77.17	91.49	0.98	0.94				-0.0892673
285	394C23	52	3	2.62	2.66	0.73	0.98	0.876667	0.0929157	10.5988	-0.0291463	-0.19518	0.150292
300	394C23	52	3	2.41	2.9	0.89	0.85				-0.234465
315	394C23	52	3	3.28	3.05	0.73	0.8				-0.321928
406	463I5	53	3	14.53	15.44	1.03	0.9	0.903333	0.0351188	3.8877	-0.152003	-0.147394	0.0559652
421	463I5	53	3	11.43	10.48	1.01	0.94				-0.0892673
436	463I5	53	3	10.54	8.32	0.81	0.87				-0.200913
407	215G1	54	3	68.94	59.31	0.98	1	1.14667	0.127017	11.0771	0	0.191254	0.165631
422	215G1	54	3	7.37	10.09	1.25	1.22				0.286881
437	215G1	54	3	5.56	8.3	1.32	1.22				0.286881
408	206H15	55	3	1.7	2.18	1.23	0.88	1.06	0.163707	15.4441	-0.184425	0.0720378	0.230801
423	206H15	55	3	2.33	2.59	1.25	1.1				0.137504
438	206H15	55	3	1.54	1.9	2.15	1.2				0.263034
184	99O6	56	3	7.34	9.53	1.05	0.97	0.97	0.03	3.09278	-0.0439433	-0.0444036	0.0446354
199	99O6	56	3	9.81	10.36	1.01	1				0
214	99O6	56	3	11.22	11.35	0.96	0.94				-0.0892673
185	121J6	57	3	29.18	32	1.15	1.1	1.07	0.0360555	3.36967	0.137504	0.0970597	0.0489486
200	121J6	57	3	28.38	32.12	1.07	1.03				0.0426443
215	121J6	57	3	29.88	35.39	1.11	1.08				0.111031
186	286B9	58	3	10.7	10.97	1	0.87	0.9	0.0264575	2.93972	-0.200913	-0.152423	0.0427271
201	286B9	58	3	11.39	11.91	0.9	0.91				-0.136062
216	286B9	58	3	14.81	15.15	0.93	0.92				-0.120294
187	452L13	59	3	2.47	2.73	1.05	0.97	1.27667	0.270247	21.1682	-0.0439433	0.328774	0.326704
202	452L13	59	3	2.14	2.35	1.32	1.38				0.464668
217	452L13	59	3	2.15	2.83	1.77	1.48				0.565597
188	457F14	60	3	17.55	19.92	1.02	0.97	0.996667	0.046188	4.63425	-0.0439433	-0.00583246	0.06601
203	457F14	60	3	15.07	16.31	1.06	0.97				-0.0439433
218	457F14	60	3	17.72	20.7	1.11	1.05				0.0703893
189	280J7	61	3	6.41	6.87	0.94	0.89	0.933333	0.0450925	4.83134	-0.168123	-0.100655	0.0695763
204	280J7	61	3	7.42	7.26	0.89	0.98				-0.0291463
219	280J7	61	3	6.43	7.37	1.07	0.93				-0.104697
454	335H23	62	3	28.31	24.43	0.84	0.88	0.92	0.0360555	3.91908	-0.184425	-0.121041	0.0569973
469	335H23	62	3	16.77	17.53	0.96	0.95				-0.0740006
484	335H23	62	3	17.3	15.62	0.88	0.93				-0.104697
455	150L15	63	3	36.86	23.79	0.87	0.86	0.846667	0.0416333	4.91732	-0.217591	-0.241315	0.0717558
470	150L15	63	3	27.18	25.04	0.84	0.8				-0.321928
485	150L15	63	3	21.29	26.36	0.98	0.88				-0.184425
456	184L18	64	3	27.15	23.4	1.04	0.89	0.89	0.01	1.1236	-0.168123	-0.168183	0.0162108
471	184L18	64	3	22.93	21.81	0.88	0.9				-0.152003
486	184L18	64	3	20.59	20.36	0.99	0.88				-0.184425
457	1G3	65	3	38.36	31.04	0.88	0.84	0.83	0.01	1.20482	-0.251539	-0.268887	0.0173828
472	1G3	65	3	32.97	31.14	0.85	0.82				-0.286304
487	1G3	65	3	39.56	32.65	0.88	0.83				-0.268817
458	77P3	66	3	4.32	4.53	0.97	1.01	0.976667	0.0305505	3.12804	0.0143553	-0.0345295	0.0449239
473	77P3	66	3	3.98	4.53	1.01	0.95				-0.0740006
488	77P3	66	3	4.63	5.19	1.1	0.97				-0.0439433
459	209P2	67	1	1.78	2.28	2.55	2.48	1.32333	1.00381	75.8546	1.31034	0.14998	1.01279
474	209P2	67	1	1.9	2.03	0.89	0.81				-0.304006
489	209P2	67	1	1.84	2.19	0.88	0.68				-0.556393
46	543G6	68	3	2.78	2.67	0.8	0.75	0.776667	0.046188	5.94696	-0.415037	-0.366297	0.0844206
61	543G6	68	3	2.9	2.88	0.7	0.75				-0.415037
76	543G6	68	1	2.96	3.15	0.9	0.83				-0.268817
190	512J14	69	3	9.86	12.13	1.07	0.98	0.943333	0.0635085	6.73235	-0.0291463	-0.0864018	0.0991693
205	512J14	69	3	9.73	11.29	0.95	0.98				-0.0291463
220	512J14	69	3	11.35	11	0.88	0.87				-0.200913
47	360I23	70	1	1.09	1.49	-1.31	5.96	2.46333	3.03385	123.16	2.57531	0.502458	1.83533
62	360I23	70	1	1.39	1.36	0	0.53				-0.915936
77	360I23	70	1	1.46	1.5	1.21	0.9				-0.152003
191	393H6	71	3	4.39	5.16	0.94	1.04	1.04	0.05	4.80769	0.0565835	0.0554707	0.0694205
206	393H6	71	3	3.45	3.89	1.38	1.09				0.124328
221	393H6	71	3	4.02	4.71	0.95	0.99				-0.0144996
48	76N21	72	1	2.03	1.7	0.48	0.57	0.826667	0.226789	27.4342	-0.810966	-0.315676	0.434295
63	76N21	72	1	1.72	1.91	1.15	1				0
78	76N21	72	1	2	2.17	0.91	0.91				-0.136062
192	117N4	73	3	7.65	8.08	1.02	1.01	0.983333	0.023094	2.34854	0.0143553	-0.0245105	0.0336587
207	117N4	73	3	9.16	8.66	0.94	0.97				-0.0439433
222	117N4	73	3	8.12	8.59	1.04	0.97				-0.0439433
49	14B2	74	3	3.54	3.58	0.95	0.9	0.943333	0.0585947	6.21145	-0.152003	-0.0859807	0.088328
64	14B2	74	3	3.27	3.87	1.01	1.01				0.0143553
79	14B2	74	3	4.2	4.91	0.97	0.92				-0.120294
193	490G20	75	3	3.81	4.52	1.19	1.15	1.09667	0.046188	4.21167	0.201634	0.132285	0.0600577
208	490G20	75	3	4.63	6.04	1.07	1.07				0.0976108
223	490G20	75	3	3.31	4.46	1.37	1.07				0.0976108
50	339I10	76	3	6.3	5.94	0.79	0.86	0.926667	0.061101	6.59363	-0.217591	-0.112002	0.0962576
65	339I10	76	3	7.18	7.08	0.89	0.94				-0.0892673
80	339I10	76	3	7.47	8.26	0.98	0.98				-0.0291463
194	335N6	77	1	1.13	1.06	1.37	0.83	1.07667	0.507182	47.1067	-0.268817	0.00932122	0.630609
209	335N6	77	1	1.37	1.34	0.85	0.74				-0.434403
224	335N6	77	1	1.11	1.54	2.85	1.66				0.731183
51	11C5	78	3	2.2	2.67	1.39	0.97	0.913333	0.051316	5.61854	-0.0439433	-0.132286	0.0803206
66	11C5	78	3	2.32	2.69	1.07	0.9				-0.152003
81	11C5	78	3	2.72	2.83	0.86	0.87				-0.200913
316	342J4	79	3	3.18	4.06	0.93	0.85	0.846667	0.0057735	0.68191	-0.234465	-0.240156	0.0098574
331	342J4	79	3	4.05	4.35	0.93	0.84				-0.251539
346	342J4	79	3	2.22	2.21	0.9	0.85				-0.234465
460	555G22	80	3	10.53	10.02	0.9	0.88	0.9	0.0264575	2.93972	-0.184425	-0.152415	0.0421208
475	555G22	80	3	9.83	8.77	0.9	0.89				-0.168123
490	555G22	80	3	13.76	13.68	0.95	0.93				-0.104697
317	505F3	81	1	1.39	1.37	0.49	0.77	0.87	0.117898	13.5515	-0.37707	-0.209536	0.192012
332	505F3	81	1	1.06	1.32	0.9	0.84				-0.251539
347	505F3	81	1	0.82	0.93	1.64	1				0
461	263G23	82	3	8.72	9.35	0.95	1.02	0.993333	0.046188	4.6498	0.0285692	-0.0107097	0.0680329
476	263G23	82	3	7.08	7.04	1	0.94				-0.0892673
491	263G23	82	3	7.97	8.51	1.02	1.02				0.0285692
318	309H15	83	3	6.19	6.96	0.94	0.87	0.91	0.04	4.3956	-0.200913	-0.136992	0.0634612
333	309H15	83	3	5.23	6.4	1.12	0.91				-0.136062
348	309H15	83	3	6.65	7.37	1.06	0.95				-0.0740006
462	30C8	84	3	15.34	19.6	1.19	1.05	1.06667	0.0208167	1.95156	0.0703893	0.0929272	0.0280404
477	30C8	84	3	10.85	11.85	1.12	1.09				0.124328
492	30C8	84	3	11.1	13.12	1.16	1.06				0.0840643
319	RP11-245E23	85	1	2.04	1.92	0.75	0.75	0.916667	0.246644	26.9066	-0.415037	-0.157977	0.367567
334	RP11-245E23	85	3	1.73	2.32	0.98	0.8				-0.321928
349	RP11-245E23	85	3	1.78	2.18	1.49	1.2				0.263034
463	474L7	86	3	17.95	20.93	1.08	1.04	1.07667	0.0321455	2.98565	0.0565835	0.106138	0.0434184
478	474L7	86	3	23.69	24.75	1.1	1.09				0.124328
493	474L7	86	3	21.81	22.89	1.14	1.1				0.137504
320	552M6	87	3	17.01	16.72	0.91	0.94	0.913333	0.0251661	2.75541	-0.0892673	-0.131151	0.0396564
335	552M6	87	3	15.32	15.06	0.94	0.91				-0.136062
350	552M6	87	3	11.02	11.41	0.96	0.89				-0.168123
321	13H5	88	3	9.39	9.11	0.83	0.88	0.856667	0.0251661	2.93768	-0.184425	-0.223611	0.0425169
336	13H5	88	3	7.77	6.76	0.87	0.86				-0.217591
351	13H5	88	3	4.16	3.38	0.91	0.83				-0.268817
52	157H4	89	1	1.7	1.66	0.44	0.64	0.97	0.383014	39.486	-0.643856	-0.117732	0.562444
67	157H4	89	1	1.37	1.84	5.67	1.39				0.475085
82	157H4	89	3	1.84	1.99	0.76	0.88				-0.184425
53	285H24	90	1	1.55	1.76	1.25	1.05	1.43	0.425676	29.7675	0.0703893	0.473912	0.425479
68	285H24	90	1	1.39	1.46	1.65	1.35				0.432959
83	285H24	90	1	1.57	1.75	3.53	1.89				0.918386
54	810G21	91	3	4.59	5.33	1.04	1.1	1.04333	0.0665833	6.38178	0.137504	0.0592081	0.0932422
69	810G21	91	3	4.33	5.05	0.96	0.97				-0.0439433
84	810G21	91	3	4.13	4.66	1.16	1.06				0.0840643
55	452P23	92	3	8.16	8.85	0.96	0.96	0.99	0.03	3.0303	-0.0588937	-0.0149414	0.0437331
70	452P23	92	3	6.98	7.74	1.08	0.99				-0.0144996
85	452P23	92	3	7.71	8.09	0.99	1.02				0.0285692
56	512C24	93	1	1.63	1.69	0.58	0.68	1.00333	0.372066	37.083	-0.556393	-0.0603308	0.528601
71	512C24	93	1	1.66	1.77	1.21	1.41				0.495695
86	512C24	93	1	1.77	1.92	0.92	0.92				-0.120294
57	RP11-285E18	94	3	10.52	12.06	1.03	1.01	1.03333	0.0321455	3.11086	0.0143553	0.0468451	0.0445351
72	RP11-285E18	94	3	11.5	15.38	1.23	1.02				0.0285692
87	RP11-285E18	94	3	13.64	13.47	0.95	1.07				0.0976108
322	RP11-157E11	95	3	6.81	6.75	0.94	0.94	0.95	0.0173205	1.82321	-0.0892673	-0.0741593	0.0261678
337	RP11-157E11	95	3	5.59	5.83	0.91	0.94				-0.0892673
352	RP11-157E11	95	3	3.95	4.24	0.99	0.97				-0.0439433
323	488P11	96	3	1.94	2.34	0.84	0.88	1.01667	0.165025	16.232	-0.184425	0.0115555	0.228834
338	488P11	96	3	1.81	2.56	1.5	1.2				0.263034
353	488P11	96	1	1.27	1.52	1.22	0.97				-0.0439433
324	138N13	97	1	1.27	1.8	1.23	0.88	0.92	0.461303	50.1416	-0.184425	-0.25263	0.774416
339	138N13	97	1	1.27	1.52	-0.38	1.4				0.485427
354	138N13	97	1	1.48	1.65	0.84	0.48				-1.05889
325	349J19	98	3	10.39	11.48	1.12	0.94	0.936667	0.0057735	0.616388	-0.0892673	-0.0944107	0.00890854
340	349J19	98	3	9.56	10.39	0.91	0.93				-0.104697
355	349J19	98	3	9.79	11.85	1.15	0.94				-0.0892673
326	132L12	99	3	20.61	19.6	0.93	0.85	0.896667	0.0404145	4.5072	-0.234465	-0.158351	0.0659167
341	132L12	99	3	18.71	20.67	1.03	0.92				-0.120294
356	132L12	99	3	19.17	21.08	1.04	0.92				-0.120294
327	159J2	100	3	3.27	3.61	0.99	0.95	0.883333	0.0763763	8.64637	-0.0740006	-0.182644	0.126772
342	159J2	100	3	2.64	3.6	1.32	0.9				-0.152003
357	159J2	100	3	2.68	3.24	1.02	0.8				-0.321928
58	182M20	101	3	21.54	26.18	1.06	1.05	1.06	0.0173205	1.63401	0.0703893	0.0839367	0.0234647
73	182M20	101	3	12.24	14.52	1.06	1.08				0.111031
88	182M20	101	3	10.7	11.65	1.17	1.05				0.0703893
59	173B14	102	3	28.04	25.48	1.02	1.03	1.03333	0.0251661	2.43543	0.0426443	0.0470213	0.03506
74	173B14	102	3	16.54	16.44	1.01	1.06				0.0840643
89	173B14	102	3	17.76	19.53	1.03	1.01				0.0143553
60	29G8	103	3	2.86	1.4	0.76	0.85	0.84	0.0173205	2.06197	-0.234465	-0.251745	0.0299292
75	29G8	103	3	2.28	1.33	0.74	0.82				-0.286304
90	29G8	103	3	2.05	0.68	0.64	0.85				-0.234465
328	122K21	104	1	1.07	1.03	-1.35	0.31	0.443333	0.135031	30.4581	-1.68966	-1.21999	0.452941
343	122K21	104	1	1.56	1.46	0.1	0.44				-1.18442
358	122K21	104	1	1.37	1.45	-0.05	0.58				-0.785875
329	RP11-332E3	105	3	11.36	12.48	1.07	1.01	0.986667	0.0321455	3.25799	0.0143553	-0.0198818	0.0474147
344	RP11-332E3	105	3	13.96	12.53	0.96	0.95				-0.0740006
359	RP11-332E3	105	3	14.92	17.11	1.06	1				0
183	VECT	110	1	1.76	1.92	0.96	0.92	0.726667	0.195021	26.8378	-0.120294	-0.496754	0.399538
198	VECT	110	1	2.16	1.74	0.29	0.53				-0.915936
213	VECT	110	1	1.79	1.8	0.72	0.73				-0.454032
181	MRV2	111	3	5.54	36.32	16.12	14.62	15.12	0.764461	5.05596	3.86987	3.91718	0.0719673
196	MRV2	111	3	5.38	60.13	16.66	14.74				3.88166
211	MRV2	111	3	5.08	31.1	17.88	16				4
451	MRV2	112	3	13.14	198.37	15.94	12.45	12.7233	0.598777	4.70613	3.63807	3.66836	0.0670785
466	MRV2	112	3	12.11	164.81	14.42	12.31				3.62176
481	MRV2	112	3	8.03	150.16	18.21	13.41				3.74524
182	ALFA1-1	113	3	1.91	10.93	18.54	9.3	8.28	1.58	19.0821	3.21723	3.03049	0.294048
197	ALFA1-1	113	3	1.74	6.86	16.03	9.08				3.18269
212	ALFA1-1	113	3	1.68	6.31	11.06	6.46				2.69153
1	ALFA1-2	114	1	1.04	1.67	-1.44	3.2	5.53333	5.29107	95.6218	1.67807	2.02296	1.37231
16	ALFA1-2	114	1	1.05	1.61	-0.78	11.59				3.53481
31	ALFA1-2	114	1	1	1.42	-1.11	1.81				0.85599
195	ALFA1-3	115	3	3.03	38.01	24.32	19.81	16.9333	2.63067	15.5355	4.30816	4.07044	0.220418
210	ALFA1-3	115	3	4.13	36.7	19.17	16.34				4.03034
225	ALFA1-3	115	3	4.32	46.04	13.97	14.65				3.87283
452	ALFA2-1	116	3	2.55	9.58	6.3	4.86	4.03333	0.716194	17.7569	2.28096	1.99763	0.245497
467	ALFA2-1	116	3	2.68	7.63	4.93	3.6				1.848
482	ALFA2-1	116	3	2.78	8.16	4.63	3.64				1.86394
271	ALFA2-2	117	3	3.35	12.44	4.07	3.38	3.8	0.370405	9.7475	1.75702	1.92126	0.144448
286	ALFA2-2	117	3	3.16	12.63	4.86	3.94				1.9782
301	ALFA2-2	117	3	2.38	13.46	6.03	4.08				2.02857
464	ALFA2-3	118	3	9.5	41.51	5.69	5.1	5.40667	0.326548	6.03972	2.3505	2.43299	0.0868142
479	ALFA2-3	118	3	7.49	33.61	6.5	5.75				2.52356
494	ALFA2-3	118	3	7.78	27.96	6.1	5.37				2.42492
150	BAC A	119	1	1.28	1.62	-3.55	1.55	2.1	1.57858	75.1703	0.632268	0.795804	1.08774
165	BAC A	119	1	1.3	1.57	-1.76	3.88				1.95606
180	BAC A	119	1	1.34	1.48	1.84	0.87				-0.200913
453	BAC B	120	1	1.28	1.41	2.44	0.72	1.27333	1.27359	100.02	-0.473931	-0.153144	1.46818
468	BAC B	120	1	1.33	1.56	-2.98	0.37				-1.4344
483	BAC B	120	1	1.44	1.69	-7.95	2.73				1.4489

## Sheet: sorted by genomic ID
Index	Array Row	Array Column	Spot Row	Spot Column	Name	ID	X	Y	Diameter	F Pixels	B Pixels	Footprint	Flags	Ch1 Median	Ch1 Mean	Ch1 SD	Ch1 B Median	Ch1 B Mean	Ch1 B SD	Ch1 % > B + 1 SD	Ch1 % > B + 2 SD	Ch1 F % Sat.	Ch1 Median - B	Ch1 Mean - B	Ch1 SignalNoiseRatio	Ch2 Median	Ch2 Mean	Ch2 SD	Ch2 B Median	Ch2 B Mean	Ch2 B SD	Ch2 % > B + 1 SD	Ch2 % > B + 2 SD	Ch2 F % Sat.	Ch2 Median - B	Ch2 Mean - B	Ch2 SignalNoiseRatio	Ch2 Ratio of Medians	Ch2 Ratio of Means	Ch2 Median of Ratios	Ch2 Mean of Ratios	Ch2 Ratios SD	Ch2 Rgn Ratio	Ch2 Rgn R²	Ch2 Log Ratio	Sum of Medians	Sum of Means	Ch1 N Median	Ch1 N Mean
139	1	2	1	4	468L10	1	12030	10905	220	282	334	49	3	349	444	328.53	149	185	121.05	63.5	43.6	0	200	295	2.88	459	551	344.38	206	229	136.02	64.5	48.2	0	253	345	3.37	1.26	1.17	1.25	2.06	4.11	0.73	0.48	0.34	453	640	349	444
154	1	2	2	4	468L10	1	12035	11275	170	286	366	51	3	412	497	379.99	173	202	127.76	66.8	47.2	0	239	324	3.22	432	532	417.21	197	228	131.34	60.5	46.9	0	235	335	3.29	0.98	1.03	0.97	1.28	1.16	0.52	0.23	-0.02	474	659	412	497
169	1	2	3	4	468L10	1	12030	11645	150	282	333	45	3	447	519	334.26	171	197	121.72	70.6	53.9	0	276	348	3.67	446	536	342.8	226	255	155.67	57.1	42.2	0	220	310	2.87	0.8	0.89	0.86	1.01	0.8	0.76	0.54	-0.33	496	658	447	519
140	1	2	1	5	2A19	2	12405	10915	200	286	368	42	3	338	383	236.09	166	193	120.34	60.5	37.1	0	172	217	2.81	431	467	273.1	198	225	124.21	64.7	47.6	0	233	269	3.47	1.35	1.24	1.29	2.39	11.94	0.77	0.45	0.44	405	486	338	383
155	1	2	2	5	2A19	2	12415	11280	180	284	397	51	3	324	353	223.8	159	196	134.05	53.9	30.6	0	165	194	2.42	380	415	242.26	229	266	174.84	47.2	23.2	0	151	186	2.17	0.92	0.96	0.98	1.47	4.06	0.78	0.52	-0.13	316	380	324	353
170	1	2	3	5	2A19	2	12405	11660	160	282	398	37	3	279	328	222.39	155	185	113.57	51.8	36.2	0	124	173	2.46	363	386	217.25	202	230	134.63	54.6	31.6	0	161	184	2.7	1.3	1.06	1.19	1.3	0.87	0.66	0.46	0.38	285	357	279	328
141	1	2	1	6	318C5	3	12770	10895	190	282	334	43	3	585	725	481.2	171	197	127.71	83.7	70.6	0	414	554	4.58	695	798	515.86	202	231	141.49	79.1	69.1	0	493	596	4.91	1.19	1.08	1.16	1.52	2.83	0.78	0.53	0.25	907	1150	585	725
156	1	2	2	6	318C5	3	12775	11295	170	286	366	31	3	505	572	351.73	170	206	133.48	74.8	59.8	0	335	402	3.78	600	680	441.38	180	249	161.51	73.1	58.7	0	420	500	3.71	1.25	1.24	1.27	2.68	9.41	1.05	0.7	0.33	755	902	505	572
171	1	2	3	6	318C5	3	12775	11655	140	286	366	31	3	409	552	444.79	197	221	137.69	58.7	45.1	0	212	355	2.97	569	690	497.96	223	258	152.39	65.7	51.4	0	346	467	3.73	1.63	1.32	1.54	1.81	1.47	0.68	0.37	0.71	558	822	409	552
142	1	2	1	7	213F11	4	13145	10895	200	286	367	40	3	1946	1956	1118.79	190	217	132	92	86.7	0	1756	1766	14.74	2225	2133	1200.98	189	213	127.42	90.6	86	0	2036	1944	17.46	1.16	1.1	1.15	1.53	2.87	0.87	0.66	0.21	3792	3710	1946	1956
157	1	2	2	7	213F11	4	13140	11275	200	282	333	27	3	2303	2184	1160.08	178	206	119.02	92.6	89	0	2125	2006	19.35	2464	2316	1241.35	218	232	138.62	91.1	88.7	0	2246	2098	17.78	1.06	1.05	1.04	1.12	0.56	0.99	0.85	0.08	4371	4104	2303	2184
172	1	2	3	7	213F11	4	13140	11665	180	283	333	18	3	2677	2491	1458.01	183	207	121.04	89	86.9	0	2494	2308	22.12	2851	2717	1509.65	215	239	144.89	90.1	85.9	0	2636	2502	19.68	1.06	1.08	1.06	1.5	1.82	0.83	0.65	0.08	5130	4810	2677	2491
143	1	2	1	8	13B15	5	13520	10915	210	283	333	26	3	689	747	411.67	169	200	126.27	85.9	73.5	0	520	578	5.46	893	920	492.66	172	208	130.55	88.3	79.9	0	721	748	6.84	1.39	1.29	1.31	1.48	0.89	1	0.7	0.47	1241	1326	689	747
158	1	2	2	8	13B15	5	13515	11285	200	286	367	19	3	670	718	440.05	174	211	144.64	79.4	66.4	0	496	544	4.63	880	908	482.54	234	252	140.3	82.2	75.2	0	646	674	6.27	1.3	1.24	1.29	1.41	1	0.91	0.69	0.38	1142	1218	670	718
173	1	2	3	8	13B15	5	13515	11655	200	287	366	17	3	754	783	455.45	171	205	133.02	81.5	74.9	0	583	612	5.67	882	924	501.32	231	252	142.9	83.6	76.3	0	651	693	6.17	1.12	1.13	1.13	1.77	5.14	0.87	0.63	0.16	1234	1305	754	783
144	1	2	1	9	261A1	6	13905	10905	160	286	366	37	3	263	329	227.41	160	185	123.59	47.2	27.6	0	103	169	2.13	298	376	246.13	213	231	135.17	43.4	30.1	0	85	163	2.2	0.83	0.96	0.92	1.31	1.11	0.66	0.37	-0.28	188	332	263	329
159	1	2	2	9	261A1	6	13885	11280	180	282	398	15	3	267	307	180.99	178	213	140.17	40.8	17.7	0	89	129	1.9	370	407	224.38	201	237	136.18	55.7	30.5	0	169	206	2.72	1.9	1.6	1.72	2.71	5.87	0.83	0.45	0.93	258	335	267	307
174	1	2	3	9	261A1	6	13885	11645	170	286	366	17	3	247	289	195.52	194	219	137.02	33.6	17.8	0	53	95	1.8	351	395	249.85	221	246	140.03	47.9	30.1	0	130	174	2.51	2.45	1.83	2.06	2.87	3.51	0.88	0.47	1.29	183	269	247	289
409	2	2	1	4	331L19	7	12075	19825	100	287	366	55	3	313	521	696.11	228	253	148.69	39.4	26.8	0	85	293	2.11	368	582	775.92	295	316	174.49	39.4	26.1	0	73	287	2.11	0.86	0.98	1	1.72	2.56	0.51	0.21	-0.22	158	580	313	521
424	2	2	2	4	331L19	7	12055	20175	180	286	366	52	3	397	454	296.75	219	265	165.64	51.7	34.3	0	178	235	2.4	417	499	313.04	261	306	178.25	48.6	30.8	0	156	238	2.34	0.88	1.01	0.95	1.21	0.93	0.69	0.43	-0.19	334	473	397	454
439	2	2	3	4	331L19	7	12055	20545	160	286	366	49	3	430	521	347.89	205	233	143.29	64	42.7	0	225	316	3	556	616	354.05	280	304	166.37	60.8	46.2	0	276	336	3.34	1.23	1.06	1.2	1.5	2.72	0.68	0.45	0.29	501	652	430	521
410	2	2	1	5	211D10	8	12440	19830	200	287	362	41	1	1655	1931	1483.89	207	250	159.08	87.1	79.8	0	1448	1724	10.4	1876	2037	1423.16	294	317	173.72	82.6	77.7	0	1582	1743	10.8	1.09	1.01	1.08	1.32	1.19	0.73	0.58	0.13	3030	3467	1655	1931
425	2	2	2	5	211D10	8	12455	20225	100	301	366	50	3	2201	7144	14686.5	222	251	161.1	73.1	66.4	4	1979	6922	13.66	2803	6559	13069.9	282	331	189.53	75.7	71.4	3.3	2521	6277	14.79	1.27	0.91	1.2	3.32	7.07	0.15	0.03	0.35	4500	13199	2201	7144
440	2	2	3	5	211D10	8	12420	20545	180	282	333	43	3	1840	1897	1124.14	271	351	316.65	86.5	78.7	0	1569	1626	5.81	2004	1978	1153.72	367	539	513.21	78.4	67	0	1637	1611	3.9	1.04	0.99	1.04	3.4	24.36	0.76	0.55	0.06	3206	3237	1840	1897
411	2	2	1	6	129M14	9	12800	19815	170	282	333	39	3	1185	1377	1094.9	222	246	151.38	76.2	67.4	0	963	1155	7.83	1354	1710	1320.41	298	311	165.59	76.2	66	0	1056	1412	8.18	1.1	1.22	1.17	1.69	3.8	1.03	0.73	0.13	2019	2567	1185	1377
426	2	2	2	6	129M14	9	12780	20175	170	282	334	41	3	1196	1369	1079.59	209	240	154.02	76.6	67.4	0	987	1160	7.77	1380	1595	1132.95	308	330	173.61	79.1	73	0	1072	1287	7.95	1.09	1.11	1.14	2.35	6.24	0.85	0.66	0.12	2059	2447	1196	1369
441	2	2	3	6	129M14	9	12785	20555	150	286	366	29	3	887	1258	1108.22	244	275	177.76	68.2	59.8	0	643	1014	4.99	1101	1561	1284	342	405	282.12	65.4	55.2	0	759	1219	3.9	1.18	1.2	1.14	2.02	7.74	0.82	0.5	0.24	1402	2233	887	1258
412	2	2	1	7	1L24	10	13170	19805	170	282	333	43	3	814	1057	917.17	221	246	145.66	75.9	64.5	0	593	836	5.59	988	1288	1002.52	316	335	181.29	72	63.1	0	672	972	5.45	1.13	1.16	1.14	1.43	1.75	0.86	0.61	0.18	1265	1808	814	1057
427	2	2	2	7	1L24	10	13160	20175	170	282	333	39	3	764	1027	861.4	228	278	184.58	70.9	58.9	0	536	799	4.14	938	1264	1005.23	317	350	202.38	69.1	54.6	0	621	947	4.63	1.16	1.19	1.14	1.78	5.98	0.86	0.55	0.21	1157	1746	764	1027
442	2	2	3	7	1L24	10	13155	20555	160	287	366	28	3	777	1107	992.65	220	265	183.8	66.2	56.1	0	557	887	4.23	884	1268	1021.33	286	341	218.59	69.7	56.8	0	598	982	4.04	1.07	1.11	1.11	1.43	1.73	0.79	0.59	0.1	1155	1869	777	1107
413	2	2	1	8	379K8	11	13550	19830	200	287	362	22	1	331	423	397.02	235	261	158.82	41.5	25.1	0	96	188	2.08	502	609	414.86	324	339	181.94	49.1	30	0	178	285	2.76	1.85	1.52	1.66	2.7	7.09	0.58	0.31	0.89	274	473	331	423
428	2	2	2	8	379K8	11	13555	20175	120	286	366	43	3	303	363	244.55	232	257	151.15	36.4	21	0	71	131	2	399	447	265.06	357	373	183.16	30.4	15.4	0	42	90	2.18	0.59	0.69	0.84	0.95	0.5	0.89	0.68	-0.76	113	221	303	363
443	2	2	3	8	379K8	11	13540	20570	200	287	362	12	1	236	255	155.24	224	266	183.71	16	4.5	0	12	31	1.28	326	346	176.11	347	391	220.66	12.5	0	0	-20	0	1.48	-1.75	-0.03	1.17	1.53	1.48	0.81	0.51	0	-9	30	236	255
414	2	2	1	9	229I7	12	13935	19835	200	286	366	25	3	6401	6217	3795.77	221	257	161.96	94.8	93	0	6180	5996	39.52	7476	6850	4055.83	332	353	185.75	94.1	90.2	0	7144	6518	40.25	1.16	1.09	1.12	1.5	2.49	0.92	0.74	0.21	13324	12514	6401	6217
429	2	2	2	9	229I7	12	13915	20225	180	286	367	13	3	5906	5703	3807.51	241	261	152.05	91.3	89.2	0	5665	5462	38.84	7036	6285	3823.27	307	340	178.72	94.8	89.9	0	6729	5978	39.37	1.19	1.09	1.16	1.77	3.76	0.85	0.71	0.25	12394	11440	5906	5703
444	2	2	3	9	229I7	12	13915	20585	190	286	368	5	3	6531	6131	3410.89	226	270	182.78	94.1	92.7	0	6305	5905	35.73	7692	7048	3519.24	350	424	296.92	96.2	93.7	0	7342	6698	25.91	1.16	1.13	1.17	1.55	2.61	0.87	0.71	0.22	13647	12603	6531	6131
145	1	2	1	10	326D19	13	14280	10905	210	282	333	34	3	1509	1592	965	222	257	160.26	88.7	83.3	0	1287	1370	9.42	1528	1699	1059.01	243	269	157.43	89.7	83	0	1285	1456	9.71	1	1.06	1.05	1.53	2.83	0.88	0.65	0	2572	2826	1509	1592
160	1	2	2	10	326D19	13	14270	11300	200	287	362	21	1	1622	1738	939.27	175	235	182.08	97.6	93.7	0	1447	1563	8.91	1743	1802	938.84	266	307	196.33	92.3	87.5	0	1477	1536	8.88	1.02	0.98	1	1.04	0.45	0.75	0.57	0.03	2924	3099	1622	1738
175	1	2	3	10	326D19	13	14265	11680	190	282	398	25	3	1699	1867	1032.18	200	244	169.74	95	90.4	0	1499	1667	10.01	1963	1989	973.79	248	282	173.62	98.6	94.7	0	1715	1741	11.31	1.14	1.04	1.1	1.83	5.96	0.71	0.56	0.19	3214	3408	1699	1867
2	1	1	1	2	505O16	14	5590	10925	150	283	333	45	3	294	348	258.34	145	176	117.25	55.5	38.9	0	149	203	2.51	351	413	271.51	169	196	123.22	59.4	41	0	182	244	2.85	1.22	1.2	1.21	1.68	2.28	0.79	0.56	0.29	331	447	294	348
17	1	1	2	2	505O16	14	5585	11315	150	286	368	23	3	292	337	237.5	123	156	108.61	58.7	41.3	0	169	214	2.69	322	368	241.62	147	181	120.69	61.2	37.8	0	175	221	2.67	1.04	1.03	1.04	1.17	0.63	0.84	0.69	0.05	344	435	292	337
32	1	1	3	2	505O16	14	5595	11695	140	287	367	12	3	247	321	232.47	136	157	100.83	52.6	39.7	0	111	185	2.45	295	355	237.69	146	175	112.09	56.4	39	0	149	209	2.63	1.34	1.13	1.06	1.4	1.4	0.82	0.65	0.42	260	394	247	321
146	1	2	1	11	223F20	15	14620	10935	150	282	333	16	3	426	481	311.64	221	264	177.2	51.8	31.6	0	205	260	2.4	515	588	352.87	268	303	182.14	56.7	40.4	0	247	320	2.83	1.2	1.23	1.18	1.46	1.02	0.8	0.5	0.27	452	580	426	481
161	1	2	2	11	223F20	15	14625	11305	160	286	366	17	3	454	664	628.74	221	255	172.55	57.7	42.3	0	233	443	2.63	602	785	707.35	316	346	202.56	57.3	37.8	0	286	469	2.97	1.23	1.06	1.05	1.33	1.17	0.59	0.27	0.3	519	912	454	664
176	1	2	3	11	223F20	15	14620	11695	130	282	334	39	3	410	485	346.57	191	251	169.87	55	37.6	0	219	294	2.41	516	576	354.51	290	311	183.66	54.3	34	0	226	286	2.81	1.03	0.97	1.02	1.19	0.74	0.68	0.44	0.05	445	580	410	485
3	1	1	1	3	rp11-424e21	16	5970	10935	150	282	333	35	3	406	553	442.15	125	164	115.29	68.1	55	0	281	428	3.52	383	567	457.85	163	192	123.39	65.6	48.9	0	220	404	3.1	0.78	0.94	0.9	1.19	1.02	0.77	0.55	-0.35	501	832	406	553
18	1	1	2	3	rp11-424e21	16	5965	11315	120	286	366	22	3	381	473	370.35	130	161	108.32	65.7	52.4	0	251	343	3.52	413	485	333.85	158	192	124.72	65.7	50.7	0	255	327	3.31	1.02	0.95	0.99	1.46	4.96	0.72	0.63	0.02	506	670	381	473
33	1	1	3	3	rp11-424e21	16	5955	11695	130	286	366	15	3	335	439	339.26	141	170	117.15	61.5	44.8	0	194	298	2.86	363	427	303.14	168	202	131.32	62.6	40.9	0	195	259	2.76	1.01	0.87	1.01	1.45	2.88	0.69	0.6	0.01	389	557	335	439
147	1	2	1	12	298H15	17	14990	10915	210	282	333	14	3	3238	3292	1779.22	214	256	184.2	97.2	96.1	0	3024	3078	17.58	4090	4057	2255.24	303	350	226.68	95.7	91.8	0	3787	3754	18.04	1.25	1.22	1.26	1.48	1.51	0.91	0.51	0.32	6811	6832	3238	3292
162	1	2	2	12	298H15	17	14990	11295	210	282	333	18	3	3424	3455	1534.78	228	270	175.83	98.6	96.5	0	3196	3227	19.47	4334	4249	1833.46	303	350	209.37	99.3	97.5	0	4031	3946	20.7	1.26	1.22	1.25	1.49	2.29	0.93	0.6	0.33	7227	7173	3424	3455
177	1	2	3	12	298H15	17	14985	11685	190	286	366	37	3	3736	3852	2136.94	231	274	186.82	94.4	93	0	3505	3621	20	4709	4801	2400.85	307	353	212.16	97.2	96.5	0	4402	4494	22.2	1.26	1.24	1.28	1.59	1.99	0.93	0.69	0.33	7907	8115	3736	3852
4	1	1	1	4	390J12	18	6350	10925	190	282	333	43	3	658	734	459.02	169	187	114.19	82.6	73.8	0	489	565	5.76	678	826	572.92	150	183	123.32	80.9	72.3	0	528	676	5.5	1.08	1.2	1.13	2.33	12.48	0.98	0.62	0.11	1017	1241	658	734
19	1	1	2	4	390J12	18	6350	11315	190	282	335	21	3	441	499	345.65	124	161	105.45	72.3	61.3	0	317	375	4.18	475	556	372.96	150	188	122.76	74.5	57.8	0	325	406	3.87	1.03	1.08	1.04	1.35	1.58	0.8	0.55	0.04	642	781	441	499
34	1	1	3	4	390J12	18	6350	11685	170	282	333	19	3	488	583	415.48	145	179	120.47	72.7	60.3	0	343	438	4.05	567	655	440.11	161	182	110.43	77.7	67	0	406	494	5.13	1.18	1.13	1.18	1.54	2.32	0.83	0.62	0.24	749	932	488	583
148	1	2	1	13	37K18	19	15375	10925	150	286	366	9	3	796	1227	1308.99	213	267	184.21	68.2	59.4	0	583	1014	4.32	1135	1746	1688.84	308	343	200.98	76.6	66.4	0	827	1438	5.65	1.42	1.42	1.48	1.89	1.95	0.9	0.49	0.5	1410	2452	796	1227
163	1	2	2	13	37K18	19	15360	11305	130	282	333	30	3	1045	1278	1017.5	216	262	182.85	84	74.1	0	829	1062	5.72	1551	1726	1252.64	302	336	182.42	85.5	76.2	0	1249	1424	8.5	1.51	1.34	1.44	2.4	5.2	0.65	0.28	0.59	2078	2486	1045	1278
178	1	2	3	13	37K18	19	15375	11685	130	286	366	32	3	1079	1415	1268.88	210	257	174.88	81.5	70.3	0	869	1205	6.17	1577	1918	1541.32	266	298	187.32	86.7	77.6	0	1311	1652	8.42	1.51	1.37	1.46	1.88	2.52	0.82	0.46	0.59	2180	2857	1079	1415
5	1	1	1	5	111B19	20	6735	10945	130	286	366	27	3	746	1042	962.63	127	157	108.01	86	76.9	0	619	915	6.91	842	1180	1093.51	138	166	104.76	84.3	76.6	0	704	1042	8.04	1.14	1.14	1.12	1.35	0.99	0.65	0.33	0.19	1323	1957	746	1042
20	1	1	2	5	111B19	20	6730	11325	150	282	337	13	3	734	1035	1009.49	146	174	106.26	86.5	78.7	0	588	889	6.91	1002	1365	1196.83	159	183	110.33	90.4	81.2	0	843	1206	9.08	1.43	1.36	1.43	2.13	3.69	0.77	0.42	0.52	1431	2095	734	1035
35	1	1	3	5	111B19	20	6750	11715	170	282	333	32	3	1819	1984	1339.93	151	190	129.11	91.8	90.4	0	1668	1833	14.09	2221	2356	1332.42	171	210	144.04	98.2	95	0	2050	2185	15.42	1.23	1.19	1.23	3.32	18.65	0.85	0.74	0.3	3718	4018	1819	1984
149	1	2	1	14	335P18	21	15735	10945	150	287	366	37	3	287	400	350.93	165	202	130.12	48.4	36.2	0	122	235	2.21	335	480	415.01	197	232	142	49.8	37.6	0	138	283	2.36	1.13	1.2	1.2	1.33	0.88	0.95	0.65	0.18	260	518	287	400
164	1	2	2	14	335P18	21	15740	11300	200	287	362	25	1	391	537	463.24	196	218	129.95	57.5	44.6	0	195	341	3.01	504	635	483.89	256	283	164.94	58.5	44.6	0	248	379	3.06	1.27	1.11	1.27	1.65	1.42	0.56	0.29	0.35	443	720	391	537
179	1	2	3	14	335P18	21	15730	11695	130	282	333	53	3	384	583	558.44	201	238	152.82	52.8	39	0	183	382	2.51	484	703	640.37	231	259	155.75	56.7	45.4	0	253	472	3.11	1.38	1.24	1.34	1.95	1.87	0.38	0.11	0.47	436	854	384	583
6	1	1	1	6	109K20	22	7115	10935	190	286	366	36	3	948	909	546.73	133	168	114.22	82.5	76.6	0	815	776	8.3	996	960	582.43	145	183	121.18	82.9	78.3	0	851	815	8.22	1.04	1.05	1.05	1.23	0.84	0.89	0.69	0.06	1666	1591	948	909
21	1	1	2	6	109K20	22	7105	11325	180	286	366	11	3	871	889	537.41	137	174	115.45	86	75.5	0	734	752	7.54	982	1000	532.38	161	188	112.12	89.9	83.6	0	821	839	8.76	1.12	1.12	1.13	1.49	2.35	0.92	0.87	0.16	1555	1591	871	889
36	1	1	3	6	109K20	22	7105	11705	200	286	366	9	3	1057	1050	605.48	167	205	133.34	86.7	82.9	0	890	883	7.93	1328	1230	689.96	179	205	128.35	85.3	80.4	0	1149	1051	10.35	1.29	1.19	1.27	1.42	1.16	0.96	0.71	0.37	2039	1934	1057	1050
415	2	2	1	10	495K23	23	14310	19865	150	282	333	31	3	1178	1648	1630.89	335	398	278.87	69.9	56.7	0	843	1313	4.22	1284	1942	1797.11	487	557	332.18	65.6	53.2	0	797	1455	3.87	0.95	1.11	1.02	1.65	1.86	0.56	0.26	-0.08	1640	2768	1178	1648
430	2	2	2	10	495K23	23	14315	20255	160	286	366	51	3	1280	1656	1395.86	330	425	330.01	71.7	58.7	0	950	1326	3.88	1392	1827	1500.09	474	576	401.26	67.1	52.8	0	918	1353	3.47	0.97	1.02	0.97	1.78	4.72	0.65	0.37	-0.05	1868	2679	1280	1656
445	2	2	3	10	495K23	23	14325	20635	160	286	366	66	3	1403	1586	1160.25	312	391	284.5	77.3	65.7	0	1091	1274	4.93	1548	1762	1232.37	409	475	299.95	75.5	63.6	0	1139	1353	5.16	1.04	1.06	1.08	1.25	0.79	0.72	0.46	0.06	2230	2627	1403	1586
272	2	1	1	2	RP11-187e23	24	5620	19795	210	282	333	31	3	14650	15266	8783.01	436	645	709.04	95.4	92.9	0	14214	14830	20.66	14506	14766	9083.01	442	647	651.83	92.2	89	0	14064	14324	22.25	0.99	0.97	0.99	1.31	2.12	0.83	0.64	-0.02	28278	29154	14650	15266
287	2	1	2	2	RP11-187e23	24	5625	20165	200	286	367	28	3	11968	12908	8885.57	344	447	351.65	92.7	88.5	0	11624	12564	34.03	11851	12833	9047.91	426	541	395.55	86.4	83.6	0	11425	12407	29.96	0.98	0.99	1.01	1.22	2.63	0.75	0.54	-0.02	23049	24971	11968	12908
302	2	1	3	2	RP11-187e23	24	5635	20535	200	286	366	26	3	9643	10630	7294.43	361	441	350.37	93.4	88.8	0	9282	10269	27.52	9908	10502	7274.75	364	450	322.76	90.9	88.1	0	9544	10138	30.7	1.03	0.99	0.97	1.2	1.25	0.83	0.69	0.04	18826	20407	9643	10630
416	2	2	1	11	24H17	25	14665	19835	200	286	366	5	3	10485	10119	6809.53	412	543	434.68	90.6	85.3	0	10073	9707	24.12	12693	11466	7070.65	529	623	414.34	92.7	87.4	0	12164	10937	30.63	1.21	1.13	1.18	2.02	5.97	0.84	0.66	0.27	22237	20644	10485	10119
431	2	2	2	11	24H17	25	14645	20205	200	286	366	22	3	9910	10658	6884.67	467	584	440.44	93	89.2	0	9443	10191	22.5	12196	11951	7387.62	628	706	412.71	95.1	89.5	0	11568	11323	29.55	1.23	1.11	1.2	2.08	6.8	0.75	0.49	0.29	21011	21514	9910	10658
446	2	2	3	11	24H17	25	14660	20585	180	282	333	11	3	11275	11485	6669.75	453	548	397.81	96.1	92.2	0	10822	11032	28.34	12870	12693	6828.39	652	726	433.88	97.2	94.7	0	12218	12041	29.66	1.13	1.09	1.1	7.89	103.14	0.83	0.66	0.18	23040	23073	11275	11485
330	2	1	4	15	10M21	25.1	10530	20915	190	282	333	6	3	1036	1024	564.95	254	292	191.52	80.1	72	0	782	770	5.41	1229	1123	617.76	268	294	167.43	79.1	72	0	961	855	7.34	1.23	1.11	1.19	1.66	2.91	0.85	0.6	0.3	1743	1625	1036	1024
345	2	1	5	15	10M21	25.1	10535	21305	170	286	366	27	3	999	1017	641.89	236	274	172.57	75.9	67.8	0	763	781	5.79	976	981	627.45	263	297	176	73.4	65.7	0	713	718	5.55	0.93	0.92	0.94	1.14	1.55	0.83	0.73	-0.1	1476	1499	999	1017
360	2	1	6	15	10M21	25.1	10545	21675	170	286	366	31	3	1032	1034	663.83	247	288	192.45	70.3	65	0	785	787	5.36	1196	1179	735.64	291	339	212.44	76.2	66.1	0	905	888	5.63	1.15	1.13	1.15	2.68	14.52	0.96	0.74	0.21	1690	1675	1032	1034
273	2	1	1	3	22C22	26	5995	19805	130	286	366	21	3	1196	1603	1409.33	281	403	380.12	71	55.6	0	915	1322	3.15	1527	1913	1581.25	354	463	381.63	75.2	60.5	0	1173	1559	4	1.28	1.18	1.26	1.65	1.86	0.75	0.45	0.36	2088	2881	1196	1603
288	2	1	2	3	22C22	26	6000	20155	110	282	333	37	3	1321	1724	1584.93	275	364	300.24	75.2	65.6	0	1046	1449	4.4	1462	1911	1736.72	362	429	299.78	77	64.9	0	1100	1549	4.88	1.05	1.07	1.06	1.51	1.6	0.47	0.18	0.07	2146	2998	1321	1724
303	2	1	3	3	22C22	26	5995	20525	100	286	366	37	3	1506	1883	1582.08	296	380	308.73	79.4	63.6	0	1210	1587	4.88	1692	2176	1823.24	316	381	263.95	83.2	75.2	0	1376	1860	6.41	1.14	1.17	1.2	1.58	2.68	0.75	0.43	0.19	2586	3447	1506	1883
417	2	2	1	12	138D23	27	15040	19855	170	297	333	16	3	14629	20624	19120.1	421	534	394.46	98	95.3	8.8	14208	20203	37.09	18458	22872	19315.9	529	591	364.29	100	100	8.4	17929	22343	50.67	1.26	1.11	1.2	1.95	3.72	0.76	0.57	0.34	32137	42546	14629	20624
432	2	2	2	12	138D23	27	15040	20235	190	297	333	28	3	13238	19946	19481.2	429	652	731.51	94.6	91.6	9.4	12809	19517	18.1	16627	22486	19335.8	573	769	644.35	98.7	97.6	10.4	16054	21913	25.8	1.25	1.12	1.24	2.07	4.95	0.77	0.6	0.33	28863	41430	13238	19946
447	2	2	3	12	138D23	27	15030	20605	170	297	333	33	3	12953	18878	18111	469	575	416.78	97.6	95.3	5.1	12484	18409	31.08	15917	20984	17368.5	611	748	497.67	99	97.6	3.4	15306	20373	31.98	1.23	1.11	1.23	2.07	5.23	0.54	0.32	0.29	27790	38782	12953	18878
274	2	1	1	4	576O3	28	6395	19795	200	286	366	30	3	12987	13132	7768.13	303	472	494.74	95.1	92.3	0	12684	12829	26.25	12885	12694	7701.84	388	600	578.89	91.3	87.1	0	12497	12306	22.26	0.99	0.96	0.98	1.28	3.05	0.82	0.68	-0.02	25181	25135	12987	13132
289	2	1	2	4	576O3	28	6395	20165	200	286	366	27	3	11563	12281	7292.27	324	414	349.98	95.8	93.7	0	11239	11957	33.04	12694	12225	6654.99	377	515	410.76	94.4	92.7	0	12317	11848	30.9	1.1	0.99	1.05	1.5	3.33	0.74	0.66	0.13	23556	23805	11563	12281
304	2	1	3	4	576O3	28	6405	20525	220	286	366	39	3	12131	12173	7652.56	227	292	220.39	93.4	90.6	0	11904	11946	55.04	12255	11805	7525.32	287	340	222.17	92.3	90.6	0	11968	11518	55.16	1.01	0.96	1	6.26	70.66	0.78	0.63	0.01	23872	23464	12131	12173
418	2	2	1	13	346A3	29	15415	19865	200	286	366	27	3	7134	7895	6026.24	298	437	348.79	92	86.7	0	6836	7597	20.45	8005	8529	6050.73	439	551	385.02	93.4	86.7	0	7566	8090	20.79	1.11	1.06	1.12	1.8	3.61	0.74	0.54	0.15	14402	15687	7134	7895
433	2	2	2	13	346A3	29	15395	20215	160	286	366	27	3	5508	6364	4803.03	364	512	452.78	93.4	88.8	0	5144	6000	12.16	6182	7077	5723.49	526	655	475.91	87.4	81.8	0	5656	6551	12.99	1.1	1.09	1.06	1.15	1.16	0.88	0.54	0.14	10800	12551	5508	6364
448	2	2	3	13	346A3	29	15400	20595	180	282	333	30	3	5283	6228	4932.99	444	553	426.13	92.2	87.6	0	4839	5784	12.4	5962	6736	5083.31	598	701	441.3	90.8	83	0	5364	6138	13.51	1.11	1.06	1.1	1.46	1.78	0.71	0.47	0.15	10203	11922	5283	6228
275	2	1	1	5	531B22	30	6795	19805	220	286	366	39	3	11473	12122	7205.91	355	531	513	92.3	89.2	0	11118	11767	22.36	11716	11814	6169.36	413	573	496.74	95.8	92.3	0	11303	11401	23.59	1.02	0.97	1	1.77	4.91	0.7	0.67	0.02	22421	23168	11473	12122
290	2	1	2	5	531B22	30	6775	20175	200	286	366	19	3	10769	10925	6712.09	278	375	332.59	94.4	92.7	0	10491	10647	32.38	10585	10917	6045.34	379	485	382.67	95.5	93.4	0	10206	10538	27.66	0.97	0.99	1	1.4	2.08	0.79	0.77	-0.04	20697	21185	10769	10925
305	2	1	3	5	531B22	30	6785	20545	220	286	367	26	3	9368	10100	6340.33	221	282	230.19	93	90.6	0	9147	9879	40.7	10246	10299	5603.62	262	333	253.39	95.1	93.4	0	9984	10037	40.44	1.09	1.02	1.06	6.04	52.48	0.69	0.6	0.13	19131	19916	9368	10100
276	2	1	1	6	631G24	31	7150	19795	190	282	334	28	3	4883	5404	3554.41	403	496	394.69	90.1	86.2	0	4480	5001	12.37	5191	5134	3551.04	426	574	477.7	81.9	79.1	0	4765	4708	10.87	1.06	0.94	0.99	1.19	1.25	0.74	0.55	0.09	9245	9709	4883	5404
291	2	1	2	6	631G24	31	7145	20165	170	286	366	23	3	5339	5301	3823.89	309	397	335.9	86	81.5	0	5030	4992	15.89	5224	5101	3698.05	372	468	353.57	83.6	78	0	4852	4729	14.78	0.96	0.95	0.95	2.14	7.51	0.61	0.4	-0.05	9882	9721	5339	5301
306	2	1	3	6	631G24	31	7145	20545	170	286	366	12	3	5423	5434	4012.86	254	313	231.69	84.3	81.5	0	5169	5180	23.41	5288	5242	3764.47	298	367	251.34	85.3	81.5	0	4990	4944	21.04	0.97	0.95	0.97	1.55	2.51	0.72	0.58	-0.05	10159	10124	5423	5434
7	1	1	1	7	520F22	32	7490	10935	190	282	335	33	3	1557	2064	1859.53	133	181	128.3	91.5	87.6	0	1424	1931	12.14	1598	2012	1734.65	166	198	127.43	91.1	87.9	0	1432	1846	12.54	1.01	0.96	1	1.97	13.12	0.7	0.57	0.01	2856	3777	1557	2064
22	1	1	2	7	520F22	32	7480	11315	200	282	333	16	3	1742	1960	1427.3	145	182	122.17	95	90.8	0	1597	1815	14.26	1811	2060	1522	143	181	121.23	92.9	87.6	0	1668	1917	14.94	1.04	1.06	1.05	1.3	1.01	0.68	0.41	0.06	3265	3732	1742	1960
37	1	1	3	7	520F22	32	7485	11695	170	286	367	11	3	2092	2140	1495.77	152	188	127.33	90.6	87.1	0	1940	1988	16.43	2301	2373	1548.12	164	201	129.11	95.1	89.5	0	2137	2209	17.82	1.1	1.11	1.13	1.46	1.95	0.74	0.52	0.14	4077	4197	2092	2140
8	1	1	1	8	51P14	33	7860	10955	130	282	333	13	3	289	364	282.32	123	162	109.02	57.8	41.8	0	166	241	2.65	285	390	318.82	154	183	113.52	53.9	39.7	0	131	236	2.51	0.79	0.98	0.92	1.12	0.78	0.81	0.52	-0.34	297	477	289	364
23	1	1	2	8	51P14	33	7855	11335	180	286	366	7	3	324	392	318.54	179	194	112.98	55.6	37.1	0	145	213	2.87	374	461	352.1	165	193	116.09	60.5	46.9	0	209	296	3.22	1.44	1.39	1.42	2.36	6.73	0.73	0.44	0.53	354	509	324	392
38	1	1	3	8	51P14	33	7860	11695	110	285	333	9	3	303	391	301.22	164	197	126.7	53.7	34	0	139	227	2.39	342	427	326.72	149	186	121.84	61.8	41.4	0	193	278	2.81	1.39	1.22	1.36	1.95	2.29	0.65	0.36	0.47	332	505	303	391
9	1	1	1	9	562L19	34	8245	10955	150	286	367	20	3	253	303	202.3	143	182	115.96	48.3	30.4	0	110	160	2.18	296	349	224.8	150	182	113.29	55.9	37.8	0	146	199	2.61	1.33	1.24	1.29	1.37	0.77	0.86	0.6	0.41	256	359	253	303
24	1	1	2	9	562L19	34	8240	11335	150	282	333	14	3	233	338	278.96	129	164	105.88	52.5	37.2	0	104	209	2.2	327	405	293.69	158	195	119	58.2	38.7	0	169	247	2.75	1.63	1.18	1.26	1.68	1.6	0.52	0.25	0.7	273	456	233	338
39	1	1	3	9	562L19	34	8245	11695	140	286	366	16	3	290	335	248.96	156	189	118.06	51.4	32.5	0	134	179	2.46	401	455	301.48	173	207	128.6	63.6	43.4	0	228	282	3.12	1.7	1.58	1.61	2.41	5.3	0.79	0.42	0.77	362	461	290	335
10	1	1	1	10	248N6	35	8625	10955	150	287	368	22	3	476	611	478.04	155	184	121.84	66.6	56.1	0	321	456	3.91	587	683	515.3	149	179	111.44	72.1	63.4	0	438	534	5.27	1.36	1.17	1.27	2.02	3.41	0.75	0.48	0.45	759	990	476	611
25	1	1	2	10	248N6	35	8630	11345	190	282	334	32	3	624	680	486.75	144	172	108.53	74.1	62.8	0	480	536	5.75	687	776	521.67	163	196	121.76	79.4	69.9	0	524	613	5.64	1.09	1.14	1.12	2.13	10.02	0.82	0.58	0.13	1004	1149	624	680
40	1	1	3	10	248N6	35	8620	11705	150	282	333	18	3	663	826	648.79	167	200	125.82	78	67	0	496	659	5.27	778	974	763.56	195	220	132.03	77.3	65.2	0	583	779	5.89	1.18	1.18	1.17	1.5	1.9	0.93	0.62	0.23	1079	1438	663	826
11	1	1	1	11	521L15	36	8995	10955	150	286	366	15	3	366	450	340.75	149	175	100.71	65	51.4	0	217	301	3.63	440	512	363.62	142	168	99.54	74.1	61.2	0	298	370	4.42	1.37	1.23	1.38	1.71	2.3	0.75	0.5	0.46	515	671	366	450
26	1	1	2	11	521L15	36	9000	11325	150	282	333	18	3	366	509	435.59	145	177	107.82	62.1	50.7	0	221	364	3.39	537	691	506.11	166	183	106.79	77	64.5	0	371	525	5.03	1.68	1.44	1.6	2.24	2.27	0.9	0.61	0.75	592	889	366	509
41	1	1	3	11	521L15	36	9010	11705	150	282	334	30	3	455	583	490.62	147	191	132.77	61.7	53.5	0	308	436	3.43	474	673	572.25	200	225	133.83	63.5	50.4	0	274	473	3.54	0.89	1.08	1.03	2.35	13.16	0.9	0.6	-0.17	582	909	455	583
12	1	1	1	12	338L17	37	9380	10965	130	282	333	26	3	348	450	341.22	125	154	100.67	69.5	52.8	0	223	325	3.46	390	500	365.64	161	186	110.79	65.6	51.1	0	229	339	3.52	1.03	1.04	1.04	1.49	2.93	0.78	0.53	0.04	452	664	348	450
27	1	1	2	12	338L17	37	9385	11335	140	286	366	29	3	372	463	354.13	165	190	114.69	59.8	45.8	0	207	298	3.24	453	589	439.55	167	201	118.6	68.5	57	0	286	422	3.82	1.38	1.42	1.43	2.88	6.54	0.82	0.43	0.47	493	720	372	463
42	1	1	3	12	338L17	37	9375	11705	120	286	366	21	3	397	551	447.62	156	196	125.35	61.5	49	0	241	395	3.17	426	595	495.84	164	204	123.25	67.1	52.8	0	262	431	3.46	1.09	1.09	1.08	1.6	2.82	0.88	0.64	0.12	503	826	397	551
277	2	1	1	7	45A9	38	7525	19805	150	286	366	17	3	1339	1732	1625.53	289	359	258.63	77.3	66.1	0	1050	1443	5.18	1479	1965	1891.78	362	407	240.2	78.3	68.9	0	1117	1603	6.16	1.06	1.11	1.1	1.56	1.67	0.45	0.15	0.09	2167	3046	1339	1732
292	2	1	2	7	45A9	38	7525	20175	180	286	366	14	3	1215	1473	1240.43	246	299	218.24	80.8	68.2	0	969	1227	5.57	1229	1558	1290.14	325	371	220.74	82.2	70.3	0	904	1233	5.57	0.93	1	1	4.13	38.44	0.48	0.21	-0.1	1873	2460	1215	1473
307	2	1	3	7	45A9	38	7535	20545	140	286	366	21	3	1379	1687	1742.22	293	346	235.18	75.9	66.8	0	1086	1394	5.86	1389	1875	1830.01	315	392	263.13	77.6	65.4	0	1074	1560	5.28	0.99	1.12	1.04	2.03	6.76	0.49	0.22	-0.02	2160	2954	1379	1687
278	2	1	1	8	157F14	39	7905	19815	120	286	366	15	3	3337	5656	6317.54	253	344	284.17	89.2	77.3	0	3084	5403	11.74	3817	5955	6280.82	320	394	267.84	88.8	79.4	0	3497	5635	14.25	1.13	1.04	1.1	2.22	9.08	0.66	0.44	0.18	6581	11038	3337	5656
293	2	1	2	8	157F14	39	7915	20175	140	286	366	25	3	2918	5483	6682.6	307	364	248.9	80.1	70.6	0	2611	5176	11.72	2929	5296	6259.76	328	388	239.97	86.4	74.1	0	2601	4968	12.21	1	0.96	0.97	2.29	5.62	0.53	0.32	-0.01	5212	10144	2918	5483
308	2	1	3	8	157F14	39	7905	20555	120	286	366	13	3	2354	4205	4672.85	270	326	223.36	88.8	79	0	2084	3935	10.54	2685	4263	4545.25	342	385	212.47	84.3	78.7	0	2343	3921	12.64	1.12	1	1.03	1.17	0.76	0.53	0.3	0.17	4427	7856	2354	4205
279	2	1	1	9	520F24	40	8290	19795	200	282	333	30	3	8361	7697	4859.48	299	362	280.37	91.1	86.2	0	8062	7398	29.82	8479	7693	4615.16	404	437	272.99	90.4	83.3	0	8075	7289	31.06	1	0.99	1.03	4.67	47.87	0.79	0.7	0	16137	14687	8361	7697
294	2	1	2	9	520F24	40	8275	20185	170	286	366	7	3	7067	6555	4272.47	311	387	279.24	93	85.7	0	6756	6244	25.31	7046	6495	4141.23	349	440	295.07	89.5	84.3	0	6697	6146	23.88	0.99	0.98	1	1.19	1.26	0.85	0.76	-0.01	13453	12390	7067	6555
309	2	1	3	9	520F24	40	8280	20555	190	282	333	11	3	7590	6715	4077.29	329	396	275.63	87.9	86.2	0	7261	6386	27.54	7975	6898	4304.29	365	427	299.85	85.8	81.6	0	7610	6533	26.6	1.05	1.02	1.05	1.15	0.79	0.96	0.82	0.07	14871	12919	7590	6715
280	2	1	1	10	23B16	41	8665	19805	160	286	366	22	3	3417	4711	4608.35	316	392	306.7	81.1	73.8	0	3101	4395	11.14	3536	4841	4532.21	391	451	295.94	82.5	73.4	0	3145	4450	11.95	1.01	1.01	1.02	2.31	15.73	0.82	0.69	0.02	6246	8845	3417	4711
295	2	1	2	10	23B16	41	8670	20175	140	282	333	25	3	3237	4932	4880.84	295	351	228.67	88.3	80.1	0	2942	4637	14.16	3298	4972	4577.21	350	405	237.26	90.8	81.6	0	2948	4622	13.9	1	1	1.1	1.65	2.5	0.58	0.38	0	5890	9259	3237	4932
310	2	1	3	10	23B16	41	8665	20560	150	282	397	22	3	3635	4058	3349.12	307	361	234.63	87.9	81.2	0	3328	3751	15.49	3735	4378	3793.11	376	417	252.85	91.8	84.4	0	3359	4002	14.77	1.01	1.07	1.03	1.46	1.66	0.74	0.43	0.01	6687	7753	3635	4058
281	2	1	1	11	321F21	42	9040	19815	190	282	333	20	3	2969	3471	3173.25	256	292	173.48	86.9	80.1	0	2713	3215	17.11	3383	3714	3122.9	300	352	211.3	88.3	79.1	0	3083	3414	16.01	1.14	1.06	1.13	1.79	3.3	0.75	0.59	0.18	5796	6629	2969	3471
296	2	1	2	11	321F21	42	9035	20175	160	286	366	13	3	2633	3099	2609.67	290	335	207.94	85	76.6	0	2343	2809	12.66	2624	3513	2735.74	354	400	241.42	84.3	77.3	0	2270	3159	10.87	0.97	1.12	1.2	1.57	2.21	0.66	0.4	-0.05	4613	5968	2633	3099
311	2	1	3	11	321F21	42	9035	20565	160	286	366	21	3	2871	3472	3266.02	261	302	203.05	87.8	79	0	2610	3211	14.14	2355	3755	3401.9	373	407	235.54	88.8	77.6	0	1982	3382	10	0.76	1.05	0.98	1.63	3.72	0.56	0.29	-0.4	4592	6593	2871	3472
282	2	1	1	12	430K22	43	9435	19815	200	286	366	38	3	4245	4983	3568.25	230	280	190.74	93.4	92	0	4015	4753	22.26	4875	5325	3500.77	309	356	210.78	93.7	91.3	0	4566	5016	23.13	1.14	1.06	1.13	1.24	0.88	0.74	0.58	0.19	8581	9769	4245	4983
297	2	1	2	12	430K22	43	9435	20195	180	286	366	39	3	3671	3948	2658.86	281	334	229.89	92.7	88.1	0	3390	3667	15.97	4076	4336	2792.25	326	416	287.16	93	86.7	0	3750	4010	14.19	1.11	1.09	1.11	1.75	3.99	0.79	0.56	0.15	7140	7677	3671	3948
312	2	1	3	12	430K22	43	9435	20565	160	286	366	39	3	4011	4223	3169.75	264	317	226.72	95.5	88.5	0	3747	3959	17.69	4228	4483	3200.56	351	401	238.87	92.3	87.1	0	3877	4132	17.7	1.03	1.04	1.06	1.31	1.08	0.88	0.76	0.05	7624	8091	4011	4223
13	1	1	1	13	370A2	44	9760	10970	200	287	362	31	1	389	506	446.21	152	189	119	64.1	49.8	0	237	354	3.27	566	633	469.08	173	199	122.34	72.5	59.9	0	393	460	4.63	1.66	1.3	1.64	2.27	3.36	0.59	0.31	0.73	630	814	389	506
28	1	1	2	13	370A2	44	9750	11345	210	282	333	27	3	355	496	423.95	167	190	115.75	60.3	43.6	0	188	329	3.07	532	645	509.97	185	212	118.43	71.6	59.2	0	347	460	4.49	1.85	1.4	1.68	2.5	7.1	0.86	0.51	0.88	535	789	355	496
43	1	1	3	13	370A2	44	9755	11705	170	286	368	24	3	408	551	435.17	152	184	113.46	64.3	53.8	0	256	399	3.6	573	717	534.02	196	226	133.54	67.5	58.4	0	377	521	4.29	1.47	1.31	1.45	2.22	4.9	0.91	0.55	0.56	633	920	408	551
14	1	1	1	14	411G9	45	10130	10955	160	282	333	20	3	1249	1486	1165.97	180	216	148.86	80.1	73.8	0	1069	1306	8.39	1733	1846	1384.69	184	217	143	81.6	75.9	0	1549	1662	12.12	1.45	1.27	1.4	1.81	1.95	0.81	0.47	0.54	2618	2968	1249	1486
29	1	1	2	14	411G9	45	10125	11335	170	286	367	20	3	1578	1698	1224.83	179	216	153.28	86	78.7	0	1399	1519	10.29	2028	2085	1353.71	208	253	180.84	87.8	81.5	0	1820	1877	11.21	1.3	1.24	1.28	2.11	7.93	0.82	0.54	0.38	3219	3396	1578	1698
44	1	1	3	14	411G9	45	10125	11705	150	286	367	21	3	1516	1712	1302.72	198	312	368.52	75.5	63.3	0	1318	1514	4.11	1903	1948	1412.35	235	362	430.27	73.4	63.6	0	1668	1713	4.42	1.27	1.13	1.2	2.03	5.83	0.79	0.54	0.34	2986	3227	1516	1712
15	1	1	1	15	264M20	46	10495	10975	210	286	368	25	3	408	517	376.77	198	243	169.35	54.2	40.2	0	210	319	2.41	516	639	440.49	205	250	172.18	63.3	46.9	0	311	434	3	1.48	1.36	1.47	2.21	5.26	0.77	0.43	0.57	521	753	408	517
30	1	1	2	15	264M20	46	10500	11345	170	282	333	28	3	393	552	471.09	169	202	126.64	63.5	48.2	0	224	383	3.1	498	646	511.35	208	231	139.42	67	51.4	0	290	438	3.57	1.29	1.14	1.29	1.81	3.14	0.5	0.22	0.37	514	821	393	552
45	1	1	3	15	264M20	46	10500	11720	200	287	362	34	1	378	513	421.84	235	299	239.43	40.8	22	0	143	278	1.58	482	620	476.3	281	372	303.33	37.6	24	0	201	339	1.59	1.41	1.22	1.35	1.52	1.01	0.79	0.49	0.49	344	617	378	513
136	1	2	1	1	459P23	47	10865	10975	160	286	366	39	3	1094	1523	1309.32	190	231	157.74	83.6	73.4	0	904	1333	6.94	1172	1631	1360.34	197	241	156.75	82.9	74.5	0	975	1434	7.48	1.08	1.08	1.08	1.77	5.15	0.78	0.57	0.11	1879	2767	1094	1523
151	1	2	2	1	459P23	47	10865	11355	190	286	367	51	3	899	1424	1307.9	213	262	186.12	74.8	62.9	0	686	1211	4.83	1183	1629	1382.7	219	268	197.76	78.3	71	0	964	1410	5.98	1.41	1.16	1.34	1.41	0.69	0.85	0.64	0.49	1650	2621	899	1424
166	1	2	3	1	459P23	47	10875	11715	180	286	366	45	3	815	1283	1269.19	240	282	197.52	68.2	56.3	0	575	1043	4.13	1125	1475	1227.39	258	319	221.38	72.7	63.6	0	867	1217	5.08	1.51	1.17	1.43	2	3.14	0.73	0.57	0.59	1442	2260	815	1283
137	1	2	1	2	501G6	48	11285	10985	240	286	367	72	3	787	848	517.85	181	211	129.28	82.9	74.1	0	606	667	6.09	1095	1066	552.95	210	233	129.36	85	80.8	0	885	856	8.46	1.46	1.28	1.4	1.58	1.7	0.9	0.72	0.55	1491	1523	787	848
152	1	2	2	2	501G6	48	11265	11345	220	286	367	51	3	1060	1056	564.62	180	215	137.51	87.4	81.8	0	880	876	7.71	1179	1202	660.02	208	241	142.97	86	81.5	0	971	994	8.25	1.1	1.13	1.15	1.26	0.69	1	0.73	0.14	1851	1870	1060	1056
167	1	2	3	2	501G6	48	11275	11735	220	286	367	75	3	1019	977	571.77	199	230	137.95	83.2	75.2	0	820	778	7.39	1343	1345	730.39	185	212	128.67	89.5	84.6	0	1158	1160	10.44	1.41	1.49	1.45	4.71	46.86	1.09	0.73	0.5	1978	1938	1019	977
138	1	2	1	3	459J23	49	11650	10960	200	287	362	47	1	249	292	208.92	151	179	110.59	46	26.8	0	98	141	2.25	308	358	239.06	189	215	129.77	48.1	29.3	0	119	169	2.37	1.21	1.2	1.25	1.38	0.63	0.89	0.61	0.28	217	310	249	292
153	1	2	2	3	459J23	49	11650	11305	150	283	333	37	3	248	292	184.15	158	194	127.09	43.1	25.4	0	90	134	1.95	275	323	203.64	221	253	150.75	34.3	18	0	54	102	1.82	0.6	0.76	0.84	1.06	1.51	1.02	0.85	-0.74	144	236	248	292
168	1	2	3	3	459J23	49	11645	11685	150	286	366	34	3	212	256	190.19	192	222	142.88	25.2	12.6	0	20	64	1.48	276	339	239.14	233	261	146.83	34.6	18.2	0	43	106	1.88	2.15	1.66	1.48	1.85	1.29	0.95	0.57	1.1	63	170	212	256
283	2	1	1	13	62J23	50	9810	19820	200	287	362	37	1	251	314	226.67	254	304	214.37	17.8	4.5	0	-2	60	1.17	275	343	246.85	269	321	215.69	19.2	9.1	0	6	74	1.27	-2	1.23	1.25	2.31	3.32	0.62	0.32	0	3	134	251	314
298	2	1	2	13	62J23	50	9800	20190	200	287	362	27	1	298	348	255.94	239	272	173.98	26.8	11.1	0	59	109	1.71	308	374	274.23	286	314	184.32	26.5	14.6	0	22	88	1.67	0.37	0.81	0.91	1.5	1.73	0.54	0.25	-1.42	81	197	298	348
313	2	1	3	13	62J23	50	9800	20570	200	287	362	34	1	258	301	192.84	235	276	170.64	25.1	9.8	0	23	66	1.51	282	315	185.39	291	340	225.61	12.5	3.8	0	-8	24	1.25	-0.39	0.36	0.59	0.95	1.08	0.68	0.51	0	14	90	258	301
284	2	1	1	14	480O9	51	10155	19825	270	286	366	19	3	18956	20411	6206.85	198	249	164.16	100	100	0	18758	20213	115.47	21321	22274	7231.65	244	273	166.2	99.7	99.7	0	21077	22030	128.29	1.12	1.09	1.11	1.11	0.29	0.69	0.35	0.17	39835	42243	18956	20411
299	2	1	2	14	480O9	51	10155	20195	260	286	367	20	3	19740	21109	6218.42	213	266	192.5	100	100	0	19527	20896	102.55	21257	22385	6419.1	254	299	183.03	99.3	99.3	0	21003	22131	116.14	1.08	1.06	1.08	1.08	0.2	0.74	0.52	0.11	40530	43027	19740	21109
314	2	1	3	14	480O9	51	10155	20570	270	282	397	27	3	19072	20034	4117.18	225	289	247.14	100	100	0	18847	19809	77.17	19843	20027	5360.41	219	278	216.88	99.3	98.9	0	19624	19808	91.49	1.04	1	1.04	1	0.21	0.92	0.49	0.06	38471	39617	19072	20034
285	2	1	1	15	394C23	52	10545	19855	150	286	366	52	3	489	675	624.73	218	276	186.81	57.3	41.3	0	271	457	2.62	497	797	810.26	262	330	186.69	56.6	41.3	0	235	535	2.66	0.87	1.17	0.93	1.81	3.79	0.51	0.16	-0.21	506	992	489	675
300	2	1	2	15	394C23	52	10535	20205	100	286	366	32	3	475	721	759.25	227	278	197.27	56.3	37.8	0	248	494	2.41	564	804	776.89	300	332	194.35	55.9	39.2	0	264	504	2.9	1.06	1.02	1	1.57	2.31	0.32	0.1	0.09	512	998	475	721
315	2	1	3	15	394C23	52	10550	20585	130	282	334	47	3	526	810	797.96	208	238	160.32	66.7	49.6	0	318	602	3.28	552	849	814.39	275	312	181.16	63.8	44.3	0	277	574	3.05	0.87	0.95	0.99	1.76	2.35	0.49	0.23	-0.2	595	1176	526	810
406	2	2	1	1	463I5	53	10885	19845	160	286	367	15	3	2439	2935	2525.85	211	249	167.86	81.8	72.7	0	2228	2724	14.53	2908	3093	2515.87	283	319	188.33	79.7	74.5	0	2625	2810	15.44	1.18	1.03	1.08	1.42	1.46	0.78	0.62	0.24	4853	5534	2439	2935
421	2	2	2	1	463I5	53	10900	20205	170	282	333	19	3	1653	2327	2418.97	202	233	144.64	80.9	71.6	0	1451	2125	11.43	1978	2592	2423.16	279	315	188.71	79.4	71.6	0	1699	2313	10.48	1.17	1.09	1.2	2.92	23.52	0.64	0.4	0.23	3150	4438	1653	2327
436	2	2	3	1	463I5	53	10890	20585	150	282	333	11	3	1747	2441	2368.29	215	257	165.75	81.6	73.4	0	1532	2226	10.54	1761	2556	2420.15	309	350	211.75	77	70.6	0	1452	2247	8.32	0.95	1.01	1.03	1.3	1.06	0.55	0.29	-0.08	2984	4473	1747	2441
407	2	2	1	2	215G1	54	11295	19825	170	286	366	37	3	12070	11855	8938.03	226	267	175.09	90.2	88.1	0	11844	11629	68.94	12791	12811	9452.51	284	333	215.65	89.9	85.3	0	12507	12527	59.31	1.06	1.08	1.08	2.83	18.26	0.95	0.81	0.08	24351	24156	12070	11855
422	2	2	2	2	215G1	54	11295	20195	100	286	366	34	3	1347	2070	2647.87	241	279	182.81	85	75.5	0	1106	1829	7.37	1911	2904	3215.67	297	335	189.32	86	81.5	0	1614	2607	10.09	1.46	1.43	1.5	6.95	67.85	0.4	0.11	0.55	2720	4436	1347	2070
437	2	2	3	2	215G1	54	11295	20565	100	286	366	32	3	1077	1840	2616.63	265	296	193.85	82.5	73.8	0	812	1575	5.56	1585	2573	3304.04	325	359	190.96	81.5	78	0	1260	2248	8.3	1.55	1.43	1.56	2.08	2.7	0.59	0.22	0.63	2072	3823	1077	1840
408	2	2	1	3	206H15	55	11655	19825	160	286	366	29	3	322	572	656.41	233	274	189.59	39.9	28.3	0	89	339	1.7	475	701	676.49	343	388	217.77	43.4	27.6	0	132	358	2.18	1.48	1.06	1.41	2.03	2.72	0.49	0.23	0.57	221	697	322	572
423	2	2	2	3	206H15	55	11675	20200	110	282	398	32	3	368	523	487.51	212	252	158.21	49.6	31.6	0	156	311	2.33	510	686	572.93	277	314	196.55	55.7	32.6	0	233	409	2.59	1.49	1.32	1.48	2.19	3.79	0.61	0.27	0.58	389	720	368	523
438	2	2	3	3	206H15	55	11675	20575	120	286	366	27	3	287	361	272.87	244	287	186.47	29	17.5	0	43	117	1.54	407	465	302.91	295	349	213.94	33.9	14	0	112	170	1.9	2.6	1.45	1.51	2.38	2.96	0.72	0.42	1.38	155	287	287	361
184	1	2	4	4	99O6	56	12005	11995	190	286	366	42	3	1276	1305	829.24	202	258	173.77	81.8	76.2	0	1074	1103	7.34	1562	1490	879.13	241	273	163.84	81.8	77.6	0	1321	1249	9.53	1.23	1.13	1.19	1.55	2.74	0.93	0.76	0.3	2395	2352	1276	1305
199	1	2	5	4	99O6	56	11995	12375	180	286	366	28	3	1221	1269	810.7	176	207	124.41	86.7	79.4	0	1045	1093	9.81	1458	1498	954.78	221	245	140.69	85.3	79	0	1237	1277	10.36	1.18	1.17	1.18	1.5	3.35	1.02	0.75	0.24	2282	2370	1221	1269
214	1	2	6	4	99O6	56	12000	12755	180	282	333	16	3	1348	1390	873.8	183	205	120.13	88.3	81.9	0	1165	1207	11.22	1546	1564	955.73	237	252	136.16	86.5	81.2	0	1309	1327	11.35	1.12	1.1	1.1	1.28	0.84	0.83	0.58	0.17	2474	2534	1348	1390
185	1	2	4	5	121J6	57	12375	12005	190	286	366	28	3	3605	3247	1980.5	149	186	123.56	91.6	86.4	0	3456	3098	29.18	4681	4042	2472.86	226	251	146.27	85.3	82.2	0	4455	3816	32	1.29	1.23	1.25	1.45	1.32	1.07	0.73	0.37	7911	6914	3605	3247
200	1	2	5	5	121J6	57	12365	12385	200	286	367	17	3	3607	3238	1917.93	174	200	127.09	89.5	85.7	0	3433	3064	28.38	4348	3770	2179.34	218	240	135.38	88.8	85.7	0	4130	3552	32.12	1.2	1.16	1.2	2.57	13.61	0.99	0.75	0.27	7563	6616	3607	3238
215	1	2	6	5	121J6	57	12365	12765	200	286	366	8	3	3690	3257	1853.22	167	196	123.51	89.9	86.7	0	3523	3090	29.88	4586	3937	2203.33	188	224	129.57	93.4	89.9	0	4398	3749	35.39	1.25	1.21	1.24	2.09	6.61	1.03	0.75	0.32	7921	6839	3690	3257
186	1	2	4	6	286B9	58	12745	11995	200	287	368	37	3	1542	1706	1067.01	186	226	144.15	94.4	87.1	0	1356	1520	10.7	1834	1791	1098.36	249	271	167.11	85.7	81.2	0	1585	1542	10.97	1.17	1.01	1.11	3.92	42.24	0.79	0.59	0.23	2941	3062	1542	1706
201	1	2	5	6	286B9	58	12745	12365	200	288	366	35	3	1594	1608	968.87	174	213	139.89	87.8	83	0	1420	1434	11.39	1686	1712	1036.99	190	223	141.52	88.9	84.4	0	1496	1522	11.91	1.05	1.06	1.06	1.59	4.08	0.89	0.7	0.08	2916	2956	1594	1608
216	1	2	6	6	286B9	58	12745	12765	180	286	366	5	3	1760	1743	967.93	169	196	118.87	92	88.5	0	1591	1574	14.81	1897	1852	1019.6	181	212	125.19	93.4	88.8	0	1716	1671	15.15	1.08	1.06	1.06	1.22	1.28	0.94	0.8	0.11	3307	3245	1760	1743
187	1	2	4	7	452L13	59	13110	12005	170	282	334	28	3	310	380	275.44	162	205	125.41	54.6	33	0	148	218	2.47	389	456	301.38	202	228	142.3	57.1	34.8	0	187	254	2.73	1.26	1.17	1.21	1.5	1.29	0.62	0.32	0.34	335	472	310	380
202	1	2	5	7	452L13	59	13115	12375	170	287	367	25	3	282	339	238.57	196	222	132.07	42.9	24.7	0	86	143	2.14	335	435	326.21	198	226	142.83	49.5	33.8	0	137	237	2.35	1.59	1.66	1.56	2.17	2.35	0.74	0.29	0.67	223	380	282	339
217	1	2	6	7	452L13	59	13135	12755	170	286	366	13	3	288	347	205.1	202	224	133.89	46.5	22.4	0	86	145	2.15	375	451	300.85	192	223	132.67	56.3	40.9	0	183	259	2.83	2.13	1.79	1.69	2.85	6.84	1.02	0.49	1.09	269	404	288	347
188	1	2	4	8	457F14	60	13505	11995	210	286	366	34	3	2523	2485	1381.83	198	228	143.78	89.2	86.7	0	2325	2287	17.55	2934	2759	1615.57	221	251	147.28	85.7	83.6	0	2713	2538	19.92	1.17	1.11	1.16	2.17	14.95	1.02	0.75	0.22	5038	4825	2523	2485
203	1	2	5	8	457F14	60	13510	12365	190	282	333	33	3	2168	2293	1610.83	180	211	143.83	91.8	85.8	0	1988	2113	15.07	2657	2590	1726.72	239	274	162.93	85.1	82.3	0	2418	2351	16.31	1.22	1.11	1.19	1.38	1.09	0.7	0.43	0.28	4406	4464	2168	2293
218	1	2	6	8	457F14	60	13505	12765	180	286	366	1	3	2236	2199	1270.83	175	206	126.18	92.3	88.8	0	2061	2024	17.72	2810	2613	1354.09	189	225	135.77	95.1	91.3	0	2621	2424	20.7	1.27	1.2	1.24	1.46	1.39	0.95	0.79	0.35	4682	4448	2236	2199
189	1	2	4	9	280J7	61	13880	12005	170	282	333	22	3	917	995	693.02	197	230	143.13	76.2	67.7	0	720	798	6.41	1002	1043	698.89	208	240	145.79	77.7	69.9	0	794	835	6.87	1.1	1.05	1.1	1.27	1.09	0.86	0.73	0.14	1514	1633	917	995
204	1	2	5	9	280J7	61	13870	12385	170	282	333	13	3	964	974	654.23	183	211	129.99	80.1	71.3	0	781	791	7.42	1029	1117	717.97	209	238	141.81	82.6	74.1	0	820	908	7.26	1.05	1.15	1.12	1.58	2.71	0.92	0.7	0.07	1601	1699	964	974
219	1	2	6	9	280J7	61	13870	12765	170	282	337	10	3	829	941	656.42	163	195	128.99	84	72.7	0	666	778	6.43	1056	1069	683.4	215	241	143.22	79.1	71.3	0	841	854	7.37	1.26	1.1	1.18	1.31	1.48	0.81	0.6	0.34	1507	1632	829	941
454	2	2	4	4	335H23	62	12065	20965	170	287	366	34	3	5073	4981	3405.28	224	267	179.21	85.4	81.9	0	4849	4757	28.31	4851	4976	3246.73	280	329	198.59	90.9	87.1	0	4571	4696	24.43	0.94	0.99	0.96	1.51	3.93	0.81	0.72	-0.09	9420	9453	5073	4981
469	2	2	5	4	335H23	62	12065	21335	160	286	366	34	3	3495	3833	3201.76	218	271	208.42	84.6	79	0	3277	3615	16.77	3926	4234	3465.68	360	396	223.9	87.4	80.4	0	3566	3874	17.53	1.09	1.07	1.07	1.54	3.22	0.76	0.49	0.12	6843	7489	3495	3833
484	2	2	6	4	335H23	62	12055	21685	180	286	366	21	3	3334	3235	2247.35	236	281	192.77	86.7	83.9	0	3098	2999	17.3	3396	3440	2350.53	293	343	217.47	85.7	82.2	0	3103	3147	15.62	1	1.05	1.04	1.23	0.9	0.92	0.77	0	6201	6146	3334	3235
455	2	2	4	5	150L15	63	12430	20925	190	282	333	36	3	6278	6132	4034.18	230	266	170.32	94.3	90.8	0	6048	5902	36.86	6175	5951	3925.63	330	407	259.54	85.8	83	0	5845	5621	23.79	0.97	0.95	0.98	2.32	10.03	0.77	0.63	-0.05	11893	11523	6278	6132
470	2	2	5	5	150L15	63	12420	21315	190	282	333	12	3	5166	5308	3312.04	226	275	190.06	96.5	92.6	0	4940	5082	27.18	4961	4881	3003.97	319	361	198.15	89.7	86.9	0	4642	4562	25.04	0.94	0.9	0.92	1	0.68	0.74	0.66	-0.09	9582	9644	5166	5308
485	2	2	6	5	150L15	63	12425	21685	180	286	366	14	3	4921	5665	4318.89	253	313	231.15	93	88.5	0	4668	5412	21.29	5409	5643	3885.12	308	339	205.17	92.3	88.1	0	5101	5335	26.36	1.09	0.99	1.08	2.14	9.7	0.71	0.63	0.13	9769	10747	4921	5665
456	2	2	4	6	184L18	64	12810	20935	150	282	333	30	3	3851	4729	3821.06	226	250	141.86	95	91.5	0	3625	4503	27.15	4514	4818	3454.99	291	336	192.89	94.3	91.5	0	4223	4527	23.4	1.16	1.01	1.13	1.96	5.7	0.62	0.48	0.22	7848	9030	3851	4729
471	2	2	5	6	184L18	64	12795	21315	150	286	366	10	3	4017	4833	4041.35	221	264	175.16	94.1	90.2	0	3796	4612	22.93	4061	4989	4294.86	309	334	186.2	90.2	85	0	3752	4680	21.81	0.99	1.01	0.99	1.66	3.62	0.51	0.23	-0.02	7548	9292	4017	4833
486	2	2	6	6	184L18	64	12800	21695	150	282	333	13	3	3826	5005	4227.89	253	294	185.8	93.6	87.9	0	3573	4752	20.59	4307	5046	4081.3	321	358	211.57	90.8	87.2	0	3986	4725	20.36	1.12	0.99	1.07	1.59	2.05	0.58	0.36	0.16	7559	9477	3826	5005
457	2	2	4	7	1G3	65	13175	20915	230	287	366	38	3	6905	6796	3772.65	254	282	180.01	92	89.2	0	6651	6542	38.36	6789	6431	3936.64	335	372	218.69	88.9	84	0	6454	6096	31.04	0.97	0.93	0.96	2.86	20.18	0.83	0.63	-0.04	13105	12638	6905	6796
472	2	2	5	7	1G3	65	13165	21305	220	286	367	13	3	6184	6018	3024.5	246	288	187.57	95.8	93	0	5938	5772	32.97	5905	5554	3249.83	331	360	189.63	92.3	85.7	0	5574	5223	31.14	0.94	0.9	0.91	1.37	5.19	0.96	0.8	-0.09	11512	10995	6184	6018
487	2	2	6	7	1G3	65	13175	21675	230	286	367	15	3	6396	6357	3176.99	224	253	161.67	97.9	94.8	0	6172	6133	39.56	6290	5916	3304.02	281	319	192.62	89.5	86.4	0	6009	5635	32.65	0.97	0.92	0.96	1.01	0.86	0.84	0.66	-0.04	12181	11768	6396	6357
458	2	2	4	8	77P3	66	13550	20935	170	282	333	18	3	691	828	585.86	202	239	160.1	78	60.6	0	489	626	4.32	895	1082	758.96	333	360	197.41	71.6	59.9	0	562	749	4.53	1.15	1.2	1.21	1.55	2.17	1.17	0.81	0.2	1051	1375	691	828
473	2	2	5	8	77P3	66	13540	21305	150	282	334	12	3	646	735	455.95	218	257	162.38	75.9	58.9	0	428	517	3.98	790	862	570.49	278	319	174.5	69.9	57.8	0	512	584	4.53	1.2	1.13	1.13	1.48	4.52	0.95	0.57	0.26	940	1101	646	735
488	2	2	6	8	77P3	66	13535	21675	190	287	366	13	3	710	883	644.95	215	241	153.37	80.5	66.9	0	495	668	4.63	950	1068	707.99	306	332	183.13	77.7	63.1	0	644	762	5.19	1.3	1.14	1.25	1.28	0.84	0.84	0.58	0.38	1139	1430	710	883
459	2	2	4	9	209P2	67	13920	20950	200	287	362	4	1	272	290	177.21	235	255	152.43	24.7	6.6	0	37	55	1.78	404	455	264.08	290	320	177.15	40.4	24.7	0	114	165	2.28	3.08	3	2.6	3.55	3.79	1.01	0.46	1.62	151	220	272	290
474	2	2	5	9	209P2	67	13920	21320	200	287	362	4	1	295	322	191.4	223	254	155.15	34.8	13.6	0	72	99	1.9	373	393	208.55	296	333	183.47	32.1	12.5	0	77	97	2.03	1.07	0.98	1.07	1.37	1.01	0.74	0.46	0.1	149	196	295	322
489	2	2	6	9	209P2	67	13910	21690	200	288	362	11	1	274	323	210.33	238	259	149.32	31.6	12.2	0	36	85	1.84	380	411	230.27	343	354	173.6	27.1	11.8	0	37	68	2.19	1.03	0.8	1.05	1.67	2.56	0.73	0.44	0.04	73	153	274	323
46	1	1	4	1	543G6	68	5215	12045	150	286	366	31	3	312	440	362.66	121	161	112.14	69.2	48.3	0	191	319	2.78	343	447	377.31	160	200	128.51	58.4	36	0	183	287	2.67	0.96	0.9	0.81	1.01	0.76	0.69	0.44	-0.06	374	606	312	440
61	1	1	5	1	543G6	68	5200	12415	190	282	333	33	3	357	458	362.63	148	184	123.26	63.5	45	0	209	310	2.9	342	445	366.28	166	193	118.94	57.1	45.4	0	176	279	2.88	0.84	0.9	0.87	1.43	3.77	0.73	0.53	-0.25	385	589	357	458
76	1	1	6	1	543G6	68	5200	12790	200	287	362	28	1	409	554	455	176	211	138.16	62.7	45.6	0	233	378	2.96	435	560	430.32	184	218	138.04	63.8	46.3	0	251	376	3.15	1.08	0.99	0.99	2.34	13.21	0.72	0.58	0.11	484	754	409	554
190	1	2	4	10	512J14	69	14280	12015	200	282	333	27	3	1768	1903	1173.62	223	264	179.34	90.4	86.9	0	1545	1680	9.86	2171	2170	1288.43	266	299	178.94	91.8	86.5	0	1905	1904	12.13	1.23	1.13	1.14	1.6	4.15	0.84	0.59	0.3	3450	3584	1768	1903
205	1	2	5	10	512J14	69	14260	12395	190	282	333	4	3	1561	1614	948.64	204	247	160.49	90.1	84	0	1357	1410	9.73	1754	1862	1131.49	259	278	155.41	93.6	85.8	0	1495	1603	11.29	1.1	1.14	1.1	1.91	5.06	0.94	0.62	0.14	2852	3013	1561	1614
220	1	2	6	10	512J14	69	14260	12755	170	282	333	6	3	1639	1782	1123.97	193	225	144.41	91.1	84.4	0	1446	1589	11.35	1729	1867	1114.57	250	277	157.17	91.1	86.9	0	1479	1617	11	1.02	1.02	1.02	2.18	9.77	0.78	0.61	0.03	2925	3206	1639	1782
47	1	1	4	2	360I23	70	5590	12060	200	287	362	14	1	125	165	118.19	153	179	115.19	17.1	7.7	0	-27	12	1.09	177	212	130.09	140	178	119.06	32.1	12.9	0	37	72	1.49	-1.32	6	2.1	5.13	11.56	1	0.83	0	9	84	125	165
62	1	1	5	2	360I23	70	5580	12430	200	290	362	17	1	161	196	128.77	136	172	116.22	29.3	14.5	0	25	60	1.39	155	187	121.33	155	183	113.7	25.5	8.6	0	0	32	1.36	0	0.53	0.7	0.87	0.68	0.74	0.62	0	25	92	161	196
77	1	1	6	2	360I23	70	5580	12800	200	287	362	17	1	173	206	130.78	147	181	118.63	30.3	10.1	0	26	59	1.46	199	224	137.91	163	204	132.43	26.5	10.5	0	36	61	1.5	1.38	1.03	1.16	1.46	1.19	0.76	0.51	0.47	62	120	173	206
191	1	2	4	11	393H6	71	14635	12015	160	286	368	9	3	851	1178	992.02	217	263	193.7	79	66.8	0	634	961	4.39	1002	1470	1166.55	297	327	194.28	79	67.5	0	705	1173	5.16	1.11	1.22	1.26	1.39	0.83	0.82	0.49	0.15	1339	2134	851	1178
206	1	2	5	11	393H6	71	14615	12395	180	286	366	17	3	635	984	1184	276	307	183.98	64	52.4	0	359	708	3.45	894	1222	1213	307	353	230	71.3	57.3	0	587	915	3.89	1.64	1.29	1.48	2.77	8.1	0.43	0.17	0.71	946	1623	635	984
221	1	2	6	11	393H6	71	14625	12775	150	286	366	17	3	688	919	861.34	234	269	171.24	76.2	59.8	0	454	685	4.02	803	1090	1021.35	291	311	170.41	69.6	61.5	0	512	799	4.71	1.13	1.17	1.06	1.44	1.47	0.45	0.15	0.17	966	1484	688	919
48	1	1	4	3	76N21	72	5960	12060	200	287	363	15	1	205	242	162.73	123	155	100.75	44.9	24.7	0	82	119	2.03	201	235	159.69	153	184	118.53	36.6	18.1	0	48	82	1.7	0.59	0.69	0.72	0.86	0.5	0.87	0.78	-0.77	130	201	205	242
63	1	1	5	3	76N21	72	5960	12430	200	287	367	14	1	193	240	174.65	140	168	112	37.6	18.5	0	53	100	1.72	235	282	171.25	161	188	122.89	42.5	20.6	0	74	121	1.91	1.4	1.21	1.37	1.94	3.32	0.58	0.36	0.48	127	221	193	240
78	1	1	6	3	76N21	72	5970	12800	200	287	362	9	1	239	275	178.36	140	174	119.77	44.3	24.7	0	99	135	2	259	299	217.17	151	184	119.62	48.4	26.8	0	108	148	2.17	1.09	1.1	1.07	1.35	1.15	0.82	0.45	0.13	207	283	239	275
192	1	2	4	12	117N4	73	15000	12015	210	282	334	11	3	1493	1561	881.67	200	259	195.26	92.9	83.3	0	1293	1361	7.65	1843	1897	1028.68	300	362	228.22	89.7	82.6	0	1543	1597	8.08	1.19	1.17	1.19	1.41	1.39	0.88	0.58	0.26	2836	2958	1493	1561
207	1	2	5	12	117N4	73	14995	12385	180	286	366	15	3	1490	1634	1183.71	184	234	162.65	91.3	81.8	0	1306	1450	9.16	1686	1893	1330.88	252	303	194.61	91.3	81.5	0	1434	1641	8.66	1.1	1.13	1.11	1.39	1.79	0.75	0.44	0.13	2740	3091	1490	1634
222	1	2	6	12	117N4	73	14985	12765	170	286	366	27	3	1197	1361	968.54	163	204	147.36	86.7	81.1	0	1034	1198	8.12	1508	1603	998.9	242	283	175.54	87.4	79.7	0	1266	1361	8.59	1.22	1.14	1.23	1.76	2.79	0.7	0.46	0.29	2300	2559	1197	1361
49	1	1	4	4	14B2	74	6340	12035	170	282	333	36	3	400	533	490.64	145	173	113	70.6	53.5	0	255	388	3.54	432	557	492.58	142	181	120.61	71.3	54.3	0	290	415	3.58	1.14	1.07	1.14	1.6	2.4	0.7	0.49	0.19	545	803	400	533
64	1	1	5	4	14B2	74	6330	12415	170	282	333	29	3	403	527	459.5	157	187	123.33	63.5	49.6	0	246	370	3.27	443	594	476.87	148	180	114.58	74.8	57.1	0	295	446	3.87	1.2	1.21	1.37	1.69	1.29	0.55	0.29	0.26	541	816	403	527
79	1	1	6	4	14B2	74	6345	12785	160	286	366	22	3	579	820	821.74	156	197	138.01	79	64	0	423	664	4.2	705	937	864.48	217	239	143.63	77.3	64.7	0	488	720	4.91	1.15	1.08	1.12	1.6	2.53	0.57	0.29	0.21	911	1384	579	820
193	1	2	4	13	490G20	75	15365	12025	150	286	366	21	3	666	878	784.69	225	258	174.85	66.1	55.9	0	441	653	3.81	908	1176	938.22	289	332	200.81	76.2	61.9	0	619	887	4.52	1.4	1.36	1.38	3.03	5.84	0.53	0.2	0.49	1060	1540	666	878
208	1	2	5	13	490G20	75	15365	12395	150	286	366	22	3	698	866	702.73	178	220	150.75	79	66.4	0	520	688	4.63	895	1103	838.31	236	268	148.08	82.9	72	0	659	867	6.04	1.27	1.26	1.27	1.83	5.15	0.6	0.25	0.34	1179	1555	698	866
223	1	2	6	13	490G20	75	15350	12785	170	282	333	47	3	498	846	813.91	181	226	150.61	72.7	58.2	0	317	665	3.31	775	1101	974.08	259	288	173.94	77	65.6	0	516	842	4.46	1.63	1.27	1.29	1.93	3.11	0.78	0.43	0.7	833	1507	498	846
50	1	1	4	5	339I10	76	6725	12025	160	286	366	44	3	793	1002	803.23	144	187	125.81	83.6	73.8	0	649	858	6.3	774	1038	859.22	168	198	130.34	79.4	72.4	0	606	870	5.94	0.93	1.01	0.95	1.28	1.34	0.71	0.44	-0.1	1255	1728	793	1002
65	1	1	5	5	339I10	76	6720	12425	170	282	333	12	3	915	1088	831.06	156	186	127.42	87.2	79.4	0	759	932	7.18	998	1233	935.37	199	221	141.01	88.3	78.7	0	799	1034	7.08	1.05	1.11	1.09	2.73	14.11	0.59	0.27	0.07	1558	1966	915	1088
80	1	1	6	5	339I10	76	6715	12795	140	286	366	14	3	1078	1234	953.99	187	224	144.22	87.4	80.8	0	891	1047	7.47	1236	1412	1045.47	205	238	149.55	88.1	78.7	0	1031	1207	8.26	1.16	1.15	1.17	1.6	3.03	0.57	0.27	0.21	1922	2254	1078	1234
194	1	2	4	14	335N6	77	15730	12040	200	287	362	38	1	250	318	218.08	233	278	220.4	22	8	0	17	85	1.13	333	386	221.42	307	395	313.89	14.3	2.1	0	26	79	1.06	1.53	0.93	1.29	2.08	2.64	0.57	0.32	0.61	43	164	250	318
209	1	2	5	14	335N6	77	15740	12380	200	287	362	24	1	253	299	215.3	228	282	184.47	22	9.4	0	25	71	1.37	444	479	281.2	420	499	332.48	17.1	3.8	0	24	59	1.34	0.96	0.83	1.42	1.63	1.04	0.97	0.56	-0.06	49	130	253	299
224	1	2	6	14	335N6	77	15730	12760	200	287	362	36	1	206	252	178.33	190	245	185.21	19.9	5.9	0	16	62	1.11	317	382	243.47	265	314	205.95	30.3	11.5	0	52	117	1.54	3.25	1.89	2.36	2.85	2.77	0.83	0.37	1.7	68	179	206	252
51	1	1	4	6	11C5	78	7085	12025	130	286	366	45	3	267	352	275.96	171	196	121.38	46.2	31.5	0	96	181	2.2	338	390	261.19	178	205	126.54	54.2	38.1	0	160	212	2.67	1.67	1.17	1.4	1.69	1.4	0.56	0.35	0.74	256	393	267	352
66	1	1	5	6	11C5	78	7100	12415	170	282	333	21	3	269	365	282.87	142	176	115.92	52.8	33.7	0	127	223	2.32	351	429	317.68	187	211	130.24	55.7	37.6	0	164	242	2.69	1.29	1.09	1.17	1.25	0.66	0.77	0.47	0.37	291	465	269	365
81	1	1	6	6	11C5	78	7095	12810	140	282	398	9	3	332	428	388.65	174	199	122.18	54.3	36.2	0	158	254	2.72	353	453	356.88	189	209	124.66	55	40.1	0	164	264	2.83	1.04	1.04	1.09	1.52	2.82	0.55	0.36	0.05	322	518	332	428
316	2	1	4	1	342J4	79	5255	20905	160	286	366	26	3	1188	1670	1448.8	314	431	373.91	75.2	57	0	874	1356	3.18	1287	1681	1377.43	332	416	316.7	73.8	60.1	0	955	1349	4.06	1.09	0.99	1.04	1.38	2.24	0.61	0.41	0.13	1829	2705	1188	1670
331	2	1	5	1	342J4	79	5250	21275	170	282	333	25	3	1295	1750	1460.64	295	384	319.47	78.7	63.5	0	1000	1455	4.05	1386	1722	1388.07	293	392	318.49	77.7	64.9	0	1093	1429	4.35	1.09	0.98	1.03	1.69	3.06	0.72	0.57	0.13	2093	2884	1295	1750
346	2	1	6	1	342J4	79	5245	21645	120	286	366	25	3	1030	1463	1288.68	342	477	464.95	60.8	42	0	688	1121	2.22	1063	1454	1208.22	332	485	480.28	59.8	42	0	731	1122	2.21	1.06	1	1.03	1.63	2.33	0.61	0.43	0.09	1419	2243	1030	1463
460	2	2	4	10	555G22	80	14315	20945	150	286	366	21	3	4995	6653	6295.26	398	541	474.46	88.1	81.8	0	4597	6255	10.53	5074	6594	5843	474	639	506.64	85.3	81.1	0	4600	6120	10.02	1	0.98	1.03	1.57	3.13	0.81	0.75	0	9197	12375	4995	6653
475	2	2	5	10	555G22	80	14300	21325	110	282	333	12	3	4648	6660	6649.45	379	526	472.96	90.8	83.3	0	4269	6281	9.83	4803	6780	6365.44	498	683	547.75	90.4	82.3	0	4305	6282	8.77	1.01	1	1.09	1.7	2.37	0.32	0.11	0.01	8574	12563	4648	6660
490	2	2	6	10	555G22	80	14300	21705	170	282	333	23	3	4511	5350	4652.01	347	435	327.93	94	87.2	0	4164	5003	13.76	4851	5614	4516.34	414	512	354.71	93.3	85.8	0	4437	5200	13.68	1.07	1.04	1.09	1.27	0.8	0.52	0.28	0.09	8601	10203	4511	5350
317	2	1	4	2	505F3	81	5630	20900	200	287	362	29	1	502	627	477.61	325	424	361.49	32.4	16.7	0	177	302	1.39	465	638	518.13	360	449	338.8	31.7	18.5	0	105	278	1.37	0.59	0.92	0.93	1.11	0.86	0.71	0.42	-0.75	282	580	502	627
332	2	1	5	2	505F3	81	5620	21280	200	288	362	21	1	506	655	534.7	310	462	477.19	29.5	11.5	0	196	345	1.06	557	690	515.62	345	456	421.94	33.7	12.8	0	212	345	1.32	1.08	1	1.06	2.33	11.77	0.56	0.34	0.11	408	690	506	655
347	2	1	6	2	505F3	81	5620	21650	200	287	362	21	1	443	587	500.93	372	552	540.06	19.5	6.3	0	71	215	0.82	566	684	467.32	426	634	606.29	18.1	3.8	0	140	258	0.93	1.97	1.2	1.31	1.68	2.27	0.7	0.57	0.98	211	473	443	587
461	2	2	4	11	263G23	82	14690	20935	170	282	333	22	3	3944	4058	2830.43	504	636	452.05	87.6	79.4	0	3440	3554	8.72	4333	4748	3122.54	653	769	463.22	92.2	83.7	0	3680	4095	9.35	1.07	1.15	1.12	1.86	6.12	0.85	0.59	0.1	7120	7649	3944	4058
476	2	2	5	11	263G23	82	14680	21315	170	282	333	8	3	3270	3716	3210.11	483	616	461.74	85.5	75.5	0	2787	3233	7.08	3755	4063	3058.48	604	770	533.56	81.9	74.8	0	3151	3459	7.04	1.13	1.07	1.14	1.72	6.03	0.59	0.38	0.18	5938	6692	3270	3716
491	2	2	6	11	263G23	82	14680	21695	150	282	333	15	3	3299	3455	2574.75	522	606	414.18	78	69.5	0	2777	2933	7.97	3811	3983	2744.6	601	725	447.59	85.5	75.2	0	3210	3382	8.51	1.16	1.15	1.16	1.79	2.81	0.93	0.76	0.21	5987	6315	3299	3455
318	2	1	4	3	309H15	83	6005	20885	140	286	366	43	3	1400	1755	1529.77	247	316	226.21	77.3	67.8	0	1153	1508	6.19	1535	1806	1454.4	264	315	220.65	83.2	73.4	0	1271	1542	6.96	1.1	1.02	1.07	1.25	1.07	0.72	0.58	0.14	2424	3050	1400	1755
333	2	1	5	3	309H15	83	6005	21275	140	286	366	21	3	1118	1820	1824.7	270	324	213.69	74.1	62.6	0	848	1550	5.23	1419	1968	1854.51	303	345	221.59	75.5	66.4	0	1116	1665	6.4	1.32	1.07	1.08	1.56	1.42	0.64	0.39	0.4	1964	3215	1118	1820
348	2	1	6	3	309H15	83	6005	21655	100	286	367	11	3	2054	2897	2892.1	294	374	308.81	77.6	67.1	0	1760	2603	6.65	2494	3208	2909.81	353	437	338.25	75.9	69.6	0	2141	2855	7.37	1.22	1.1	1.18	1.96	6.55	0.79	0.61	0.28	3901	5458	2054	2897
462	2	2	4	12	30C8	84	15060	20955	210	282	333	17	3	6505	8385	7788	533	642	424.1	89.7	87.6	0	5972	7852	15.34	8533	9789	8038	680	790	435.35	94.7	90.4	0	7853	9109	19.6	1.31	1.16	1.23	1.98	3.54	0.66	0.4	0.4	13825	16961	6505	8385
477	2	2	5	12	30C8	84	15045	21335	160	286	366	24	3	6158	6195	4582.42	641	767	567.5	83.6	76.9	0	5517	5554	10.85	7722	7576	4963.54	902	1047	651.82	85.3	79	0	6820	6674	11.85	1.24	1.2	1.25	1.76	3.05	0.77	0.5	0.31	12337	12228	6158	6195
492	2	2	6	12	30C8	84	15045	21705	160	286	366	26	3	5877	6015	5170.09	680	798	529.54	74.8	68.9	0	5197	5335	11.1	7514	7103	5600.38	841	977	572.51	78.3	70.6	0	6673	6262	13.12	1.28	1.17	1.18	3.46	16.36	0.74	0.46	0.36	11870	11597	5877	6015
319	2	1	4	4	RP11-245E23	85	6390	20900	200	287	363	26	1	319	374	249.57	202	239	156.39	45.3	22.6	0	117	172	2.04	365	415	258.9	259	308	189.65	36.9	16	0	106	156	1.92	0.91	0.91	0.89	1.15	0.96	0.67	0.42	-0.14	223	328	319	374
334	2	1	5	4	RP11-245E23	85	6380	21290	130	287	362	8	3	279	343	249.37	205	238	161.41	37.6	16	0	74	138	1.73	372	417	267.27	284	300	160.19	36.6	20.6	0	88	133	2.32	1.19	0.96	1.13	1.65	1.89	0.62	0.33	0.25	162	271	279	343
349	2	1	6	4	RP11-245E23	85	6365	21655	120	286	367	25	3	305	353	233.91	245	279	171.7	30.4	15.4	0	60	108	1.78	369	418	265.36	261	290	169.09	40.2	21	0	108	157	2.18	1.8	1.45	1.47	2.56	7.19	0.83	0.54	0.85	168	265	305	353
463	2	2	4	13	474L7	86	15430	20935	190	282	333	8	3	9089	10354	7177.8	519	669	506.49	90.1	87.9	0	8570	9835	17.95	10712	11776	8522.64	675	791	511.79	83	81.6	0	10037	11101	20.93	1.17	1.13	1.15	1.35	1.65	0.95	0.64	0.23	18607	20936	9089	10354
478	2	2	5	13	474L7	86	15415	21335	180	286	366	27	3	9178	9800	6359.82	412	530	387.41	96.9	94.1	0	8766	9388	23.69	11149	11798	6983.32	649	768	450.43	97.9	96.2	0	10500	11149	24.75	1.2	1.19	1.21	2.6	16.84	0.85	0.6	0.26	19266	20537	9178	9800
493	2	2	6	13	474L7	86	15405	21725	180	286	366	52	3	9810	11531	9573.33	478	602	449.7	90.2	86.7	0	9332	11053	21.81	12330	13963	10249.3	763	928	538.73	92	89.2	0	11567	13200	22.89	1.24	1.19	1.25	2.35	9.89	0.7	0.43	0.31	20899	24253	9810	11531
320	2	1	4	5	552M6	87	6755	20895	130	286	366	30	3	2754	3889	3851.63	220	256	161.89	87.4	80.1	0	2534	3669	17.01	2903	4202	4228.43	278	314	173.67	82.5	76.9	0	2625	3924	16.72	1.04	1.07	1.03	1.64	3.97	0.55	0.25	0.05	5159	7593	2754	3889
335	2	1	5	5	552M6	87	6745	21285	130	286	366	20	3	2714	3895	3783.17	241	276	177.11	90.6	82.5	0	2473	3654	15.32	2954	4087	3797.36	292	326	196.13	88.8	82.5	0	2662	3795	15.06	1.08	1.04	1.1	1.6	4.02	0.6	0.36	0.11	5135	7449	2714	3895
350	2	1	6	5	552M6	87	6745	21665	110	286	366	21	3	2494	3608	3388	197	267	226.38	93	87.1	0	2297	3411	11.02	2820	3780	3420.67	295	349	247.22	89.9	84.6	0	2525	3485	11.41	1.1	1.02	1.05	1.12	0.61	0.73	0.52	0.14	4822	6896	2494	3608
321	2	1	4	6	13H5	88	7130	20895	170	282	333	30	3	2022	2476	2557.63	267	316	215.33	85.8	76.2	0	1755	2209	9.39	2027	2578	2411.82	331	384	222.43	84.8	76.6	0	1696	2247	9.11	0.97	1.02	1.02	1.39	1.25	0.37	0.15	-0.05	3451	4456	2022	2476
336	2	1	5	6	13H5	88	7135	21275	150	286	367	17	3	1943	2368	2501.76	292	348	249.99	82.2	72.7	0	1651	2076	7.77	1987	2381	2360.29	319	398	293.94	78	68.2	0	1668	2062	6.76	1.01	0.99	1.01	1.37	2.11	0.42	0.2	0.01	3319	4138	1943	2368
351	2	1	6	6	13H5	88	7145	21665	140	286	366	6	3	2418	3108	2942.95	280	498	580.8	79.4	66.1	0	2138	2828	4.16	2646	3112	2649.83	410	677	783.47	70.3	59.8	0	2236	2702	3.38	1.05	0.96	1.05	2.12	8.47	0.59	0.43	0.06	4374	5530	2418	3108
52	1	1	4	7	157H4	89	7480	12050	200	287	363	16	1	203	242	148.55	144	181	119.68	38.7	19.2	0	59	98	1.7	206	251	157.61	175	203	124.24	33.8	14.6	0	31	76	1.66	0.53	0.78	0.83	1.02	0.9	0.83	0.62	-0.93	90	174	203	242
67	1	1	5	7	157H4	89	7480	12430	200	287	362	5	1	185	233	160.25	175	209	134.71	29.3	12.9	0	10	58	1.37	249	276	163.84	185	215	135.45	35.5	16	0	64	91	1.84	6.4	1.57	1.42	1.96	2.09	0.77	0.57	2.68	74	149	185	233
82	1	1	6	7	157H4	89	7480	12805	130	283	333	2	3	256	294	193.68	150	195	139.38	42	23.7	0	106	144	1.84	262	317	215.65	165	206	131.51	42.4	24.4	0	97	152	1.99	0.92	1.06	0.91	1.24	1.04	0.85	0.58	-0.13	203	296	256	294
53	1	1	4	8	285H24	90	7850	12070	200	287	365	5	1	183	215	135.31	148	180	118.42	30.7	13.9	0	35	67	1.55	220	252	150.85	167	198	125.19	34.8	14.6	0	53	85	1.76	1.51	1.27	1.27	1.42	0.95	0.89	0.64	0.6	88	152	183	215
68	1	1	5	8	285H24	90	7850	12430	200	287	364	5	1	175	215	144.85	164	200	125.5	25.1	9.4	0	11	51	1.39	204	260	177.19	184	216	139.77	32.4	14.6	0	20	76	1.46	1.82	1.49	1.63	2.56	2.93	0.78	0.4	0.86	31	127	175	215
83	1	1	6	8	285H24	90	7860	12800	200	287	363	4	1	221	255	172.48	205	227	140.74	26.1	11.5	0	16	50	1.57	244	288	186.43	179	215	139.77	34.8	18.8	0	65	109	1.75	4.06	2.18	1.59	2.7	2.76	0.68	0.4	2.02	81	159	221	255
54	1	1	4	9	810G21	91	8235	12055	140	286	366	9	3	569	751	731.07	149	187	123.95	71.3	60.1	0	420	602	4.59	692	955	829.63	173	209	129.84	74.1	65.7	0	519	782	5.33	1.24	1.3	1.27	1.89	2.47	0.7	0.38	0.31	939	1384	569	751
69	1	1	5	9	810G21	91	8230	12415	170	282	333	16	3	604	752	587.34	167	208	139.39	75.5	61.7	0	437	585	4.33	703	877	717.31	204	238	139.33	76.6	65.2	0	499	673	5.05	1.14	1.15	1.17	2.66	10.09	0.64	0.27	0.19	936	1258	604	752
84	1	1	6	9	810G21	91	8245	12795	100	286	367	12	3	531	780	724.9	170	200	128.56	69.9	58.7	0	361	610	4.13	695	961	787.81	197	237	149.07	76.2	65.7	0	498	764	4.66	1.38	1.25	1.41	1.72	1.81	0.75	0.48	0.46	859	1374	531	780
55	1	1	4	10	452P23	92	8620	12055	130	282	334	14	3	989	1516	1589.8	166	198	121.22	76.6	68.8	0	823	1350	8.16	1109	1705	1760.21	178	210	125.28	85.5	73.8	0	931	1527	8.85	1.13	1.13	1.24	1.64	1.39	0.64	0.34	0.18	1754	2877	989	1516
70	1	1	5	10	452P23	92	8620	12425	170	282	333	12	3	899	1518	1768.61	147	188	128.76	80.5	70.9	0	752	1371	6.98	1149	1788	1865.62	195	234	148.42	84.4	74.5	0	954	1593	7.74	1.27	1.16	1.25	2.05	5.42	0.67	0.41	0.34	1706	2964	899	1518
85	1	1	6	10	452P23	92	8620	12795	150	282	333	10	3	1044	1747	1924.55	192	219	135.38	79.1	68.1	0	852	1555	7.71	1199	2080	2156.75	209	240	148.29	83.3	72	0	990	1871	8.09	1.16	1.2	1.21	3.84	28.05	0.46	0.16	0.22	1842	3426	1044	1747
56	1	1	4	11	512C24	93	9000	12060	200	287	362	15	1	205	233	150.1	147	187	125.83	34.5	14.6	0	58	86	1.63	249	279	168.63	208	242	147.55	30	11.5	0	41	71	1.69	0.71	0.83	0.87	1.43	2.19	0.78	0.48	-0.5	99	157	205	233
71	1	1	5	11	512C24	93	9000	12440	200	287	363	18	1	206	231	149.91	175	202	123.97	28.2	10.8	0	31	56	1.66	228	277	181.4	184	214	128.57	34.1	18.1	0	44	93	1.77	1.42	1.66	1.38	1.62	0.95	0.95	0.62	0.51	75	149	206	231
86	1	1	6	11	512C24	93	8990	12810	200	289	364	13	1	216	248	154.04	157	191	121.9	37	19.4	0	59	91	1.77	241	276	174.67	175	200	125.64	38.4	20.1	0	66	101	1.92	1.12	1.11	1.13	1.45	1.27	0.77	0.46	0.16	125	192	216	248
57	1	1	4	12	RP11-285E18	94	9370	12045	170	282	334	16	3	1394	1955	1875.98	159	199	132.46	91.1	80.9	0	1235	1796	10.52	1672	2304	2136.56	184	221	138.67	87.9	81.2	0	1488	2120	12.06	1.2	1.18	1.2	1.49	1.31	0.71	0.39	0.27	2723	3916	1394	1955
72	1	1	5	12	RP11-285E18	94	9365	12435	160	287	366	9	3	1514	1987	1747.52	173	207	131.68	87.5	80.8	0	1341	1814	11.5	2092	2334	1947.71	183	223	136.02	86.1	81.2	0	1909	2151	15.38	1.42	1.19	1.18	2.06	8.04	0.96	0.75	0.51	3250	3965	1514	1987
87	1	1	6	12	RP11-285E18	94	9375	12825	130	286	366	32	3	1751	2020	1603.59	155	195	128.39	87.8	82.2	0	1596	1865	13.64	1962	2519	2104.87	201	232	145.64	92.7	86.7	0	1761	2318	13.47	1.1	1.24	1.12	2.67	7.97	0.93	0.5	0.14	3357	4183	1751	2020
322	2	1	4	7	RP11-157E11	95	7510	20905	170	282	333	17	3	1406	1726	1291.71	241	299	206.5	90.1	83	0	1165	1485	6.81	1648	1992	1408.69	366	411	244.16	90.1	81.2	0	1282	1626	6.75	1.1	1.09	1.08	1.51	2.91	0.81	0.54	0.14	2447	3111	1406	1726
337	2	1	5	7	RP11-157E11	95	7515	21275	150	286	366	14	3	1443	1738	1466.3	299	353	258.07	83.6	73.8	0	1144	1439	5.59	1558	1925	1622.12	332	401	267.3	81.1	71.7	0	1226	1593	5.83	1.07	1.11	1.13	3.46	28.31	0.63	0.32	0.1	2370	3032	1443	1738
352	2	1	6	7	RP11-157E11	95	7495	21685	140	286	366	37	3	1434	1751	1406.48	299	409	362.64	83.2	67.1	0	1135	1452	3.95	1708	2043	1564.3	395	512	403.29	81.8	68.5	0	1313	1648	4.24	1.16	1.13	1.15	1.39	1.17	0.76	0.47	0.21	2448	3100	1434	1751
323	2	1	4	8	488P11	96	7910	20925	160	282	333	16	3	473	623	516.84	271	337	243.32	44.7	26.6	0	202	352	1.94	526	693	515.32	323	371	225.11	47.5	29.1	0	203	370	2.34	1	1.05	1.05	1.6	1.76	0.58	0.33	0.01	405	722	473	623
338	2	1	5	8	488P11	96	7890	21285	140	282	333	6	3	378	477	372.36	265	316	208.46	37.2	18.1	0	113	212	1.81	492	595	414.29	289	331	192.32	52.8	31.6	0	203	306	2.56	1.8	1.44	1.79	2.17	1.69	0.63	0.32	0.85	316	518	378	477
353	2	1	6	8	488P11	96	7880	21680	200	288	362	29	1	386	477	339.68	308	390	303.6	28.1	9	0	78	169	1.27	505	588	363.4	390	473	332.51	25	11.5	0	115	198	1.52	1.47	1.17	1.1	1.94	4.74	0.63	0.35	0.56	193	367	386	477
324	2	1	4	9	138N13	97	8290	20920	200	287	362	18	1	301	399	326.19	264	324	237.5	26.8	11.1	0	37	135	1.27	419	508	351.23	364	412	233.18	32.4	15.7	0	55	144	1.8	1.49	1.07	1.25	2.5	3.52	0.52	0.23	0.57	92	279	301	399
339	2	1	5	9	138N13	97	8270	21290	200	287	362	4	1	253	311	218.08	274	311	199.7	18.1	8	0	-20	37	1.27	359	403	241.97	351	408	235.6	19.5	7	0	8	52	1.52	-0.38	1.41	1.65	2.36	2.6	0.76	0.47	0	-13	89	253	311
354	2	1	6	9	138N13	97	8270	21660	200	288	362	7	1	335	429	325.49	282	334	227.12	27.1	16	0	53	147	1.48	413	444	261.57	359	414	251	24.7	5.6	0	54	85	1.65	1.02	0.58	0.9	1.24	1.14	0.52	0.42	0.03	107	232	335	429
325	2	1	4	10	349J19	98	8670	20905	150	282	333	24	3	2106	2989	2764.96	262	316	202.65	87.6	79.4	0	1844	2727	10.39	2707	3295	2751.86	340	395	235.9	85.8	77	0	2367	2955	11.48	1.28	1.08	1.15	1.33	0.94	0.74	0.55	0.36	4211	5682	2106	2989
340	2	1	5	10	349J19	98	8670	21285	150	282	333	20	3	2409	3383	3148.51	289	356	251.86	83.7	74.1	0	2120	3094	9.56	2565	3640	3415.6	350	411	246.77	84.8	77	0	2215	3290	10.39	1.04	1.06	1.07	1.5	2.66	0.77	0.51	0.06	4335	6384	2409	3383
355	2	1	6	10	349J19	98	8655	21665	140	286	366	13	3	2521	3558	3466.98	340	397	257.62	82.5	74.8	0	2181	3218	9.79	3243	3839	3317.7	382	446	273.77	82.9	73.8	0	2861	3457	11.85	1.31	1.07	1.16	1.51	1.93	0.8	0.7	0.39	5042	6675	2521	3558
326	2	1	4	11	132L12	99	9025	20895	190	286	367	20	3	4718	5289	4059.41	299	347	228.88	90.9	87.4	0	4419	4990	20.61	4956	5130	3740.33	380	430	252.85	88.1	82.5	0	4576	4750	19.6	1.04	0.95	1.03	1.72	4.3	0.65	0.49	0.05	8995	9740	4718	5289
341	2	1	5	11	132L12	99	9030	21295	180	282	333	12	3	4168	4530	3051.52	273	322	222.83	94	90.4	0	3895	4257	18.71	4885	4767	2788.57	377	409	236.3	95	92.6	0	4508	4390	20.67	1.16	1.03	1.08	1.26	1.69	0.78	0.74	0.21	8403	8647	4168	4530
356	2	1	6	11	132L12	99	9030	21665	190	282	335	13	3	4491	5387	4056.55	267	336	234.32	95.4	91.1	0	4224	5120	19.17	5288	5620	3705.64	373	421	250.9	95.4	89.4	0	4915	5247	21.08	1.16	1.02	1.06	1.2	0.66	0.63	0.48	0.22	9139	10367	4491	5387
327	2	1	4	12	159J2	100	9410	20905	130	282	333	11	3	608	1083	1109.19	254	283	185.67	61.3	48.9	0	354	829	3.27	740	1260	1191.2	326	350	205.03	62.4	50	0	414	934	3.61	1.17	1.13	1.18	1.8	2.84	0.62	0.33	0.23	768	1763	608	1083
342	2	1	5	12	159J2	100	9410	21285	130	282	333	7	3	569	1116	1080.36	287	330	215.63	55.3	44.7	0	282	829	2.64	781	1227	1108.51	339	389	217.18	59.2	50.4	0	442	888	3.6	1.57	1.07	1.26	1.75	5.03	0.75	0.54	0.65	724	1717	569	1116
357	2	1	6	12	159J2	100	9410	21665	110	282	333	16	3	650	1273	1268.05	325	376	242.99	55.3	42.9	0	325	948	2.68	825	1339	1254.77	433	468	254.92	54.3	45	0	392	906	3.24	1.21	0.96	1.03	1.83	6.95	0.71	0.52	0.27	717	1854	650	1273
58	1	1	4	13	182M20	101	9735	12055	200	286	367	3	3	2750	2547	1524.91	164	199	127.69	93.7	89.2	0	2586	2383	21.54	3305	3036	1664.6	182	203	126.24	96.2	93	0	3123	2854	26.18	1.21	1.2	1.2	2.4	14.05	0.93	0.73	0.27	5709	5237	2750	2547
73	1	1	5	13	182M20	101	9735	12435	190	286	366	10	3	2067	2142	1262.62	187	233	168.92	92.7	88.1	0	1880	1955	12.24	2501	2643	1626.28	211	257	172.2	91.3	85.7	0	2290	2432	14.52	1.22	1.24	1.24	1.86	4.16	1.1	0.73	0.28	4170	4387	2067	2142
88	1	1	6	13	182M20	101	9735	12815	180	286	366	22	3	2020	2052	1172.36	167	228	188.7	92.7	85.3	0	1853	1885	10.7	2702	2487	1294.21	219	283	231.87	90.9	84.3	0	2483	2268	11.65	1.34	1.2	1.26	1.52	1.34	0.93	0.72	0.42	4336	4153	2020	2052
59	1	1	4	14	173B14	102	10115	12065	210	286	366	9	3	9561	9760	4185.25	208	299	341.02	95.8	95.5	0	9353	9552	28.04	10592	10947	4189.31	258	359	415.64	98.3	96.9	0	10334	10689	25.48	1.1	1.12	1.12	2.45	13.61	0.86	0.74	0.14	19687	20241	9561	9760
74	1	1	5	14	173B14	102	10115	12445	200	287	366	21	3	9003	8601	4126.74	210	420	544.31	89.9	88.5	0	8793	8391	16.54	9976	9996	3825.69	266	496	606.68	96.2	95.1	0	9710	9730	16.44	1.1	1.16	1.13	2.54	8.07	0.77	0.69	0.14	18503	18121	9003	8601
89	1	1	6	14	173B14	102	10120	12815	200	282	333	23	3	9241	9266	3627.16	335	526	520.25	95.7	95.7	0	8906	8931	17.76	10315	10178	3838.96	338	530	528.08	96.1	96.1	0	9977	9840	19.53	1.12	1.1	1.12	1.17	0.6	0.88	0.69	0.16	18883	18771	9241	9266
60	1	1	4	15	29G8	103	10490	12075	150	283	333	20	3	566	725	625.55	216	267	197.98	60.8	45.9	0	350	509	2.86	641	840	642.37	324	469	457.01	41.7	25.8	0	317	516	1.4	0.91	1.01	1.01	1.52	2.26	0.7	0.47	-0.14	667	1025	566	725
75	1	1	5	15	29G8	103	10485	12450	100	282	397	28	3	464	690	711.24	197	249	203.16	56	38.3	0	267	493	2.28	525	774	772.97	290	423	393.87	39.7	23.4	0	235	484	1.33	0.88	0.98	0.9	1.18	1.21	0.53	0.24	-0.18	502	977	464	690
90	1	1	6	15	29G8	103	10505	12815	130	286	366	26	3	471	667	635.29	230	293	229.33	51.7	31.1	0	241	437	2.05	525	786	756.57	341	625	769.43	23.8	9.4	0	184	445	0.68	0.76	1.02	0.93	1.89	4.93	0.62	0.27	-0.39	425	882	471	667
328	2	1	4	13	122K21	104	9780	20920	200	287	362	7	1	267	360	299.46	239	312	249.98	22	10.5	0	28	121	1.07	307	383	273.57	345	411	298.29	15.7	4.9	0	-37	38	1.03	-1.36	0.31	0.7	2.06	4.22	0.53	0.34	0	-10	159	267	360
343	2	1	5	13	122K21	104	9780	21300	200	287	363	19	1	376	463	321.85	263	322	240.59	34.8	19.2	0	113	200	1.56	394	484	326.85	380	433	270.29	24.4	11.8	0	14	104	1.46	0.12	0.52	0.61	0.79	0.72	0.78	0.59	-3.01	127	304	376	463
358	2	1	6	13	122K21	104	9780	21670	200	288	362	21	1	360	487	355.99	322	387	263.43	29.5	16	0	38	165	1.37	441	540	382.73	443	503	304.43	25	11.8	0	-1	97	1.45	-0.05	0.59	0.84	1.66	2.21	0.6	0.31	0	36	262	360	487
329	2	1	4	14	RP11-332E3	105	10165	20925	180	286	366	17	3	3099	3061	2066.26	295	364	272.81	85	78.7	0	2804	2766	11.36	3728	3473	2212.97	318	389	298.68	86.4	80.8	0	3410	3155	12.48	1.22	1.14	1.18	1.58	2.24	0.92	0.74	0.28	6214	5921	3099	3061
344	2	1	5	14	RP11-332E3	105	10160	21295	180	282	333	17	3	3253	3192	2206.13	286	347	233.03	83.7	79.4	0	2967	2906	13.96	3616	3515	2298.79	391	448	288.61	83.7	79.8	0	3225	3124	12.53	1.09	1.08	1.07	1.58	1.89	0.85	0.67	0.12	6192	6030	3253	3192
359	2	1	6	14	RP11-332E3	105	10160	21675	150	282	334	28	3	3317	3311	2443.01	317	351	222.28	85.8	79.1	0	3000	2994	14.92	3917	3686	2477.8	309	372	228.94	88.3	83.3	0	3608	3377	17.11	1.2	1.13	1.14	1.79	4.18	0.78	0.59	0.27	6608	6371	3317	3311
183	1	2	4	3	VECT	110	11620	12030	200	287	363	8	1	235	266	166.27	188	220	133.84	31.7	12.9	0	47	78	1.76	275	307	165.28	220	241	143.19	30.7	13.6	0	55	87	1.92	1.17	1.12	1.12	1.26	0.78	0.73	0.55	0.23	102	165	235	266
198	1	2	5	3	VECT	110	11620	12400	200	287	362	6	1	279	303	181.65	192	216	128.87	40.1	19.9	0	87	111	2.16	239	279	166.19	208	238	137.23	27.9	13.2	0	31	71	1.74	0.36	0.64	0.63	0.96	0.9	0.58	0.41	-1.49	118	182	279	303
213	1	2	6	3	VECT	110	11630	12780	200	287	364	13	1	252	277	161.34	185	221	140.99	32.4	14.6	0	67	92	1.79	268	291	167.84	210	247	148.51	31.7	12.5	0	58	81	1.8	0.87	0.88	0.93	1.19	0.89	0.74	0.51	-0.21	125	173	252	277
181	1	2	4	1	MRV2	111	10870	12065	190	282	333	26	3	1268	1419	1018.74	230	294	228.86	81.6	69.9	0	1038	1189	5.54	19047	19775	15006.2	323	501	524.39	87.9	84.4	0	18724	19452	36.32	18.04	16.36	17.32	27.73	121.05	11.48	0.61	4.17	19762	20641	1268	1419
196	1	2	5	1	MRV2	111	10870	12435	210	282	334	27	3	1027	1267	1046.21	184	248	190.79	80.1	69.5	0	843	1083	5.38	16079	18240	15133.3	252	336	267.42	91.1	87.2	0	15827	17988	60.13	18.77	16.61	17.34	33.01	101.46	9.18	0.4	4.23	16670	19071	1027	1267
211	1	2	6	1	MRV2	111	10875	12815	190	286	366	40	3	1018	1189	945.66	219	261	200.34	74.8	65.4	0	799	970	5.08	16374	17764	14973.3	269	461	526.57	86.4	82.5	0	16105	17495	31.1	20.16	18.04	19.06	31.77	174.38	13.82	0.76	4.33	16904	18465	1018	1189
451	2	2	4	1	MRV2	112	10925	20925	160	301	367	43	3	2422	2987	2472.25	260	289	184.38	84.7	78.7	0	2162	2727	13.14	37875	37327	25510.1	300	336	190.93	93.4	91.4	32.9	37575	37027	198.37	17.38	13.58	14.54	23.99	34.63	8.16	0.62	4.12	39737	39754	2422	2987
466	2	2	5	1	MRV2	112	10915	21305	180	301	366	27	3	2066	2507	2202.97	224	264	170.65	84.7	79.7	0	1842	2283	12.11	29399	31103	24075.5	226	316	178.38	95	90.7	19.9	29173	30877	164.81	15.84	13.52	15.13	18.43	19.14	7.6	0.48	3.99	31015	33160	2066	2507
481	2	2	6	1	MRV2	112	10925	21675	160	301	366	30	3	1504	2063	1972.05	266	302	187.31	76.1	68.1	0	1238	1797	8.03	25307	27041	22767	292	314	168.53	88.4	85.7	13.6	25015	26749	150.16	20.21	14.89	15.65	21.49	22.89	8	0.48	4.34	26253	28546	1504	2063
182	1	2	4	2	ALFA1-1	113	11255	12075	250	286	366	40	3	240	299	225.26	180	209	125.82	40.6	21	0	60	119	1.91	1554	1547	1013.05	228	247	142.13	82.9	76.6	0	1326	1319	10.93	22.1	11.08	12.19	19.38	26.38	3.05	0.46	4.47	1386	1438	240	299
197	1	2	5	2	ALFA1-1	113	11250	12445	230	282	333	40	3	218	261	188.29	177	205	125.14	30.9	15.2	0	41	84	1.74	1004	1130	822.97	216	245	146.29	75.5	67.7	0	788	914	6.86	19.22	10.88	11.32	14.67	17.27	3.38	0.6	4.26	829	998	218	261
212	1	2	6	2	ALFA1-1	113	11250	12815	210	282	333	41	3	215	268	202.79	165	202	127.86	33.7	16.7	0	50	103	1.68	879	1014	760.29	216	242	139.41	73	65.6	0	663	798	6.31	13.26	7.75	8.02	8.85	8.08	2.98	0.63	3.73	713	901	215	268
1	1	1	1	1	ALFA1-2	114	5210	10930	200	287	363	42	1	118	172	136.86	145	173	113.38	22.3	9.8	0	-26	27	1.04	188	236	167.45	149	180	112.87	34.1	19.2	0	39	87	1.67	-1.44	3.22	1.47	4.25	9.47	0.69	0.32	0	12	114	118	172
16	1	1	2	1	ALFA1-2	114	5210	11330	200	288	363	10	1	121	159	122.09	153	178	115.65	17.4	6.9	0	-31	6	1.05	184	229	158.6	159	186	114.15	33.3	15.3	0	25	70	1.61	-0.78	11.67	2.13	7.61	22.89	0.99	0.58	0	-7	76	121	159
31	1	1	3	1	ALFA1-2	114	5210	11700	200	289	363	8	1	122	161	124.72	139	178	122.3	16.6	9	0	-16	22	1	172	193	119.67	153	186	121.24	23.9	7.6	0	19	40	1.42	-1.12	1.82	1.26	3.41	12.68	0.66	0.47	0	2	62	122	161
195	1	2	4	15	ALFA1-3	115	16085	12025	260	286	366	55	3	760	937	705.44	248	307	250.99	68.2	50.7	0	512	689	3.03	14495	15857	13045.1	317	439	381.34	90.9	87.4	0	14178	15540	38.01	27.69	22.55	25.33	30.75	69.89	13.91	0.57	4.79	14690	16229	760	937
210	1	2	5	15	ALFA1-3	115	16085	12385	250	286	367	55	3	768	906	618.58	214	260	185.75	81.1	63.3	0	554	692	4.13	12509	13293	10663	398	486	340.81	95.8	91.6	0	12111	12895	36.7	21.86	18.63	19.68	25.81	46.9	12.63	0.54	4.45	12665	13587	768	906
225	1	2	6	15	ALFA1-3	115	16105	12765	230	286	366	39	3	695	779	515.24	201	241	160.96	78.3	65	0	494	578	4.32	8196	9998	7020.41	249	302	178.02	93.4	92.3	0	7947	9749	46.04	16.09	16.87	17.71	32.2	193.73	11.16	0.67	4.01	8441	10327	695	779
452	2	2	4	2	ALFA2-1	116	11310	20945	210	282	335	35	3	461	527	345.16	245	288	180.88	54.6	33.3	0	216	282	2.55	1889	1900	1155.36	282	328	197.13	81.9	75.9	0	1607	1618	9.58	7.44	5.74	6.9	8.28	12.34	2.66	0.63	2.9	1823	1900	461	527
467	2	2	5	2	ALFA2-1	116	11310	21325	170	282	333	31	3	463	540	375.86	246	284	172.96	56.4	34.4	0	217	294	2.68	1579	1565	953.66	314	359	206.99	81.2	74.5	0	1265	1251	7.63	5.83	4.26	4.97	6.28	8.48	1.94	0.59	2.54	1482	1545	463	540
482	2	2	6	2	ALFA2-1	116	11310	21675	210	282	333	35	3	420	485	353.75	206	238	151.29	56.7	37.6	0	214	279	2.78	1470	1497	1035.9	297	327	180.17	73.4	67.7	0	1173	1200	8.16	5.48	4.3	5.36	5.88	8.07	2.2	0.56	2.45	1387	1479	420	485
271	2	1	1	1	ALFA2-2	117	5250	19815	210	282	333	12	3	1658	1789	1091.73	403	553	494.82	81.6	62.8	0	1255	1386	3.35	6276	5786	2875.73	457	618	504.4	91.5	86.9	0	5819	5329	12.44	4.64	3.84	4.53	5.16	7.75	1.91	0.53	2.21	7074	6715	1658	1789
286	2	1	2	1	ALFA2-2	117	5250	20175	210	282	333	20	3	1348	1469	978.02	367	483	426.51	73.4	56	0	981	1102	3.16	5843	5357	3076.02	388	545	462.46	86.2	81.6	0	5455	4969	12.63	5.56	4.51	5.17	6.14	17.85	2.4	0.58	2.48	6436	6071	1348	1469
301	2	1	3	1	ALFA2-2	117	5245	20545	190	286	366	20	3	1051	1269	1034.26	335	482	441.02	61.5	45.5	0	716	934	2.38	5331	4755	3664.4	354	474	396.1	72.7	68.9	0	4977	4401	13.46	6.95	4.71	5.26	5.33	4.25	2.91	0.68	2.8	5693	5335	1051	1269
464	2	2	4	14	ALFA2-3	118	15810	20955	230	282	333	17	3	2831	3042	1685.55	271	356	298.06	91.8	89.7	0	2560	2771	9.5	16467	15968	8721.21	379	511	396.66	94.7	90.8	0	16088	15589	41.51	6.28	5.63	6.12	8.22	18.02	3.73	0.52	2.65	18648	18360	2831	3042
479	2	2	5	14	ALFA2-3	118	15795	21375	200	286	368	67	3	2531	2710	1737.78	340	428	337.7	85.7	81.5	0	2191	2370	7.49	16350	15656	8557.5	572	708	486.5	94.8	92.3	0	15778	15084	33.61	7.2	6.36	6.81	14.92	64.71	3.41	0.48	2.85	17969	17454	2531	2710
494	2	2	6	14	ALFA2-3	118	15785	21705	230	286	366	34	3	2903	3088	2111.25	347	436	372.94	86	82.9	0	2556	2741	7.78	17803	16832	11571.5	605	793	636.71	82.2	79.4	0	17198	16227	27.96	6.73	5.92	6.56	10.62	27.6	3.71	0.46	2.75	19754	18968	2903	3088
150	1	2	1	15	BAC A	119	16110	10950	200	287	363	43	1	180	226	154.5	187	219	140.39	23	9.8	0	-6	39	1.28	214	250	158.77	189	224	131.73	26.8	14.3	0	25	61	1.62	-3.57	1.56	1.25	2.69	4.83	0.67	0.43	0	18	100	180	226
165	1	2	2	15	BAC A	119	16130	11270	200	287	362	14	1	196	220	131.12	209	240	151.07	14.3	3.5	0	-12	11	1.3	229	249	141.08	206	238	145.46	24	7	0	23	43	1.57	-1.77	3.91	1.51	4.18	14.34	0.87	0.66	0	10	54	196	220
180	1	2	3	15	BAC A	119	16110	11660	200	287	362	29	1	212	246	169.26	205	238	157.93	21.3	5.9	0	7	41	1.34	223	248	157.53	209	246	150.9	18.5	6.6	0	14	39	1.48	2	0.95	0.98	1.45	1.44	0.74	0.63	1	21	80	212	246
453	2	2	4	3	BAC B	120	11680	20960	200	287	362	25	1	218	251	153.62	229	267	169.85	17.1	3.5	0	-10	22	1.28	262	305	188.3	289	316	185.47	19.9	5.2	0	-26	16	1.41	2.45	0.73	1.17	2.39	3.29	0.84	0.47	1.3	-38	38	218	251
468	2	2	5	3	BAC B	120	11680	21330	200	287	362	25	1	222	244	152.57	217	253	166.98	14.6	5.6	0	5	27	1.33	304	329	176.39	319	356	194.66	15.7	3.5	0	-14	10	1.56	-3	0.37	1.21	1.51	1.31	0.93	0.65	0	-10	37	222	244
483	2	2	6	3	BAC B	120	11670	21680	200	287	362	18	1	212	241	161.16	217	241	147.7	17.1	7	0	-4	24	1.44	304	330	183	264	327	179.63	26.1	8	0	40	66	1.69	-8	2.75	1.82	4.88	9.67	0.9	0.63	0	35	90	212	241
[truncated: 12 more columns]

## Sheet: 8584
BEGIN HEADER
PerkinElmer Inc.
ScanArrayCSVFileFormat	2
ScanArray Express	2
Number_of_Columns	62
END HEADER
BEGIN GENERAL INFO
DateTime	2009-04-23 18:21:00
GalFile
Scanner	Model: Serial No.:
User Name	WarburtonLab
Computer Name
Protocol	Michele's Array Deluxe
Quantitation Method	Fixed Circle
Quality Confidence Calculation	Footprint
User comments
Image Origin	0	0
Temperature	0
Laser Powers	0	0
Laser On Time	0
PMT Voltages	0	0
END GENERAL INFO
BEGIN QUANTITATION PARAMETERS
Low Signal %	5
High Signal %	95
Low Background %	5
High Background %	95
Nominal Spot Diameter	200
Inner Background Diameter	363
Outer Background Diameter	526
END QUANTITATION PARAMETERS
BEGIN QUALITY MEASUREMENTS
Max Footprint	100
END QUALITY MEASUREMENTS
BEGIN ARRAY PATTERN INFO
Units	µm
Array Rows	2
Array Columns	2
Spot Rows	9
Spot Columns	15
Array Row Spacing	9000
Array Column Spacing	9000
Spot Row Spacing	368
Spot Column Spacing	377
Spot Diameter	200
Interstitial	0
Spots Per Array	135
Total Spots	540
END ARRAY PATTERN INFO
BEGIN IMAGE INFO
ImageID	Channel	Image	Fluorophore	Barcode	Units	X Units Per Pixel	Y Units Per Pixel	X Offset	Y Offset	Status
-1	CH1	C:\Documents and Settings\WarburtonLab\My Documents\Alicia\3rd microarray Michele's CHIPs\584\12598584_G70.tif	8584g70	Unknown	µm	10	10	0	0	Control Image
-1	CH2	C:\Documents and Settings\WarburtonLab\My Documents\Alicia\3rd microarray Michele's CHIPs\584\12598584_R70.tif	8584r70	Unknown	µm	10	10	0	5
END IMAGE INFO
BEGIN NORMALIZATION INFO
Normalization Method	LOWESS
END NORMALIZATION INFO					BBB ChIPA IP#2, slide 8584
BEGIN DATA
Index	Array Row	Array Column	Spot Row	Spot Column	Name	ID	X	Y	Diameter	F Pixels	B Pixels	Footprint	Flags	Ch1 Median	Ch1 Mean	Ch1 SD	Ch1 B Median	Ch1 B Mean	Ch1 B SD	Ch1 % > B + 1 SD	Ch1 % > B + 2 SD	Ch1 F % Sat.	Ch1 Median - B	Ch1 Mean - B	Ch1 SignalNoiseRatio	Ch2 Median	Ch2 Mean	Ch2 SD	Ch2 B Median	Ch2 B Mean	Ch2 B SD	Ch2 % > B + 1 SD	Ch2 % > B + 2 SD	Ch2 F % Sat.	Ch2 Median - B	Ch2 Mean - B	Ch2 SignalNoiseRatio	Ch2 Ratio of Medians	Ch2 Ratio of Means	Ch2 Median of Ratios	Ch2 Mean of Ratios	Ch2 Ratios SD	Ch2 Rgn Ratio	Ch2 Rgn R²	Ch2 Log Ratio	Sum of Medians	Sum of Means	Ch1 N Median	Ch1 N Mean
1	1	1	1	1	ALFA1-2	114	5210	10930	200	287	363	42	1	118	172	136.86	145	173	113.38	22.3	9.8	0	-26	27	1.04	188	236	167.45	149	180	112.87	34.1	19.2	0	39	87	1.67	-1.44	3.22	1.47	4.25	9.47	0.69	0.32	0	12	114	118	172
2	1	1	1	2	505O16	14	5590	10925	150	283	333	45	3	294	348	258.34	145	176	117.25	55.5	38.9	0	149	203	2.51	351	413	271.51	169	196	123.22	59.4	41	0	182	244	2.85	1.22	1.2	1.21	1.68	2.28	0.79	0.56	0.29	331	447	294	348
3	1	1	1	3	rp11-424e21	16	5970	10935	150	282	333	35	3	406	553	442.15	125	164	115.29	68.1	55	0	281	428	3.52	383	567	457.85	163	192	123.39	65.6	48.9	0	220	404	3.1	0.78	0.94	0.9	1.19	1.02	0.77	0.55	-0.35	501	832	406	553
4	1	1	1	4	390J12	18	6350	10925	190	282	333	43	3	658	734	459.02	169	187	114.19	82.6	73.8	0	489	565	5.76	678	826	572.92	150	183	123.32	80.9	72.3	0	528	676	5.5	1.08	1.2	1.13	2.33	12.48	0.98	0.62	0.11	1017	1241	658	734
5	1	1	1	5	111B19	20	6735	10945	130	286	366	27	3	746	1042	962.63	127	157	108.01	86	76.9	0	619	915	6.91	842	1180	1093.51	138	166	104.76	84.3	76.6	0	704	1042	8.04	1.14	1.14	1.12	1.35	0.99	0.65	0.33	0.19	1323	1957	746	1042
6	1	1	1	6	109K20	22	7115	10935	190	286	366	36	3	948	909	546.73	133	168	114.22	82.5	76.6	0	815	776	8.3	996	960	582.43	145	183	121.18	82.9	78.3	0	851	815	8.22	1.04	1.05	1.05	1.23	0.84	0.89	0.69	0.06	1666	1591	948	909
7	1	1	1	7	520F22	32	7490	10935	190	282	335	33	3	1557	2064	1859.53	133	181	128.3	91.5	87.6	0	1424	1931	12.14	1598	2012	1734.65	166	198	127.43	91.1	87.9	0	1432	1846	12.54	1.01	0.96	1	1.97	13.12	0.7	0.57	0.01	2856	3777	1557	2064
8	1	1	1	8	51P14	33	7860	10955	130	282	333	13	3	289	364	282.32	123	162	109.02	57.8	41.8	0	166	241	2.65	285	390	318.82	154	183	113.52	53.9	39.7	0	131	236	2.51	0.79	0.98	0.92	1.12	0.78	0.81	0.52	-0.34	297	477	289	364
9	1	1	1	9	562L19	34	8245	10955	150	286	367	20	3	253	303	202.3	143	182	115.96	48.3	30.4	0	110	160	2.18	296	349	224.8	150	182	113.29	55.9	37.8	0	146	199	2.61	1.33	1.24	1.29	1.37	0.77	0.86	0.6	0.41	256	359	253	303
10	1	1	1	10	248N6	35	8625	10955	150	287	368	22	3	476	611	478.04	155	184	121.84	66.6	56.1	0	321	456	3.91	587	683	515.3	149	179	111.44	72.1	63.4	0	438	534	5.27	1.36	1.17	1.27	2.02	3.41	0.75	0.48	0.45	759	990	476	611
11	1	1	1	11	521L15	36	8995	10955	150	286	366	15	3	366	450	340.75	149	175	100.71	65	51.4	0	217	301	3.63	440	512	363.62	142	168	99.54	74.1	61.2	0	298	370	4.42	1.37	1.23	1.38	1.71	2.3	0.75	0.5	0.46	515	671	366	450
12	1	1	1	12	338L17	37	9380	10965	130	282	333	26	3	348	450	341.22	125	154	100.67	69.5	52.8	0	223	325	3.46	390	500	365.64	161	186	110.79	65.6	51.1	0	229	339	3.52	1.03	1.04	1.04	1.49	2.93	0.78	0.53	0.04	452	664	348	450
13	1	1	1	13	370A2	44	9760	10970	200	287	362	31	1	389	506	446.21	152	189	119	64.1	49.8	0	237	354	3.27	566	633	469.08	173	199	122.34	72.5	59.9	0	393	460	4.63	1.66	1.3	1.64	2.27	3.36	0.59	0.31	0.73	630	814	389	506
14	1	1	1	14	411G9	45	10130	10955	160	282	333	20	3	1249	1486	1165.97	180	216	148.86	80.1	73.8	0	1069	1306	8.39	1733	1846	1384.69	184	217	143	81.6	75.9	0	1549	1662	12.12	1.45	1.27	1.4	1.81	1.95	0.81	0.47	0.54	2618	2968	1249	1486
15	1	1	1	15	264M20	46	10495	10975	210	286	368	25	3	408	517	376.77	198	243	169.35	54.2	40.2	0	210	319	2.41	516	639	440.49	205	250	172.18	63.3	46.9	0	311	434	3	1.48	1.36	1.47	2.21	5.26	0.77	0.43	0.57	521	753	408	517
16	1	1	2	1	ALFA1-2	114	5210	11330	200	288	363	10	1	121	159	122.09	153	178	115.65	17.4	6.9	0	-31	6	1.05	184	229	158.6	159	186	114.15	33.3	15.3	0	25	70	1.61	-0.78	11.67	2.13	7.61	22.89	0.99	0.58	0	-7	76	121	159
17	1	1	2	2	505O16	14	5585	11315	150	286	368	23	3	292	337	237.5	123	156	108.61	58.7	41.3	0	169	214	2.69	322	368	241.62	147	181	120.69	61.2	37.8	0	175	221	2.67	1.04	1.03	1.04	1.17	0.63	0.84	0.69	0.05	344	435	292	337
18	1	1	2	3	rp11-424e21	16	5965	11315	120	286	366	22	3	381	473	370.35	130	161	108.32	65.7	52.4	0	251	343	3.52	413	485	333.85	158	192	124.72	65.7	50.7	0	255	327	3.31	1.02	0.95	0.99	1.46	4.96	0.72	0.63	0.02	506	670	381	473
19	1	1	2	4	390J12	18	6350	11315	190	282	335	21	3	441	499	345.65	124	161	105.45	72.3	61.3	0	317	375	4.18	475	556	372.96	150	188	122.76	74.5	57.8	0	325	406	3.87	1.03	1.08	1.04	1.35	1.58	0.8	0.55	0.04	642	781	441	499
20	1	1	2	5	111B19	20	6730	11325	150	282	337	13	3	734	1035	1009.49	146	174	106.26	86.5	78.7	0	588	889	6.91	1002	1365	1196.83	159	183	110.33	90.4	81.2	0	843	1206	9.08	1.43	1.36	1.43	2.13	3.69	0.77	0.42	0.52	1431	2095	734	1035
21	1	1	2	6	109K20	22	7105	11325	180	286	366	11	3	871	889	537.41	137	174	115.45	86	75.5	0	734	752	7.54	982	1000	532.38	161	188	112.12	89.9	83.6	0	821	839	8.76	1.12	1.12	1.13	1.49	2.35	0.92	0.87	0.16	1555	1591	871	889
22	1	1	2	7	520F22	32	7480	11315	200	282	333	16	3	1742	1960	1427.3	145	182	122.17	95	90.8	0	1597	1815	14.26	1811	2060	1522	143	181	121.23	92.9	87.6	0	1668	1917	14.94	1.04	1.06	1.05	1.3	1.01	0.68	0.41	0.06	3265	3732	1742	1960
23	1	1	2	8	51P14	33	7855	11335	180	286	366	7	3	324	392	318.54	179	194	112.98	55.6	37.1	0	145	213	2.87	374	461	352.1	165	193	116.09	60.5	46.9	0	209	296	3.22	1.44	1.39	1.42	2.36	6.73	0.73	0.44	0.53	354	509	324	392
24	1	1	2	9	562L19	34	8240	11335	150	282	333	14	3	233	338	278.96	129	164	105.88	52.5	37.2	0	104	209	2.2	327	405	293.69	158	195	119	58.2	38.7	0	169	247	2.75	1.63	1.18	1.26	1.68	1.6	0.52	0.25	0.7	273	456	233	338
25	1	1	2	10	248N6	35	8630	11345	190	282	334	32	3	624	680	486.75	144	172	108.53	74.1	62.8	0	480	536	5.75	687	776	521.67	163	196	121.76	79.4	69.9	0	524	613	5.64	1.09	1.14	1.12	2.13	10.02	0.82	0.58	0.13	1004	1149	624	680
26	1	1	2	11	521L15	36	9000	11325	150	282	333	18	3	366	509	435.59	145	177	107.82	62.1	50.7	0	221	364	3.39	537	691	506.11	166	183	106.79	77	64.5	0	371	525	5.03	1.68	1.44	1.6	2.24	2.27	0.9	0.61	0.75	592	889	366	509
27	1	1	2	12	338L17	37	9385	11335	140	286	366	29	3	372	463	354.13	165	190	114.69	59.8	45.8	0	207	298	3.24	453	589	439.55	167	201	118.6	68.5	57	0	286	422	3.82	1.38	1.42	1.43	2.88	6.54	0.82	0.43	0.47	493	720	372	463
28	1	1	2	13	370A2	44	9750	11345	210	282	333	27	3	355	496	423.95	167	190	115.75	60.3	43.6	0	188	329	3.07	532	645	509.97	185	212	118.43	71.6	59.2	0	347	460	4.49	1.85	1.4	1.68	2.5	7.1	0.86	0.51	0.88	535	789	355	496
29	1	1	2	14	411G9	45	10125	11335	170	286	367	20	3	1578	1698	1224.83	179	216	153.28	86	78.7	0	1399	1519	10.29	2028	2085	1353.71	208	253	180.84	87.8	81.5	0	1820	1877	11.21	1.3	1.24	1.28	2.11	7.93	0.82	0.54	0.38	3219	3396	1578	1698
30	1	1	2	15	264M20	46	10500	11345	170	282	333	28	3	393	552	471.09	169	202	126.64	63.5	48.2	0	224	383	3.1	498	646	511.35	208	231	139.42	67	51.4	0	290	438	3.57	1.29	1.14	1.29	1.81	3.14	0.5	0.22	0.37	514	821	393	552
31	1	1	3	1	ALFA1-2	114	5210	11700	200	289	363	8	1	122	161	124.72	139	178	122.3	16.6	9	0	-16	22	1	172	193	119.67	153	186	121.24	23.9	7.6	0	19	40	1.42	-1.12	1.82	1.26	3.41	12.68	0.66	0.47	0	2	62	122	161
32	1	1	3	2	505O16	14	5595	11695	140	287	367	12	3	247	321	232.47	136	157	100.83	52.6	39.7	0	111	185	2.45	295	355	237.69	146	175	112.09	56.4	39	0	149	209	2.63	1.34	1.13	1.06	1.4	1.4	0.82	0.65	0.42	260	394	247	321
33	1	1	3	3	rp11-424e21	16	5955	11695	130	286	366	15	3	335	439	339.26	141	170	117.15	61.5	44.8	0	194	298	2.86	363	427	303.14	168	202	131.32	62.6	40.9	0	195	259	2.76	1.01	0.87	1.01	1.45	2.88	0.69	0.6	0.01	389	557	335	439
34	1	1	3	4	390J12	18	6350	11685	170	282	333	19	3	488	583	415.48	145	179	120.47	72.7	60.3	0	343	438	4.05	567	655	440.11	161	182	110.43	77.7	67	0	406	494	5.13	1.18	1.13	1.18	1.54	2.32	0.83	0.62	0.24	749	932	488	583
35	1	1	3	5	111B19	20	6750	11715	170	282	333	32	3	1819	1984	1339.93	151	190	129.11	91.8	90.4	0	1668	1833	14.09	2221	2356	1332.42	171	210	144.04	98.2	95	0	2050	2185	15.42	1.23	1.19	1.23	3.32	18.65	0.85	0.74	0.3	3718	4018	1819	1984
36	1	1	3	6	109K20	22	7105	11705	200	286	366	9	3	1057	1050	605.48	167	205	133.34	86.7	82.9	0	890	883	7.93	1328	1230	689.96	179	205	128.35	85.3	80.4	0	1149	1051	10.35	1.29	1.19	1.27	1.42	1.16	0.96	0.71	0.37	2039	1934	1057	1050
37	1	1	3	7	520F22	32	7485	11695	170	286	367	11	3	2092	2140	1495.77	152	188	127.33	90.6	87.1	0	1940	1988	16.43	2301	2373	1548.12	164	201	129.11	95.1	89.5	0	2137	2209	17.82	1.1	1.11	1.13	1.46	1.95	0.74	0.52	0.14	4077	4197	2092	2140
38	1	1	3	8	51P14	33	7860	11695	110	285	333	9	3	303	391	301.22	164	197	126.7	53.7	34	0	139	227	2.39	342	427	326.72	149	186	121.84	61.8	41.4	0	193	278	2.81	1.39	1.22	1.36	1.95	2.29	0.65	0.36	0.47	332	505	303	391
39	1	1	3	9	562L19	34	8245	11695	140	286	366	16	3	290	335	248.96	156	189	118.06	51.4	32.5	0	134	179	2.46	401	455	301.48	173	207	128.6	63.6	43.4	0	228	282	3.12	1.7	1.58	1.61	2.41	5.3	0.79	0.42	0.77	362	461	290	335
40	1	1	3	10	248N6	35	8620	11705	150	282	333	18	3	663	826	648.79	167	200	125.82	78	67	0	496	659	5.27	778	974	763.56	195	220	132.03	77.3	65.2	0	583	779	5.89	1.18	1.18	1.17	1.5	1.9	0.93	0.62	0.23	1079	1438	663	826
41	1	1	3	11	521L15	36	9010	11705	150	282	334	30	3	455	583	490.62	147	191	132.77	61.7	53.5	0	308	436	3.43	474	673	572.25	200	225	133.83	63.5	50.4	0	274	473	3.54	0.89	1.08	1.03	2.35	13.16	0.9	0.6	-0.17	582	909	455	583
42	1	1	3	12	338L17	37	9375	11705	120	286	366	21	3	397	551	447.62	156	196	125.35	61.5	49	0	241	395	3.17	426	595	495.84	164	204	123.25	67.1	52.8	0	262	431	3.46	1.09	1.09	1.08	1.6	2.82	0.88	0.64	0.12	503	826	397	551
43	1	1	3	13	370A2	44	9755	11705	170	286	368	24	3	408	551	435.17	152	184	113.46	64.3	53.8	0	256	399	3.6	573	717	534.02	196	226	133.54	67.5	58.4	0	377	521	4.29	1.47	1.31	1.45	2.22	4.9	0.91	0.55	0.56	633	920	408	551
44	1	1	3	14	411G9	45	10125	11705	150	286	367	21	3	1516	1712	1302.72	198	312	368.52	75.5	63.3	0	1318	1514	4.11	1903	1948	1412.35	235	362	430.27	73.4	63.6	0	1668	1713	4.42	1.27	1.13	1.2	2.03	5.83	0.79	0.54	0.34	2986	3227	1516	1712
45	1	1	3	15	264M20	46	10500	11720	200	287	362	34	1	378	513	421.84	235	299	239.43	40.8	22	0	143	278	1.58	482	620	476.3	281	372	303.33	37.6	24	0	201	339	1.59	1.41	1.22	1.35	1.52	1.01	0.79	0.49	0.49	344	617	378	513
46	1	1	4	1	543G6	68	5215	12045	150	286	366	31	3	312	440	362.66	121	161	112.14	69.2	48.3	0	191	319	2.78	343	447	377.31	160	200	128.51	58.4	36	0	183	287	2.67	0.96	0.9	0.81	1.01	0.76	0.69	0.44	-0.06	374	606	312	440
47	1	1	4	2	360I23	70	5590	12060	200	287	362	14	1	125	165	118.19	153	179	115.19	17.1	7.7	0	-27	12	1.09	177	212	130.09	140	178	119.06	32.1	12.9	0	37	72	1.49	-1.32	6	2.1	5.13	11.56	1	0.83	0	9	84	125	165
48	1	1	4	3	76N21	72	5960	12060	200	287	363	15	1	205	242	162.73	123	155	100.75	44.9	24.7	0	82	119	2.03	201	235	159.69	153	184	118.53	36.6	18.1	0	48	82	1.7	0.59	0.69	0.72	0.86	0.5	0.87	0.78	-0.77	130	201	205	242
49	1	1	4	4	14B2	74	6340	12035	170	282	333	36	3	400	533	490.64	145	173	113	70.6	53.5	0	255	388	3.54	432	557	492.58	142	181	120.61	71.3	54.3	0	290	415	3.58	1.14	1.07	1.14	1.6	2.4	0.7	0.49	0.19	545	803	400	533
50	1	1	4	5	339I10	76	6725	12025	160	286	366	44	3	793	1002	803.23	144	187	125.81	83.6	73.8	0	649	858	6.3	774	1038	859.22	168	198	130.34	79.4	72.4	0	606	870	5.94	0.93	1.01	0.95	1.28	1.34	0.71	0.44	-0.1	1255	1728	793	1002
51	1	1	4	6	11C5	78	7085	12025	130	286	366	45	3	267	352	275.96	171	196	121.38	46.2	31.5	0	96	181	2.2	338	390	261.19	178	205	126.54	54.2	38.1	0	160	212	2.67	1.67	1.17	1.4	1.69	1.4	0.56	0.35	0.74	256	393	267	352
52	1	1	4	7	157H4	89	7480	12050	200	287	363	16	1	203	242	148.55	144	181	119.68	38.7	19.2	0	59	98	1.7	206	251	157.61	175	203	124.24	33.8	14.6	0	31	76	1.66	0.53	0.78	0.83	1.02	0.9	0.83	0.62	-0.93	90	174	203	242
53	1	1	4	8	285H24	90	7850	12070	200	287	365	5	1	183	215	135.31	148	180	118.42	30.7	13.9	0	35	67	1.55	220	252	150.85	167	198	125.19	34.8	14.6	0	53	85	1.76	1.51	1.27	1.27	1.42	0.95	0.89	0.64	0.6	88	152	183	215
54	1	1	4	9	810G21	91	8235	12055	140	286	366	9	3	569	751	731.07	149	187	123.95	71.3	60.1	0	420	602	4.59	692	955	829.63	173	209	129.84	74.1	65.7	0	519	782	5.33	1.24	1.3	1.27	1.89	2.47	0.7	0.38	0.31	939	1384	569	751
55	1	1	4	10	452P23	92	8620	12055	130	282	334	14	3	989	1516	1589.8	166	198	121.22	76.6	68.8	0	823	1350	8.16	1109	1705	1760.21	178	210	125.28	85.5	73.8	0	931	1527	8.85	1.13	1.13	1.24	1.64	1.39	0.64	0.34	0.18	1754	2877	989	1516
56	1	1	4	11	512C24	93	9000	12060	200	287	362	15	1	205	233	150.1	147	187	125.83	34.5	14.6	0	58	86	1.63	249	279	168.63	208	242	147.55	30	11.5	0	41	71	1.69	0.71	0.83	0.87	1.43	2.19	0.78	0.48	-0.5	99	157	205	233
57	1	1	4	12	RP11-285E18	94	9370	12045	170	282	334	16	3	1394	1955	1875.98	159	199	132.46	91.1	80.9	0	1235	1796	10.52	1672	2304	2136.56	184	221	138.67	87.9	81.2	0	1488	2120	12.06	1.2	1.18	1.2	1.49	1.31	0.71	0.39	0.27	2723	3916	1394	1955
58	1	1	4	13	182M20	101	9735	12055	200	286	367	3	3	2750	2547	1524.91	164	199	127.69	93.7	89.2	0	2586	2383	21.54	3305	3036	1664.6	182	203	126.24	96.2	93	0	3123	2854	26.18	1.21	1.2	1.2	2.4	14.05	0.93	0.73	0.27	5709	5237	2750	2547
59	1	1	4	14	173B14	102	10115	12065	210	286	366	9	3	9561	9760	4185.25	208	299	341.02	95.8	95.5	0	9353	9552	28.04	10592	10947	4189.31	258	359	415.64	98.3	96.9	0	10334	10689	25.48	1.1	1.12	1.12	2.45	13.61	0.86	0.74	0.14	19687	20241	9561	9760
60	1	1	4	15	29G8	103	10490	12075	150	283	333	20	3	566	725	625.55	216	267	197.98	60.8	45.9	0	350	509	2.86	641	840	642.37	324	469	457.01	41.7	25.8	0	317	516	1.4	0.91	1.01	1.01	1.52	2.26	0.7	0.47	-0.14	667	1025	566	725
61	1	1	5	1	543G6	68	5200	12415	190	282	333	33	3	357	458	362.63	148	184	123.26	63.5	45	0	209	310	2.9	342	445	366.28	166	193	118.94	57.1	45.4	0	176	279	2.88	0.84	0.9	0.87	1.43	3.77	0.73	0.53	-0.25	385	589	357	458
62	1	1	5	2	360I23	70	5580	12430	200	290	362	17	1	161	196	128.77	136	172	116.22	29.3	14.5	0	25	60	1.39	155	187	121.33	155	183	113.7	25.5	8.6	0	0	32	1.36	0	0.53	0.7	0.87	0.68	0.74	0.62	0	25	92	161	196
63	1	1	5	3	76N21	72	5960	12430	200	287	367	14	1	193	240	174.65	140	168	112	37.6	18.5	0	53	100	1.72	235	282	171.25	161	188	122.89	42.5	20.6	0	74	121	1.91	1.4	1.21	1.37	1.94	3.32	0.58	0.36	0.48	127	221	193	240
64	1	1	5	4	14B2	74	6330	12415	170	282	333	29	3	403	527	459.5	157	187	123.33	63.5	49.6	0	246	370	3.27	443	594	476.87	148	180	114.58	74.8	57.1	0	295	446	3.87	1.2	1.21	1.37	1.69	1.29	0.55	0.29	0.26	541	816	403	527
65	1	1	5	5	339I10	76	6720	12425	170	282	333	12	3	915	1088	831.06	156	186	127.42	87.2	79.4	0	759	932	7.18	998	1233	935.37	199	221	141.01	88.3	78.7	0	799	1034	7.08	1.05	1.11	1.09	2.73	14.11	0.59	0.27	0.07	1558	1966	915	1088
66	1	1	5	6	11C5	78	7100	12415	170	282	333	21	3	269	365	282.87	142	176	115.92	52.8	33.7	0	127	223	2.32	351	429	317.68	187	211	130.24	55.7	37.6	0	164	242	2.69	1.29	1.09	1.17	1.25	0.66	0.77	0.47	0.37	291	465	269	365
67	1	1	5	7	157H4	89	7480	12430	200	287	362	5	1	185	233	160.25	175	209	134.71	29.3	12.9	0	10	58	1.37	249	276	163.84	185	215	135.45	35.5	16	0	64	91	1.84	6.4	1.57	1.42	1.96	2.09	0.77	0.57	2.68	74	149	185	233
68	1	1	5	8	285H24	90	7850	12430	200	287	364	5	1	175	215	144.85	164	200	125.5	25.1	9.4	0	11	51	1.39	204	260	177.19	184	216	139.77	32.4	14.6	0	20	76	1.46	1.82	1.49	1.63	2.56	2.93	0.78	0.4	0.86	31	127	175	215
69	1	1	5	9	810G21	91	8230	12415	170	282	333	16	3	604	752	587.34	167	208	139.39	75.5	61.7	0	437	585	4.33	703	877	717.31	204	238	139.33	76.6	65.2	0	499	673	5.05	1.14	1.15	1.17	2.66	10.09	0.64	0.27	0.19	936	1258	604	752
70	1	1	5	10	452P23	92	8620	12425	170	282	333	12	3	899	1518	1768.61	147	188	128.76	80.5	70.9	0	752	1371	6.98	1149	1788	1865.62	195	234	148.42	84.4	74.5	0	954	1593	7.74	1.27	1.16	1.25	2.05	5.42	0.67	0.41	0.34	1706	2964	899	1518
71	1	1	5	11	512C24	93	9000	12440	200	287	363	18	1	206	231	149.91	175	202	123.97	28.2	10.8	0	31	56	1.66	228	277	181.4	184	214	128.57	34.1	18.1	0	44	93	1.77	1.42	1.66	1.38	1.62	0.95	0.95	0.62	0.51	75	149	206	231
72	1	1	5	12	RP11-285E18	94	9365	12435	160	287	366	9	3	1514	1987	1747.52	173	207	131.68	87.5	80.8	0	1341	1814	11.5	2092	2334	1947.71	183	223	136.02	86.1	81.2	0	1909	2151	15.38	1.42	1.19	1.18	2.06	8.04	0.96	0.75	0.51	3250	3965	1514	1987
73	1	1	5	13	182M20	101	9735	12435	190	286	366	10	3	2067	2142	1262.62	187	233	168.92	92.7	88.1	0	1880	1955	12.24	2501	2643	1626.28	211	257	172.2	91.3	85.7	0	2290	2432	14.52	1.22	1.24	1.24	1.86	4.16	1.1	0.73	0.28	4170	4387	2067	2142
74	1	1	5	14	173B14	102	10115	12445	200	287	366	21	3	9003	8601	4126.74	210	420	544.31	89.9	88.5	0	8793	8391	16.54	9976	9996	3825.69	266	496	606.68	96.2	95.1	0	9710	9730	16.44	1.1	1.16	1.13	2.54	8.07	0.77	0.69	0.14	18503	18121	9003	8601
75	1	1	5	15	29G8	103	10485	12450	100	282	397	28	3	464	690	711.24	197	249	203.16	56	38.3	0	267	493	2.28	525	774	772.97	290	423	393.87	39.7	23.4	0	235	484	1.33	0.88	0.98	0.9	1.18	1.21	0.53	0.24	-0.18	502	977	464	690
76	1	1	6	1	543G6	68	5200	12790	200	287	362	28	1	409	554	455	176	211	138.16	62.7	45.6	0	233	378	2.96	435	560	430.32	184	218	138.04	63.8	46.3	0	251	376	3.15	1.08	0.99	0.99	2.34	13.21	0.72	0.58	0.11	484	754	409	554
77	1	1	6	2	360I23	70	5580	12800	200	287	362	17	1	173	206	130.78	147	181	118.63	30.3	10.1	0	26	59	1.46	199	224	137.91	163	204	132.43	26.5	10.5	0	36	61	1.5	1.38	1.03	1.16	1.46	1.19	0.76	0.51	0.47	62	120	173	206
78	1	1	6	3	76N21	72	5970	12800	200	287	362	9	1	239	275	178.36	140	174	119.77	44.3	24.7	0	99	135	2	259	299	217.17	151	184	119.62	48.4	26.8	0	108	148	2.17	1.09	1.1	1.07	1.35	1.15	0.82	0.45	0.13	207	283	239	275
79	1	1	6	4	14B2	74	6345	12785	160	286	366	22	3	579	820	821.74	156	197	138.01	79	64	0	423	664	4.2	705	937	864.48	217	239	143.63	77.3	64.7	0	488	720	4.91	1.15	1.08	1.12	1.6	2.53	0.57	0.29	0.21	911	1384	579	820
80	1	1	6	5	339I10	76	6715	12795	140	286	366	14	3	1078	1234	953.99	187	224	144.22	87.4	80.8	0	891	1047	7.47	1236	1412	1045.47	205	238	149.55	88.1	78.7	0	1031	1207	8.26	1.16	1.15	1.17	1.6	3.03	0.57	0.27	0.21	1922	2254	1078	1234
81	1	1	6	6	11C5	78	7095	12810	140	282	398	9	3	332	428	388.65	174	199	122.18	54.3	36.2	0	158	254	2.72	353	453	356.88	189	209	124.66	55	40.1	0	164	264	2.83	1.04	1.04	1.09	1.52	2.82	0.55	0.36	0.05	322	518	332	428
82	1	1	6	7	157H4	89	7480	12805	130	283	333	2	3	256	294	193.68	150	195	139.38	42	23.7	0	106	144	1.84	262	317	215.65	165	206	131.51	42.4	24.4	0	97	152	1.99	0.92	1.06	0.91	1.24	1.04	0.85	0.58	-0.13	203	296	256	294
83	1	1	6	8	285H24	90	7860	12800	200	287	363	4	1	221	255	172.48	205	227	140.74	26.1	11.5	0	16	50	1.57	244	288	186.43	179	215	139.77	34.8	18.8	0	65	109	1.75	4.06	2.18	1.59	2.7	2.76	0.68	0.4	2.02	81	159	221	255
84	1	1	6	9	810G21	91	8245	12795	100	286	367	12	3	531	780	724.9	170	200	128.56	69.9	58.7	0	361	610	4.13	695	961	787.81	197	237	149.07	76.2	65.7	0	498	764	4.66	1.38	1.25	1.41	1.72	1.81	0.75	0.48	0.46	859	1374	531	780
85	1	1	6	10	452P23	92	8620	12795	150	282	333	10	3	1044	1747	1924.55	192	219	135.38	79.1	68.1	0	852	1555	7.71	1199	2080	2156.75	209	240	148.29	83.3	72	0	990	1871	8.09	1.16	1.2	1.21	3.84	28.05	0.46	0.16	0.22	1842	3426	1044	1747
86	1	1	6	11	512C24	93	8990	12810	200	289	364	13	1	216	248	154.04	157	191	121.9	37	19.4	0	59	91	1.77	241	276	174.67	175	200	125.64	38.4	20.1	0	66	101	1.92	1.12	1.11	1.13	1.45	1.27	0.77	0.46	0.16	125	192	216	248
87	1	1	6	12	RP11-285E18	94	9375	12825	130	286	366	32	3	1751	2020	1603.59	155	195	128.39	87.8	82.2	0	1596	1865	13.64	1962	2519	2104.87	201	232	145.64	92.7	86.7	0	1761	2318	13.47	1.1	1.24	1.12	2.67	7.97	0.93	0.5	0.14	3357	4183	1751	2020
88	1	1	6	13	182M20	101	9735	12815	180	286	366	22	3	2020	2052	1172.36	167	228	188.7	92.7	85.3	0	1853	1885	10.7	2702	2487	1294.21	219	283	231.87	90.9	84.3	0	2483	2268	11.65	1.34	1.2	1.26	1.52	1.34	0.93	0.72	0.42	4336	4153	2020	2052
89	1	1	6	14	173B14	102	10120	12815	200	282	333	23	3	9241	9266	3627.16	335	526	520.25	95.7	95.7	0	8906	8931	17.76	10315	10178	3838.96	338	530	528.08	96.1	96.1	0	9977	9840	19.53	1.12	1.1	1.12	1.17	0.6	0.88	0.69	0.16	18883	18771	9241	9266
90	1	1	6	15	29G8	103	10505	12815	130	286	366	26	3	471	667	635.29	230	293	229.33	51.7	31.1	0	241	437	2.05	525	786	756.57	341	625	769.43	23.8	9.4	0	184	445	0.68	0.76	1.02	0.93	1.89	4.93	0.62	0.27	-0.39	425	882	471	667
91	1	1	7	1	418I10 350ng/µl	90B	5185	13145	200	286	366	49	3	706	764	462.32	167	202	141.32	81.5	72.4	0	539	597	5	769	825	526.67	198	237	155.65	77.6	70.6	0	571	627	4.94	1.06	1.05	1.07	1.66	4.22	0.91	0.63	0.08	1110	1224	706	764
92	1	1	7	2	347N5 350ng/µl	91B	5590	13160	200	287	362	19	1	143	191	138.64	151	178	114.26	25.4	15	0	-7	40	1.25	181	205	128.64	160	194	127.45	23.3	9.1	0	21	45	1.42	-2.63	1.13	0.86	2.96	6.32	0.66	0.51	0	13	85	143	191
93	1	1	7	3	811P12 350ng/µl	92B	5965	13170	130	282	398	11	3	763	851	582.69	180	202	119.42	86.2	75.5	0	583	671	6.39	818	901	616.82	206	236	150.4	80.9	71.6	0	612	695	5.44	1.05	1.04	1.03	1.25	0.92	0.71	0.45	0.07	1195	1366	763	851
94	1	1	7	4	46I10 350ng/µl	93B	6325	13165	160	286	367	27	3	858	2000	3278.1	169	206	139.79	78.7	68.5	0	689	1831	6.14	3261	3970	3925.2	204	237	144.94	81.5	76.6	0	3057	3766	22.5	4.44	2.06	3.05	5.59	22.64	0.76	0.41	2.15	3746	5597	858	2000
95	1	1	7	5	29B2 350ng/µl	94B	6715	13175	200	286	366	12	3	1926	2242	1622.97	195	237	167.2	93	88.8	0	1731	2047	11.52	4306	4393	2354.7	195	247	174.67	97.6	93	0	4111	4198	24.65	2.37	2.05	2.19	2.97	4.72	1.18	0.66	1.25	5842	6245	1926	2242
96	1	1	7	6	484I6 350ng/µl	95B	7090	13180	200	287	362	16	1	178	211	138.22	168	202	133.7	25.8	6.6	0	10	43	1.33	177	209	139.33	170	216	140.14	20.2	8.7	0	7	39	1.26	0.7	0.91	0.81	1.13	0.86	0.76	0.56	-0.51	17	82	178	211
97	1	1	7	7	255P5 350ng/µl	96B	7480	13160	200	287	362	10	1	180	220	144.2	199	256	202.24	12.5	2.1	0	-18	21	0.89	197	225	132.7	245	277	192.4	8.4	0.3	0	-47	-19	1.02	2.53	-0.95	0.67	5.44	35.74	0.58	0.4	1.34	-67	1	180	220
98	1	1	7	8	418I10Lig	100L	7855	13155	210	286	367	14	3	1366	1405	758.87	186	216	133.47	90.2	87.1	0	1180	1219	10.23	1865	1806	987.27	207	231	133.8	88.1	83.6	0	1658	1599	13.94	1.41	1.31	1.41	2.81	20.29	1.04	0.64	0.49	2838	2818	1366	1405
99	1	1	7	9	347N5Lig	101L	8230	13165	210	282	333	4	3	1876	1774	850.56	155	192	127.97	94.7	92.6	0	1721	1619	14.66	2904	2666	1271.78	183	218	135.3	94	90.4	0	2721	2483	21.46	1.58	1.53	1.56	3.73	33.33	1.27	0.72	0.66	4442	4102	1876	1774
100	1	1	7	10	811P12Lig	102L	8615	13165	210	286	366	3	3	2006	1911	919.35	157	187	117.07	93.4	92.3	0	1849	1754	17.13	2944	2742	1214.04	217	237	132.11	94.4	91.6	0	2727	2525	22.28	1.47	1.44	1.48	1.82	3.3	1.2	0.82	0.56	4576	4279	2006	1911
101	1	1	7	11	46I10Lig	103L	8980	13165	210	282	333	8	3	5373	4956	2306.95	163	200	129.98	97.9	94.3	0	5210	4793	41.34	32504	26560	13149.3	187	213	130.75	95	92.9	0	32317	26373	248.59	6.2	5.5	5.97	5.45	2.5	4.63	0.66	2.63	37527	31166	5373	4956
102	1	1	7	12	29B2Lig	104L	9375	13185	270	286	367	24	3	4605	4555	2539.25	177	205	128.24	91.6	89.9	0	4428	4378	35.91	12224	11689	4966.41	202	243	146.86	98.6	97.2	0	12022	11487	83.24	2.71	2.62	2.7	5.65	34.51	1.53	0.61	1.44	16450	15865	4605	4555
103	1	1	7	13	484I6Lig	105L	9730	13175	230	282	333	18	3	2047	2051	970.3	191	229	155.85	97.2	92.9	0	1856	1860	13.13	3348	3012	1460.38	225	265	168.56	89.7	86.5	0	3123	2787	19.86	1.68	1.5	1.61	1.7	1.62	1.17	0.61	0.75	4979	4647	2047	2051
104	1	1	7	14	255P5Lig	106L	10115	13175	220	286	366	16	3	3240	3283	1823.42	271	371	325.62	87.4	85.7	0	2969	3012	9.95	4020	3890	2130.21	319	445	380.49	86	84.6	0	3701	3571	10.57	1.25	1.19	1.24	1.6	3.47	0.94	0.65	0.32	6670	6583	3240	3283
105	1	1	7	15	418I10pcr	110P	10490	13175	210	282	334	17	3	2106	2448	1401.79	251	345	288.14	90.1	87.6	0	1855	2197	7.31	2879	2845	1597.83	314	423	358.35	83.3	81.2	0	2565	2531	8.03	1.38	1.15	1.23	2.4	15.51	0.89	0.62	0.47	4420	4728	2106	2448
106	1	1	8	1	418I10 350ng/µl	90B	5185	13535	170	286	367	37	3	702	802	522.41	202	233	153.19	75.9	67.5	0	500	600	4.58	807	846	541.93	196	227	137.08	78	66.1	0	611	650	5.89	1.22	1.08	1.1	1.37	1.1	0.72	0.49	0.29	1111	1250	702	802
107	1	1	8	2	347N5 350ng/µl	91B	5590	13540	200	287	362	9	1	160	199	146.84	133	173	118.83	26.5	12.2	0	27	66	1.35	185	216	129.27	199	218	126.44	18.8	5.2	0	-13	17	1.46	-0.52	0.26	0.66	1.07	1.16	0.62	0.49	0	13	83	160	199
108	1	1	8	3	811P12 350ng/µl	92B	5955	13545	170	286	366	19	3	750	783	483.01	172	205	132.97	79.7	69.9	0	578	611	5.64	818	828	515.74	199	225	133.69	76.9	68.2	0	619	629	6.12	1.07	1.03	1.01	1.14	0.98	0.86	0.65	0.1	1197	1240	750	783
109	1	1	8	4	46I10 350ng/µl	93B	6335	13545	180	286	367	16	3	548	712	611.68	177	204	129.51	72	56.6	0	371	535	4.23	1797	2649	2368.36	207	236	143.36	80.4	73.4	0	1590	2442	12.54	4.29	4.56	4.31	5.91	5.82	2.58	0.44	2.1	1961	2977	548	712
110	1	1	8	5	29B2 350ng/µl	94B	6725	13555	240	286	368	13	3	1805	1959	1391.67	188	223	144.23	90.6	84.6	0	1617	1771	12.52	4196	4149	2047.66	211	249	164.12	94.4	93	0	3985	3938	25.57	2.46	2.22	2.45	6.55	30.08	1.09	0.55	1.3	5602	5709	1805	1959
111	1	1	8	6	484I6 350ng/µl	95B	7110	13550	200	288	364	10	1	184	227	158.96	159	217	153.88	23.3	9.4	0	25	68	1.2	203	241	157.57	190	229	152.11	23.6	9.4	0	13	51	1.33	0.52	0.75	0.73	1.38	1.48	0.62	0.39	-0.94	38	119	184	227
112	1	1	8	7	255P5 350ng/µl	96B	7480	13550	200	288	363	11	1	200	222	133.72	230	264	176.85	10.8	1.4	0	-29	-7	1.13	200	232	141.44	226	280	199.54	11.8	0	0	-25	6	1	0.87	-0.75	1.26	4.54	10.48	0.74	0.48	-0.21	-56	-2	200	222
113	1	1	8	8	418I10lig	100L	7845	13555	200	286	366	22	3	1257	1197	666.22	191	222	135.38	86.7	79.7	0	1066	1006	9.28	1536	1467	805.93	197	232	141.69	90.2	84.3	0	1339	1270	10.84	1.26	1.26	1.25	1.38	0.77	1.05	0.76	0.33	2405	2276	1257	1197
114	1	1	8	9	347N5Lig	101L	8225	13535	210	286	366	11	3	1755	1718	912.14	181	211	130.08	91.3	86	0	1574	1537	13.49	2595	2346	1176.9	170	210	138.71	94.8	90.2	0	2425	2176	18.71	1.54	1.42	1.53	1.75	1.58	1.12	0.75	0.62	3999	3713	1755	1718
115	1	1	8	10	811P12Lig	102L	8605	13545	200	286	366	14	3	1852	1804	913.28	181	212	130.41	93.7	90.9	0	1671	1623	14.2	2607	2439	1120.74	206	239	147.74	95.5	91.3	0	2401	2233	17.65	1.44	1.38	1.43	2.14	7.85	1.06	0.74	0.52	4072	3856	1852	1804
116	1	1	8	11	46I10Lig	103L	8990	13555	210	282	333	22	3	4715	4222	2166.92	160	205	137.88	92.9	89.4	0	4555	4062	34.2	28649	24450	11015.8	217	247	144.22	98.6	98.2	0	28432	24233	198.65	6.24	5.97	6.14	9.47	25.86	4.22	0.69	2.64	32987	28295	4715	4222
117	1	1	8	12	29B2Lig	104L	9365	13545	240	286	366	14	3	4133	4276	2389.8	157	190	124.76	94.1	91.6	0	3976	4119	33.13	9944	9622	4901.8	195	215	131.66	94.4	92.3	0	9749	9427	75.53	2.45	2.29	2.42	2.89	4.12	1.69	0.68	1.29	13725	13546	4133	4276
118	1	1	8	13	484I6Lig	105L	9725	13545	200	287	366	24	3	1770	1785	1069.84	167	220	185.27	90.9	81.9	0	1603	1618	9.55	2465	2411	1403.65	223	278	202.34	86.4	82.6	0	2242	2188	12.18	1.4	1.35	1.4	1.64	1.28	1.09	0.69	0.48	3845	3806	1770	1785
119	1	1	8	14	255P5Lig	106L	10105	13555	200	286	366	31	3	3583	3721	2142.19	238	343	315.6	92	86.7	0	3345	3483	11.35	4250	4288	2494.21	258	361	316.41	90.2	84.6	0	3992	4030	13.43	1.19	1.16	1.2	1.37	1.34	1.05	0.81	0.26	7337	7513	3583	3721
120	1	1	8	15	418I10pcr	110P	10485	13545	220	286	367	22	3	1792	1759	949.9	200	226	129.66	90.2	86.7	0	1592	1559	13.82	2214	1986	1142.26	179	215	133.18	84.3	81.1	0	2035	1807	16.62	1.28	1.16	1.24	1.4	2.8	1.01	0.7	0.35	3627	3366	1792	1759
121	1	1	9	1	418I10 350ng/µl	90B	5185	13915	160	286	366	37	3	443	557	444.13	217	242	147.25	58.7	42	0	226	340	3.01	457	613	465.63	192	250	162.1	64.7	43.7	0	265	421	2.82	1.17	1.24	1.2	1.61	2.27	0.81	0.6	0.23	491	761	443	557
122	1	1	9	2	347N5 350ng/µl	91B	5580	13910	200	287	363	19	1	201	232	145.04	159	202	139.04	29.6	9.1	0	42	73	1.45	182	213	137.86	164	205	138.18	22	9.1	0	18	49	1.32	0.43	0.67	0.65	0.89	0.76	0.69	0.53	-1.22	60	122	201	232
123	1	1	9	3	811P12 350ng/µl	92B	5955	13915	180	286	366	21	3	775	798	475.52	181	228	160.48	78.3	67.5	0	594	617	4.83	884	919	520.37	201	245	172.62	79.7	70.6	0	683	718	5.12	1.15	1.16	1.16	1.39	1.62	0.89	0.66	0.2	1277	1335	775	798
124	1	1	9	4	46I10 350ng/µl	93B	6330	13915	170	282	333	23	3	494	604	470.52	214	243	154.71	60.6	47.5	0	280	390	3.19	1592	2231	2021.42	200	241	158.47	78	70.2	0	1392	2031	10.05	4.97	5.21	4.96	5.99	3.97	2.98	0.48	2.31	1672	2421	494	604
125	1	1	9	5	29B2 350ng/µl	94B	6715	13925	200	286	366	21	3	1698	1923	1412.61	209	244	153.27	89.5	83.2	0	1489	1714	11.08	3819	3646	2176.45	209	252	163.27	89.9	86.4	0	3610	3437	23.39	2.42	2.01	2.3	2.32	1.13	1.14	0.55	1.28	5099	5151	1698	1923
126	1	1	9	6	484I6 350ng/µl	95B	7110	13920	200	287	362	11	1	196	233	154.34	210	250	171.98	17.4	4.9	0	-13	23	1.14	254	269	150.02	189	234	162.34	25.8	6.3	0	65	80	1.56	-4.64	3.48	1.88	4.19	12.02	0.74	0.58	0	51	103	196	233
127	1	1	9	7	255P5 350ng/µl	96B	7480	13910	200	287	362	5	1	179	210	128.37	212	228	134.17	16.4	6.3	0	-32	-1	1.33	196	218	130.28	192	224	142.3	19.9	4.9	0	4	26	1.38	-0.12	-13	1.01	3.27	7.18	0.71	0.49	0	-29	24	179	210
128	1	1	9	8	418I10Lig	100L	7845	13915	170	286	366	18	3	1014	1077	720.08	179	216	134.52	82.2	74.8	0	835	898	7.54	1421	1340	858.6	170	198	130.2	85	76.9	0	1251	1170	10.91	1.5	1.3	1.37	1.5	1.4	0.96	0.65	0.58	2086	2068	1014	1077
129	1	1	9	9	347N5Lig	101L	8230	13925	210	282	333	23	3	1551	1511	811.52	188	228	146.52	92.2	85.8	0	1363	1323	10.59	2315	2165	1049.45	204	234	142.79	94	88.3	0	2111	1961	16.21	1.55	1.48	1.5	1.84	2.21	1.1	0.73	0.63	3474	3284	1551	1511
130	1	1	9	10	811P12Lig	102L	8595	13905	200	286	366	20	3	1414	1495	856.17	207	226	130.92	90.2	85.3	0	1207	1288	10.8	2272	2137	1132.4	208	242	150.92	89.2	84.3	0	2064	1929	15.05	1.71	1.5	1.58	2.68	11.57	1.06	0.64	0.77	3271	3217	1414	1495
131	1	1	9	11	46I10Lig	103L	8980	13935	230	282	333	36	3	4190	3995	1954.68	152	190	124.29	94.3	92.2	0	4038	3843	33.71	27740	23440	10364.2	198	237	143	99.3	98.9	0	27542	23242	193.98	6.82	6.05	6.4	7.64	10.88	4.49	0.72	2.77	31580	27085	4190	3995
132	1	1	9	12	29B2Lig	104L	9360	13935	190	282	333	37	3	3992	4150	2296.7	153	188	125.65	96.5	93.6	0	3839	3997	31.77	9077	8957	4116.27	192	215	132.28	97.5	97.5	0	8885	8765	68.62	2.31	2.19	2.33	3.38	11.77	1.46	0.67	1.21	12724	12762	3992	4150
133	1	1	9	13	484I6Lig	105L	9725	13935	200	286	366	43	3	1653	1664	953.28	233	294	227.57	86	80.1	0	1420	1431	7.26	2169	2058	1142.88	240	312	249.53	85.3	82.5	0	1929	1818	8.69	1.36	1.27	1.31	1.7	1.78	0.98	0.67	0.44	3349	3249	1653	1664
134	1	1	9	14	255P5Lig	106L	10105	13925	200	286	366	34	3	3046	2881	1544.17	266	334	238.22	89.5	85.3	0	2780	2615	12.79	3932	3554	1843.22	284	343	241.84	89.9	86.7	0	3648	3270	16.26	1.31	1.25	1.3	1.56	1.53	1	0.7	0.39	6428	5885	3046	2881
135	1	1	9	15	418I10pcr	110P	10490	13915	210	282	333	22	3	1749	1728	978.01	191	223	136.42	89.4	84.4	0	1558	1537	12.82	2361	2155	1238.49	191	231	144.08	86.5	83.3	0	2170	1964	16.39	1.39	1.28	1.36	1.58	2.44	1.03	0.66	0.48	3728	3501	1749	1728
136	1	2	1	1	459P23	47	10865	10975	160	286	366	39	3	1094	1523	1309.32	190	231	157.74	83.6	73.4	0	904	1333	6.94	1172	1631	1360.34	197	241	156.75	82.9	74.5	0	975	1434	7.48	1.08	1.08	1.08	1.77	5.15	0.78	0.57	0.11	1879	2767	1094	1523
137	1	2	1	2	501G6	48	11285	10985	240	286	367	72	3	787	848	517.85	181	211	129.28	82.9	74.1	0	606	667	6.09	1095	1066	552.95	210	233	129.36	85	80.8	0	885	856	8.46	1.46	1.28	1.4	1.58	1.7	0.9	0.72	0.55	1491	1523	787	848
138	1	2	1	3	459J23	49	11650	10960	200	287	362	47	1	249	292	208.92	151	179	110.59	46	26.8	0	98	141	2.25	308	358	239.06	189	215	129.77	48.1	29.3	0	119	169	2.37	1.21	1.2	1.25	1.38	0.63	0.89	0.61	0.28	217	310	249	292
139	1	2	1	4	468L10	1	12030	10905	220	282	334	49	3	349	444	328.53	149	185	121.05	63.5	43.6	0	200	295	2.88	459	551	344.38	206	229	136.02	64.5	48.2	0	253	345	3.37	1.26	1.17	1.25	2.06	4.11	0.73	0.48	0.34	453	640	349	444
140	1	2	1	5	2A19	2	12405	10915	200	286	368	42	3	338	383	236.09	166	193	120.34	60.5	37.1	0	172	217	2.81	431	467	273.1	198	225	124.21	64.7	47.6	0	233	269	3.47	1.35	1.24	1.29	2.39	11.94	0.77	0.45	0.44	405	486	338	383
141	1	2	1	6	318C5	3	12770	10895	190	282	334	43	3	585	725	481.2	171	197	127.71	83.7	70.6	0	414	554	4.58	695	798	515.86	202	231	141.49	79.1	69.1	0	493	596	4.91	1.19	1.08	1.16	1.52	2.83	0.78	0.53	0.25	907	1150	585	725
142	1	2	1	7	213F11	4	13145	10895	200	286	367	40	3	1946	1956	1118.79	190	217	132	92	86.7	0	1756	1766	14.74	2225	2133	1200.98	189	213	127.42	90.6	86	0	2036	1944	17.46	1.16	1.1	1.15	1.53	2.87	0.87	0.66	0.21	3792	3710	1946	1956
143	1	2	1	8	13B15	5	13520	10915	210	283	333	26	3	689	747	411.67	169	200	126.27	85.9	73.5	0	520	578	5.46	893	920	492.66	172	208	130.55	88.3	79.9	0	721	748	6.84	1.39	1.29	1.31	1.48	0.89	1	0.7	0.47	1241	1326	689	747
144	1	2	1	9	261A1	6	13905	10905	160	286	366	37	3	263	329	227.41	160	185	123.59	47.2	27.6	0	103	169	2.13	298	376	246.13	213	231	135.17	43.4	30.1	0	85	163	2.2	0.83	0.96	0.92	1.31	1.11	0.66	0.37	-0.28	188	332	263	329
145	1	2	1	10	326D19	13	14280	10905	210	282	333	34	3	1509	1592	965	222	257	160.26	88.7	83.3	0	1287	1370	9.42	1528	1699	1059.01	243	269	157.43	89.7	83	0	1285	1456	9.71	1	1.06	1.05	1.53	2.83	0.88	0.65	0	2572	2826	1509	1592
146	1	2	1	11	223F20	15	14620	10935	150	282	333	16	3	426	481	311.64	221	264	177.2	51.8	31.6	0	205	260	2.4	515	588	352.87	268	303	182.14	56.7	40.4	0	247	320	2.83	1.2	1.23	1.18	1.46	1.02	0.8	0.5	0.27	452	580	426	481
147	1	2	1	12	298H15	17	14990	10915	210	282	333	14	3	3238	3292	1779.22	214	256	184.2	97.2	96.1	0	3024	3078	17.58	4090	4057	2255.24	303	350	226.68	95.7	91.8	0	3787	3754	18.04	1.25	1.22	1.26	1.48	1.51	0.91	0.51	0.32	6811	6832	3238	3292
148	1	2	1	13	37K18	19	15375	10925	150	286	366	9	3	796	1227	1308.99	213	267	184.21	68.2	59.4	0	583	1014	4.32	1135	1746	1688.84	308	343	200.98	76.6	66.4	0	827	1438	5.65	1.42	1.42	1.48	1.89	1.95	0.9	0.49	0.5	1410	2452	796	1227
149	1	2	1	14	335P18	21	15735	10945	150	287	366	37	3	287	400	350.93	165	202	130.12	48.4	36.2	0	122	235	2.21	335	480	415.01	197	232	142	49.8	37.6	0	138	283	2.36	1.13	1.2	1.2	1.33	0.88	0.95	0.65	0.18	260	518	287	400
150	1	2	1	15	BAC A	119	16110	10950	200	287	363	43	1	180	226	154.5	187	219	140.39	23	9.8	0	-6	39	1.28	214	250	158.77	189	224	131.73	26.8	14.3	0	25	61	1.62	-3.57	1.56	1.25	2.69	4.83	0.67	0.43	0	18	100	180	226
151	1	2	2	1	459P23	47	10865	11355	190	286	367	51	3	899	1424	1307.9	213	262	186.12	74.8	62.9	0	686	1211	4.83	1183	1629	1382.7	219	268	197.76	78.3	71	0	964	1410	5.98	1.41	1.16	1.34	1.41	0.69	0.85	0.64	0.49	1650	2621	899	1424
152	1	2	2	2	501G6	48	11265	11345	220	286	367	51	3	1060	1056	564.62	180	215	137.51	87.4	81.8	0	880	876	7.71	1179	1202	660.02	208	241	142.97	86	81.5	0	971	994	8.25	1.1	1.13	1.15	1.26	0.69	1	0.73	0.14	1851	1870	1060	1056
153	1	2	2	3	459J23	49	11650	11305	150	283	333	37	3	248	292	184.15	158	194	127.09	43.1	25.4	0	90	134	1.95	275	323	203.64	221	253	150.75	34.3	18	0	54	102	1.82	0.6	0.76	0.84	1.06	1.51	1.02	0.85	-0.74	144	236	248	292
154	1	2	2	4	468L10	1	12035	11275	170	286	366	51	3	412	497	379.99	173	202	127.76	66.8	47.2	0	239	324	3.22	432	532	417.21	197	228	131.34	60.5	46.9	0	235	335	3.29	0.98	1.03	0.97	1.28	1.16	0.52	0.23	-0.02	474	659	412	497
155	1	2	2	5	2A19	2	12415	11280	180	284	397	51	3	324	353	223.8	159	196	134.05	53.9	30.6	0	165	194	2.42	380	415	242.26	229	266	174.84	47.2	23.2	0	151	186	2.17	0.92	0.96	0.98	1.47	4.06	0.78	0.52	-0.13	316	380	324	353
156	1	2	2	6	318C5	3	12775	11295	170	286	366	31	3	505	572	351.73	170	206	133.48	74.8	59.8	0	335	402	3.78	600	680	441.38	180	249	161.51	73.1	58.7	0	420	500	3.71	1.25	1.24	1.27	2.68	9.41	1.05	0.7	0.33	755	902	505	572
157	1	2	2	7	213F11	4	13140	11275	200	282	333	27	3	2303	2184	1160.08	178	206	119.02	92.6	89	0	2125	2006	19.35	2464	2316	1241.35	218	232	138.62	91.1	88.7	0	2246	2098	17.78	1.06	1.05	1.04	1.12	0.56	0.99	0.85	0.08	4371	4104	2303	2184
158	1	2	2	8	13B15	5	13515	11285	200	286	367	19	3	670	718	440.05	174	211	144.64	79.4	66.4	0	496	544	4.63	880	908	482.54	234	252	140.3	82.2	75.2	0	646	674	6.27	1.3	1.24	1.29	1.41	1	0.91	0.69	0.38	1142	1218	670	718
159	1	2	2	9	261A1	6	13885	11280	180	282	398	15	3	267	307	180.99	178	213	140.17	40.8	17.7	0	89	129	1.9	370	407	224.38	201	237	136.18	55.7	30.5	0	169	206	2.72	1.9	1.6	1.72	2.71	5.87	0.83	0.45	0.93	258	335	267	307
160	1	2	2	10	326D19	13	14270	11300	200	287	362	21	1	1622	1738	939.27	175	235	182.08	97.6	93.7	0	1447	1563	8.91	1743	1802	938.84	266	307	196.33	92.3	87.5	0	1477	1536	8.88	1.02	0.98	1	1.04	0.45	0.75	0.57	0.03	2924	3099	1622	1738
161	1	2	2	11	223F20	15	14625	11305	160	286	366	17	3	454	664	628.74	221	255	172.55	57.7	42.3	0	233	443	2.63	602	785	707.35	316	346	202.56	57.3	37.8	0	286	469	2.97	1.23	1.06	1.05	1.33	1.17	0.59	0.27	0.3	519	912	454	664
162	1	2	2	12	298H15	17	14990	11295	210	282	333	18	3	3424	3455	1534.78	228	270	175.83	98.6	96.5	0	3196	3227	19.47	4334	4249	1833.46	303	350	209.37	99.3	97.5	0	4031	3946	20.7	1.26	1.22	1.25	1.49	2.29	0.93	0.6	0.33	7227	7173	3424	3455
163	1	2	2	13	37K18	19	15360	11305	130	282	333	30	3	1045	1278	1017.5	216	262	182.85	84	74.1	0	829	1062	5.72	1551	1726	1252.64	302	336	182.42	85.5	76.2	0	1249	1424	8.5	1.51	1.34	1.44	2.4	5.2	0.65	0.28	0.59	2078	2486	1045	1278
164	1	2	2	14	335P18	21	15740	11300	200	287	362	25	1	391	537	463.24	196	218	129.95	57.5	44.6	0	195	341	3.01	504	635	483.89	256	283	164.94	58.5	44.6	0	248	379	3.06	1.27	1.11	1.27	1.65	1.42	0.56	0.29	0.35	443	720	391	537
165	1	2	2	15	BAC A	119	16130	11270	200	287	362	14	1	196	220	131.12	209	240	151.07	14.3	3.5	0	-12	11	1.3	229	249	141.08	206	238	145.46	24	7	0	23	43	1.57	-1.77	3.91	1.51	4.18	14.34	0.87	0.66	0	10	54	196	220
166	1	2	3	1	459P23	47	10875	11715	180	286	366	45	3	815	1283	1269.19	240	282	197.52	68.2	56.3	0	575	1043	4.13	1125	1475	1227.39	258	319	221.38	72.7	63.6	0	867	1217	5.08	1.51	1.17	1.43	2	3.14	0.73	0.57	0.59	1442	2260	815	1283
167	1	2	3	2	501G6	48	11275	11735	220	286	367	75	3	1019	977	571.77	199	230	137.95	83.2	75.2	0	820	778	7.39	1343	1345	730.39	185	212	128.67	89.5	84.6	0	1158	1160	10.44	1.41	1.49	1.45	4.71	46.86	1.09	0.73	0.5	1978	1938	1019	977
168	1	2	3	3	459J23	49	11645	11685	150	286	366	34	3	212	256	190.19	192	222	142.88	25.2	12.6	0	20	64	1.48	276	339	239.14	233	261	146.83	34.6	18.2	0	43	106	1.88	2.15	1.66	1.48	1.85	1.29	0.95	0.57	1.1	63	170	212	256
169	1	2	3	4	468L10	1	12030	11645	150	282	333	45	3	447	519	334.26	171	197	121.72	70.6	53.9	0	276	348	3.67	446	536	342.8	226	255	155.67	57.1	42.2	0	220	310	2.87	0.8	0.89	0.86	1.01	0.8	0.76	0.54	-0.33	496	658	447	519
170	1	2	3	5	2A19	2	12405	11660	160	282	398	37	3	279	328	222.39	155	185	113.57	51.8	36.2	0	124	173	2.46	363	386	217.25	202	230	134.63	54.6	31.6	0	161	184	2.7	1.3	1.06	1.19	1.3	0.87	0.66	0.46	0.38	285	357	279	328
171	1	2	3	6	318C5	3	12775	11655	140	286	366	31	3	409	552	444.79	197	221	137.69	58.7	45.1	0	212	355	2.97	569	690	497.96	223	258	152.39	65.7	51.4	0	346	467	3.73	1.63	1.32	1.54	1.81	1.47	0.68	0.37	0.71	558	822	409	552
172	1	2	3	7	213F11	4	13140	11665	180	283	333	18	3	2677	2491	1458.01	183	207	121.04	89	86.9	0	2494	2308	22.12	2851	2717	1509.65	215	239	144.89	90.1	85.9	0	2636	2502	19.68	1.06	1.08	1.06	1.5	1.82	0.83	0.65	0.08	5130	4810	2677	2491
173	1	2	3	8	13B15	5	13515	11655	200	287	366	17	3	754	783	455.45	171	205	133.02	81.5	74.9	0	583	612	5.67	882	924	501.32	231	252	142.9	83.6	76.3	0	651	693	6.17	1.12	1.13	1.13	1.77	5.14	0.87	0.63	0.16	1234	1305	754	783
174	1	2	3	9	261A1	6	13885	11645	170	286	366	17	3	247	289	195.52	194	219	137.02	33.6	17.8	0	53	95	1.8	351	395	249.85	221	246	140.03	47.9	30.1	0	130	174	2.51	2.45	1.83	2.06	2.87	3.51	0.88	0.47	1.29	183	269	247	289
175	1	2	3	10	326D19	13	14265	11680	190	282	398	25	3	1699	1867	1032.18	200	244	169.74	95	90.4	0	1499	1667	10.01	1963	1989	973.79	248	282	173.62	98.6	94.7	0	1715	1741	11.31	1.14	1.04	1.1	1.83	5.96	0.71	0.56	0.19	3214	3408	1699	1867
176	1	2	3	11	223F20	15	14620	11695	130	282	334	39	3	410	485	346.57	191	251	169.87	55	37.6	0	219	294	2.41	516	576	354.51	290	311	183.66	54.3	34	0	226	286	2.81	1.03	0.97	1.02	1.19	0.74	0.68	0.44	0.05	445	580	410	485
177	1	2	3	12	298H15	17	14985	11685	190	286	366	37	3	3736	3852	2136.94	231	274	186.82	94.4	93	0	3505	3621	20	4709	4801	2400.85	307	353	212.16	97.2	96.5	0	4402	4494	22.2	1.26	1.24	1.28	1.59	1.99	0.93	0.69	0.33	7907	8115	3736	3852
178	1	2	3	13	37K18	19	15375	11685	130	286	366	32	3	1079	1415	1268.88	210	257	174.88	81.5	70.3	0	869	1205	6.17	1577	1918	1541.32	266	298	187.32	86.7	77.6	0	1311	1652	8.42	1.51	1.37	1.46	1.88	2.52	0.82	0.46	0.59	2180	2857	1079	1415
179	1	2	3	14	335P18	21	15730	11695	130	282	333	53	3	384	583	558.44	201	238	152.82	52.8	39	0	183	382	2.51	484	703	640.37	231	259	155.75	56.7	45.4	0	253	472	3.11	1.38	1.24	1.34	1.95	1.87	0.38	0.11	0.47	436	854	384	583
180	1	2	3	15	BAC A	119	16110	11660	200	287	362	29	1	212	246	169.26	205	238	157.93	21.3	5.9	0	7	41	1.34	223	248	157.53	209	246	150.9	18.5	6.6	0	14	39	1.48	2	0.95	0.98	1.45	1.44	0.74	0.63	1	21	80	212	246
181	1	2	4	1	MRV2	111	10870	12065	190	282	333	26	3	1268	1419	1018.74	230	294	228.86	81.6	69.9	0	1038	1189	5.54	19047	19775	15006.2	323	501	524.39	87.9	84.4	0	18724	19452	36.32	18.04	16.36	17.32	27.73	121.05	11.48	0.61	4.17	19762	20641	1268	1419
182	1	2	4	2	ALFA1-1	113	11255	12075	250	286	366	40	3	240	299	225.26	180	209	125.82	40.6	21	0	60	119	1.91	1554	1547	1013.05	228	247	142.13	82.9	76.6	0	1326	1319	10.93	22.1	11.08	12.19	19.38	26.38	3.05	0.46	4.47	1386	1438	240	299
183	1	2	4	3	VECT	110	11620	12030	200	287	363	8	1	235	266	166.27	188	220	133.84	31.7	12.9	0	47	78	1.76	275	307	165.28	220	241	143.19	30.7	13.6	0	55	87	1.92	1.17	1.12	1.12	1.26	0.78	0.73	0.55	0.23	102	165	235	266
184	1	2	4	4	99O6	56	12005	11995	190	286	366	42	3	1276	1305	829.24	202	258	173.77	81.8	76.2	0	1074	1103	7.34	1562	1490	879.13	241	273	163.84	81.8	77.6	0	1321	1249	9.53	1.23	1.13	1.19	1.55	2.74	0.93	0.76	0.3	2395	2352	1276	1305
185	1	2	4	5	121J6	57	12375	12005	190	286	366	28	3	3605	3247	1980.5	149	186	123.56	91.6	86.4	0	3456	3098	29.18	4681	4042	2472.86	226	251	146.27	85.3	82.2	0	4455	3816	32	1.29	1.23	1.25	1.45	1.32	1.07	0.73	0.37	7911	6914	3605	3247
186	1	2	4	6	286B9	58	12745	11995	200	287	368	37	3	1542	1706	1067.01	186	226	144.15	94.4	87.1	0	1356	1520	10.7	1834	1791	1098.36	249	271	167.11	85.7	81.2	0	1585	1542	10.97	1.17	1.01	1.11	3.92	42.24	0.79	0.59	0.23	2941	3062	1542	1706
187	1	2	4	7	452L13	59	13110	12005	170	282	334	28	3	310	380	275.44	162	205	125.41	54.6	33	0	148	218	2.47	389	456	301.38	202	228	142.3	57.1	34.8	0	187	254	2.73	1.26	1.17	1.21	1.5	1.29	0.62	0.32	0.34	335	472	310	380
188	1	2	4	8	457F14	60	13505	11995	210	286	366	34	3	2523	2485	1381.83	198	228	143.78	89.2	86.7	0	2325	2287	17.55	2934	2759	1615.57	221	251	147.28	85.7	83.6	0	2713	2538	19.92	1.17	1.11	1.16	2.17	14.95	1.02	0.75	0.22	5038	4825	2523	2485
189	1	2	4	9	280J7	61	13880	12005	170	282	333	22	3	917	995	693.02	197	230	143.13	76.2	67.7	0	720	798	6.41	1002	1043	698.89	208	240	145.79	77.7	69.9	0	794	835	6.87	1.1	1.05	1.1	1.27	1.09	0.86	0.73	0.14	1514	1633	917	995
190	1	2	4	10	512J14	69	14280	12015	200	282	333	27	3	1768	1903	1173.62	223	264	179.34	90.4	86.9	0	1545	1680	9.86	2171	2170	1288.43	266	299	178.94	91.8	86.5	0	1905	1904	12.13	1.23	1.13	1.14	1.6	4.15	0.84	0.59	0.3	3450	3584	1768	1903
191	1	2	4	11	393H6	71	14635	12015	160	286	368	9	3	851	1178	992.02	217	263	193.7	79	66.8	0	634	961	4.39	1002	1470	1166.55	297	327	194.28	79	67.5	0	705	1173	5.16	1.11	1.22	1.26	1.39	0.83	0.82	0.49	0.15	1339	2134	851	1178
192	1	2	4	12	117N4	73	15000	12015	210	282	334	11	3	1493	1561	881.67	200	259	195.26	92.9	83.3	0	1293	1361	7.65	1843	1897	1028.68	300	362	228.22	89.7	82.6	0	1543	1597	8.08	1.19	1.17	1.19	1.41	1.39	0.88	0.58	0.26	2836	2958	1493	1561
193	1	2	4	13	490G20	75	15365	12025	150	286	366	21	3	666	878	784.69	225	258	174.85	66.1	55.9	0	441	653	3.81	908	1176	938.22	289	332	200.81	76.2	61.9	0	619	887	4.52	1.4	1.36	1.38	3.03	5.84	0.53	0.2	0.49	1060	1540	666	878
194	1	2	4	14	335N6	77	15730	12040	200	287	362	38	1	250	318	218.08	233	278	220.4	22	8	0	17	85	1.13	333	386	221.42	307	395	313.89	14.3	2.1	0	26	79	1.06	1.53	0.93	1.29	2.08	2.64	0.57	0.32	0.61	43	164	250	318
195	1	2	4	15	ALFA1-3	115	16085	12025	260	286	366	55	3	760	937	705.44	248	307	250.99	68.2	50.7	0	512	689	3.03	14495	15857	13045.1	317	439	381.34	90.9	87.4	0	14178	15540	38.01	27.69	22.55	25.33	30.75	69.89	13.91	0.57	4.79	14690	16229	760	937
196	1	2	5	1	MRV2	111	10870	12435	210	282	334	27	3	1027	1267	1046.21	184	248	190.79	80.1	69.5	0	843	1083	5.38	16079	18240	15133.3	252	336	267.42	91.1	87.2	0	15827	17988	60.13	18.77	16.61	17.34	33.01	101.46	9.18	0.4	4.23	16670	19071	1027	1267
197	1	2	5	2	ALFA1-1	113	11250	12445	230	282	333	40	3	218	261	188.29	177	205	125.14	30.9	15.2	0	41	84	1.74	1004	1130	822.97	216	245	146.29	75.5	67.7	0	788	914	6.86	19.22	10.88	11.32	14.67	17.27	3.38	0.6	4.26	829	998	218	261
198	1	2	5	3	VECT	110	11620	12400	200	287	362	6	1	279	303	181.65	192	216	128.87	40.1	19.9	0	87	111	2.16	239	279	166.19	208	238	137.23	27.9	13.2	0	31	71	1.74	0.36	0.64	0.63	0.96	0.9	0.58	0.41	-1.49	118	182	279	303
199	1	2	5	4	99O6	56	11995	12375	180	286	366	28	3	1221	1269	810.7	176	207	124.41	86.7	79.4	0	1045	1093	9.81	1458	1498	954.78	221	245	140.69	85.3	79	0	1237	1277	10.36	1.18	1.17	1.18	1.5	3.35	1.02	0.75	0.24	2282	2370	1221	1269
200	1	2	5	5	121J6	57	12365	12385	200	286	367	17	3	3607	3238	1917.93	174	200	127.09	89.5	85.7	0	3433	3064	28.38	4348	3770	2179.34	218	240	135.38	88.8	85.7	0	4130	3552	32.12	1.2	1.16	1.2	2.57	13.61	0.99	0.75	0.27	7563	6616	3607	3238
201	1	2	5	6	286B9	58	12745	12365	200	288	366	35	3	1594	1608	968.87	174	213	139.89	87.8	83	0	1420	1434	11.39	1686	1712	1036.99	190	223	141.52	88.9	84.4	0	1496	1522	11.91	1.05	1.06	1.06	1.59	4.08	0.89	0.7	0.08	2916	2956	1594	1608
202	1	2	5	7	452L13	59	13115	12375	170	287	367	25	3	282	339	238.57	196	222	132.07	42.9	24.7	0	86	143	2.14	335	435	326.21	198	226	142.83	49.5	33.8	0	137	237	2.35	1.59	1.66	1.56	2.17	2.35	0.74	0.29	0.67	223	380	282	339
203	1	2	5	8	457F14	60	13510	12365	190	282	333	33	3	2168	2293	1610.83	180	211	143.83	91.8	85.8	0	1988	2113	15.07	2657	2590	1726.72	239	274	162.93	85.1	82.3	0	2418	2351	16.31	1.22	1.11	1.19	1.38	1.09	0.7	0.43	0.28	4406	4464	2168	2293
204	1	2	5	9	280J7	61	13870	12385	170	282	333	13	3	964	974	654.23	183	211	129.99	80.1	71.3	0	781	791	7.42	1029	1117	717.97	209	238	141.81	82.6	74.1	0	820	908	7.26	1.05	1.15	1.12	1.58	2.71	0.92	0.7	0.07	1601	1699	964	974
205	1	2	5	10	512J14	69	14260	12395	190	282	333	4	3	1561	1614	948.64	204	247	160.49	90.1	84	0	1357	1410	9.73	1754	1862	1131.49	259	278	155.41	93.6	85.8	0	1495	1603	11.29	1.1	1.14	1.1	1.91	5.06	0.94	0.62	0.14	2852	3013	1561	1614
206	1	2	5	11	393H6	71	14615	12395	180	286	366	17	3	635	984	1184	276	307	183.98	64	52.4	0	359	708	3.45	894	1222	1213	307	353	230	71.3	57.3	0	587	915	3.89	1.64	1.29	1.48	2.77	8.1	0.43	0.17	0.71	946	1623	635	984
207	1	2	5	12	117N4	73	14995	12385	180	286	366	15	3	1490	1634	1183.71	184	234	162.65	91.3	81.8	0	1306	1450	9.16	1686	1893	1330.88	252	303	194.61	91.3	81.5	0	1434	1641	8.66	1.1	1.13	1.11	1.39	1.79	0.75	0.44	0.13	2740	3091	1490	1634
208	1	2	5	13	490G20	75	15365	12395	150	286	366	22	3	698	866	702.73	178	220	150.75	79	66.4	0	520	688	4.63	895	1103	838.31	236	268	148.08	82.9	72	0	659	867	6.04	1.27	1.26	1.27	1.83	5.15	0.6	0.25	0.34	1179	1555	698	866
209	1	2	5	14	335N6	77	15740	12380	200	287	362	24	1	253	299	215.3	228	282	184.47	22	9.4	0	25	71	1.37	444	479	281.2	420	499	332.48	17.1	3.8	0	24	59	1.34	0.96	0.83	1.42	1.63	1.04	0.97	0.56	-0.06	49	130	253	299
210	1	2	5	15	ALFA1-3	115	16085	12385	250	286	367	55	3	768	906	618.58	214	260	185.75	81.1	63.3	0	554	692	4.13	12509	13293	10663	398	486	340.81	95.8	91.6	0	12111	12895	36.7	21.86	18.63	19.68	25.81	46.9	12.63	0.54	4.45	12665	13587	768	906
211	1	2	6	1	MRV2	111	10875	12815	190	286	366	40	3	1018	1189	945.66	219	261	200.34	74.8	65.4	0	799	970	5.08	16374	17764	14973.3	269	461	526.57	86.4	82.5	0	16105	17495	31.1	20.16	18.04	19.06	31.77	174.38	13.82	0.76	4.33	16904	18465	1018	1189
212	1	2	6	2	ALFA1-1	113	11250	12815	210	282	333	41	3	215	268	202.79	165	202	127.86	33.7	16.7	0	50	103	1.68	879	1014	760.29	216	242	139.41	73	65.6	0	663	798	6.31	13.26	7.75	8.02	8.85	8.08	2.98	0.63	3.73	713	901	215	268
213	1	2	6	3	VECT	110	11630	12780	200	287	364	13	1	252	277	161.34	185	221	140.99	32.4	14.6	0	67	92	1.79	268	291	167.84	210	247	148.51	31.7	12.5	0	58	81	1.8	0.87	0.88	0.93	1.19	0.89	0.74	0.51	-0.21	125	173	252	277
214	1	2	6	4	99O6	56	12000	12755	180	282	333	16	3	1348	1390	873.8	183	205	120.13	88.3	81.9	0	1165	1207	11.22	1546	1564	955.73	237	252	136.16	86.5	81.2	0	1309	1327	11.35	1.12	1.1	1.1	1.28	0.84	0.83	0.58	0.17	2474	2534	1348	1390
215	1	2	6	5	121J6	57	12365	12765	200	286	366	8	3	3690	3257	1853.22	167	196	123.51	89.9	86.7	0	3523	3090	29.88	4586	3937	2203.33	188	224	129.57	93.4	89.9	0	4398	3749	35.39	1.25	1.21	1.24	2.09	6.61	1.03	0.75	0.32	7921	6839	3690	3257
216	1	2	6	6	286B9	58	12745	12765	180	286	366	5	3	1760	1743	967.93	169	196	118.87	92	88.5	0	1591	1574	14.81	1897	1852	1019.6	181	212	125.19	93.4	88.8	0	1716	1671	15.15	1.08	1.06	1.06	1.22	1.28	0.94	0.8	0.11	3307	3245	1760	1743
217	1	2	6	7	452L13	59	13135	12755	170	286	366	13	3	288	347	205.1	202	224	133.89	46.5	22.4	0	86	145	2.15	375	451	300.85	192	223	132.67	56.3	40.9	0	183	259	2.83	2.13	1.79	1.69	2.85	6.84	1.02	0.49	1.09	269	404	288	347
218	1	2	6	8	457F14	60	13505	12765	180	286	366	1	3	2236	2199	1270.83	175	206	126.18	92.3	88.8	0	2061	2024	17.72	2810	2613	1354.09	189	225	135.77	95.1	91.3	0	2621	2424	20.7	1.27	1.2	1.24	1.46	1.39	0.95	0.79	0.35	4682	4448	2236	2199
219	1	2	6	9	280J7	61	13870	12765	170	282	337	10	3	829	941	656.42	163	195	128.99	84	72.7	0	666	778	6.43	1056	1069	683.4	215	241	143.22	79.1	71.3	0	841	854	7.37	1.26	1.1	1.18	1.31	1.48	0.81	0.6	0.34	1507	1632	829	941
220	1	2	6	10	512J14	69	14260	12755	170	282	333	6	3	1639	1782	1123.97	193	225	144.41	91.1	84.4	0	1446	1589	11.35	1729	1867	1114.57	250	277	157.17	91.1	86.9	0	1479	1617	11	1.02	1.02	1.02	2.18	9.77	0.78	0.61	0.03	2925	3206	1639	1782
221	1	2	6	11	393H6	71	14625	12775	150	286	366	17	3	688	919	861.34	234	269	171.24	76.2	59.8	0	454	685	4.02	803	1090	1021.35	291	311	170.41	69.6	61.5	0	512	799	4.71	1.13	1.17	1.06	1.44	1.47	0.45	0.15	0.17	966	1484	688	919
222	1	2	6	12	117N4	73	14985	12765	170	286	366	27	3	1197	1361	968.54	163	204	147.36	86.7	81.1	0	1034	1198	8.12	1508	1603	998.9	242	283	175.54	87.4	79.7	0	1266	1361	8.59	1.22	1.14	1.23	1.76	2.79	0.7	0.46	0.29	2300	2559	1197	1361
223	1	2	6	13	490G20	75	15350	12785	170	282	333	47	3	498	846	813.91	181	226	150.61	72.7	58.2	0	317	665	3.31	775	1101	974.08	259	288	173.94	77	65.6	0	516	842	4.46	1.63	1.27	1.29	1.93	3.11	0.78	0.43	0.7	833	1507	498	846
224	1	2	6	14	335N6	77	15730	12760	200	287	362	36	1	206	252	178.33	190	245	185.21	19.9	5.9	0	16	62	1.11	317	382	243.47	265	314	205.95	30.3	11.5	0	52	117	1.54	3.25	1.89	2.36	2.85	2.77	0.83	0.37	1.7	68	179	206	252
225	1	2	6	15	ALFA1-3	115	16105	12765	230	286	366	39	3	695	779	515.24	201	241	160.96	78.3	65	0	494	578	4.32	8196	9998	7020.41	249	302	178.02	93.4	92.3	0	7947	9749	46.04	16.09	16.87	17.71	32.2	193.73	11.16	0.67	4.01	8441	10327	695	779
226	1	2	7	1	347N5pcr	111P	10865	13175	200	286	366	30	3	1285	1268	714.63	193	230	161.27	85.3	79.7	0	1092	1075	7.97	1991	1839	1003.86	232	261	172.06	84.6	80.8	0	1759	1607	11.57	1.61	1.49	1.58	1.67	1.04	1.2	0.72	0.69	2851	2682	1285	1268
227	1	2	7	2	811P12pcr	112P	11255	13215	240	286	366	73	3	2330	2378	1503.01	168	203	134.07	88.8	84.6	0	2162	2210	17.38	3269	3297	1544.42	167	207	130.03	95.8	93.7	0	3102	3130	25.14	1.43	1.42	1.45	2.66	5.34	0.73	0.51	0.52	5264	5340	2330	2378
228	1	2	7	3	46I10pcr	113P	11620	13155	200	282	333	13	3	3321	4400	4351.46	171	205	139.72	83.7	80.5	0	3150	4229	23.77	20801	19886	15589.8	245	273	163.66	80.9	76.2	0	20556	19641	127.1	6.53	4.64	5.75	5.15	2.53	2.59	0.52	2.71	23706	23870	3321	4400
229	1	2	7	4	29B2pcr	114P	12000	13115	230	282	333	24	3	2253	2545	1375.86	171	204	124.41	98.2	98.2	0	2082	2374	18.11	4819	5169	2104.47	217	248	144.59	97.5	97.2	0	4602	4952	33.33	2.21	2.09	2.27	2.4	1.2	1.14	0.55	1.14	6684	7326	2253	2545
230	1	2	7	5	484I6pcr	115P	12385	13115	220	287	366	24	3	3394	3142	1452.29	156	194	131.56	93.7	91.6	0	3238	2986	25.8	4111	3666	1598.68	199	231	136.65	94.4	92.3	0	3912	3467	30.08	1.21	1.16	1.18	1.35	0.95	0.95	0.74	0.27	7150	6453	3394	3142
231	1	2	7	6	255P5pcr	116P	12745	13125	220	286	368	13	3	2718	3055	1480.79	186	220	137.19	98.6	97.9	0	2532	2869	19.81	3374	3450	1339.25	207	240	153.45	97.9	96.2	0	3167	3243	21.99	1.25	1.13	1.24	1.3	0.8	0.66	0.54	0.32	5699	6112	2718	3055
232	1	2	7	7	Xp 55ng/µl	23.1B	13140	13135	150	282	333	12	3	289	425	438.02	181	227	160.35	42.6	24.8	0	108	244	1.8	382	709	799.91	225	255	158.21	50	36.2	0	157	484	2.41	1.45	1.98	1.65	2.33	3.01	1.28	0.5	0.54	265	728	289	425
233	1	2	7	8	Xp 220ng/µl	23.2B	13510	13115	210	282	333	19	3	829	1233	1175.88	180	214	124.74	79.8	70.9	0	649	1053	6.65	4027	5167	4842.38	205	232	128.1	85.8	78.7	0	3822	4962	31.44	5.89	4.71	4.32	6.3	12.11	2.72	0.44	2.56	4471	6015	829	1233
234	1	2	7	9	/		13870	13120	200	287	362	16	1	159	194	124.46	156	193	120.7	22.6	8.7	0	3	38	1.32	205	239	135.76	213	237	132.62	22.3	7	0	-7	26	1.55	-2.67	0.68	1.08	2.29	3.46	0.74	0.46	0	-5	64	159	194
235	1	2	7	10	/		14255	13125	230	287	366	5	3	431	573	482.5	210	244	150.47	57.1	43.9	0	221	363	2.86	477	583	443.43	238	266	156.82	59.6	39.7	0	239	345	3.04	1.08	0.95	1.04	1.29	1.18	0.7	0.58	0.11	460	708	431	573
236	1	2	7	11	/		14630	13120	200	287	362	10	1	228	267	172.32	248	281	186.12	17.4	4.2	0	-19	19	1.23	245	300	192.66	295	335	202.71	15.3	4.5	0	-49	5	1.21	2.5	0.26	0.9	1.17	0.88	0.92	0.68	1.32	-70	24	228	267
237	1	2	7	12	/		15000	13120	200	287	364	14	1	175	202	124.96	188	222	145.04	16.4	3.1	0	-12	14	1.21	231	255	150.89	256	283	165.57	16.4	3.1	0	-24	0	1.4	1.92	-0.07	0.99	2.91	6.8	0.9	0.55	0.94	-38	13	175	202
238	1	2	7	13	/		15360	13130	200	287	362	30	1	245	286	182.11	185	221	155.54	31.4	13.9	0	60	101	1.58	238	290	186.3	268	298	187.86	19.2	7	0	-29	22	1.27	-0.5	0.22	0.66	0.79	0.63	0.82	0.65	0	30	123	245	286
239	1	2	7	14	/		15760	13100	200	287	362	24	1	210	252	171.83	201	240	158.53	22.6	10.1	0	9	51	1.32	254	296	183.63	249	282	172.19	23.7	8.7	0	5	47	1.48	0.56	0.92	1.1	2.84	4.98	0.63	0.35	-0.85	14	98	210	252
240	1	2	7	15	/		16120	13110	200	287	363	26	1	265	301	189.08	202	248	165.15	31.4	12.5	0	63	99	1.6	258	299	197.49	235	273	161.58	28.9	12.5	0	23	64	1.6	0.37	0.65	0.74	1.14	1.21	0.72	0.47	-1.45	86	163	265	301
241	1	2	8	1	347N5pcr	111P	10875	13555	200	287	366	43	3	1266	1182	692.3	167	200	121.48	85.4	79.4	0	1099	1015	10.42	1854	1674	968.51	181	222	144.14	84	79.8	0	1673	1493	12.86	1.52	1.47	1.51	1.67	1.08	1.24	0.78	0.61	2772	2508	1266	1182
242	1	2	8	2	811P12pcr	112P	11255	13565	220	286	367	55	3	2155	2223	1405.82	171	205	134.15	88.8	86.7	0	1984	2052	16.06	3200	3113	1598.88	181	218	141.32	90.9	88.5	0	3019	2932	22.64	1.52	1.43	1.57	1.94	2.95	0.9	0.63	0.61	5003	4984	2155	2223
243	1	2	8	3	46I10pcr	113P	11625	13525	190	287	366	16	3	2579	3705	4311.31	172	204	131.39	81.9	77.4	0	2407	3533	19.63	15994	14613	12448.3	186	238	159.09	76.7	71.1	0	15808	14427	100.54	6.57	4.08	5.23	8.65	33.19	1.62	0.32	2.72	18215	17960	2579	3705
244	1	2	8	4	29B2pcr	114P	11995	13485	250	286	367	22	3	1965	2220	1304.4	160	201	132.94	97.6	96.5	0	1805	2060	14.78	4008	4074	2159.67	187	222	134.05	94.1	89.5	0	3821	3887	29.9	2.12	1.89	2.1	2.19	1.38	1.16	0.49	1.08	5626	5947	1965	2220
245	1	2	8	5	484I6pcr	115P	12375	13495	200	287	366	10	3	2801	2582	1276.66	182	220	137.46	93.4	90.2	0	2619	2400	20.38	3384	3045	1476.86	211	234	131.01	91.6	89.5	0	3173	2834	25.83	1.21	1.18	1.2	1.55	1.73	0.89	0.6	0.28	5792	5234	2801	2582
246	1	2	8	6	255P5pcr	116P	12745	13495	220	286	366	12	3	2566	2929	1566.16	188	229	140.95	98.3	97.9	0	2378	2741	18.21	2951	3205	1520.68	218	252	157.05	95.8	94.8	0	2733	2987	18.79	1.15	1.09	1.16	1.26	0.92	0.74	0.58	0.2	5111	5728	2566	2929
247	1	2	8	7	Xp 55ng/µl	23.1B	13135	13505	150	287	366	5	3	243	311	271.03	221	251	149.98	28.6	14.3	0	22	90	1.62	305	544	652.1	215	244	142.81	41.1	28.2	0	90	329	2.14	4.09	3.66	2.41	5.54	11.65	1.32	0.3	2.03	112	419	243	311
248	1	2	8	8	Xp 220ng/µl	23.2B	13495	13505	160	286	366	12	3	493	948	1130.48	192	222	136.36	62.9	52.8	0	301	756	3.62	2055	4130	4859.99	208	235	141.44	78.3	69.6	0	1847	3922	14.53	6.14	5.19	5.17	7.45	6.91	1.61	0.14	2.62	2148	4678	493	948
249	1	2	8	9	/		13880	13490	200	287	362	10	1	200	222	132.11	193	206	115.9	24.4	8.4	0	7	29	1.73	205	231	139.4	205	231	128.63	23	8.7	0	0	26	1.59	0	0.9	1.02	1.13	0.64	0.96	0.83	0	7	55	200	222
250	1	2	8	10	/		14245	13465	230	286	366	35	3	457	551	414.6	192	252	181.14	60.5	37.8	0	265	359	2.52	450	571	442.43	254	292	174.22	53.5	37.4	0	196	317	2.58	0.74	0.88	0.81	0.99	0.68	0.84	0.62	-0.44	461	676	457	551
251	1	2	8	11	/		14630	13470	200	287	363	27	1	234	298	195.25	229	266	164.96	27.5	11.1	0	5	69	1.42	342	349	183.7	253	284	164.53	33.1	12.9	0	89	96	2.08	17.8	1.39	1.32	2.55	3.28	0.74	0.61	4.15	94	165	234	298
252	1	2	8	12	/		15000	13470	200	287	362	28	1	195	225	141.64	215	261	164.44	15.7	2.8	0	-19	10	1.19	227	252	152.1	259	279	157.73	15.7	4.2	0	-31	-6	1.44	1.6	-0.7	1.2	1.95	3.11	0.81	0.56	0.68	-52	3	195	225
253	1	2	8	13	/		15380	13470	200	287	362	26	1	192	222	146.79	192	231	153.99	17.4	5.9	0	0	30	1.25	257	285	167.96	245	283	173.4	20.6	6.3	0	12	40	1.48	1	1.33	1.19	2.1	2.7	1.02	0.79	0	12	70	192	222
254	1	2	8	14	/		15760	13460	200	287	363	32	1	212	247	150.59	217	251	161.34	18.8	5.2	0	-4	30	1.31	243	282	177.99	269	299	169.5	17.1	7.3	0	-25	13	1.43	5.2	0.43	1.1	1.7	1.97	0.82	0.48	2.38	-31	43	212	247
255	1	2	8	15	/		16130	13460	200	287	363	34	1	255	315	224.32	218	246	154.61	31.7	13.9	0	37	97	1.65	297	348	223.58	294	310	165.28	25.1	11.1	0	3	54	1.8	0.08	0.56	0.68	0.95	0.91	0.65	0.43	-3.62	40	151	255	315
256	1	2	9	1	347N5pcr	111P	10870	13905	210	282	334	24	3	1223	1142	683.64	161	212	138.96	83.3	78.7	0	1062	981	8.8	1642	1551	1017.36	193	246	165.19	78.4	73.4	0	1449	1358	9.94	1.36	1.38	1.36	2.13	6.22	1.24	0.69	0.45	2511	2339	1223	1142
257	1	2	9	2	811P12pcr	112P	11245	13915	220	286	367	36	3	1931	1988	1290.67	214	223	127.2	83.6	81.5	0	1717	1774	15.18	2885	2516	1530.49	167	204	126.68	85.7	81.1	0	2718	2349	22.77	1.58	1.32	1.47	2.39	8.2	0.97	0.67	0.66	4435	4123	1931	1988
258	1	2	9	3	46I10pcr	113P	11625	13885	190	286	367	7	3	2589	3226	3654.28	169	214	145.88	72	69.6	0	2420	3057	17.75	16397	14045	13076.5	190	231	138.94	78.7	72	0	16207	13855	118.02	6.7	4.53	5.28	4.81	2.7	2.82	0.62	2.74	18627	16912	2589	3226
259	1	2	9	4	29B2pcr	114P	11985	13855	210	286	366	25	3	1895	2135	1267.67	172	214	132.7	96.2	94.8	0	1723	1963	14.28	3871	3827	1866.38	214	242	135.39	93.4	90.2	0	3657	3613	28.59	2.12	1.84	2.09	2.29	2.31	0.99	0.45	1.09	5380	5576	1895	2135
260	1	2	9	5	484I6pcr	115P	12375	13865	200	286	366	8	3	2660	2485	1220.45	174	212	138.61	94.4	91.6	0	2486	2311	19.19	3428	3042	1435.23	204	246	150.22	95.1	90.6	0	3224	2838	22.82	1.3	1.23	1.27	1.64	3.97	1.03	0.77	0.38	5710	5149	2660	2485
261	1	2	9	6	255P5pcr	116P	12750	13855	230	282	334	17	3	2211	2543	1523.1	184	210	123.6	95.7	93.3	0	2027	2359	17.89	2466	2634	1501.45	188	219	127.74	92.2	89.4	0	2278	2446	19.31	1.12	1.04	1.07	1.33	2.72	0.78	0.62	0.17	4305	4805	2211	2543
262	1	2	9	7	Xp 55ng/µl	23.1B	13125	13865	130	286	366	8	3	218	272	220.59	179	228	153.82	26.9	11.5	0	39	93	1.42	277	502	652.65	217	246	146.19	38.5	22.7	0	60	285	1.89	1.54	3.06	1.81	4.63	6.96	0.83	0.08	0.62	99	378	218	272
263	1	2	9	8	Xp 220ng/µl	23.2B	13500	13885	170	282	334	17	3	659	1062	1292.85	190	229	145.7	73.4	62.8	0	469	872	4.52	2386	3924	4253.14	205	241	142.23	78.4	70.9	0	2181	3719	16.78	4.65	4.26	4.31	6.37	13.13	2.61	0.63	2.22	2650	4591	659	1062
264	1	2	9	9	/		13880	13860	200	287	363	9	1	227	253	149.77	180	212	130.4	33.8	13.2	0	47	73	1.74	202	235	150.38	216	246	150.19	17.1	6.6	0	-13	19	1.34	-0.3	0.26	0.55	0.88	0.85	0.7	0.48	0	33	92	227	253
265	1	2	9	10	/		14250	13840	200	287	362	28	1	421	566	441.14	205	248	177.87	55.4	37.6	0	216	361	2.37	397	549	414.74	239	274	176.28	47.4	35.2	0	158	310	2.25	0.73	0.86	0.77	1.23	1.31	0.59	0.39	-0.45	374	671	421	566
266	1	2	9	11	/		14620	13840	200	287	363	31	1	244	303	215.6	247	288	178.16	27.9	10.8	0	-2	56	1.37	277	322	205.16	254	288	168.52	25.1	11.5	0	23	68	1.64	-7.67	1.21	1.27	2.21	3.4	0.7	0.55	0	20	124	244	303
267	1	2	9	12	/		15000	13830	200	287	363	36	1	192	221	144.23	229	260	157.97	14.3	4.9	0	-36	-7	1.22	250	276	148.66	268	293	156.92	18.1	2.8	0	-17	8	1.59	0.49	-1	1.15	3.27	6.92	0.79	0.59	-1.04	-55	0	192	221
268	1	2	9	13	/		15380	13830	200	287	362	34	1	225	272	193.17	197	243	168.27	26.8	12.9	0	28	75	1.34	256	299	182.85	261	293	166.81	21.6	9.1	0	-4	38	1.53	-0.18	0.51	0.8	1.38	1.8	0.62	0.42	0	23	113	225	272
269	1	2	9	14	/		15750	13830	200	287	362	35	1	167	211	147.5	223	268	172.68	11.1	3.5	0	-55	-11	0.97	230	271	174.58	267	295	176.05	16.7	4.9	0	-36	4	1.31	0.66	-0.33	1.31	2.63	5.3	0.98	0.69	-0.6	-93	-8	167	211
270	1	2	9	15	/		16130	13830	200	287	362	33	1	253	309	206.47	271	307	197.37	19.5	7.7	0	-17	38	1.28	275	319	201.7	275	321	194.48	18.8	7	0	0	44	1.41	0	1.16	1.17	2	2.76	0.73	0.57	0	-18	82	253	309
271	2	1	1	1	ALFA2-2	117	5250	19815	210	282	333	12	3	1658	1789	1091.73	403	553	494.82	81.6	62.8	0	1255	1386	3.35	6276	5786	2875.73	457	618	504.4	91.5	86.9	0	5819	5329	12.44	4.64	3.84	4.53	5.16	7.75	1.91	0.53	2.21	7074	6715	1658	1789
272	2	1	1	2	RP11-187e23	24	5620	19795	210	282	333	31	3	14650	15266	8783.01	436	645	709.04	95.4	92.9	0	14214	14830	20.66	14506	14766	9083.01	442	647	651.83	92.2	89	0	14064	14324	22.25	0.99	0.97	0.99	1.31	2.12	0.83	0.64	-0.02	28278	29154	14650	15266
273	2	1	1	3	22C22	26	5995	19805	130	286	366	21	3	1196	1603	1409.33	281	403	380.12	71	55.6	0	915	1322	3.15	1527	1913	1581.25	354	463	381.63	75.2	60.5	0	1173	1559	4	1.28	1.18	1.26	1.65	1.86	0.75	0.45	0.36	2088	2881	1196	1603
274	2	1	1	4	576O3	28	6395	19795	200	286	366	30	3	12987	13132	7768.13	303	472	494.74	95.1	92.3	0	12684	12829	26.25	12885	12694	7701.84	388	600	578.89	91.3	87.1	0	12497	12306	22.26	0.99	0.96	0.98	1.28	3.05	0.82	0.68	-0.02	25181	25135	12987	13132
275	2	1	1	5	531B22	30	6795	19805	220	286	366	39	3	11473	12122	7205.91	355	531	513	92.3	89.2	0	11118	11767	22.36	11716	11814	6169.36	413	573	496.74	95.8	92.3	0	11303	11401	23.59	1.02	0.97	1	1.77	4.91	0.7	0.67	0.02	22421	23168	11473	12122
276	2	1	1	6	631G24	31	7150	19795	190	282	334	28	3	4883	5404	3554.41	403	496	394.69	90.1	86.2	0	4480	5001	12.37	5191	5134	3551.04	426	574	477.7	81.9	79.1	0	4765	4708	10.87	1.06	0.94	0.99	1.19	1.25	0.74	0.55	0.09	9245	9709	4883	5404
277	2	1	1	7	45A9	38	7525	19805	150	286	366	17	3	1339	1732	1625.53	289	359	258.63	77.3	66.1	0	1050	1443	5.18	1479	1965	1891.78	362	407	240.2	78.3	68.9	0	1117	1603	6.16	1.06	1.11	1.1	1.56	1.67	0.45	0.15	0.09	2167	3046	1339	1732
278	2	1	1	8	157F14	39	7905	19815	120	286	366	15	3	3337	5656	6317.54	253	344	284.17	89.2	77.3	0	3084	5403	11.74	3817	5955	6280.82	320	394	267.84	88.8	79.4	0	3497	5635	14.25	1.13	1.04	1.1	2.22	9.08	0.66	0.44	0.18	6581	11038	3337	5656
279	2	1	1	9	520F24	40	8290	19795	200	282	333	30	3	8361	7697	4859.48	299	362	280.37	91.1	86.2	0	8062	7398	29.82	8479	7693	4615.16	404	437	272.99	90.4	83.3	0	8075	7289	31.06	1	0.99	1.03	4.67	47.87	0.79	0.7	0	16137	14687	8361	7697
280	2	1	1	10	23B16	41	8665	19805	160	286	366	22	3	3417	4711	4608.35	316	392	306.7	81.1	73.8	0	3101	4395	11.14	3536	4841	4532.21	391	451	295.94	82.5	73.4	0	3145	4450	11.95	1.01	1.01	1.02	2.31	15.73	0.82	0.69	0.02	6246	8845	3417	4711
281	2	1	1	11	321F21	42	9040	19815	190	282	333	20	3	2969	3471	3173.25	256	292	173.48	86.9	80.1	0	2713	3215	17.11	3383	3714	3122.9	300	352	211.3	88.3	79.1	0	3083	3414	16.01	1.14	1.06	1.13	1.79	3.3	0.75	0.59	0.18	5796	6629	2969	3471
282	2	1	1	12	430K22	43	9435	19815	200	286	366	38	3	4245	4983	3568.25	230	280	190.74	93.4	92	0	4015	4753	22.26	4875	5325	3500.77	309	356	210.78	93.7	91.3	0	4566	5016	23.13	1.14	1.06	1.13	1.24	0.88	0.74	0.58	0.19	8581	9769	4245	4983
283	2	1	1	13	62J23	50	9810	19820	200	287	362	37	1	251	314	226.67	254	304	214.37	17.8	4.5	0	-2	60	1.17	275	343	246.85	269	321	215.69	19.2	9.1	0	6	74	1.27	-2	1.23	1.25	2.31	3.32	0.62	0.32	0	3	134	251	314
284	2	1	1	14	480O9	51	10155	19825	270	286	366	19	3	18956	20411	6206.85	198	249	164.16	100	100	0	18758	20213	115.47	21321	22274	7231.65	244	273	166.2	99.7	99.7	0	21077	22030	128.29	1.12	1.09	1.11	1.11	0.29	0.69	0.35	0.17	39835	42243	18956	20411
285	2	1	1	15	394C23	52	10545	19855	150	286	366	52	3	489	675	624.73	218	276	186.81	57.3	41.3	0	271	457	2.62	497	797	810.26	262	330	186.69	56.6	41.3	0	235	535	2.66	0.87	1.17	0.93	1.81	3.79	0.51	0.16	-0.21	506	992	489	675
286	2	1	2	1	ALFA2-2	117	5250	20175	210	282	333	20	3	1348	1469	978.02	367	483	426.51	73.4	56	0	981	1102	3.16	5843	5357	3076.02	388	545	462.46	86.2	81.6	0	5455	4969	12.63	5.56	4.51	5.17	6.14	17.85	2.4	0.58	2.48	6436	6071	1348	1469
287	2	1	2	2	RP11-187e23	24	5625	20165	200	286	367	28	3	11968	12908	8885.57	344	447	351.65	92.7	88.5	0	11624	12564	34.03	11851	12833	9047.91	426	541	395.55	86.4	83.6	0	11425	12407	29.96	0.98	0.99	1.01	1.22	2.63	0.75	0.54	-0.02	23049	24971	11968	12908
288	2	1	2	3	22C22	26	6000	20155	110	282	333	37	3	1321	1724	1584.93	275	364	300.24	75.2	65.6	0	1046	1449	4.4	1462	1911	1736.72	362	429	299.78	77	64.9	0	1100	1549	4.88	1.05	1.07	1.06	1.51	1.6	0.47	0.18	0.07	2146	2998	1321	1724
289	2	1	2	4	576O3	28	6395	20165	200	286	366	27	3	11563	12281	7292.27	324	414	349.98	95.8	93.7	0	11239	11957	33.04	12694	12225	6654.99	377	515	410.76	94.4	92.7	0	12317	11848	30.9	1.1	0.99	1.05	1.5	3.33	0.74	0.66	0.13	23556	23805	11563	12281
290	2	1	2	5	531B22	30	6775	20175	200	286	366	19	3	10769	10925	6712.09	278	375	332.59	94.4	92.7	0	10491	10647	32.38	10585	10917	6045.34	379	485	382.67	95.5	93.4	0	10206	10538	27.66	0.97	0.99	1	1.4	2.08	0.79	0.77	-0.04	20697	21185	10769	10925
291	2	1	2	6	631G24	31	7145	20165	170	286	366	23	3	5339	5301	3823.89	309	397	335.9	86	81.5	0	5030	4992	15.89	5224	5101	3698.05	372	468	353.57	83.6	78	0	4852	4729	14.78	0.96	0.95	0.95	2.14	7.51	0.61	0.4	-0.05	9882	9721	5339	5301
292	2	1	2	7	45A9	38	7525	20175	180	286	366	14	3	1215	1473	1240.43	246	299	218.24	80.8	68.2	0	969	1227	5.57	1229	1558	1290.14	325	371	220.74	82.2	70.3	0	904	1233	5.57	0.93	1	1	4.13	38.44	0.48	0.21	-0.1	1873	2460	1215	1473
293	2	1	2	8	157F14	39	7915	20175	140	286	366	25	3	2918	5483	6682.6	307	364	248.9	80.1	70.6	0	2611	5176	11.72	2929	5296	6259.76	328	388	239.97	86.4	74.1	0	2601	4968	12.21	1	0.96	0.97	2.29	5.62	0.53	0.32	-0.01	5212	10144	2918	5483
294	2	1	2	9	520F24	40	8275	20185	170	286	366	7	3	7067	6555	4272.47	311	387	279.24	93	85.7	0	6756	6244	25.31	7046	6495	4141.23	349	440	295.07	89.5	84.3	0	6697	6146	23.88	0.99	0.98	1	1.19	1.26	0.85	0.76	-0.01	13453	12390	7067	6555
295	2	1	2	10	23B16	41	8670	20175	140	282	333	25	3	3237	4932	4880.84	295	351	228.67	88.3	80.1	0	2942	4637	14.16	3298	4972	4577.21	350	405	237.26	90.8	81.6	0	2948	4622	13.9	1	1	1.1	1.65	2.5	0.58	0.38	0	5890	9259	3237	4932
296	2	1	2	11	321F21	42	9035	20175	160	286	366	13	3	2633	3099	2609.67	290	335	207.94	85	76.6	0	2343	2809	12.66	2624	3513	2735.74	354	400	241.42	84.3	77.3	0	2270	3159	10.87	0.97	1.12	1.2	1.57	2.21	0.66	0.4	-0.05	4613	5968	2633	3099
297	2	1	2	12	430K22	43	9435	20195	180	286	366	39	3	3671	3948	2658.86	281	334	229.89	92.7	88.1	0	3390	3667	15.97	4076	4336	2792.25	326	416	287.16	93	86.7	0	3750	4010	14.19	1.11	1.09	1.11	1.75	3.99	0.79	0.56	0.15	7140	7677	3671	3948
298	2	1	2	13	62J23	50	9800	20190	200	287	362	27	1	298	348	255.94	239	272	173.98	26.8	11.1	0	59	109	1.71	308	374	274.23	286	314	184.32	26.5	14.6	0	22	88	1.67	0.37	0.81	0.91	1.5	1.73	0.54	0.25	-1.42	81	197	298	348
299	2	1	2	14	480O9	51	10155	20195	260	286	367	20	3	19740	21109	6218.42	213	266	192.5	100	100	0	19527	20896	102.55	21257	22385	6419.1	254	299	183.03	99.3	99.3	0	21003	22131	116.14	1.08	1.06	1.08	1.08	0.2	0.74	0.52	0.11	40530	43027	19740	21109
300	2	1	2	15	394C23	52	10535	20205	100	286	366	32	3	475	721	759.25	227	278	197.27	56.3	37.8	0	248	494	2.41	564	804	776.89	300	332	194.35	55.9	39.2	0	264	504	2.9	1.06	1.02	1	1.57	2.31	0.32	0.1	0.09	512	998	475	721
301	2	1	3	1	ALFA2-2	117	5245	20545	190	286	366	20	3	1051	1269	1034.26	335	482	441.02	61.5	45.5	0	716	934	2.38	5331	4755	3664.4	354	474	396.1	72.7	68.9	0	4977	4401	13.46	6.95	4.71	5.26	5.33	4.25	2.91	0.68	2.8	5693	5335	1051	1269
302	2	1	3	2	RP11-187e23	24	5635	20535	200	286	366	26	3	9643	10630	7294.43	361	441	350.37	93.4	88.8	0	9282	10269	27.52	9908	10502	7274.75	364	450	322.76	90.9	88.1	0	9544	10138	30.7	1.03	0.99	0.97	1.2	1.25	0.83	0.69	0.04	18826	20407	9643	10630
303	2	1	3	3	22C22	26	5995	20525	100	286	366	37	3	1506	1883	1582.08	296	380	308.73	79.4	63.6	0	1210	1587	4.88	1692	2176	1823.24	316	381	263.95	83.2	75.2	0	1376	1860	6.41	1.14	1.17	1.2	1.58	2.68	0.75	0.43	0.19	2586	3447	1506	1883
304	2	1	3	4	576O3	28	6405	20525	220	286	366	39	3	12131	12173	7652.56	227	292	220.39	93.4	90.6	0	11904	11946	55.04	12255	11805	7525.32	287	340	222.17	92.3	90.6	0	11968	11518	55.16	1.01	0.96	1	6.26	70.66	0.78	0.63	0.01	23872	23464	12131	12173
305	2	1	3	5	531B22	30	6785	20545	220	286	367	26	3	9368	10100	6340.33	221	282	230.19	93	90.6	0	9147	9879	40.7	10246	10299	5603.62	262	333	253.39	95.1	93.4	0	9984	10037	40.44	1.09	1.02	1.06	6.04	52.48	0.69	0.6	0.13	19131	19916	9368	10100
306	2	1	3	6	631G24	31	7145	20545	170	286	366	12	3	5423	5434	4012.86	254	313	231.69	84.3	81.5	0	5169	5180	23.41	5288	5242	3764.47	298	367	251.34	85.3	81.5	0	4990	4944	21.04	0.97	0.95	0.97	1.55	2.51	0.72	0.58	-0.05	10159	10124	5423	5434
307	2	1	3	7	45A9	38	7535	20545	140	286	366	21	3	1379	1687	1742.22	293	346	235.18	75.9	66.8	0	1086	1394	5.86	1389	1875	1830.01	315	392	263.13	77.6	65.4	0	1074	1560	5.28	0.99	1.12	1.04	2.03	6.76	0.49	0.22	-0.02	2160	2954	1379	1687
308	2	1	3	8	157F14	39	7905	20555	120	286	366	13	3	2354	4205	4672.85	270	326	223.36	88.8	79	0	2084	3935	10.54	2685	4263	4545.25	342	385	212.47	84.3	78.7	0	2343	3921	12.64	1.12	1	1.03	1.17	0.76	0.53	0.3	0.17	4427	7856	2354	4205
309	2	1	3	9	520F24	40	8280	20555	190	282	333	11	3	7590	6715	4077.29	329	396	275.63	87.9	86.2	0	7261	6386	27.54	7975	6898	4304.29	365	427	299.85	85.8	81.6	0	7610	6533	26.6	1.05	1.02	1.05	1.15	0.79	0.96	0.82	0.07	14871	12919	7590	6715
310	2	1	3	10	23B16	41	8665	20560	150	282	397	22	3	3635	4058	3349.12	307	361	234.63	87.9	81.2	0	3328	3751	15.49	3735	4378	3793.11	376	417	252.85	91.8	84.4	0	3359	4002	14.77	1.01	1.07	1.03	1.46	1.66	0.74	0.43	0.01	6687	7753	3635	4058
311	2	1	3	11	321F21	42	9035	20565	160	286	366	21	3	2871	3472	3266.02	261	302	203.05	87.8	79	0	2610	3211	14.14	2355	3755	3401.9	373	407	235.54	88.8	77.6	0	1982	3382	10	0.76	1.05	0.98	1.63	3.72	0.56	0.29	-0.4	4592	6593	2871	3472
312	2	1	3	12	430K22	43	9435	20565	160	286	366	39	3	4011	4223	3169.75	264	317	226.72	95.5	88.5	0	3747	3959	17.69	4228	4483	3200.56	351	401	238.87	92.3	87.1	0	3877	4132	17.7	1.03	1.04	1.06	1.31	1.08	0.88	0.76	0.05	7624	8091	4011	4223
313	2	1	3	13	62J23	50	9800	20570	200	287	362	34	1	258	301	192.84	235	276	170.64	25.1	9.8	0	23	66	1.51	282	315	185.39	291	340	225.61	12.5	3.8	0	-8	24	1.25	-0.39	0.36	0.59	0.95	1.08	0.68	0.51	0	14	90	258	301
314	2	1	3	14	480O9	51	10155	20570	270	282	397	27	3	19072	20034	4117.18	225	289	247.14	100	100	0	18847	19809	77.17	19843	20027	5360.41	219	278	216.88	99.3	98.9	0	19624	19808	91.49	1.04	1	1.04	1	0.21	0.92	0.49	0.06	38471	39617	19072	20034
315	2	1	3	15	394C23	52	10550	20585	130	282	334	47	3	526	810	797.96	208	238	160.32	66.7	49.6	0	318	602	3.28	552	849	814.39	275	312	181.16	63.8	44.3	0	277	574	3.05	0.87	0.95	0.99	1.76	2.35	0.49	0.23	-0.2	595	1176	526	810
316	2	1	4	1	342J4	79	5255	20905	160	286	366	26	3	1188	1670	1448.8	314	431	373.91	75.2	57	0	874	1356	3.18	1287	1681	1377.43	332	416	316.7	73.8	60.1	0	955	1349	4.06	1.09	0.99	1.04	1.38	2.24	0.61	0.41	0.13	1829	2705	1188	1670
317	2	1	4	2	505F3	81	5630	20900	200	287	362	29	1	502	627	477.61	325	424	361.49	32.4	16.7	0	177	302	1.39	465	638	518.13	360	449	338.8	31.7	18.5	0	105	278	1.37	0.59	0.92	0.93	1.11	0.86	0.71	0.42	-0.75	282	580	502	627
318	2	1	4	3	309H15	83	6005	20885	140	286	366	43	3	1400	1755	1529.77	247	316	226.21	77.3	67.8	0	1153	1508	6.19	1535	1806	1454.4	264	315	220.65	83.2	73.4	0	1271	1542	6.96	1.1	1.02	1.07	1.25	1.07	0.72	0.58	0.14	2424	3050	1400	1755
319	2	1	4	4	RP11-245E23	85	6390	20900	200	287	363	26	1	319	374	249.57	202	239	156.39	45.3	22.6	0	117	172	2.04	365	415	258.9	259	308	189.65	36.9	16	0	106	156	1.92	0.91	0.91	0.89	1.15	0.96	0.67	0.42	-0.14	223	328	319	374
320	2	1	4	5	552M6	87	6755	20895	130	286	366	30	3	2754	3889	3851.63	220	256	161.89	87.4	80.1	0	2534	3669	17.01	2903	4202	4228.43	278	314	173.67	82.5	76.9	0	2625	3924	16.72	1.04	1.07	1.03	1.64	3.97	0.55	0.25	0.05	5159	7593	2754	3889
321	2	1	4	6	13H5	88	7130	20895	170	282	333	30	3	2022	2476	2557.63	267	316	215.33	85.8	76.2	0	1755	2209	9.39	2027	2578	2411.82	331	384	222.43	84.8	76.6	0	1696	2247	9.11	0.97	1.02	1.02	1.39	1.25	0.37	0.15	-0.05	3451	4456	2022	2476
322	2	1	4	7	RP11-157E11	95	7510	20905	170	282	333	17	3	1406	1726	1291.71	241	299	206.5	90.1	83	0	1165	1485	6.81	1648	1992	1408.69	366	411	244.16	90.1	81.2	0	1282	1626	6.75	1.1	1.09	1.08	1.51	2.91	0.81	0.54	0.14	2447	3111	1406	1726
323	2	1	4	8	488P11	96	7910	20925	160	282	333	16	3	473	623	516.84	271	337	243.32	44.7	26.6	0	202	352	1.94	526	693	515.32	323	371	225.11	47.5	29.1	0	203	370	2.34	1	1.05	1.05	1.6	1.76	0.58	0.33	0.01	405	722	473	623
324	2	1	4	9	138N13	97	8290	20920	200	287	362	18	1	301	399	326.19	264	324	237.5	26.8	11.1	0	37	135	1.27	419	508	351.23	364	412	233.18	32.4	15.7	0	55	144	1.8	1.49	1.07	1.25	2.5	3.52	0.52	0.23	0.57	92	279	301	399
325	2	1	4	10	349J19	98	8670	20905	150	282	333	24	3	2106	2989	2764.96	262	316	202.65	87.6	79.4	0	1844	2727	10.39	2707	3295	2751.86	340	395	235.9	85.8	77	0	2367	2955	11.48	1.28	1.08	1.15	1.33	0.94	0.74	0.55	0.36	4211	5682	2106	2989
326	2	1	4	11	132L12	99	9025	20895	190	286	367	20	3	4718	5289	4059.41	299	347	228.88	90.9	87.4	0	4419	4990	20.61	4956	5130	3740.33	380	430	252.85	88.1	82.5	0	4576	4750	19.6	1.04	0.95	1.03	1.72	4.3	0.65	0.49	0.05	8995	9740	4718	5289
327	2	1	4	12	159J2	100	9410	20905	130	282	333	11	3	608	1083	1109.19	254	283	185.67	61.3	48.9	0	354	829	3.27	740	1260	1191.2	326	350	205.03	62.4	50	0	414	934	3.61	1.17	1.13	1.18	1.8	2.84	0.62	0.33	0.23	768	1763	608	1083
328	2	1	4	13	122K21	104	9780	20920	200	287	362	7	1	267	360	299.46	239	312	249.98	22	10.5	0	28	121	1.07	307	383	273.57	345	411	298.29	15.7	4.9	0	-37	38	1.03	-1.36	0.31	0.7	2.06	4.22	0.53	0.34	0	-10	159	267	360
329	2	1	4	14	RP11-332E3	105	10165	20925	180	286	366	17	3	3099	3061	2066.26	295	364	272.81	85	78.7	0	2804	2766	11.36	3728	3473	2212.97	318	389	298.68	86.4	80.8	0	3410	3155	12.48	1.22	1.14	1.18	1.58	2.24	0.92	0.74	0.28	6214	5921	3099	3061
330	2	1	4	15	10M21	25.1	10530	20915	190	282	333	6	3	1036	1024	564.95	254	292	191.52	80.1	72	0	782	770	5.41	1229	1123	617.76	268	294	167.43	79.1	72	0	961	855	7.34	1.23	1.11	1.19	1.66	2.91	0.85	0.6	0.3	1743	1625	1036	1024
331	2	1	5	1	342J4	79	5250	21275	170	282	333	25	3	1295	1750	1460.64	295	384	319.47	78.7	63.5	0	1000	1455	4.05	1386	1722	1388.07	293	392	318.49	77.7	64.9	0	1093	1429	4.35	1.09	0.98	1.03	1.69	3.06	0.72	0.57	0.13	2093	2884	1295	1750
332	2	1	5	2	505F3	81	5620	21280	200	288	362	21	1	506	655	534.7	310	462	477.19	29.5	11.5	0	196	345	1.06	557	690	515.62	345	456	421.94	33.7	12.8	0	212	345	1.32	1.08	1	1.06	2.33	11.77	0.56	0.34	0.11	408	690	506	655
333	2	1	5	3	309H15	83	6005	21275	140	286	366	21	3	1118	1820	1824.7	270	324	213.69	74.1	62.6	0	848	1550	5.23	1419	1968	1854.51	303	345	221.59	75.5	66.4	0	1116	1665	6.4	1.32	1.07	1.08	1.56	1.42	0.64	0.39	0.4	1964	3215	1118	1820
334	2	1	5	4	RP11-245E23	85	6380	21290	130	287	362	8	3	279	343	249.37	205	238	161.41	37.6	16	0	74	138	1.73	372	417	267.27	284	300	160.19	36.6	20.6	0	88	133	2.32	1.19	0.96	1.13	1.65	1.89	0.62	0.33	0.25	162	271	279	343
335	2	1	5	5	552M6	87	6745	21285	130	286	366	20	3	2714	3895	3783.17	241	276	177.11	90.6	82.5	0	2473	3654	15.32	2954	4087	3797.36	292	326	196.13	88.8	82.5	0	2662	3795	15.06	1.08	1.04	1.1	1.6	4.02	0.6	0.36	0.11	5135	7449	2714	3895
336	2	1	5	6	13H5	88	7135	21275	150	286	367	17	3	1943	2368	2501.76	292	348	249.99	82.2	72.7	0	1651	2076	7.77	1987	2381	2360.29	319	398	293.94	78	68.2	0	1668	2062	6.76	1.01	0.99	1.01	1.37	2.11	0.42	0.2	0.01	3319	4138	1943	2368
337	2	1	5	7	RP11-157E11	95	7515	21275	150	286	366	14	3	1443	1738	1466.3	299	353	258.07	83.6	73.8	0	1144	1439	5.59	1558	1925	1622.12	332	401	267.3	81.1	71.7	0	1226	1593	5.83	1.07	1.11	1.13	3.46	28.31	0.63	0.32	0.1	2370	3032	1443	1738
338	2	1	5	8	488P11	96	7890	21285	140	282	333	6	3	378	477	372.36	265	316	208.46	37.2	18.1	0	113	212	1.81	492	595	414.29	289	331	192.32	52.8	31.6	0	203	306	2.56	1.8	1.44	1.79	2.17	1.69	0.63	0.32	0.85	316	518	378	477
339	2	1	5	9	138N13	97	8270	21290	200	287	362	4	1	253	311	218.08	274	311	199.7	18.1	8	0	-20	37	1.27	359	403	241.97	351	408	235.6	19.5	7	0	8	52	1.52	-0.38	1.41	1.65	2.36	2.6	0.76	0.47	0	-13	89	253	311
340	2	1	5	10	349J19	98	8670	21285	150	282	333	20	3	2409	3383	3148.51	289	356	251.86	83.7	74.1	0	2120	3094	9.56	2565	3640	3415.6	350	411	246.77	84.8	77	0	2215	3290	10.39	1.04	1.06	1.07	1.5	2.66	0.77	0.51	0.06	4335	6384	2409	3383
341	2	1	5	11	132L12	99	9030	21295	180	282	333	12	3	4168	4530	3051.52	273	322	222.83	94	90.4	0	3895	4257	18.71	4885	4767	2788.57	377	409	236.3	95	92.6	0	4508	4390	20.67	1.16	1.03	1.08	1.26	1.69	0.78	0.74	0.21	8403	8647	4168	4530
342	2	1	5	12	159J2	100	9410	21285	130	282	333	7	3	569	1116	1080.36	287	330	215.63	55.3	44.7	0	282	829	2.64	781	1227	1108.51	339	389	217.18	59.2	50.4	0	442	888	3.6	1.57	1.07	1.26	1.75	5.03	0.75	0.54	0.65	724	1717	569	1116
343	2	1	5	13	122K21	104	9780	21300	200	287	363	19	1	376	463	321.85	263	322	240.59	34.8	19.2	0	113	200	1.56	394	484	326.85	380	433	270.29	24.4	11.8	0	14	104	1.46	0.12	0.52	0.61	0.79	0.72	0.78	0.59	-3.01	127	304	376	463
344	2	1	5	14	RP11-332E3	105	10160	21295	180	282	333	17	3	3253	3192	2206.13	286	347	233.03	83.7	79.4	0	2967	2906	13.96	3616	3515	2298.79	391	448	288.61	83.7	79.8	0	3225	3124	12.53	1.09	1.08	1.07	1.58	1.89	0.85	0.67	0.12	6192	6030	3253	3192
345	2	1	5	15	10M21	25.1	10535	21305	170	286	366	27	3	999	1017	641.89	236	274	172.57	75.9	67.8	0	763	781	5.79	976	981	627.45	263	297	176	73.4	65.7	0	713	718	5.55	0.93	0.92	0.94	1.14	1.55	0.83	0.73	-0.1	1476	1499	999	1017
346	2	1	6	1	342J4	79	5245	21645	120	286	366	25	3	1030	1463	1288.68	342	477	464.95	60.8	42	0	688	1121	2.22	1063	1454	1208.22	332	485	480.28	59.8	42	0	731	1122	2.21	1.06	1	1.03	1.63	2.33	0.61	0.43	0.09	1419	2243	1030	1463
347	2	1	6	2	505F3	81	5620	21650	200	287	362	21	1	443	587	500.93	372	552	540.06	19.5	6.3	0	71	215	0.82	566	684	467.32	426	634	606.29	18.1	3.8	0	140	258	0.93	1.97	1.2	1.31	1.68	2.27	0.7	0.57	0.98	211	473	443	587
348	2	1	6	3	309H15	83	6005	21655	100	286	367	11	3	2054	2897	2892.1	294	374	308.81	77.6	67.1	0	1760	2603	6.65	2494	3208	2909.81	353	437	338.25	75.9	69.6	0	2141	2855	7.37	1.22	1.1	1.18	1.96	6.55	0.79	0.61	0.28	3901	5458	2054	2897
349	2	1	6	4	RP11-245E23	85	6365	21655	120	286	367	25	3	305	353	233.91	245	279	171.7	30.4	15.4	0	60	108	1.78	369	418	265.36	261	290	169.09	40.2	21	0	108	157	2.18	1.8	1.45	1.47	2.56	7.19	0.83	0.54	0.85	168	265	305	353
350	2	1	6	5	552M6	87	6745	21665	110	286	366	21	3	2494	3608	3388	197	267	226.38	93	87.1	0	2297	3411	11.02	2820	3780	3420.67	295	349	247.22	89.9	84.6	0	2525	3485	11.41	1.1	1.02	1.05	1.12	0.61	0.73	0.52	0.14	4822	6896	2494	3608
351	2	1	6	6	13H5	88	7145	21665	140	286	366	6	3	2418	3108	2942.95	280	498	580.8	79.4	66.1	0	2138	2828	4.16	2646	3112	2649.83	410	677	783.47	70.3	59.8	0	2236	2702	3.38	1.05	0.96	1.05	2.12	8.47	0.59	0.43	0.06	4374	5530	2418	3108
352	2	1	6	7	RP11-157E11	95	7495	21685	140	286	366	37	3	1434	1751	1406.48	299	409	362.64	83.2	67.1	0	1135	1452	3.95	1708	2043	1564.3	395	512	403.29	81.8	68.5	0	1313	1648	4.24	1.16	1.13	1.15	1.39	1.17	0.76	0.47	0.21	2448	3100	1434	1751
353	2	1	6	8	488P11	96	7880	21680	200	288	362	29	1	386	477	339.68	308	390	303.6	28.1	9	0	78	169	1.27	505	588	363.4	390	473	332.51	25	11.5	0	115	198	1.52	1.47	1.17	1.1	1.94	4.74	0.63	0.35	0.56	193	367	386	477
354	2	1	6	9	138N13	97	8270	21660	200	288	362	7	1	335	429	325.49	282	334	227.12	27.1	16	0	53	147	1.48	413	444	261.57	359	414	251	24.7	5.6	0	54	85	1.65	1.02	0.58	0.9	1.24	1.14	0.52	0.42	0.03	107	232	335	429
355	2	1	6	10	349J19	98	8655	21665	140	286	366	13	3	2521	3558	3466.98	340	397	257.62	82.5	74.8	0	2181	3218	9.79	3243	3839	3317.7	382	446	273.77	82.9	73.8	0	2861	3457	11.85	1.31	1.07	1.16	1.51	1.93	0.8	0.7	0.39	5042	6675	2521	3558
356	2	1	6	11	132L12	99	9030	21665	190	282	335	13	3	4491	5387	4056.55	267	336	234.32	95.4	91.1	0	4224	5120	19.17	5288	5620	3705.64	373	421	250.9	95.4	89.4	0	4915	5247	21.08	1.16	1.02	1.06	1.2	0.66	0.63	0.48	0.22	9139	10367	4491	5387
357	2	1	6	12	159J2	100	9410	21665	110	282	333	16	3	650	1273	1268.05	325	376	242.99	55.3	42.9	0	325	948	2.68	825	1339	1254.77	433	468	254.92	54.3	45	0	392	906	3.24	1.21	0.96	1.03	1.83	6.95	0.71	0.52	0.27	717	1854	650	1273
358	2	1	6	13	122K21	104	9780	21670	200	288	362	21	1	360	487	355.99	322	387	263.43	29.5	16	0	38	165	1.37	441	540	382.73	443	503	304.43	25	11.8	0	-1	97	1.45	-0.05	0.59	0.84	1.66	2.21	0.6	0.31	0	36	262	360	487
359	2	1	6	14	RP11-332E3	105	10160	21675	150	282	334	28	3	3317	3311	2443.01	317	351	222.28	85.8	79.1	0	3000	2994	14.92	3917	3686	2477.8	309	372	228.94	88.3	83.3	0	3608	3377	17.11	1.2	1.13	1.14	1.79	4.18	0.78	0.59	0.27	6608	6371	3317	3311
360	2	1	6	15	10M21	25.1	10545	21675	170	286	366	31	3	1032	1034	663.83	247	288	192.45	70.3	65	0	785	787	5.36	1196	1179	735.64	291	339	212.44	76.2	66.1	0	905	888	5.63	1.15	1.13	1.15	2.68	14.52	0.96	0.74	0.21	1690	1675	1032	1034
361	2	1	7	1		Not Mine	5245	22005	200	286	366	33	3	4480	5836	6295.88	316	471	447.47	81.1	76.2	0	4164	5520	10.01	4573	5325	4962.84	296	447	408.64	79	75.2	0	4277	5029	11.19	1.03	0.91	1.04	1.34	3.15	0.45	0.32	0.04	8441	10549	4480	5836
362	2	1	7	2		Not Mine	5625	22015	240	286	367	21	3	3188	3508	2397.97	363	525	460.79	84.6	79.7	0	2825	3145	6.92	3331	3528	2230.22	394	553	479.63	82.2	80.4	0	2937	3134	6.94	1.04	1	1.04	1.18	0.94	0.76	0.67	0.06	5762	6279	3188	3508
363	2	1	7	3		Not Mine	5995	22015	190	286	366	25	3	6459	9318	8436.27	407	598	687.74	88.5	83.2	0	6052	8911	9.39	7676	10206	9104.48	457	636	582.86	89.2	85.3	0	7219	9749	13.17	1.19	1.09	1.17	2.62	11.72	0.85	0.63	0.25	13271	18660	6459	9318
364	2	1	7	4		Not Mine	6370	22020	200	287	363	23	1	189	237	171.22	231	278	211.21	11.1	1.7	0	-41	6	0.89	290	326	214.68	362	401	228.85	12.2	2.4	0	-71	-35	1.27	1.71	-6	1.17	1.7	1.94	0.88	0.49	0.78	-114	-30	189	237
365	2	1	7	5		Not Mine	6755	22025	240	286	366	13	3	2314	2472	1466.93	232	294	233.75	93	88.8	0	2082	2240	9.9	2295	2359	1295.94	322	369	239.75	89.9	86.4	0	1973	2037	9.57	0.95	0.91	0.94	1.23	2.64	0.64	0.53	-0.08	4055	4277	2314	2472
366	2	1	7	6		Not Mine	7145	22015	240	286	366	12	3	8101	11828	11225.5	308	479	493.8	87.8	85	0	7793	11520	16.41	7928	10878	9609.15	407	675	630.65	84.3	81.5	0	7521	10471	12.57	0.97	0.91	0.96	1.11	0.84	0.6	0.49	-0.05	15314	21991	8101	11828
367	2	1	7	7		Not Mine	7515	22025	200	286	366	6	3	6186	6887	5064.82	305	405	324.25	92	87.1	0	5881	6582	19.08	6775	7551	5132.93	412	505	342.76	92	88.5	0	6363	7139	19.77	1.08	1.08	1.07	1.3	1.11	0.76	0.57	0.11	12244	13721	6186	6887
368	2	1	7	8		Not Mine	7880	22025	210	282	333	18	3	4701	5590	3391.56	329	432	342.01	95.4	88.7	0	4372	5261	13.75	5365	5527	3307.92	406	511	351.97	94	86.2	0	4959	5121	15.24	1.13	0.97	1.03	1.47	3.28	0.73	0.56	0.18	9331	10382	4701	5590
369	2	1	7	9		Not Mine	8265	22025	200	286	366	10	3	6014	6522	3881.06	378	436	271.89	94.1	92	0	5636	6144	22.12	5582	6104	3893.59	452	527	310.59	88.8	86.7	0	5130	5652	17.97	0.91	0.92	0.92	1	0.88	0.71	0.51	-0.14	10766	11796	6014	6522
370	2	1	7	10		Not Mine	8655	22025	200	286	366	5	3	6206	7678	5391.99	329	376	250.14	95.1	89.9	0	5877	7349	24.81	6926	8320	5698.17	408	454	250.86	92	89.5	0	6518	7912	27.61	1.11	1.08	1.09	1.26	1.08	0.89	0.7	0.15	12395	15261	6206	7678
371	2	1	7	11		Not Mine	9030	22025	190	282	333	5	3	4152	4245	2594.46	315	365	234.74	91.1	86.5	0	3837	3930	17.69	4367	4536	2585.62	408	477	272.99	92.2	87.9	0	3959	4128	16	1.03	1.05	1.05	1.37	1.18	0.91	0.83	0.05	7796	8058	4152	4245
372	2	1	7	12		Not Mine	9405	22035	160	286	366	17	3	4445	4347	2666.94	539	599	339.74	84.3	82.5	0	3906	3808	13.08	4611	4498	2580.33	636	712	372.14	87.4	83.2	0	3975	3862	12.39	1.02	1.01	1.01	1.35	2.44	0.84	0.75	0.03	7881	7670	4445	4347
373	2	1	7	13		Not Mine	9775	22025	200	286	366	12	3	5034	5001	2291.36	479	565	366.18	94.4	93.4	0	4555	4522	13.75	5336	5152	2455.87	642	699	370.72	90.6	88.5	0	4694	4510	14.39	1.03	1	1.04	1.09	0.84	0.96	0.8	0.04	9249	9032	5034	5001
374	2	1	7	14		Not Mine	10155	22025	200	286	366	11	3	9802	9578	6072.18	250	295	204.8	92.7	91.3	0	9552	9328	47.86	9722	9622	5706.03	326	366	212.97	95.1	92	0	9396	9296	45.65	0.98	1	1.01	2.77	18.88	0.84	0.8	-0.02	18948	18624	9802	9578
375	2	1	7	15		Not Mine	10540	22035	180	282	333	21	3	5155	4668	2527.03	242	271	167.8	93.3	90.1	0	4913	4426	30.72	5141	4879	2665.11	277	310	187.8	90.4	86.2	0	4864	4602	27.37	0.99	1.04	1.02	1.3	1.61	0.88	0.7	-0.01	9777	9028	5155	4668
376	2	1	8	1		Not Mine	5240	22385	210	282	334	27	3	3510	3799	3293.34	224	291	236.13	80.9	75.5	0	3286	3575	14.86	4073	3928	3161.79	224	290	240.88	80.5	72.7	0	3849	3704	16.91	1.17	1.04	1.08	1.93	9.62	0.75	0.6	0.23	7135	7279	3510	3799
377	2	1	8	2		Not Mine	5625	22385	200	286	366	20	3	3852	4050	3393.86	361	483	430.68	76.6	73.4	0	3491	3689	8.94	3922	4291	3368.49	394	524	439.86	78.7	74.5	0	3528	3897	8.92	1.01	1.06	1.06	1.72	3.25	0.66	0.45	0.02	7019	7586	3852	4050
378	2	1	8	3		Not Mine	6000	22385	180	282	333	21	3	7843	11377	11135	392	547	488.61	91.1	89.7	0	7451	10985	16.05	8875	12582	11808.2	444	629	533.01	92.2	90.1	0	8431	12138	16.65	1.13	1.1	1.14	1.56	2.51	0.71	0.45	0.18	15882	23123	7843	11377
379	2	1	8	4		Not Mine	6380	22390	200	287	362	14	1	204	242	152.84	257	287	176.38	12.5	2.4	0	-52	-14	1.16	250	287	175.61	323	376	218.17	9.4	1.4	0	-72	-35	1.15	1.38	2.4	1.27	4.99	25.47	0.78	0.46	0.46	-126	-51	204	242
380	2	1	8	5		Not Mine	6740	22385	230	282	333	31	3	1938	2193	1343.17	255	303	205.18	93.3	90.1	0	1683	1938	9.45	1975	2140	1332.81	328	362	213.45	87.2	84.8	0	1647	1812	9.25	0.98	0.93	0.97	1.12	1.04	0.74	0.56	-0.03	3330	3750	1938	2193
381	2	1	8	6		Not Mine	7130	22395	190	282	333	16	3	7688	10576	8665.17	276	383	345.74	95	90.1	0	7412	10300	22.24	8152	10157	7853.92	417	512	357.46	90.1	88.3	0	7735	9740	22.81	1.04	0.95	1.02	1.17	0.88	0.62	0.47	0.06	15147	20040	7688	10576
382	2	1	8	7		Not Mine	7520	22395	190	282	333	3	3	5653	6350	4642.02	360	432	288.65	91.1	85.5	0	5293	5990	19.58	6700	7172	4775.75	475	530	321.25	90.4	86.2	0	6225	6697	20.86	1.18	1.12	1.14	2.09	6.78	0.71	0.48	0.23	11518	12687	5653	6350
383	2	1	8	8		Not Mine	7875	22395	210	286	367	25	3	4888	5230	2677.6	336	419	302.27	96.2	93	0	4552	4894	16.17	5115	5027	2539.56	486	549	324.25	88.8	85.7	0	4629	4541	15.77	1.02	0.93	1.02	1.06	0.74	0.69	0.54	0.02	9181	9435	4888	5230
384	2	1	8	9		Not Mine	8265	22395	220	286	366	13	3	5839	6282	4359.57	349	423	307.09	89.9	86.4	0	5490	5933	19.01	5989	6193	3925.66	467	516	292.45	88.8	87.1	0	5522	5726	20.48	1.01	0.97	1.01	1.09	0.61	0.64	0.51	0.01	11012	11659	5839	6282
385	2	1	8	10		Not Mine	8650	22405	210	282	333	17	3	6645	6808	3977.28	344	406	293.45	92.9	90.8	0	6301	6464	22.64	7479	7387	4222.66	399	464	274.95	94.7	90.1	0	7080	6988	27.2	1.12	1.08	1.11	2.15	15.39	0.91	0.73	0.17	13381	13452	6645	6808
386	2	1	8	11		Not Mine	9030	22405	190	282	333	17	3	4743	4924	2850.17	294	354	240.68	92.2	90.1	0	4449	4630	19.71	4936	5031	2587.67	423	453	240.7	96.5	95	0	4513	4608	20.51	1.01	1	1.01	3.38	30.49	0.8	0.78	0.02	8962	9238	4743	4924
387	2	1	8	12		Not Mine	9405	22395	200	286	367	10	3	4188	4102	2352.2	525	595	333.47	84.3	82.5	0	3663	3577	12.56	4584	4538	2494.38	741	777	385.74	84.3	81.8	0	3843	3797	11.88	1.05	1.06	1.05	1.75	4.32	0.84	0.62	0.07	7506	7374	4188	4102
388	2	1	8	13		Not Mine	9775	22405	200	286	366	23	3	5118	4831	2533.02	481	533	333.29	92.3	87.8	0	4637	4350	15.36	5708	5243	2712.05	654	702	372.22	90.2	85.3	0	5054	4589	15.34	1.09	1.05	1.05	1.7	4.02	0.9	0.7	0.12	9691	8939	5118	4831
389	2	1	8	14		Not Mine	10165	22385	210	286	366	3	3	3710	5284	5263.48	254	286	173.54	80.8	72	0	3456	5030	21.38	3848	5571	5591.2	292	326	196.52	80.1	71.3	0	3556	5279	19.58	1.03	1.05	1.02	3.62	14.7	0.91	0.73	0.04	7012	10309	3710	5284
390	2	1	8	15		Not Mine	10535	22405	200	286	366	24	3	5318	4862	2642.38	221	258	155.83	91.6	88.1	0	5097	4641	34.13	5895	5187	2725.7	292	310	167.52	92	88.8	0	5603	4895	35.19	1.1	1.05	1.09	1.3	1.51	0.93	0.82	0.14	10700	9536	5318	4862
391	2	1	9	1		Not Mine	5235	22765	160	286	366	28	3	2003	2461	2107.96	210	249	162.46	76.6	71.7	0	1793	2251	12.33	2278	2561	2064.71	252	284	178.72	82.5	73.1	0	2026	2309	12.75	1.13	1.03	1.1	1.85	6.11	0.85	0.75	0.18	3819	4560	2003	2461
392	2	1	9	2		Not Mine	5605	22775	200	286	366	35	3	2994	3096	2054.66	232	304	281.43	86	79.7	0	2762	2864	10.64	3162	3070	1947.81	286	391	302.43	84.6	79.4	0	2876	2784	10.46	1.04	0.97	1.01	1.19	0.98	0.74	0.62	0.06	5638	5648	2994	3096
393	2	1	9	3		Not Mine	6005	22765	180	286	366	12	3	8149	10693	10204.2	276	375	323.72	86	83.6	0	7873	10417	25.17	8366	10606	9110.5	417	490	373.53	85.3	82.5	0	7949	10189	22.4	1.01	0.98	1.02	1.2	0.87	0.61	0.47	0.01	15822	20606	8149	10693
394	2	1	9	4		Not Mine	6370	22770	200	287	362	24	1	201	243	160.65	230	266	171.71	14.3	4.2	0	-28	13	1.17	245	297	184.84	311	354	214.37	12.9	2.1	0	-65	-13	1.14	2.28	-1.08	1.32	3.39	8.83	0.84	0.53	1.19	-95	-1	201	243
395	2	1	9	5		Not Mine	6740	22760	220	287	362	31	3	1985	2136	1308.8	271	311	203.28	92	86.1	0	1714	1865	9.76	2262	2275	1253.23	305	376	269.03	87.5	84.7	0	1957	1970	8.41	1.14	1.06	1.14	1.32	1.33	0.69	0.52	0.19	3671	3835	1985	2136
396	2	1	9	6		Not Mine	7125	22765	220	286	367	23	3	8506	11494	9676.94	295	376	291.32	90.2	88.8	0	8211	11199	29.2	8249	11427	9455.5	371	455	320.09	93.4	89.5	0	7878	11056	25.77	0.96	0.99	1	1.3	1.2	0.76	0.6	-0.06	16089	22255	8506	11494
397	2	1	9	7		Not Mine	7525	22775	200	286	366	13	3	4908	5099	3938.87	324	378	244.69	83.2	80.8	0	4584	4775	20.06	5967	6054	4213.11	396	470	288.62	86.4	81.5	0	5571	5658	20.67	1.22	1.18	1.23	2.56	12.39	0.82	0.59	0.28	10155	10433	4908	5099
398	2	1	9	8		Not Mine	7890	22775	190	282	333	19	3	5699	5758	3499.46	338	394	253.92	89.4	85.5	0	5361	5420	22.44	6018	6005	3647.37	397	444	241.85	89	86.5	0	5621	5608	24.88	1.05	1.03	1.05	1.28	1.4	0.83	0.63	0.07	10982	11028	5699	5758
399	2	1	9	9		Not Mine	8265	22775	190	286	366	22	3	5619	6022	3918.8	284	333	226.64	90.9	88.1	0	5335	5738	24.79	6029	6314	3883.13	370	414	227.75	92.3	90.2	0	5659	5944	26.47	1.06	1.04	1.07	1.5	1.83	0.71	0.52	0.09	10994	11682	5619	6022
400	2	1	9	10		Not Mine	8655	22785	210	286	366	28	3	6191	6434	3988.17	305	391	271.52	93	90.9	0	5886	6129	22.8	7326	7317	4093.06	396	450	267.48	96.2	92	0	6930	6921	27.39	1.18	1.13	1.15	2.62	14.63	0.83	0.65	0.24	12816	13050	6191	6434
401	2	1	9	11		Not Mine	9035	22765	200	286	366	9	3	4993	4950	3203.61	328	387	249.74	87.8	86.7	0	4665	4622	19.99	6064	6148	3197.76	476	539	260.96	96.9	95.5	0	5588	5672	23.24	1.2	1.23	1.2	2.86	12.51	0.76	0.58	0.26	10253	10294	4993	4950
402	2	1	9	12		Not Mine	9415	22775	200	286	366	22	3	4810	4804	2494.69	375	472	331.83	92.7	91.3	0	4435	4429	14.5	5357	5298	2526.1	578	660	367.59	89.5	87.4	0	4779	4720	14.57	1.08	1.07	1.1	1.14	0.5	0.87	0.73	0.11	9214	9149	4810	4804
403	2	1	9	13		Not Mine	9785	22795	180	286	366	42	3	5869	5587	3073.52	277	335	241.19	88.8	86.4	0	5592	5310	24.33	6523	6089	2941.74	409	467	258.39	94.1	93	0	6114	5680	25.24	1.09	1.07	1.06	1.75	3.07	0.75	0.62	0.13	11706	10990	5869	5587
404	2	1	9	14		Not Mine	10150	22795	180	282	333	46	3	10296	10152	6032.31	204	244	155.31	94.7	92.6	0	10092	9948	66.29	9662	9801	5976.64	289	329	181.17	94.3	92.9	0	9373	9512	53.33	0.93	0.96	0.95	1.16	0.92	0.81	0.67	-0.11	19465	19460	10296	10152
405	2	1	9	15		Not Mine	10540	22790	200	287	363	40	1	220	248	137.4	212	246	157.8	19.2	4.9	0	8	36	1.39	179	227	155.65	223	265	169.76	15.7	4.5	0	-43	4	1.05	-5.5	0.11	0.86	1.33	1.3	0.82	0.52	0	-36	40	220	248
406	2	2	1	1	463I5	53	10885	19845	160	286	367	15	3	2439	2935	2525.85	211	249	167.86	81.8	72.7	0	2228	2724	14.53	2908	3093	2515.87	283	319	188.33	79.7	74.5	0	2625	2810	15.44	1.18	1.03	1.08	1.42	1.46	0.78	0.62	0.24	4853	5534	2439	2935
407	2	2	1	2	215G1	54	11295	19825	170	286	366	37	3	12070	11855	8938.03	226	267	175.09	90.2	88.1	0	11844	11629	68.94	12791	12811	9452.51	284	333	215.65	89.9	85.3	0	12507	12527	59.31	1.06	1.08	1.08	2.83	18.26	0.95	0.81	0.08	24351	24156	12070	11855
408	2	2	1	3	206H15	55	11655	19825	160	286	366	29	3	322	572	656.41	233	274	189.59	39.9	28.3	0	89	339	1.7	475	701	676.49	343	388	217.77	43.4	27.6	0	132	358	2.18	1.48	1.06	1.41	2.03	2.72	0.49	0.23	0.57	221	697	322	572
409	2	2	1	4	331L19	7	12075	19825	100	287	366	55	3	313	521	696.11	228	253	148.69	39.4	26.8	0	85	293	2.11	368	582	775.92	295	316	174.49	39.4	26.1	0	73	287	2.11	0.86	0.98	1	1.72	2.56	0.51	0.21	-0.22	158	580	313	521
410	2	2	1	5	211D10	8	12440	19830	200	287	362	41	1	1655	1931	1483.89	207	250	159.08	87.1	79.8	0	1448	1724	10.4	1876	2037	1423.16	294	317	173.72	82.6	77.7	0	1582	1743	10.8	1.09	1.01	1.08	1.32	1.19	0.73	0.58	0.13	3030	3467	1655	1931
411	2	2	1	6	129M14	9	12800	19815	170	282	333	39	3	1185	1377	1094.9	222	246	151.38	76.2	67.4	0	963	1155	7.83	1354	1710	1320.41	298	311	165.59	76.2	66	0	1056	1412	8.18	1.1	1.22	1.17	1.69	3.8	1.03	0.73	0.13	2019	2567	1185	1377
412	2	2	1	7	1L24	10	13170	19805	170	282	333	43	3	814	1057	917.17	221	246	145.66	75.9	64.5	0	593	836	5.59	988	1288	1002.52	316	335	181.29	72	63.1	0	672	972	5.45	1.13	1.16	1.14	1.43	1.75	0.86	0.61	0.18	1265	1808	814	1057
413	2	2	1	8	379K8	11	13550	19830	200	287	362	22	1	331	423	397.02	235	261	158.82	41.5	25.1	0	96	188	2.08	502	609	414.86	324	339	181.94	49.1	30	0	178	285	2.76	1.85	1.52	1.66	2.7	7.09	0.58	0.31	0.89	274	473	331	423
414	2	2	1	9	229I7	12	13935	19835	200	286	366	25	3	6401	6217	3795.77	221	257	161.96	94.8	93	0	6180	5996	39.52	7476	6850	4055.83	332	353	185.75	94.1	90.2	0	7144	6518	40.25	1.16	1.09	1.12	1.5	2.49	0.92	0.74	0.21	13324	12514	6401	6217
415	2	2	1	10	495K23	23	14310	19865	150	282	333	31	3	1178	1648	1630.89	335	398	278.87	69.9	56.7	0	843	1313	4.22	1284	1942	1797.11	487	557	332.18	65.6	53.2	0	797	1455	3.87	0.95	1.11	1.02	1.65	1.86	0.56	0.26	-0.08	1640	2768	1178	1648
416	2	2	1	11	24H17	25	14665	19835	200	286	366	5	3	10485	10119	6809.53	412	543	434.68	90.6	85.3	0	10073	9707	24.12	12693	11466	7070.65	529	623	414.34	92.7	87.4	0	12164	10937	30.63	1.21	1.13	1.18	2.02	5.97	0.84	0.66	0.27	22237	20644	10485	10119
417	2	2	1	12	138D23	27	15040	19855	170	297	333	16	3	14629	20624	19120.1	421	534	394.46	98	95.3	8.8	14208	20203	37.09	18458	22872	19315.9	529	591	364.29	100	100	8.4	17929	22343	50.67	1.26	1.11	1.2	1.95	3.72	0.76	0.57	0.34	32137	42546	14629	20624
418	2	2	1	13	346A3	29	15415	19865	200	286	366	27	3	7134	7895	6026.24	298	437	348.79	92	86.7	0	6836	7597	20.45	8005	8529	6050.73	439	551	385.02	93.4	86.7	0	7566	8090	20.79	1.11	1.06	1.12	1.8	3.61	0.74	0.54	0.15	14402	15687	7134	7895
419	2	2	1	14		h2o	15800	19870	200	287	363	34	1	291	387	418.04	291	413	382.21	10.5	4.9	0	0	96	0.76	378	496	407.12	409	492	343.39	17.1	7	0	-30	87	1.1	1	0.91	1.25	1.79	2.05	0.47	0.23	0	-31	183	291	387
420	2	2	1	15		h2o	16220	19860	200	287	362	53	1	275	355	282.14	251	340	296.6	18.5	7.7	0	24	104	0.93	422	475	282.79	399	465	288.86	18.5	6.3	0	23	76	1.46	0.96	0.73	0.96	1.34	1.25	0.66	0.44	-0.06	47	180	275	355
421	2	2	2	1	463I5	53	10900	20205	170	282	333	19	3	1653	2327	2418.97	202	233	144.64	80.9	71.6	0	1451	2125	11.43	1978	2592	2423.16	279	315	188.71	79.4	71.6	0	1699	2313	10.48	1.17	1.09	1.2	2.92	23.52	0.64	0.4	0.23	3150	4438	1653	2327
422	2	2	2	2	215G1	54	11295	20195	100	286	366	34	3	1347	2070	2647.87	241	279	182.81	85	75.5	0	1106	1829	7.37	1911	2904	3215.67	297	335	189.32	86	81.5	0	1614	2607	10.09	1.46	1.43	1.5	6.95	67.85	0.4	0.11	0.55	2720	4436	1347	2070
423	2	2	2	3	206H15	55	11675	20200	110	282	398	32	3	368	523	487.51	212	252	158.21	49.6	31.6	0	156	311	2.33	510	686	572.93	277	314	196.55	55.7	32.6	0	233	409	2.59	1.49	1.32	1.48	2.19	3.79	0.61	0.27	0.58	389	720	368	523
424	2	2	2	4	331L19	7	12055	20175	180	286	366	52	3	397	454	296.75	219	265	165.64	51.7	34.3	0	178	235	2.4	417	499	313.04	261	306	178.25	48.6	30.8	0	156	238	2.34	0.88	1.01	0.95	1.21	0.93	0.69	0.43	-0.19	334	473	397	454
425	2	2	2	5	211D10	8	12455	20225	100	301	366	50	3	2201	7144	14686.5	222	251	161.1	73.1	66.4	4	1979	6922	13.66	2803	6559	13069.9	282	331	189.53	75.7	71.4	3.3	2521	6277	14.79	1.27	0.91	1.2	3.32	7.07	0.15	0.03	0.35	4500	13199	2201	7144
426	2	2	2	6	129M14	9	12780	20175	170	282	334	41	3	1196	1369	1079.59	209	240	154.02	76.6	67.4	0	987	1160	7.77	1380	1595	1132.95	308	330	173.61	79.1	73	0	1072	1287	7.95	1.09	1.11	1.14	2.35	6.24	0.85	0.66	0.12	2059	2447	1196	1369
427	2	2	2	7	1L24	10	13160	20175	170	282	333	39	3	764	1027	861.4	228	278	184.58	70.9	58.9	0	536	799	4.14	938	1264	1005.23	317	350	202.38	69.1	54.6	0	621	947	4.63	1.16	1.19	1.14	1.78	5.98	0.86	0.55	0.21	1157	1746	764	1027
428	2	2	2	8	379K8	11	13555	20175	120	286	366	43	3	303	363	244.55	232	257	151.15	36.4	21	0	71	131	2	399	447	265.06	357	373	183.16	30.4	15.4	0	42	90	2.18	0.59	0.69	0.84	0.95	0.5	0.89	0.68	-0.76	113	221	303	363
429	2	2	2	9	229I7	12	13915	20225	180	286	367	13	3	5906	5703	3807.51	241	261	152.05	91.3	89.2	0	5665	5462	38.84	7036	6285	3823.27	307	340	178.72	94.8	89.9	0	6729	5978	39.37	1.19	1.09	1.16	1.77	3.76	0.85	0.71	0.25	12394	11440	5906	5703
430	2	2	2	10	495K23	23	14315	20255	160	286	366	51	3	1280	1656	1395.86	330	425	330.01	71.7	58.7	0	950	1326	3.88	1392	1827	1500.09	474	576	401.26	67.1	52.8	0	918	1353	3.47	0.97	1.02	0.97	1.78	4.72	0.65	0.37	-0.05	1868	2679	1280	1656
431	2	2	2	11	24H17	25	14645	20205	200	286	366	22	3	9910	10658	6884.67	467	584	440.44	93	89.2	0	9443	10191	22.5	12196	11951	7387.62	628	706	412.71	95.1	89.5	0	11568	11323	29.55	1.23	1.11	1.2	2.08	6.8	0.75	0.49	0.29	21011	21514	9910	10658
432	2	2	2	12	138D23	27	15040	20235	190	297	333	28	3	13238	19946	19481.2	429	652	731.51	94.6	91.6	9.4	12809	19517	18.1	16627	22486	19335.8	573	769	644.35	98.7	97.6	10.4	16054	21913	25.8	1.25	1.12	1.24	2.07	4.95	0.77	0.6	0.33	28863	41430	13238	19946
433	2	2	2	13	346A3	29	15395	20215	160	286	366	27	3	5508	6364	4803.03	364	512	452.78	93.4	88.8	0	5144	6000	12.16	6182	7077	5723.49	526	655	475.91	87.4	81.8	0	5656	6551	12.99	1.1	1.09	1.06	1.15	1.16	0.88	0.54	0.14	10800	12551	5508	6364
434	2	2	2	14		h2o	15810	20220	200	287	362	19	1	329	416	355.61	284	355	256.77	25.1	12.2	0	45	132	1.28	380	448	321.83	433	474	267.31	15	6.3	0	-52	15	1.42	-1.18	0.11	0.53	0.88	0.96	0.6	0.44	0	-8	147	329	416
435	2	2	2	15		h2o	16210	20220	200	287	362	38	1	275	347	240.99	279	343	245.72	21.6	6.3	0	-3	68	1.12	382	435	257.11	397	456	276.99	16.4	4.9	0	-14	38	1.38	3.75	0.56	0.88	1.22	1.04	0.83	0.6	1.91	-19	106	275	347
436	2	2	3	1	463I5	53	10890	20585	150	282	333	11	3	1747	2441	2368.29	215	257	165.75	81.6	73.4	0	1532	2226	10.54	1761	2556	2420.15	309	350	211.75	77	70.6	0	1452	2247	8.32	0.95	1.01	1.03	1.3	1.06	0.55	0.29	-0.08	2984	4473	1747	2441
437	2	2	3	2	215G1	54	11295	20565	100	286	366	32	3	1077	1840	2616.63	265	296	193.85	82.5	73.8	0	812	1575	5.56	1585	2573	3304.04	325	359	190.96	81.5	78	0	1260	2248	8.3	1.55	1.43	1.56	2.08	2.7	0.59	0.22	0.63	2072	3823	1077	1840
438	2	2	3	3	206H15	55	11675	20575	120	286	366	27	3	287	361	272.87	244	287	186.47	29	17.5	0	43	117	1.54	407	465	302.91	295	349	213.94	33.9	14	0	112	170	1.9	2.6	1.45	1.51	2.38	2.96	0.72	0.42	1.38	155	287	287	361
439	2	2	3	4	331L19	7	12055	20545	160	286	366	49	3	430	521	347.89	205	233	143.29	64	42.7	0	225	316	3	556	616	354.05	280	304	166.37	60.8	46.2	0	276	336	3.34	1.23	1.06	1.2	1.5	2.72	0.68	0.45	0.29	501	652	430	521
440	2	2	3	5	211D10	8	12420	20545	180	282	333	43	3	1840	1897	1124.14	271	351	316.65	86.5	78.7	0	1569	1626	5.81	2004	1978	1153.72	367	539	513.21	78.4	67	0	1637	1611	3.9	1.04	0.99	1.04	3.4	24.36	0.76	0.55	0.06	3206	3237	1840	1897
441	2	2	3	6	129M14	9	12785	20555	150	286	366	29	3	887	1258	1108.22	244	275	177.76	68.2	59.8	0	643	1014	4.99	1101	1561	1284	342	405	282.12	65.4	55.2	0	759	1219	3.9	1.18	1.2	1.14	2.02	7.74	0.82	0.5	0.24	1402	2233	887	1258
442	2	2	3	7	1L24	10	13155	20555	160	287	366	28	3	777	1107	992.65	220	265	183.8	66.2	56.1	0	557	887	4.23	884	1268	1021.33	286	341	218.59	69.7	56.8	0	598	982	4.04	1.07	1.11	1.11	1.43	1.73	0.79	0.59	0.1	1155	1869	777	1107
443	2	2	3	8	379K8	11	13540	20570	200	287	362	12	1	236	255	155.24	224	266	183.71	16	4.5	0	12	31	1.28	326	346	176.11	347	391	220.66	12.5	0	0	-20	0	1.48	-1.75	-0.03	1.17	1.53	1.48	0.81	0.51	0	-9	30	236	255
444	2	2	3	9	229I7	12	13915	20585	190	286	368	5	3	6531	6131	3410.89	226	270	182.78	94.1	92.7	0	6305	5905	35.73	7692	7048	3519.24	350	424	296.92	96.2	93.7	0	7342	6698	25.91	1.16	1.13	1.17	1.55	2.61	0.87	0.71	0.22	13647	12603	6531	6131
445	2	2	3	10	495K23	23	14325	20635	160	286	366	66	3	1403	1586	1160.25	312	391	284.5	77.3	65.7	0	1091	1274	4.93	1548	1762	1232.37	409	475	299.95	75.5	63.6	0	1139	1353	5.16	1.04	1.06	1.08	1.25	0.79	0.72	0.46	0.06	2230	2627	1403	1586
446	2	2	3	11	24H17	25	14660	20585	180	282	333	11	3	11275	11485	6669.75	453	548	397.81	96.1	92.2	0	10822	11032	28.34	12870	12693	6828.39	652	726	433.88	97.2	94.7	0	12218	12041	29.66	1.13	1.09	1.1	7.89	103.14	0.83	0.66	0.18	23040	23073	11275	11485
447	2	2	3	12	138D23	27	15030	20605	170	297	333	33	3	12953	18878	18111	469	575	416.78	97.6	95.3	5.1	12484	18409	31.08	15917	20984	17368.5	611	748	497.67	99	97.6	3.4	15306	20373	31.98	1.23	1.11	1.23	2.07	5.23	0.54	0.32	0.29	27790	38782	12953	18878
448	2	2	3	13	346A3	29	15400	20595	180	282	333	30	3	5283	6228	4932.99	444	553	426.13	92.2	87.6	0	4839	5784	12.4	5962	6736	5083.31	598	701	441.3	90.8	83	0	5364	6138	13.51	1.11	1.06	1.1	1.46	1.78	0.71	0.47	0.15	10203	11922	5283	6228
449	2	2	3	14		h2o	15810	20590	200	287	362	21	1	272	335	243.4	299	376	308.78	10.5	4.5	0	-26	36	0.88	389	436	277.12	439	508	313.49	12.5	3.1	0	-49	-2	1.24	1.85	-0.08	1.11	2.41	3.49	0.7	0.37	0.89	-77	33	272	335
450	2	2	3	15		h2o	16200	20590	200	287	363	30	1	275	357	284.64	314	409	344.49	11.8	5.2	0	-38	43	0.8	406	468	283	425	500	357.92	12.9	3.1	0	-18	43	1.13	0.49	1	0.9	11.58	67.66	0.64	0.41	-1.04	-58	86	275	357
451	2	2	4	1	MRV2	112	10925	20925	160	301	367	43	3	2422	2987	2472.25	260	289	184.38	84.7	78.7	0	2162	2727	13.14	37875	37327	25510.1	300	336	190.93	93.4	91.4	32.9	37575	37027	198.37	17.38	13.58	14.54	23.99	34.63	8.16	0.62	4.12	39737	39754	2422	2987
452	2	2	4	2	ALFA2-1	116	11310	20945	210	282	335	35	3	461	527	345.16	245	288	180.88	54.6	33.3	0	216	282	2.55	1889	1900	1155.36	282	328	197.13	81.9	75.9	0	1607	1618	9.58	7.44	5.74	6.9	8.28	12.34	2.66	0.63	2.9	1823	1900	461	527
453	2	2	4	3	BAC B	120	11680	20960	200	287	362	25	1	218	251	153.62	229	267	169.85	17.1	3.5	0	-10	22	1.28	262	305	188.3	289	316	185.47	19.9	5.2	0	-26	16	1.41	2.45	0.73	1.17	2.39	3.29	0.84	0.47	1.3	-38	38	218	251
454	2	2	4	4	335H23	62	12065	20965	170	287	366	34	3	5073	4981	3405.28	224	267	179.21	85.4	81.9	0	4849	4757	28.31	4851	4976	3246.73	280	329	198.59	90.9	87.1	0	4571	4696	24.43	0.94	0.99	0.96	1.51	3.93	0.81	0.72	-0.09	9420	9453	5073	4981
455	2	2	4	5	150L15	63	12430	20925	190	282	333	36	3	6278	6132	4034.18	230	266	170.32	94.3	90.8	0	6048	5902	36.86	6175	5951	3925.63	330	407	259.54	85.8	83	0	5845	5621	23.79	0.97	0.95	0.98	2.32	10.03	0.77	0.63	-0.05	11893	11523	6278	6132
456	2	2	4	6	184L18	64	12810	20935	150	282	333	30	3	3851	4729	3821.06	226	250	141.86	95	91.5	0	3625	4503	27.15	4514	4818	3454.99	291	336	192.89	94.3	91.5	0	4223	4527	23.4	1.16	1.01	1.13	1.96	5.7	0.62	0.48	0.22	7848	9030	3851	4729
457	2	2	4	7	1G3	65	13175	20915	230	287	366	38	3	6905	6796	3772.65	254	282	180.01	92	89.2	0	6651	6542	38.36	6789	6431	3936.64	335	372	218.69	88.9	84	0	6454	6096	31.04	0.97	0.93	0.96	2.86	20.18	0.83	0.63	-0.04	13105	12638	6905	6796
458	2	2	4	8	77P3	66	13550	20935	170	282	333	18	3	691	828	585.86	202	239	160.1	78	60.6	0	489	626	4.32	895	1082	758.96	333	360	197.41	71.6	59.9	0	562	749	4.53	1.15	1.2	1.21	1.55	2.17	1.17	0.81	0.2	1051	1375	691	828
459	2	2	4	9	209P2	67	13920	20950	200	287	362	4	1	272	290	177.21	235	255	152.43	24.7	6.6	0	37	55	1.78	404	455	264.08	290	320	177.15	40.4	24.7	0	114	165	2.28	3.08	3	2.6	3.55	3.79	1.01	0.46	1.62	151	220	272	290
460	2	2	4	10	555G22	80	14315	20945	150	286	366	21	3	4995	6653	6295.26	398	541	474.46	88.1	81.8	0	4597	6255	10.53	5074	6594	5843	474	639	506.64	85.3	81.1	0	4600	6120	10.02	1	0.98	1.03	1.57	3.13	0.81	0.75	0	9197	12375	4995	6653
461	2	2	4	11	263G23	82	14690	20935	170	282	333	22	3	3944	4058	2830.43	504	636	452.05	87.6	79.4	0	3440	3554	8.72	4333	4748	3122.54	653	769	463.22	92.2	83.7	0	3680	4095	9.35	1.07	1.15	1.12	1.86	6.12	0.85	0.59	0.1	7120	7649	3944	4058
462	2	2	4	12	30C8	84	15060	20955	210	282	333	17	3	6505	8385	7788	533	642	424.1	89.7	87.6	0	5972	7852	15.34	8533	9789	8038	680	790	435.35	94.7	90.4	0	7853	9109	19.6	1.31	1.16	1.23	1.98	3.54	0.66	0.4	0.4	13825	16961	6505	8385
463	2	2	4	13	474L7	86	15430	20935	190	282	333	8	3	9089	10354	7177.8	519	669	506.49	90.1	87.9	0	8570	9835	17.95	10712	11776	8522.64	675	791	511.79	83	81.6	0	10037	11101	20.93	1.17	1.13	1.15	1.35	1.65	0.95	0.64	0.23	18607	20936	9089	10354
464	2	2	4	14	ALFA2-3	118	15810	20955	230	282	333	17	3	2831	3042	1685.55	271	356	298.06	91.8	89.7	0	2560	2771	9.5	16467	15968	8721.21	379	511	396.66	94.7	90.8	0	16088	15589	41.51	6.28	5.63	6.12	8.22	18.02	3.73	0.52	2.65	18648	18360	2831	3042
465	2	2	4	15		h2o	16180	20960	200	287	362	21	1	260	330	278.41	279	346	247.62	16.4	8	0	-18	51	1.05	413	467	282.29	373	421	253.49	21.6	8.7	0	40	94	1.63	-2.11	1.84	1.4	7.1	21.35	0.57	0.32	0	21	145	260	330
466	2	2	5	1	MRV2	112	10915	21305	180	301	366	27	3	2066	2507	2202.97	224	264	170.65	84.7	79.7	0	1842	2283	12.11	29399	31103	24075.5	226	316	178.38	95	90.7	19.9	29173	30877	164.81	15.84	13.52	15.13	18.43	19.14	7.6	0.48	3.99	31015	33160	2066	2507
467	2	2	5	2	ALFA2-1	116	11310	21325	170	282	333	31	3	463	540	375.86	246	284	172.96	56.4	34.4	0	217	294	2.68	1579	1565	953.66	314	359	206.99	81.2	74.5	0	1265	1251	7.63	5.83	4.26	4.97	6.28	8.48	1.94	0.59	2.54	1482	1545	463	540
468	2	2	5	3	BAC B	120	11680	21330	200	287	362	25	1	222	244	152.57	217	253	166.98	14.6	5.6	0	5	27	1.33	304	329	176.39	319	356	194.66	15.7	3.5	0	-14	10	1.56	-3	0.37	1.21	1.51	1.31	0.93	0.65	0	-10	37	222	244
469	2	2	5	4	335H23	62	12065	21335	160	286	366	34	3	3495	3833	3201.76	218	271	208.42	84.6	79	0	3277	3615	16.77	3926	4234	3465.68	360	396	223.9	87.4	80.4	0	3566	3874	17.53	1.09	1.07	1.07	1.54	3.22	0.76	0.49	0.12	6843	7489	3495	3833
470	2	2	5	5	150L15	63	12420	21315	190	282	333	12	3	5166	5308	3312.04	226	275	190.06	96.5	92.6	0	4940	5082	27.18	4961	4881	3003.97	319	361	198.15	89.7	86.9	0	4642	4562	25.04	0.94	0.9	0.92	1	0.68	0.74	0.66	-0.09	9582	9644	5166	5308
471	2	2	5	6	184L18	64	12795	21315	150	286	366	10	3	4017	4833	4041.35	221	264	175.16	94.1	90.2	0	3796	4612	22.93	4061	4989	4294.86	309	334	186.2	90.2	85	0	3752	4680	21.81	0.99	1.01	0.99	1.66	3.62	0.51	0.23	-0.02	7548	9292	4017	4833
472	2	2	5	7	1G3	65	13165	21305	220	286	367	13	3	6184	6018	3024.5	246	288	187.57	95.8	93	0	5938	5772	32.97	5905	5554	3249.83	331	360	189.63	92.3	85.7	0	5574	5223	31.14	0.94	0.9	0.91	1.37	5.19	0.96	0.8	-0.09	11512	10995	6184	6018
473	2	2	5	8	77P3	66	13540	21305	150	282	334	12	3	646	735	455.95	218	257	162.38	75.9	58.9	0	428	517	3.98	790	862	570.49	278	319	174.5	69.9	57.8	0	512	584	4.53	1.2	1.13	1.13	1.48	4.52	0.95	0.57	0.26	940	1101	646	735
474	2	2	5	9	209P2	67	13920	21320	200	287	362	4	1	295	322	191.4	223	254	155.15	34.8	13.6	0	72	99	1.9	373	393	208.55	296	333	183.47	32.1	12.5	0	77	97	2.03	1.07	0.98	1.07	1.37	1.01	0.74	0.46	0.1	149	196	295	322
475	2	2	5	10	555G22	80	14300	21325	110	282	333	12	3	4648	6660	6649.45	379	526	472.96	90.8	83.3	0	4269	6281	9.83	4803	6780	6365.44	498	683	547.75	90.4	82.3	0	4305	6282	8.77	1.01	1	1.09	1.7	2.37	0.32	0.11	0.01	8574	12563	4648	6660
476	2	2	5	11	263G23	82	14680	21315	170	282	333	8	3	3270	3716	3210.11	483	616	461.74	85.5	75.5	0	2787	3233	7.08	3755	4063	3058.48	604	770	533.56	81.9	74.8	0	3151	3459	7.04	1.13	1.07	1.14	1.72	6.03	0.59	0.38	0.18	5938	6692	3270	3716
477	2	2	5	12	30C8	84	15045	21335	160	286	366	24	3	6158	6195	4582.42	641	767	567.5	83.6	76.9	0	5517	5554	10.85	7722	7576	4963.54	902	1047	651.82	85.3	79	0	6820	6674	11.85	1.24	1.2	1.25	1.76	3.05	0.77	0.5	0.31	12337	12228	6158	6195
478	2	2	5	13	474L7	86	15415	21335	180	286	366	27	3	9178	9800	6359.82	412	530	387.41	96.9	94.1	0	8766	9388	23.69	11149	11798	6983.32	649	768	450.43	97.9	96.2	0	10500	11149	24.75	1.2	1.19	1.21	2.6	16.84	0.85	0.6	0.26	19266	20537	9178	9800
479	2	2	5	14	ALFA2-3	118	15795	21375	200	286	368	67	3	2531	2710	1737.78	340	428	337.7	85.7	81.5	0	2191	2370	7.49	16350	15656	8557.5	572	708	486.5	94.8	92.3	0	15778	15084	33.61	7.2	6.36	6.81	14.92	64.71	3.41	0.48	2.85	17969	17454	2531	2710
480	2	2	5	15		h2o	16170	21360	200	287	362	53	1	265	307	194.27	277	333	251.71	14.3	2.1	0	-11	30	1.05	364	391	206.98	379	441	271.07	13.2	1.7	0	-14	12	1.34	1.25	0.4	0.92	1.38	1.44	0.86	0.64	0.32	-27	42	265	307
481	2	2	6	1	MRV2	112	10925	21675	160	301	366	30	3	1504	2063	1972.05	266	302	187.31	76.1	68.1	0	1238	1797	8.03	25307	27041	22767	292	314	168.53	88.4	85.7	13.6	25015	26749	150.16	20.21	14.89	15.65	21.49	22.89	8	0.48	4.34	26253	28546	1504	2063
482	2	2	6	2	ALFA2-1	116	11310	21675	210	282	333	35	3	420	485	353.75	206	238	151.29	56.7	37.6	0	214	279	2.78	1470	1497	1035.9	297	327	180.17	73.4	67.7	0	1173	1200	8.16	5.48	4.3	5.36	5.88	8.07	2.2	0.56	2.45	1387	1479	420	485
483	2	2	6	3	BAC B	120	11670	21680	200	287	362	18	1	212	241	161.16	217	241	147.7	17.1	7	0	-4	24	1.44	304	330	183	264	327	179.63	26.1	8	0	40	66	1.69	-8	2.75	1.82	4.88	9.67	0.9	0.63	0	35	90	212	241
484	2	2	6	4	335H23	62	12055	21685	180	286	366	21	3	3334	3235	2247.35	236	281	192.77	86.7	83.9	0	3098	2999	17.3	3396	3440	2350.53	293	343	217.47	85.7	82.2	0	3103	3147	15.62	1	1.05	1.04	1.23	0.9	0.92	0.77	0	6201	6146	3334	3235
485	2	2	6	5	150L15	63	12425	21685	180	286	366	14	3	4921	5665	4318.89	253	313	231.15	93	88.5	0	4668	5412	21.29	5409	5643	3885.12	308	339	205.17	92.3	88.1	0	5101	5335	26.36	1.09	0.99	1.08	2.14	9.7	0.71	0.63	0.13	9769	10747	4921	5665
486	2	2	6	6	184L18	64	12800	21695	150	282	333	13	3	3826	5005	4227.89	253	294	185.8	93.6	87.9	0	3573	4752	20.59	4307	5046	4081.3	321	358	211.57	90.8	87.2	0	3986	4725	20.36	1.12	0.99	1.07	1.59	2.05	0.58	0.36	0.16	7559	9477	3826	5005
487	2	2	6	7	1G3	65	13175	21675	230	286	367	15	3	6396	6357	3176.99	224	253	161.67	97.9	94.8	0	6172	6133	39.56	6290	5916	3304.02	281	319	192.62	89.5	86.4	0	6009	5635	32.65	0.97	0.92	0.96	1.01	0.86	0.84	0.66	-0.04	12181	11768	6396	6357
488	2	2	6	8	77P3	66	13535	21675	190	287	366	13	3	710	883	644.95	215	241	153.37	80.5	66.9	0	495	668	4.63	950	1068	707.99	306	332	183.13	77.7	63.1	0	644	762	5.19	1.3	1.14	1.25	1.28	0.84	0.84	0.58	0.38	1139	1430	710	883
489	2	2	6	9	209P2	67	13910	21690	200	288	362	11	1	274	323	210.33	238	259	149.32	31.6	12.2	0	36	85	1.84	380	411	230.27	343	354	173.6	27.1	11.8	0	37	68	2.19	1.03	0.8	1.05	1.67	2.56	0.73	0.44	0.04	73	153	274	323
490	2	2	6	10	555G22	80	14300	21705	170	282	333	23	3	4511	5350	4652.01	347	435	327.93	94	87.2	0	4164	5003	13.76	4851	5614	4516.34	414	512	354.71	93.3	85.8	0	4437	5200	13.68	1.07	1.04	1.09	1.27	0.8	0.52	0.28	0.09	8601	10203	4511	5350
491	2	2	6	11	263G23	82	14680	21695	150	282	333	15	3	3299	3455	2574.75	522	606	414.18	78	69.5	0	2777	2933	7.97	3811	3983	2744.6	601	725	447.59	85.5	75.2	0	3210	3382	8.51	1.16	1.15	1.16	1.79	2.81	0.93	0.76	0.21	5987	6315	3299	3455
492	2	2	6	12	30C8	84	15045	21705	160	286	366	26	3	5877	6015	5170.09	680	798	529.54	74.8	68.9	0	5197	5335	11.1	7514	7103	5600.38	841	977	572.51	78.3	70.6	0	6673	6262	13.12	1.28	1.17	1.18	3.46	16.36	0.74	0.46	0.36	11870	11597	5877	6015
493	2	2	6	13	474L7	86	15405	21725	180	286	366	52	3	9810	11531	9573.33	478	602	449.7	90.2	86.7	0	9332	11053	21.81	12330	13963	10249.3	763	928	538.73	92	89.2	0	11567	13200	22.89	1.24	1.19	1.25	2.35	9.89	0.7	0.43	0.31	20899	24253	9810	11531
494	2	2	6	14	ALFA2-3	118	15785	21705	230	286	366	34	3	2903	3088	2111.25	347	436	372.94	86	82.9	0	2556	2741	7.78	17803	16832	11571.5	605	793	636.71	82.2	79.4	0	17198	16227	27.96	6.73	5.92	6.56	10.62	27.6	3.71	0.46	2.75	19754	18968	2903	3088
495	2	2	6	15		h2o	16160	21700	200	287	362	32	1	252	300	206.27	289	346	253.51	15.3	2.1	0	-36	11	0.99	363	400	210.89	392	444	264.96	13.6	2.1	0	-28	8	1.37	0.78	0.73	0.9	8.28	63.48	0.73	0.51	-0.35	-66	19	252	300
496	2	2	7	1		Not Mine	10920	22035	270	282	333	33	3	3363	4298	3617.39	254	279	168.04	92.6	89.7	0	3109	4044	20.01	3678	4633	3368.01	278	315	189.47	95.4	93.3	0	3400	4355	19.41	1.09	1.08	1.1	1.51	2.15	0.74	0.64	0.13	6509	8399	3363	4298
497	2	2	7	2		Not Mine	11295	22045	200	286	366	21	3	5134	4722	2822.43	254	281	166.14	90.9	86.7	0	4880	4468	30.9	5596	5225	2996.14	263	305	181.44	91.6	88.5	0	5333	4962	30.84	1.09	1.11	1.11	1.53	1.74	0.96	0.82	0.13	10213	9430	5134	4722
498	2	2	7	3		Not Mine	11665	22025	200	286	366	37	3	6034	6255	4484.71	204	236	146.56	88.5	85.3	0	5830	6051	41.17	7652	7945	5645.31	302	323	173.48	83.9	81.5	0	7350	7643	44.11	1.26	1.26	1.27	2.4	6.29	1.06	0.71	0.33	13180	13694	6034	6255
499	2	2	7	4		Not Mine	12065	22025	230	286	366	45	3	7609	7079	3649.21	188	219	143.89	95.5	93.4	0	7421	6891	52.88	7894	6926	3867.92	250	282	158.26	95.5	90.2	0	7644	6676	49.88	1.03	0.97	0.98	2.27	10.23	0.74	0.48	0.04	15065	13567	7609	7079
500	2	2	7	5		Not Mine	12435	22075	200	286	367	27	3	7578	7209	2864.65	196	222	130.92	96.2	95.1	0	7382	7013	57.88	7986	7600	2471.87	283	318	183.67	100	99	0	7703	7317	43.48	1.04	1.04	1.02	1.67	5.16	0.71	0.69	0.06	15085	14330	7578	7209
501	2	2	7	6		Not Mine	12805	22055	200	286	366	14	3	6536	6445	3188.94	220	251	155.34	98.3	95.8	0	6316	6225	42.08	8914	8314	3894.03	280	319	189.52	97.2	96.9	0	8634	8034	47.04	1.37	1.29	1.31	1.56	1.77	1.08	0.78	0.45	14950	14259	6536	6445
502	2	2	7	7		Not Mine	13160	22050	200	288	363	7	1	262	324	245.72	221	245	148.64	28.1	16.3	0	41	103	1.76	341	421	288.23	290	322	179.22	34.4	14.2	0	51	131	1.9	1.24	1.27	1.29	1.71	1.59	0.96	0.67	0.31	92	234	262	324
503	2	2	7	8		Not Mine	13520	22050	200	287	362	23	1	232	261	160.57	210	241	151.5	23.7	8.7	0	22	51	1.53	314	337	174.58	313	331	176.13	23.7	4.5	0	1	24	1.78	0.05	0.47	0.83	1.43	1.75	0.89	0.67	-4.46	23	75	232	261
504	2	2	7	9		Not Mine	13895	22055	100	287	366	25	3	197	251	196.19	241	255	148.89	17.4	7	0	-43	10	1.32	356	385	229.36	319	347	189.36	26.5	7.7	0	37	66	1.88	-0.84	6.6	1.84	4.88	8.91	0.76	0.42	0	-7	76	197	251
505	2	2	7	10		Not Mine	14270	22070	200	288	362	33	1	362	411	255.87	247	319	236.19	30.6	13.2	0	115	164	1.53	410	473	303.11	364	437	258.91	26	11.8	0	46	109	1.58	0.4	0.66	0.73	1.11	0.92	0.79	0.45	-1.32	161	273	362	411
506	2	2	7	11		Not Mine	14660	22070	200	287	362	25	1	274	306	198.21	379	433	290.44	5.9	0.3	0	-104	-72	0.94	360	401	216.27	488	555	325.56	5.2	0	0	-127	-86	1.11	1.22	1.19	0.96	2.8	5.28	0.88	0.65	0.29	-233	-160	274	306
507	2	2	7	12		Not Mine	15030	22070	200	287	362	31	1	310	388	282.92	428	551	451.01	8.4	0.3	0	-117	-39	0.69	452	524	313.54	566	755	568.09	5.6	0	0	-113	-41	0.8	0.97	1.05	1	8.58	46.51	0.78	0.49	-0.05	-232	-82	310	388
508	2	2	7	13		Not Mine	15400	22080	200	287	362	44	1	303	354	243.98	372	551	501.91	4.9	0	0	-68	-17	0.6	459	516	277.26	606	792	592.96	2.8	0	0	-146	-89	0.77	2.13	5	1.24	4.04	9.65	0.64	0.32	1.09	-216	-108	303	354
509	2	2	7	14		Not Mine	15770	22070	200	287	363	43	1	327	411	308.05	316	396	303.97	20.2	8.7	0	11	95	1.08	402	451	274.65	429	575	444.53	8.7	1	0	-26	22	0.9	-2.45	0.23	0.62	1.07	1.25	0.64	0.52	0	-16	117	327	411
510	2	2	7	15		Not Mine	16145	22055	190	286	366	39	3	339	1000	2113.09	296	359	264.35	33.2	23.8	0	43	704	1.28	510	1143	2523.13	388	441	259.32	36	22.7	0	122	755	1.97	2.84	1.07	1.65	2.83	4.07	0.29	0.06	1.5	165	1459	339	1000
511	2	2	8	1		Not Mine	10905	22385	210	286	367	47	3	4285	4423	2770.1	259	285	177.39	89.2	86.7	0	4026	4164	24.16	4255	4519	3053.49	330	359	198.03	84.6	82.2	0	3925	4189	21.49	0.97	1.01	0.99	1.42	3.75	0.83	0.57	-0.04	7951	8353	4285	4423
512	2	2	8	2		Not Mine	11280	22415	170	282	333	16	3	4888	4305	3031.86	236	263	165.84	80.5	76.2	0	4652	4069	29.47	6056	5003	3257.91	276	313	174.64	83	79.8	0	5780	4727	34.68	1.24	1.16	1.2	2.07	5.37	0.98	0.83	0.31	10432	8796	4888	4305
513	2	2	8	3		Not Mine	11665	22405	200	286	367	25	3	5679	6156	4070.02	222	261	166	92.7	88.1	0	5457	5934	34.21	7991	7836	4695.68	281	321	186.74	92.7	89.9	0	7710	7555	42.79	1.41	1.27	1.33	1.93	2.88	0.96	0.69	0.5	13167	13489	5679	6156
514	2	2	8	4		Not Mine	12075	22395	250	286	366	49	3	7299	6510	3514.54	184	219	138.63	91.6	88.1	0	7115	6326	52.65	7773	6847	3903.12	308	328	171.75	88.8	85	0	7465	6539	45.26	1.05	1.03	1.05	1.32	1.67	0.88	0.63	0.07	14580	12865	7299	6510
515	2	2	8	5		Not Mine	12425	22445	200	286	366	21	3	7354	7223	2810.79	228	260	158.62	96.2	95.5	0	7126	6995	46.36	7986	7459	2759.39	304	343	192.34	97.9	95.5	0	7682	7155	41.52	1.08	1.02	1.02	1.53	3.52	0.75	0.58	0.11	14808	14150	7354	7223
516	2	2	8	6		Not Mine	12795	22425	200	286	366	3	3	6699	6178	3287.61	238	259	163.34	95.5	94.1	0	6461	5940	41.01	8982	7850	4113.06	300	341	197.36	96.5	91.6	0	8682	7550	45.51	1.34	1.27	1.31	1.71	2.16	1.1	0.77	0.43	15143	13490	6699	6178
517	2	2	8	7		Not Mine	13140	22430	200	287	362	29	1	239	286	189.52	236	259	158.3	23.7	9.1	0	3	50	1.51	307	354	226.7	303	342	187.13	24.4	10.5	0	4	51	1.64	1.33	1.02	1.04	2.37	3.22	0.68	0.33	0.42	7	101	239	286
518	2	2	8	8		Not Mine	13500	22420	200	288	362	45	1	241	275	160.65	227	250	148.39	21.2	9	0	14	48	1.62	272	304	170.13	320	350	188.52	14.2	2.4	0	-47	-15	1.44	-3.43	-0.33	0.61	0.79	0.59	0.87	0.67	0	-34	32	241	275
519	2	2	8	9		Not Mine	13885	22425	170	286	366	37	3	260	630	1721.94	222	255	154.12	29	17.8	0	38	408	1.69	379	730	1597.76	300	334	182.31	33.9	21.3	0	79	430	2.08	2.08	1.05	1.74	2.69	4.53	0.13	0.02	1.06	117	838	260	630
520	2	2	8	10		Not Mine	14250	22420	200	288	362	49	1	296	330	213.95	206	256	174.97	31.9	12.5	0	90	124	1.69	359	414	249.05	364	380	188.87	22.9	10.4	0	-4	50	1.9	-0.06	0.4	0.78	0.9	0.69	0.85	0.53	0	85	174	296	330
521	2	2	8	11		Not Mine	14630	22430	200	287	362	48	1	299	361	256.33	279	328	216.13	25.4	8.4	0	20	82	1.38	389	459	277.15	363	402	204.24	27.5	11.5	0	26	96	1.9	1.3	1.17	1.04	1.45	1.36	0.69	0.41	0.38	46	178	299	361
522	2	2	8	12		Not Mine	15010	22430	200	287	362	45	1	258	339	260.94	271	304	185.91	26.8	12.9	0	-12	68	1.39	377	445	266.28	373	405	222.07	24	11.1	0	4	72	1.7	-0.31	1.06	1.09	1.63	2.38	0.83	0.66	0	-9	140	258	339
523	2	2	8	13		Not Mine	15380	22430	200	287	362	52	1	285	347	239.12	265	330	228.47	21.3	7.7	0	20	82	1.25	384	442	263.01	421	467	273.76	17.4	4.9	0	-36	21	1.4	-1.85	0.26	0.88	1.7	1.95	0.67	0.37	0	-17	103	285	347
524	2	2	8	14		Not Mine	15760	22430	200	287	362	50	1	286	342	230.68	264	313	235.88	19.2	7.3	0	22	78	1.21	448	477	245.53	406	472	298.5	16.7	3.1	0	42	71	1.5	1.91	0.91	1.4	1.61	1.15	0.81	0.58	0.93	64	149	286	342
525	2	2	8	15		Not Mine	16145	22425	120	286	366	41	3	291	372	296.89	289	350	262.57	22.7	8	0	2	83	1.11	458	521	339.07	485	544	292.49	17.1	7.3	0	-26	36	1.57	-13.5	0.43	0.83	1.53	1.74	0.73	0.41	0	-25	119	291	372
526	2	2	9	1		Not Mine	10915	22785	200	286	366	17	3	3145	3235	2053.11	231	278	186.98	91.6	89.5	0	2914	3004	16.82	2801	3318	1905.69	296	342	193.02	92.3	87.4	0	2505	3022	14.51	0.86	1.01	1	1.15	0.73	0.79	0.73	-0.22	5419	6026	3145	3235
527	2	2	9	2		Not Mine	11285	22795	170	286	366	3	3	4744	4205	3019.49	207	257	177.06	82.2	77.3	0	4537	3998	26.79	5728	4814	3304.31	308	337	178.51	83.6	76.9	0	5420	4506	32.09	1.19	1.13	1.14	2.98	18.38	0.95	0.75	0.26	9957	8504	4744	4205
528	2	2	9	3		Not Mine	11670	22785	190	282	333	14	3	6462	6778	4560.39	221	257	156.54	89.7	85.1	0	6241	6557	41.28	8288	8819	5700.72	272	305	177.99	91.8	89.4	0	8016	8547	46.57	1.28	1.3	1.3	1.72	2.1	1.11	0.79	0.36	14257	15104	6462	6778
529	2	2	9	4		Not Mine	12045	22780	240	282	397	16	3	8213	7648	3471.98	214	243	144.46	97.5	96.5	0	7999	7434	56.85	8523	7416	3971.56	271	307	177.88	94.7	89.4	0	8252	7145	47.91	1.03	0.96	1	2.1	13.73	0.86	0.57	0.04	16251	14579	8213	7648
530	2	2	9	5		Not Mine	12425	22835	200	287	367	42	3	7487	6890	3424.98	246	279	170.41	91.6	88.5	0	7241	6644	43.93	8140	7473	3108.52	304	317	184.54	95.1	93	0	7836	7169	44.11	1.08	1.08	1.08	5.74	35.9	0.67	0.54	0.11	15077	13813	7487	6890
531	2	2	9	6		Not Mine	12800	22815	170	282	333	23	3	7640	6772	3994.2	195	234	160.17	92.6	91.5	0	7445	6577	47.7	10396	8833	4927.04	289	312	169.46	96.8	93.3	0	10107	8544	61.35	1.36	1.3	1.36	1.77	2.38	1.08	0.77	0.44	17552	15121	7640	6772
532	2	2	9	7		Not Mine	13140	22800	200	287	362	31	1	195	246	163.46	205	263	185.85	20.2	5.2	0	-9	41	1.05	281	309	158.02	290	336	193.69	15.3	1	0	-8	19	1.45	0.9	0.46	0.81	1.87	4.42	0.79	0.66	-0.15	-19	60	195	246
533	2	2	9	8		Not Mine	13490	22790	200	287	362	57	1	191	231	143.45	185	263	179.08	17.4	4.5	0	6	46	1.07	339	368	195.87	354	368	188.85	18.1	4.9	0	-14	14	1.8	-2.5	0.3	0.97	1.29	1.14	1.09	0.64	0	-9	60	191	231
534	2	2	9	9		Not Mine	13870	22790	200	288	362	54	1	218	260	171.59	229	258	154.2	23.3	8.7	0	-10	31	1.41	301	347	192.86	306	343	177.64	24	8.3	0	-4	41	1.69	0.45	1.32	1.27	2.3	3.04	0.79	0.49	-1.14	-16	72	218	260
535	2	2	9	10		Not Mine	14240	22790	200	287	362	61	1	316	359	213.37	222	256	167.33	39	18.5	0	94	137	1.89	400	447	249.25	358	382	185.68	31	14.6	0	42	89	2.15	0.45	0.65	0.69	1.08	1.13	0.83	0.5	-1.16	136	226	316	359
536	2	2	9	11		Not Mine	14620	22790	200	287	362	58	1	437	521	367.05	277	340	238.19	41.8	21.3	0	160	244	1.83	628	704	418.28	445	476	259.69	42.2	24.7	0	183	259	2.42	1.14	1.06	1.15	1.35	1.07	0.98	0.75	0.19	343	503	437	521
537	2	2	9	12		Not Mine	15000	22790	200	287	362	55	1	324	416	380.46	299	338	226.02	24.4	11.1	0	25	117	1.43	393	489	355.28	378	427	229.41	27.5	16	0	15	111	1.71	0.6	0.95	0.99	1.67	1.93	0.59	0.4	-0.74	40	228	324	416
538	2	2	9	13		Not Mine	15370	22800	200	287	362	64	1	236	282	184.8	259	289	190.99	17.4	5.9	0	-22	23	1.24	378	396	200.47	399	434	233.65	13.2	2.1	0	-20	-2	1.62	0.91	-0.13	0.96	8.12	38.15	0.69	0.41	-0.13	-44	20	236	282
539	2	2	9	14		Not Mine	15750	22800	200	287	362	62	1	258	312	207.49	266	294	182.48	21.6	7.7	0	-7	46	1.41	388	429	235.58	367	398	209.75	26.1	8.7	0	21	62	1.85	-2.63	1.35	1.34	3.87	6.55	0.75	0.43	0	13	108	258	312
540	2	2	9	15		Not Mine	16130	22800	200	287	362	60	1	303	365	276.16	247	294	194.14	25.4	14.3	0	56	118	1.56	401	486	354.93	378	418	230.17	23.7	14.6	0	23	108	1.74	0.41	0.92	1.13	1.93	2.65	0.63	0.24	-1.28	79	226	303	365
END DATA
[truncated: 12 more columns]
