# Supplementary material for: Independent centromere formation in a capricious, gene-free domain of chromosome 13q21 in Old World monkeys and pigs
Source: Genome Biol. 2006 Oct 13;7(10):R91. doi: 10.1186/gb-2006-7-10-r91 (PMC1794570; doi:10.1186/gb-2006-7-10-r91)
Supplement: Additional data file 17 — Data for control CENP-A and CENP-C ChIP performed on a cell line containing a 13q32 neocentromere (cell line BBB) [file gb-2006-7-10-r91-S17.xls]

## Sheet: SN graph
Index	Name	ID	coordinates/1000	LOG2 Mean BBB XChrIPC#22B	LOG2 SD BBB XChrIPC#22B			coordinates/1000	SN LOG2 Mean BBB XChrIPC#22B
139	468L10	1	0	-0.52718	0.295652	Column1		0	-0.893226
140	2A19	2	172.064	0.526034	0.0141688			172.064	0.651076
141	318C5	3	189.578	0.382866	0.209288	Mean	0.0822035	189.578	0.441153
142	213F11	4	276.897	0.675019	0.0138233	Standard Error	0.0678374	276.897	0.869529
143	13B15	5	339.722	0.320445	0.241097	Median	-0.0239562	339.722	0.349627
144	261A1	6	479.277	0.105391	0.287037	Mode	-0.509325	479.277	0.0342979
409	331L19	7	578.048	0.424317	0.0805514	Standard Deviation	0.681757	578.048	0.501932
410	211D10	8	684.735	0.894532	0.262502	Sample Variance	0.464793	684.735	1.1914
411	129M14	9	798.259	0.751674	0.0787442	Kurtosis	11.2402	798.259	0.981927
412	1L24	10	856.465	-0.0239562	0.283692	Skewness	2.39162	856.465	-0.155361
413	BAC11	11	910.516	1.09412	0.490942	Range	5.0268	910.516	1.48405
414	229I7	12	1048.33	-0.24793	0.0960706	Minimum	-1.44686	1048.33	-0.483769
145	326D19	13	1176.22	0.25086	0.0209117	Maximum	3.57995	1176.22	0.247596
2	505O16	14	1261.03	0.283119	0.224677	Sum	8.30256	1261.03	0.294895
146	223F20	15	1350.34	0.118669	0.0733587	Count	101	1350.34	0.0537665
3	rp11-424e21	16	1441.96	-0.0516465	0.108245			1441.96	-0.195963
147	298H15	17	1529.14	-0.167311	0.141603			1529.14	-0.365559
4	390J12	18	1653.68	-0.703682	0.116239			1653.68	-1.15203
148	37K18	19	1738.22	0.571545	0.0483254			1738.22	0.717808
5	111B1	20	1780.12	-0.185585	0.0705567			1780.12	-0.392353
149	335P18	21	1862.96	-0.94627	0.111224			1862.96	-1.50773
6	109K20	22	2010.03	-0.508145	0.0429854			2010.03	-0.865315		sorted descending
415	495K23	23	2101.6	-0.199738	0.138344			2101.6	-0.413105		5.12895	stats SN
272	RP11-187e23	24	2212.62	0.370153	0.064034			2212.62	0.422511		4.91365			Mean=0
416	24H17	25	2288.26	-0.659003	0.0131174			2288.26	-1.08651		1.48405	Mean	0.000298456	SD=1
330	10M21	25.1	2355.34	0.299375	0.283775			2355.34	0.318732		1.24864	Standard Error	0.0994683
273	22C22	26	2315.61	-0.0570708	0.235007			2315.61	-0.203916		1.1914	Median	-0.155361	Mean+3XSD=3
417	138D23	27	2494.69	-0.480845	0.0308573			2494.69	-0.825286		1.10364	Mode	-0.867045	No positive values within the 13q21 array
274	576O3	28	2646.83	0.235731	0.114184			2646.83	0.225412		1.08436	Standard Deviation	0.999644	alpha satellite control indicates ChIP C was successful
418	346A3	29	2750.66	-0.141968	0.0516398			2750.66	-0.328399		1.08294	Sample Variance	0.999289
275	531B22	30	2826.02	0.522771	0.12014			2826.02	0.646292		0.981927	Kurtosis	11.2402	background values are log2<1.48
276	631G24	31	2953.83	0.727261	0.0667895			2953.83	0.946131		0.952415	Skewness	2.39162
7	520F22	32	3111.13	0.820568	0.0446005			3111.13	1.08294		0.946131	Range	7.37068
8	51P14	33	3194.47	-0.342006	0.0914473			3194.47	-0.621709		0.869529	Minimum	-2.24173
9	562L19	34	3247.64	0.177815	0.172961			3247.64	0.140491		0.777608	Maximum	5.12895
10	248N6	35	3369.68	0.277967	0.0663602			3369.68	0.287342		0.754707	Sum	0.030144
11	521L15	36	3489.22	0.367752	0.218252			3489.22	0.418991		0.717808	Count	101
12	338L17	37	3559.8	-0.034986	0.160557			3559.8	-0.171534		0.664816
277	45A9	38	3453.39	0.110299	0.148822			3453.39	0.041494		0.651076
278	157F14	39	3654.02	0.357181	0.169051			3654.02	0.403491		0.646292
279	520F24	40	3795.48	-0.0585025	0.142286			3795.48	-0.206015		0.565586
280	23B16	41	3928.04	0.535404	0.05314			3928.04	0.664816		0.558023
281	321F21	42	4021.63	0.731547	0.105223			4021.63	0.952415		0.537055
282	430K22	43	4150.65	0.417516	0.14433			4150.65	0.491959		0.501932
13	370A2	44	4264.91	0.272473	0.169192			4264.91	0.279286		0.491959
14	411G9	45	4361.63	0.834683	0.105113			4361.63	1.10364		0.4658
15	264M20	46	4501.08	0.166941	0.406212			4501.08	0.124547		0.441153
136	459P23	47	4616.23	-0.51003	0.0993906			4616.23	-0.868079		0.422511
137	501G6	48	4738.32	0.243121	0.12835			4738.32	0.236248		0.418991
138	459J23	49	4899.18					4899.18			0.403491
283	62J23	50	4996.82					4996.82			0.349627
284	480O9	51	5043.48	0.462572	0.0949737			5043.48	0.558023		0.318732
285	394C23	52	5167.69	-0.26532	0.0999602			5167.69	-0.509267		0.294895
406	463I5	53	5303.45	-0.0896485	0.214167			5303.45	-0.251684		0.287342
407	215G1	54	5354.9	0.18312	0.0860041			5354.9	0.14827		0.279286
408	206H15	55	5420.6	-0.172652	0.205427			5420.6	-0.373391		0.275223
184	99O6	56	5529.7	0.399675	0.0612277			5529.7	0.4658		0.247596
185	121J6	57	5659.97	-0.28745	0.0704383			5659.97	-0.541715		0.236248
186	286B9	58	5795.66	0.137881	0.13255			5795.66	0.0819369		0.225412
187	452L13	59	5898.43	0.46773	0.206195			5898.43	0.565586		0.197832
188	457F14	60	6024.6	-0.411206	0.105336			6024.6	-0.723175		0.149842
189	280J7	61	6164.05	-0.181191	0.364712			6164.05	-0.38591		0.14827
454	335H23	62	6227.86	-0.269991	0.173145			6227.86	-0.516116		0.140491
455	150L15	63	6280.08	-0.365621	0.0654931			6280.08	-0.656336		0.132915
456	184L18	64	6391.04	0.172648	0.187668			6391.04	0.132915		0.131366
457	1G3	65	6523.98	0.821531	0.0974016			6523.98	1.08436		0.124547
458	77P3	66	6650.02	0.59671	0.268793			6650.02	0.754707		0.119034
459	209P2	67	6765.98					6765.98			0.0934527
46	543G6	68	6829.89	-0.358533	0.0184972			6829.89	-0.645943		0.0819369
190	512J14	69	6906.39	-0.470651	0.12057			6906.39	-0.810338		0.0537665
47	360I23	70	7069.6	-0.299403	0.275356			7069.6	-0.559242		0.041494
191	393H6	71	7209.2	0.171592	0.0450849			7209.2	0.131366		0.0342979
48	76N21	72	7338.83	0.933573	0			7338.83	1.24864		-0.155361
192	117N4	73	7494.63	0.145735	0.0459021			7494.63	0.0934527		-0.171534
49	14B2	74	7655.38	-0.371105	0.167289			7655.38	-0.664376		-0.195963
193	490B20	75	7750.48	-0.167846	0.216132			7750.48	-0.366343		-0.203916
50	339I10	76	7850.32	0.163181	0.140149			7850.32	0.119034		-0.206015
194	335N6	77	7993.19	0.448272	0.553931			7993.19	0.537055		-0.206295
51	11C5	78	8132.79	-0.0736232	0.205712			8132.79	-0.228187		-0.228187
316	342J4	79	8251.77	-0.340305	0.0314354			8251.77	-0.619215		-0.251684
460	555G22	80	8363.44	-0.251777	0.228127			8363.44	-0.48941		-0.328399
317	505F3	81	8540.92					8540.92			-0.352255
461	263G23	82	8640.86	-0.158238	0.162689			8640.86	-0.352255		-0.365559
318	309H15	83	8681.15	-0.55733	0.0636948			8681.15	-0.937434		-0.366343
462	30C8	84	8935.17	-0.39005	0.0432794			8935.17	-0.692156		-0.373391
319	RP11-245E23	85	8995.47					8995.47			-0.38591
463	474L7	86	9124.12	-1.06631	0.177249			9124.12	-1.68374		-0.392353
320	552M6	87	9275.63	-0.292276	0.0203166			9275.63	-0.548792		-0.392839
321	13H5	88	9338.53	-0.509325	0.083575			9338.53	-0.867045		-0.413105
52	157H4	89	9415.25					9415.25			-0.464123
53	285H4	90	9544.81	-0.185917	0.494148			9544.81	-0.392839		-0.483769
54	810G21	91	9668.24	-0.60223	0.109531			9668.24	-1.00327		-0.48941
55	452P23	92	9801.39	-0.782319	0.141733			9801.39	-1.26733		-0.509267
56	512C24	93	9945.39	0.612329	0.443597			9945.39	0.777608		-0.516116
57	RP11-285E18	94	10080.4	-0.509325	0.083575			10080.4	-0.867045		-0.524581
322	RP11-157E11	95	10222.8	0.184193	0.0518441			10222.8	0.149842		-0.541715
323	488P11	96	10327.7	0.269702	0.152824			10327.7	0.275223		-0.548792
324	138N13	97	10419.1	0.216922	0.375719			10419.1	0.197832		-0.559242
325	349J19	98	10522.7	-0.618878	0.143659			10522.7	-1.02768		-0.619215
326	132L12	99	10628.8	-0.275764	0.0701775			10628.8	-0.524581		-0.621709
327	159J2	100	10783.6	-0.234532	0.271967			10783.6	-0.464123		-0.645943
58	182M20	101	10929.4	-0.503009	0.0951307			10929.4	-0.857785		-0.656336
59	173B14	102	11087.6	-0.0586932	0.249209			11087.6	-0.206295		-0.664376
60	29G8	103	11248.8	-1.44686	0.332965			11248.8	-2.24173		-0.692156
328	122K21	104	11321					11321			-0.723175
329	RP11-332E3	105	11398.7	-0.551784	0.10225			11398.7	-0.929303		-0.810338
											-0.825286
181	MRV2	111	11500	3.57995	0.0293974			11500	5.12895		-0.857785
451	MRV2	112	11550	3.43311	0.0564822			11550	4.91365		-0.865315
											-0.867045
											-0.867045
											-0.868079
											-0.893226
											-0.929303
											-0.937434
											-1.00327
											-1.02768
											-1.08651
											-1.15203
											-1.26733
											-1.50773
											-1.68374
											-2.24173

## Sheet: final
Index	Name	ID	Flags	Mean BBB XChrIPC#22B	SD BBB XChrIPC#22B	%SD BBB XChrIPC#22B	LOG2 Mean BBB XChrIPC#22B	LOG2 SD BBB XChrIPC#22B		Name	LOG2 Mean BBB XChrIPC#22B	LOG2 SD BBB XChrIPC#22B
139	468L10	1	3	0.703333	0.136137	19.356	-0.52718	0.295652		468L10	-0.52718	0.295652
140	2A19	2	3	1.44	0.0141421	0.982093	0.526034	0.0141688		2A19	0.526034	0.0141688
141	318C5	3	3	1.31333	0.197315	15.024	0.382866	0.209288		318C5	0.382866	0.209288
142	213F11	4	3	1.59667	0.0152753	0.956696	0.675019	0.0138233		213F11	0.675019	0.0138233
143	13B15	5	3	1.26	0.19975	15.8532	0.320445	0.241097		13B15	0.320445	0.241097
144	261A1	6	1	1.09	0.215174	19.7408	0.105391	0.287037		261A1	0.105391	0.287037
409	331L19	7	3	1.34333	0.0750555	5.58726	0.424317	0.0805514		331L19	0.424317	0.0805514
410	211D10	8	1	1.88	0.350856	18.6626	0.894532	0.262502		211D10	0.894532	0.262502
411	129M14	9	3	1.685	0.0919239	5.45542	0.751674	0.0787442		129M14	0.751674	0.0787442
412	1L24	10	3	0.996667	0.204287	20.4971	-0.0239562	0.283692		1L24	-0.0239562	0.283692
413	BAC11	11	3	2.21333	0.678994	30.6775	1.09412	0.490942		BAC11	1.09412	0.490942
414	229I7	12	3	0.843333	0.0550757	6.53072	-0.24793	0.0960706		229I7	-0.24793	0.0960706
145	326D19	13	3	1.19	0.0173205	1.4555	0.25086	0.0209117		326D19	0.25086	0.0209117
2	505O16	14	3	1.22667	0.190088	15.4963	0.283119	0.224677		505O16	0.283119	0.224677
146	223F20	15	3	1.08667	0.0550757	5.06832	0.118669	0.0733587		223F20	0.118669	0.0733587
3	rp11-424e21	16	3	0.966667	0.0737111	7.62529	-0.0516465	0.108245		rp11-424e21	-0.0516465	0.108245
147	298H15	17	3	0.893333	0.0862168	9.65113	-0.167311	0.141603		298H15	-0.167311	0.141603
4	390J12	18	3	0.615	0.0494975	8.04837	-0.703682	0.116239		390J12	-0.703682	0.116239
148	37K18	19	3	1.48667	0.0493288	3.31808	0.571545	0.0483254		37K18	0.571545	0.0483254
5	111B1	20	3	0.88	0.043589	4.95329	-0.185585	0.0705567		111B1	-0.185585	0.0705567
149	335P18	21	3	0.52	0.04	7.69231	-0.94627	0.111224		335P18	-0.94627	0.111224
6	109K20	22	3	0.703333	0.0208167	2.95971	-0.508145	0.0429854		109K20	-0.508145	0.0429854		Column1
415	495K23	23	3	0.873333	0.0814453	9.3258	-0.199738	0.138344		495K23	-0.199738	0.138344
272	RP11-187e23	24	3	1.29333	0.0568624	4.39658	0.370153	0.064034		RP11-187e23	0.370153	0.064034		Mean	0.0822035	Mean=0.082
416	24H17	25	3	0.633333	0.0057735	0.911606	-0.659003	0.0131174		24H17	-0.659003	0.0131174		Standard Error	0.0678374	SD=0.682
330	10M21	25.1	3	1.24667	0.247049	19.8168	0.299375	0.283775		10M21	0.299375	0.283775		Median	-0.0239562
273	22C22	26	3	0.97	0.164621	16.9712	-0.0570708	0.235007		22C22	-0.0570708	0.235007		Mode	-0.509325	Mean+3XSD=2.1
417	138D23	27	3	0.716667	0.0152753	2.13143	-0.480845	0.0308573		138D23	-0.480845	0.0308573		Standard Deviation	0.681757	No positives in the
274	576O3	28	3	1.18	0.0953939	8.08423	0.235731	0.114184		576O3	0.235731	0.114184		Sample Variance	0.464793	13q21 region,
418	346A3	29	3	0.906667	0.0321455	3.54546	-0.141968	0.0516398		346A3	-0.141968	0.0516398		Kurtosis	11.2402	alpha satellite control
275	531B22	30	3	1.44	0.117898	8.18738	0.522771	0.12014		531B22	0.522771	0.12014		Skewness	2.39162	indicate ChIP C
276	631G24	31	3	1.65667	0.0757188	4.57055	0.727261	0.0667895		631G24	0.727261	0.0667895		Range	5.0268	was successful
7	520F22	32	3	1.76667	0.0550757	3.11749	0.820568	0.0446005		520F22	0.820568	0.0446005		Minimum	-1.44686
8	51P14	33	3	0.79	0.05	6.32911	-0.342006	0.0914473		51P14	-0.342006	0.0914473		Maximum	3.57995
9	562L19	34	3	1.13667	0.138684	12.201	0.177815	0.172961		562L19	0.177815	0.172961		Sum	8.30256
10	248N6	35	3	1.21333	0.0550757	4.53921	0.277967	0.0663602		248N6	0.277967	0.0663602		Count	101
11	521L15	36	3	1.3	0.19	14.6154	0.367752	0.218252		521L15	0.367752	0.218252
12	338L17	37	3	0.98	0.10583	10.799	-0.034986	0.160557		338L17	-0.034986	0.160557
277	45A9	38	3	1.08333	0.113725	10.4977	0.110299	0.148822		45A9	0.110299	0.148822
278	157F14	39	3	1.28667	0.145717	11.3251	0.357181	0.169051		157F14	0.357181	0.169051
279	520F24	40	3	0.963333	0.0929157	9.64523	-0.0585025	0.142286		520F24	-0.0585025	0.142286
280	23B16	41	3	1.45	0.052915	3.64931	0.535404	0.05314		23B16	0.535404	0.05314
281	321F21	42	3	1.66333	0.119304	7.17256	0.731547	0.105223		321F21	0.731547	0.105223
282	430K22	43	3	1.34	0.13	9.70149	0.417516	0.14433		430K22	0.417516	0.14433
13	370A2	44	3	1.21333	0.138684	11.43	0.272473	0.169192		370A2	0.272473	0.169192
14	411G9	45	3	1.78667	0.132791	7.43231	0.834683	0.105113		411G9	0.834683	0.105113
15	264M20	46	3	1.145	0.318198	27.7902	0.166941	0.406212		264M20	0.166941	0.406212
136	459P23	47	3	0.703333	0.0493288	7.01358	-0.51003	0.0993906		459P23	-0.51003	0.0993906
137	501G6	48	3	1.18667	0.10504	8.85166	0.243121	0.12835		501G6	0.243121	0.12835
138	459J23	49	1							459J23
283	62J23	50	1							62J23
284	480O9	51	3	1.38	0.0916515	6.64141	0.462572	0.0949737		480O9	0.462572	0.0949737
285	394C23	52	3	0.833333	0.0568624	6.82349	-0.26532	0.0999602		394C23	-0.26532	0.0999602
406	463I5	53	3	0.946667	0.140119	14.8013	-0.0896485	0.214167		463I5	-0.0896485	0.214167
407	215G1	54	3	1.13667	0.0665833	5.85777	0.18312	0.0860041		215G1	0.18312	0.0860041
408	206H15	55	3	0.893333	0.130512	14.6095	-0.172652	0.205427		206H15	-0.172652	0.205427
184	99O6	56	3	1.32	0.0556776	4.218	0.399675	0.0612277		99O6	0.399675	0.0612277
185	121J6	57	3	0.82	0.04	4.87805	-0.28745	0.0704383		121J6	-0.28745	0.0704383
186	286B9	58	3	1.10333	0.0986577	8.94178	0.137881	0.13255		286B9	0.137881	0.13255
187	452L13	59	3	1.39	0.19799	14.2439	0.46773	0.206195		452L13	0.46773	0.206195
188	457F14	60	3	0.753333	0.0550757	7.31093	-0.411206	0.105336		457F14	-0.411206	0.105336
189	280J7	61	3	0.9	0.21	23.3333	-0.181191	0.364712		280J7	-0.181191	0.364712
454	335H23	62	3	0.833333	0.100664	12.0797	-0.269991	0.173145		335H23	-0.269991	0.173145
455	150L15	63	3	0.776667	0.0351188	4.52174	-0.365621	0.0654931		150L15	-0.365621	0.0654931
456	184L18	64	3	1.13333	0.141539	12.4887	0.172648	0.187668		184L18	0.172648	0.187668
457	1G3	65	3	1.77	0.121655	6.87318	0.821531	0.0974016		1G3	0.821531	0.0974016
458	77P3	66	3	1.53	0.288271	18.8412	0.59671	0.268793		77P3	0.59671	0.268793
459	209P2	67	1							209P2
46	543G6	68	3	0.78	0.01	1.28205	-0.358533	0.0184972		543G6	-0.358533	0.0184972
190	512J14	69	3	0.723333	0.061101	8.44714	-0.470651	0.12057		512J14	-0.470651	0.12057
47	360I23	70	3	0.82	0.155563	18.9712	-0.299403	0.275356		360I23	-0.299403	0.275356
191	393H6	71	3	1.12667	0.0351188	3.11706	0.171592	0.0450849		393H6	0.171592	0.0450849
48	76N21	72	1	1.91	0	0	0.933573	0		76N21	0.933573	0
192	117N4	73	3	1.10667	0.0351188	3.17339	0.145735	0.0459021		117N4	0.145735	0.0459021
49	14B2	74	3	0.776667	0.090185	11.6118	-0.371105	0.167289		14B2	-0.371105	0.167289
193	490B20	75	3	0.896667	0.128582	14.34	-0.167846	0.216132		490B20	-0.167846	0.216132
50	339I10	76	3	1.12333	0.111505	9.92625	0.163181	0.140149		339I10	0.163181	0.140149
194	335N6	77	3	1.415	0.53033	37.4792	0.448272	0.553931		335N6	0.448272	0.553931
51	11C5	78	3	0.956667	0.135031	14.1147	-0.0736232	0.205712		11C5	-0.0736232	0.205712
316	342J4	79	3	0.79	0.0173205	2.19247	-0.340305	0.0314354		342J4	-0.340305	0.0314354
460	555G22	80	3	0.846667	0.12741	15.0484	-0.251777	0.228127		555G22	-0.251777	0.228127
317	505F3	81	1							505F3
461	263G23	82	3	0.9	0.104403	11.6003	-0.158238	0.162689		263G23	-0.158238	0.162689
318	309H15	83	3	0.68	0.03	4.41176	-0.55733	0.0636948		309H15	-0.55733	0.0636948
462	30C8	84	3	0.763333	0.023094	3.02542	-0.39005	0.0432794		30C8	-0.39005	0.0432794
319	RP11-245E23	85	1							RP11-245E23
463	474L7	86	3	0.48	0.0608276	12.6724	-1.06631	0.177249		474L7	-1.06631	0.177249
320	552M6	87	3	0.816667	0.011547	1.41392	-0.292276	0.0203166		552M6	-0.292276	0.0203166
321	13H5	88	3	0.703333	0.0404145	5.74614	-0.509325	0.083575		13H5	-0.509325	0.083575
52	157H4	89	3							157H4
53	285H4	90	3	0.905	0.304056	33.5973	-0.185917	0.494148		285H4	-0.185917	0.494148
54	810G21	91	3	0.66	0.05	7.57576	-0.60223	0.109531		810G21	-0.60223	0.109531
55	452P23	92	3	0.583333	0.0585947	10.0448	-0.782319	0.141733		452P23	-0.782319	0.141733
56	512C24	93	1	1.565	0.473762	30.2723	0.612329	0.443597		512C24	0.612329	0.443597
57	RP11-285E18	94	3	0.703333	0.0404145	5.74614	-0.509325	0.083575		RP11-285E18	-0.509325	0.083575
322	RP11-157E11	95	3	1.13667	0.0404145	3.55553	0.184193	0.0518441		RP11-157E11	0.184193	0.0518441
323	488P11	96	3	1.21	0.1249	10.3223	0.269702	0.152824		488P11	0.269702	0.152824
324	138N13	97	1	1.57	0	0	0.216922	0.375719		138N13	0.216922	0.375719
325	349J19	98	3	0.653333	0.0650641	9.95879	-0.618878	0.143659		349J19	-0.618878	0.143659
326	132L12	99	3	0.826667	0.0404145	4.88885	-0.275764	0.0701775		132L12	-0.275764	0.0701775
327	159J2	100	3	0.86	0.16	18.6047	-0.234532	0.271967		159J2	-0.234532	0.271967
58	182M20	101	3	0.706667	0.0472582	6.68747	-0.503009	0.0951307		182M20	-0.503009	0.0951307
59	173B14	102	3	0.97	0.174356	17.9748	-0.0586932	0.249209		173B14	-0.0586932	0.249209
60	29G8	103	3	0.373333	0.085049	22.781	-1.44686	0.332965		29G8	-1.44686	0.332965
328	122K21	104	1							122K21
329	RP11-332E3	105	3	0.683333	0.0493288	7.21885	-0.551784	0.10225		RP11-332E3	-0.551784	0.10225
181	MRV2	111	3	11.96	0.242693	2.02921	3.57995	0.0293974		MRV2	3.57995	0.0293974
451	MRV2	112	3	10.8067	0.427707	3.95781	3.43311	0.0564822		MRV2	3.43311	0.0564822

## Sheet: mean and sd
Index	Name	ID	Flags	Ch1 SignalNoiseRatio	Ch2 SignalNoiseRatio	Ch2 N Ratio of Medians	Ch2 N Ratio of Means	Mean BBB XChrIPC#22B	SD BBB XChrIPC#22B	%SD BBB XChrIPC#22B	RATIO BBB XChrIPC#22B LOG2	LOG2 Mean BBB XChrIPC#22B	LOG2 SD BBB XChrIPC#22B
139	468L10	1	3	4.5	2.38	1.03	0.55	0.703333	0.136137	19.356	-0.862496	-0.52718	0.295652
154	468L10	1	3	5.56	2.5	1.27	0.81				-0.304006
169	468L10	1	3	4.9	2.59	1.62	0.75				-0.415037
140	2A19	2	3	3.14	1.38	0.93	1.43	2.07667	1.10278	53.1036	0.516015	0.932076	0.703357
155	2A19	2	3	3.52	1.52	1.04	1.45				0.536053
170	2A19	2	1	2.85	1.42	3.58	3.35				1.74416
141	318C5	3	3	3.58	2.03	2.22	1.54	1.31333	0.197315	15.024	0.62293	0.382866	0.209288
156	318C5	3	3	4.03	1.73	1.05	1.18				0.238787
171	318C5	3	3	3.9	1.69	1.01	1.22				0.286881
142	213F11	4	3	15.19	6.19	1.39	1.58	1.59667	0.0152753	0.956696	0.659925	0.675019	0.0138233
157	213F11	4	3	17.29	7.08	1.43	1.6				0.678072
172	213F11	4	3	16.87	7.05	1.41	1.61				0.687061
143	13B15	5	3	4.82	2.09	0.92	1.03	1.26	0.19975	15.8532	0.0426443	0.320445	0.241097
158	13B15	5	3	5.04	2.66	1.22	1.39				0.475085
173	13B15	5	3	4.64	2.15	1.21	1.36				0.443607
144	261A1	6	1	3.22	1.42	0.67	1.31	1.09	0.215174	19.7408	0.389567	0.105391	0.287037
159	261A1	6	3	3.24	1.49	0.7	1.08				0.111031
174	261A1	6	1	3.03	1.24	0.29	0.88				-0.184425
409	331L19	7	3	5.62	2.59	1.06	1.27	1.34333	0.0750555	5.58726	0.344828	0.424317	0.0805514
424	331L19	7	3	7.05	3.08	1.11	1.42				0.505891
439	331L19	7	3	6.45	2.71	1.15	1.34				0.422233
410	211D10	8	1	3.89	2.03	1.43	1.59	1.88	0.350856	18.6626	0.669027	0.894532	0.262502
425	211D10	8	3	3.75	1.89	1.27	1.78				0.831877
440	211D10	8	3	2.18	1.7	1.89	2.27				1.18269
411	129M14	9	3	4.2	2.41	1.61	1.62	1.40333	0.492172	35.0716	0.695994	0.41727	0.581876
426	129M14	9	3	3.49	1.86	1.68	1.75				0.807355
441	129M14	9	3	2.67	1.32	0.5	0.84				-0.251539
412	1L24	10	3	3.92	1.8	0.76	0.91	0.996667	0.204287	20.4971	-0.136062	-0.0239562	0.283692
427	1L24	10	3	4.1	1.86	0.95	1.23				0.298658
442	1L24	10	3	3.86	1.67	0.54	0.85				-0.234465
413	BAC11	11	3	2.73	1.33	0.97	1.45	2.21333	0.678994	30.6775	0.536053	1.09412	0.490942
428	BAC11	11	3	3	1.98	2.85	2.44				1.28688
443	BAC11	11	3	2.71	2	3.08	2.75				1.45943
414	229I7	12	3	19.27	4.41	0.7	0.88	0.843333	0.0550757	6.53072	-0.184425	-0.24793	0.0960706
429	229I7	12	3	17.24	4.01	0.73	0.87				-0.200913
444	229I7	12	3	20.83	3.94	0.59	0.78				-0.358454
145	326D19	13	3	6.22	2.94	1.22	1.18	1.19	0.0173205	1.4555	0.238787	0.25086	0.0209117
160	326D19	13	3	6.17	3.05	1.52	1.21				0.275007
175	326D19	13	3	6.96	3.37	1.22	1.18				0.238787
2	505O16	14	3	4.34	1.9	0.94	1.04	1.22667	0.190088	15.4963	0.0565835	0.283119	0.224677
17	505O16	14	3	4.5	2.35	1.24	1.22				0.286881
32	505O16	14	3	4.07	2.15	1.54	1.42				0.505891
146	223F20	15	3	4.5	2.03	1.13	1.09	1.08667	0.0550757	5.06832	0.124328	0.118669	0.0733587
161	223F20	15	3	4.47	2.28	1.34	1.03				0.0426443
176	223F20	15	3	3.84	2.46	1.57	1.14				0.189034
3	rp11-424e21	16	3	7	2.38	0.76	0.91	0.966667	0.0737111	7.62529	-0.136062	-0.0516465	0.108245
18	rp11-424e21	16	3	7.31	3.1	1.11	1.05				0.0703893
33	rp11-424e21	16	3	6.53	2.94	1.2	0.94				-0.0892673
147	298H15	17	3	52.54	13.64	0.83	0.8	0.893333	0.0862168	9.65113	-0.321928	-0.167311	0.141603
162	298H15	17	3	43.54	13.15	0.99	0.97				-0.0439433
177	298H15	17	3	45.41	12.07	0.91	0.91				-0.136062
4	390J12	18	3	5	2.38	1.1	1.18	0.803333	0.328075	40.8392	0.238787	-0.389526	0.550307
19	390J12	18	3	4.62	1.8	0.48	0.65				-0.621488
34	390J12	18	3	5.01	1.95	0.45	0.58				-0.785875
148	37K18	19	3	7.94	3.39	1.28	1.43	1.48667	0.0493288	3.31808	0.516015	0.571545	0.0483254
163	37K18	19	3	8.84	3.56	1.38	1.52				0.604071
178	37K18	19	3	9.02	4.07	1.42	1.51				0.594549
5	111B1	20	3	12.63	3.36	0.69	0.85	0.88	0.043589	4.95329	-0.234465	-0.185585	0.0705567
20	111B1	20	3	11.72	3.12	0.79	0.93				-0.104697
35	111B1	20	3	13.23	3.49	0.69	0.86				-0.217591
149	335P18	21	3	6.56	2.27	0.82	0.56	0.52	0.04	7.69231	-0.836501	-0.94627	0.111224
164	335P18	21	3	6.98	2.41	0.68	0.48				-1.05889
179	335P18	21	3	5.6	2.07	0.82	0.52				-0.943416
6	109K20	22	3	28.18	5.18	0.57	0.71	0.703333	0.0208167	2.95971	-0.494109	-0.508145	0.0429854
21	109K20	22	3	27.01	5.16	0.56	0.72				-0.473931
36	109K20	22	3	28.9	5.01	0.56	0.68				-0.556393
415	495K23	23	3	4.66	1.77	0.64	0.91	0.873333	0.0814453	9.3258	-0.136062	-0.199738	0.138344
430	495K23	23	3	4.36	2.12	0.72	0.93				-0.104697
445	495K23	23	3	3.66	1.66	0.65	0.78				-0.358454
272	RP11-187e23	24	3	28.93	9.98	1.29	1.23	1.29333	0.0568624	4.39658	0.298658	0.370153	0.064034
287	RP11-187e23	24	3	25.23	10.26	1.5	1.34				0.422233
302	RP11-187e23	24	3	29.76	11.99	1.35	1.31				0.389567
416	24H17	25	3	28.76	4.02	0.46	0.63	0.633333	0.0057735	0.911606	-0.666576	-0.659003	0.0131174
431	24H17	25	3	25.51	4.37	0.46	0.64				-0.643856
446	24H17	25	3	26.01	3.88	0.47	0.63				-0.666576
273	22C22	26	3	4.84	2.14	0.73	0.87	0.97	0.164621	16.9712	-0.200913	-0.0570708	0.235007
288	22C22	26	3	5.52	2.16	0.77	0.88				-0.184425
303	22C22	26	3	4.26	2.19	1.25	1.16				0.214125
417	138D23	27	3	14.61	4.4	0.86	0.72	0.716667	0.0152753	2.13143	-0.473931	-0.480845	0.0308573
432	138D23	27	3	16.19	4.88	0.93	0.7				-0.514573
447	138D23	27	3	14.98	5.3	1.06	0.73				-0.454032
274	576O3	28	3	38.31	11.75	1.02	1.13	1.18	0.0953939	8.08423	0.176323	0.235731	0.114184
289	576O3	28	3	31.85	12.73	1.29	1.29				0.367371
304	576O3	28	3	31.99	10.66	1.2	1.12				0.163499
418	346A3	29	3	19.59	5.48	0.84	0.92	0.906667	0.0321455	3.54546	-0.120294	-0.141968	0.0516398
433	346A3	29	3	20.83	4.98	0.68	0.87				-0.200913
448	346A3	29	3	23.53	6.07	0.72	0.93				-0.104697
275	531B22	30	3	23.13	9.25	1.37	1.47	1.44	0.117898	8.18738	0.555816	0.522771	0.12014
290	531B22	30	3	22.38	9	1.37	1.54				0.62293
305	531B22	30	3	17.82	7.55	1.41	1.31				0.389567
276	631G24	31	3	16.12	6.75	1.45	1.71	1.65667	0.0757188	4.57055	0.773996	0.727261	0.0667895
291	631G24	31	3	15.09	6.59	1.35	1.69				0.757023
306	631G24	31	3	14.65	5.9	1.31	1.57				0.650765
7	520F22	32	3	21.67	9.59	1.7	1.74	1.76667	0.0550757	3.11749	0.799087	0.820568	0.0446005
22	520F22	32	3	20.92	11.26	1.87	1.83				0.871844
37	520F22	32	3	21.47	10.26	1.73	1.73				0.790772
8	51P14	33	3	4.2	1.98	1.03	0.84	0.79	0.05	6.32911	-0.251539	-0.342006	0.0914473
23	51P14	33	3	4.08	1.85	0.74	0.74				-0.434403
38	51P14	33	3	4.32	1.63	0.55	0.79				-0.340075
9	562L19	34	3	3.15	1.77	1.18	1.29	1.13667	0.138684	12.201	0.367371	0.177815	0.172961
24	562L19	34	3	3.58	1.93	0.7	1.02				0.0285692
39	562L19	34	3	3.69	1.93	1.14	1.1				0.137504
10	248N6	35	3	5.9	2.65	1.21	1.24	1.21333	0.0550757	4.53921	0.31034	0.277967	0.0663602
25	248N6	35	3	5.94	2.63	1.04	1.15				0.201634
40	248N6	35	3	6.15	2.57	1.23	1.25				0.321928
11	521L15	36	3	5.42	2.83	1.56	1.35	1.3	0.19	14.6154	0.432959	0.367752	0.218252
26	521L15	36	3	4.06	2.74	2.35	1.46				0.545968
41	521L15	36	3	5.72	2.47	0.86	1.09				0.124328
12	338L17	37	3	4.91	2.33	1.21	1.06	0.98	0.10583	10.799	0.0840643	-0.034986	0.160557
27	338L17	37	3	4.37	2.04	0.94	0.86				-0.217591
42	338L17	37	3	4.82	2.42	1.4	1.02				0.0285692
277	45A9	38	3	4.68	2.18	0.91	1.05	1.08333	0.113725	10.4977	0.0703893	0.110299	0.148822
292	45A9	38	3	4.05	2.12	1.11	1.21				0.275007
307	45A9	38	3	4.41	1.9	0.85	0.99				-0.0144996
278	157F14	39	3	6.55	3.25	1.34	1.35	1.28667	0.145717	11.3251	0.432959	0.357181	0.169051
293	157F14	39	3	7.5	3.49	1.29	1.39				0.475085
308	157F14	39	3	7.78	3.34	1.06	1.12				0.163499
279	520F24	40	3	8.98	2.77	0.73	0.86	0.963333	0.0929157	9.64523	-0.217591	-0.0585025	0.142286
294	520F24	40	3	12.45	3.61	0.75	1.04				0.0565835
309	520F24	40	3	11.92	2.83	0.59	0.99				-0.0144996
280	23B16	41	3	6.62	3.54	1.62	1.49	1.45	0.052915	3.64931	0.575312	0.535404	0.05314
295	23B16	41	3	6.68	3.68	1.71	1.47				0.555816
310	23B16	41	3	5.8	2.84	1.42	1.39				0.475085
281	321F21	42	3	11.07	5.34	1.55	1.53	1.66333	0.119304	7.17256	0.613532	0.731547	0.105223
296	321F21	42	3	12.76	5.92	1.65	1.76				0.815575
311	321F21	42	3	11.83	5.03	1.48	1.7				0.765535
282	430K22	43	3	12.41	3.8	0.97	1.19	1.34	0.13	9.70149	0.250962	0.417516	0.14433
297	430K22	43	3	8.84	4.07	1.52	1.42				0.505891
312	430K22	43	3	11.17	4.7	1.23	1.41				0.495695
13	370A2	44	3	4.45	1.58	0.34	1.06	1.21333	0.138684	11.43	0.0840643	0.272473	0.169192
28	370A2	44	3	4.67	2.44	1.43	1.33				0.411426
43	370A2	44	3	5.57	2.22	1.03	1.25				0.321928
14	411G9	45	3	18.14	8.75	1.76	1.94	1.78667	0.132791	7.43231	0.956057	0.834683	0.105113
29	411G9	45	3	16.71	7.05	1.38	1.71				0.773996
44	411G9	45	3	17.15	7.34	1.45	1.71				0.773996
15	264M20	46	3	3.24	1.46	0.07	0.79	1.02667	0.304357	29.6452	-0.340075	-0.00206459	0.410113
30	264M20	46	3	3.66	1.47	1.08	1.37				0.454176
45	264M20	46	3	3.64	1.76	0.88	0.92				-0.120294
136	459P23	47	3	7.83	3.34	1.08	0.67	0.703333	0.0493288	7.01358	-0.577767	-0.51003	0.0993906
151	459P23	47	3	8.05	3.16	1.04	0.68				-0.556393
166	459P23	47	3	10.7	3.99	1.06	0.76				-0.395929
137	501G6	48	3	20.39	8.13	1.28	1.19	1.18667	0.10504	8.85166	0.250962	0.243121	0.12835
152	501G6	48	3	21.21	7.82	1.31	1.29				0.367371
167	501G6	48	3	19.23	7.2	1.17	1.08				0.111031
138	459J23	49	1	2.78	1.3	1.95	2.09	1.77667	0.631295	35.5325	1.0635	0.754941	0.593797
153	459J23	49	1	2.74	1.26	1	2.19				1.13093
168	459J23	49	1	3.08	1.41	0.46	1.05				0.0703893
283	62J23	50	1	2.16	1.19	134.92	-0.91	2.79333	8.17075	292.509	#NUM!	#NUM!	#NUM!
298	62J23	50	1	2.34	1.43	-0.38	12.16				3.60407
313	62J23	50	1	2.3	1.34	-0.59	-2.87				#NUM!
284	480O9	51	3	21.58	7.46	1.22	1.3	1.38	0.0916515	6.64141	0.378512	0.462572	0.0949737
299	480O9	51	3	17.76	6.68	1.33	1.36				0.443607
314	480O9	51	3	16.89	7.09	1.36	1.48				0.565597
285	394C23	52	3	4.83	2.28	0.93	0.85	0.833333	0.0568624	6.82349	-0.234465	-0.26532	0.0999602
300	394C23	52	3	4.34	1.96	0.81	0.88				-0.184425
315	394C23	52	3	3.89	1.61	0.66	0.77				-0.37707
406	463I5	53	3	6.39	2.51	0.95	1.09	0.946667	0.140119	14.8013	0.124328	-0.0896485	0.214167
421	463I5	53	3	5.15	2.47	1.01	0.81				-0.304006
436	463I5	53	3	6.05	2.78	0.98	0.94				-0.0892673
407	215G1	54	3	19.99	5.31	0.89	1.06	1.13667	0.0665833	5.85777	0.0840643	0.18312	0.0860041
422	215G1	54	3	16.13	5.52	1.03	1.17				0.226509
437	215G1	54	3	17.76	5.52	1.03	1.18				0.238787
408	206H15	55	3	5.64	2.03	0.89	0.85	0.893333	0.130512	14.6095	-0.234465	-0.172652	0.205427
423	206H15	55	3	4.93	2.62	1.13	1.04				0.0565835
438	206H15	55	3	5.16	2.55	0.96	0.79				-0.340075
184	99O6	56	3	11.92	4.53	1.33	1.33	1.32	0.0556776	4.218	0.411426	0.399675	0.0612277
199	99O6	56	3	12.97	4.96	1.25	1.37				0.454176
214	99O6	56	3	14.39	5.21	1.28	1.26				0.333424
185	121J6	57	3	42.15	8.45	0.68	0.78	0.82	0.04	4.87805	-0.358454	-0.28745	0.0704383
200	121J6	57	3	38.1	7.96	0.67	0.86				-0.217591
215	121J6	57	3	42	8.84	0.72	0.82				-0.286304
186	286B9	58	3	21.37	6.55	1.06	1.17	1.10333	0.0986577	8.94178	0.226509	0.137881	0.13255
201	286B9	58	3	19.67	5.91	0.94	1.15				0.201634
216	286B9	58	3	19.92	5.49	0.91	0.99				-0.0144996
187	452L13	59	3	3.13	1.38	0.71	1.25	1.66667	0.499233	29.954	0.321928	0.69534	0.42033
202	452L13	59	3	3.3	1.57	1.15	1.53				0.613532
217	452L13	59	3	3.04	1.41	1.9	2.22				1.15056
188	457F14	60	3	14.87	3.81	0.71	0.75	0.753333	0.0550757	7.31093	-0.415037	-0.411206	0.105336
203	457F14	60	3	15.49	3.76	0.75	0.81				-0.304006
218	457F14	60	3	18.15	3.51	0.59	0.7				-0.514573
189	280J7	61	3	6.3	2.52	1.06	1.05	0.9	0.21	23.3333	0.0703893	-0.181191	0.364712
204	280J7	61	3	5.94	2.56	1.18	0.99				-0.0144996
219	280J7	61	3	7.56	2.5	0.64	0.66				-0.599462
454	335H23	62	3	10.14	3.21	0.78	0.82	0.833333	0.100664	12.0797	-0.286304	-0.269991	0.173145
469	335H23	62	3	12.38	3.54	0.64	0.74				-0.434403
484	335H23	62	3	11.92	3.71	0.88	0.94				-0.0892673
455	150L15	63	3	18.76	3.94	0.62	0.78	0.776667	0.0351188	4.52174	-0.358454	-0.365621	0.0654931
470	150L15	63	3	17.91	4.58	0.72	0.81				-0.304006
485	150L15	63	3	20.21	5.04	0.66	0.74				-0.434403
456	184L18	64	3	12.09	4.42	1.14	1.22	1.13333	0.141539	12.4887	0.286881	0.172648	0.187668
471	184L18	64	3	12.8	3.51	0.77	0.97				-0.0439433
486	184L18	64	3	15.01	4.68	0.95	1.21				0.275007
457	1G3	65	3	11.88	5.2	1.47	1.71	1.77	0.121655	6.87318	0.773996	0.821531	0.0974016
472	1G3	65	3	12.92	6.2	1.84	1.91				0.933573
487	1G3	65	3	13.14	6.84	1.73	1.69				0.757023
458	77P3	66	3	3.17	2.22	2.16	1.84	1.53	0.288271	18.8412	0.879706	0.59671	0.268793
473	77P3	66	3	2.95	1.59	1.25	1.48				0.565597
488	77P3	66	3	2.97	1.53	1.04	1.27				0.344828
459	209P2	67	1	2.83	1.13	-0.47	0.61	0.64	0.455741	71.2096	-0.713119	-0.961496	1.25482
474	209P2	67	1	2.42	1.49	-0.25	0.2				-2.32193
489	209P2	67	1	2.78	1.4	0.24	1.11				0.15056
46	543G6	68	3	6.28	2.92	1.28	0.79	0.78	0.01	1.28205	-0.340075	-0.358533	0.0184972
61	543G6	68	3	6.65	2.74	1.32	0.77				-0.37707
76	543G6	68	3	6.45	3.05	1.21	0.78				-0.358454
190	512J14	69	3	11.76	3.83	1.06	0.79	0.723333	0.061101	8.44714	-0.340075	-0.470651	0.12057
205	512J14	69	3	13.22	3.28	0.65	0.71				-0.494109
220	512J14	69	3	11.44	3.44	0.78	0.67				-0.577767
47	360I23	70	3	2.82	1.39	-0.28	0.32	0.653333	0.308923	47.2841	-1.64386	-0.747554	0.800268
62	360I23	70	3	2.63	1.41	0.67	0.93				-0.104697
77	360I23	70	3	3.33	1.29	0.25	0.71				-0.494109
191	393H6	71	3	5.07	2.27	0.98	1.09	1.12667	0.0351188	3.11706	0.124328	0.171592	0.0450849
206	393H6	71	3	6.8	2.67	1.03	1.16				0.214125
221	393H6	71	3	6.13	2.67	0.99	1.13				0.176323
48	76N21	72	1	2.98	1.45	0.39	0.95	1.12	0.720208	64.3043	-0.0740006	-0.0468093	0.967073
63	76N21	72	3	2.65	1.54	1.63	1.91				0.933573
78	76N21	72	3	3.26	0.97	-0.34	0.5				-1
192	117N4	73	3	18.47	4.8	0.89	1.11	1.10667	0.0351188	3.17339	0.15056	0.145735	0.0459021
207	117N4	73	3	15.88	5.56	1.07	1.07				0.0976108
222	117N4	73	3	18.07	5.31	0.93	1.14				0.189034
49	14B2	74	3	8.24	3.24	0.86	0.87	0.776667	0.090185	11.6118	-0.200913	-0.371105	0.167289
64	14B2	74	3	8.4	2.71	0.69	0.69				-0.535332
79	14B2	74	3	9.98	2.57	0.62	0.77				-0.37707
193	490B20	75	3	11.36	3.29	0.77	0.95	0.896667	0.128582	14.34	-0.0740006	-0.167846	0.216132
208	490B20	75	3	11.3	3.67	0.84	0.99				-0.0144996
223	490B20	75	3	9.44	1.61	0.12	0.75				-0.415037
50	339I10	76	3	11.39	3.68	0.87	1.08	1.12333	0.111505	9.92625	0.111031	0.163181	0.140149
65	339I10	76	3	12.08	4.32	1.13	1.25				0.321928
80	339I10	76	3	14.34	4.14	0.92	1.04				0.0565835
194	335N6	77	3	2.76	1.24	0.66	1.04	1.2	0.528488	44.0407	0.0565835	0.173158	0.616832
209	335N6	77	3	3	1.58	2.02	1.79				0.83996
224	335N6	77	3	2.76	1.34	0.38	0.77				-0.37707
51	11C5	78	3	5.32	2.44	1.08	1.09	0.956667	0.135031	14.1147	0.124328	-0.0736232	0.205712
66	11C5	78	3	4.93	2.08	0.78	0.96				-0.0588937
81	11C5	78	3	5.81	2.14	0.67	0.82				-0.286304
316	342J4	79	3	4.16	2.29	1.12	0.81	0.79	0.0173205	2.19247	-0.304006	-0.340305	0.0314354
331	342J4	79	3	4.43	2.19	1	0.78				-0.358454
346	342J4	79	3	4.59	2.16	0.86	0.78				-0.358454
460	555G22	80	3	14.49	4	0.8	0.93	0.846667	0.12741	15.0484	-0.104697	-0.251777	0.228127
475	555G22	80	3	13.83	3.62	0.68	0.7				-0.514573
490	555G22	80	3	14.47	3.88	0.86	0.91				-0.136062
317	505F3	81	1	2.63	1.46	0.02	0.71	1.67	1.19616	71.6264	-0.494109	0.487675	1.04713
332	505F3	81	1	2.45	1.61	1.08	1.29				0.367371
347	505F3	81	1	2.65	1.84	3.38	3.01				1.58976
461	263G23	82	3	10.91	2.83	0.64	0.83	0.9	0.104403	11.6003	-0.268817	-0.158238	0.162689
476	263G23	82	3	11.37	3.58	0.82	1.02				0.0285692
491	263G23	82	3	12.99	3.58	0.73	0.85				-0.234465
318	309H15	83	3	7.73	3.11	0.97	0.68	0.68	0.03	4.41176	-0.556393	-0.55733	0.0636948
333	309H15	83	3	7.92	3.16	0.94	0.65				-0.621488
348	309H15	83	3	8.29	2.58	0.82	0.71				-0.494109
462	30C8	84	3	28.02	5.2	0.55	0.75	0.763333	0.023094	3.02542	-0.415037	-0.39005	0.0432794
477	30C8	84	3	33.13	6.96	0.66	0.79				-0.340075
492	30C8	84	3	32.73	6.27	0.6	0.75				-0.415037
319	RP11-245E23	85	1	2.72	1.38	0.94	1.5	1.03	0.455741	44.2467	0.584963	-0.0587502	0.675008
334	RP11-245E23	85	1	2.61	1.32	0.15	1				0
349	RP11-245E23	85	1	2.93	1.28	0.03	0.59				-0.761213
463	474L7	86	3	26.39	4.06	0.47	0.45	0.48	0.0608276	12.6724	-1.152	-1.06631	0.177249
478	474L7	86	3	27.83	5.09	0.58	0.55				-0.862496
493	474L7	86	3	31.56	4.85	0.48	0.44				-1.18442
320	552M6	87	3	15.58	4.86	0.87	0.83	0.816667	0.011547	1.41392	-0.268817	-0.292276	0.0203166
335	552M6	87	3	16.33	3.97	0.69	0.81				-0.304006
350	552M6	87	3	21.34	5.14	0.75	0.81				-0.304006
321	13H5	88	3	7.05	2.39	0.68	0.71	0.703333	0.0404145	5.74614	-0.494109	-0.509325	0.083575
336	13H5	88	3	6.84	2.49	0.73	0.74				-0.434403
351	13H5	88	3	9.18	2.63	0.61	0.66				-0.599462
52	157H4	89	3	2.87	1.32	0.02	0.5	0.74	0.288444	38.9789	-1	-0.505133	0.548154
67	157H4	89	1	2.93	1.51	0.83	1.06				0.0840643
82	157H4	89	1	2.93	1.35	0.26	0.66				-0.599462
53	285H4	90	3	3.3	1.45	0.16	0.69	0.766667	0.321921	41.9897	-0.535332	-0.466993	0.599252
68	285H4	90	1	3.06	1.33	-0.1	0.49				-1.02915
83	285H4	90	1	2.73	1.43	0.66	1.12				0.163499
54	810G21	91	3	12.75	3.09	0.6	0.66	0.66	0.05	7.57576	-0.599462	-0.60223	0.109531
69	810G21	91	3	7.31	2.95	1.17	0.71				-0.494109
84	810G21	91	3	8.53	2.67	0.72	0.61				-0.713119
55	452P23	92	3	12.3	3.73	0.85	0.65	0.583333	0.0585947	10.0448	-0.621488	-0.782319	0.141733
70	452P23	92	3	12.14	3.4	0.65	0.54				-0.888969
85	452P23	92	3	11.8	3.31	0.77	0.56				-0.836501
56	512C24	93	1	2.78	1.21	-0.1	0.34	1.15667	0.782581	67.6583	-1.55639	-0.110579	1.2908
71	512C24	93	3	2.84	1.43	0.54	1.23				0.298658
86	512C24	93	3	2.82	1.66	1.89	1.9				0.925999
57	RP11-285E18	94	3	16.4	4.15	0.65	0.66	0.703333	0.0404145	5.74614	-0.599462	-0.509325	0.083575
72	RP11-285E18	94	3	19.12	3.87	0.59	0.74				-0.434403
87	RP11-285E18	94	3	20.95	4.51	0.67	0.71				-0.494109
322	RP11-157E11	95	3	6.18	2.54	1.15	1.09	1.13667	0.0404145	3.55553	0.124328	0.184193	0.0518441
337	RP11-157E11	95	3	6.65	3.08	1.2	1.16				0.214125
352	RP11-157E11	95	3	8.23	2.87	0.86	1.16				0.214125
323	488P11	96	3	2.94	1.71	0.92	1.25	1.21	0.1249	10.3223	0.321928	0.269702	0.152824
338	488P11	96	3	3.16	1.83	1.12	1.31				0.389567
353	488P11	96	3	3.56	1.79	0.89	1.07				0.0976108
324	138N13	97	1	2.16	1.5	4.2	2.59	2.35667	0.699809	29.6949	1.37295	1.18825	0.472997
339	138N13	97	3	2.43	1.43	1.16	1.57				0.650765
354	138N13	97	1	2.3	1.42	4.43	2.91				1.54102
325	349J19	98	3	9.76	3.14	0.74	0.72	0.653333	0.0650641	9.95879	-0.473931	-0.618878	0.143659
340	349J19	98	3	13.68	3.24	0.66	0.65				-0.621488
355	349J19	98	3	16.93	3.48	0.53	0.59				-0.761213
326	132L12	99	3	32.11	7.54	0.8	0.87	0.826667	0.0404145	4.88885	-0.200913	-0.275764	0.0701775
341	132L12	99	3	32.46	7.03	0.72	0.79				-0.340075
356	132L12	99	3	32.54	6.8	0.79	0.82				-0.286304
327	159J2	100	3	6.23	2.19	0.56	0.7	0.86	0.16	18.6047	-0.514573	-0.234532	0.271967
342	159J2	100	3	8.54	2.75	0.92	0.86				-0.217591
357	159J2	100	3	10.02	3.22	0.88	1.02				0.0285692
58	182M20	101	3	18.76	3.99	0.65	0.76	0.706667	0.0472582	6.68747	-0.395929	-0.503009	0.0951307
73	182M20	101	3	18.34	3.23	0.49	0.69				-0.535332
88	182M20	101	3	23.92	4.54	0.62	0.67				-0.577767
59	173B14	102	3	66.93	15.7	0.76	0.85	0.97	0.174356	17.9748	-0.234465	-0.0586932	0.249209
74	173B14	102	3	3.43	2.38	1.16	1.17				0.226509
89	173B14	102	3	37.71	8.14	0.73	0.89				-0.168123
60	29G8	103	3	3.57	1.6	0.75	0.37	0.373333	0.085049	22.781	-1.4344	-1.44686	0.332965
75	29G8	103	3	4.13	1.86	0.75	0.46				-1.12029
90	29G8	103	3	4.44	1.59	0.31	0.29				-1.78588
328	122K21	104	1	2.49	1.59	4.06	2.86	12.86	18.0353	140.243	1.51602	2.53947	2.2083
343	122K21	104	1	2.69	1.45	0.95	2.04				1.02857
358	122K21	104	4	2.18	4.78	-174.8	33.68				5.07382
329	RP11-332E3	105	3	40.44	7.42	0.6	0.74	0.683333	0.0493288	7.21885	-0.434403	-0.551784	0.10225
344	RP11-332E3	105	3	37.34	6.76	0.55	0.65				-0.621488
359	RP11-332E3	105	3	42.94	6.53	0.56	0.66				-0.599462
330	10M21	106	3	4.88	2.03	0.87	1.02	1.24667	0.247049	19.8168	0.0285692	0.299375	0.283775
345	10M21	106	3	4.03	2.26	1.8	1.51				0.594549
360	10M21	106	3	4.97	2.26	1.09	1.21				0.275007
183	VECT	110	3	3.6	3	3.71	3.01	2.71	0.31607	11.6631	1.58976	1.43163	0.170522
198	VECT	110	3	3.84	2.89	3.51	2.74				1.45418
213	VECT	110	3	3.79	2.97	3.45	2.38				1.25096
181	MRV2	111	3	5.35	9.99	12.21	12.03	11.96	0.242693	2.02921	3.58856	3.57995	0.0293974
196	MRV2	111	3	4.66	10.35	13.4	11.69				3.5472
211	MRV2	111	3	5.3	9.91	11.4	12.16				3.60407
451	MRV2	112	3	5.04	8.27	8.96	10.54	10.8067	0.427707	3.95781	3.3978	3.43311	0.0564822
466	MRV2	112	3	4.84	7.72	9.41	11.3				3.49825
481	MRV2	112	3	4.58	9.12	10.89	10.58				3.40327
182	ALFA1-1	113	1	2.87	1.47	1.05	1.52	1.48	0.301993	20.405	0.604071	0.544591	0.305105
197	ALFA1-1	113	1	2.73	1.31	0.23	1.16				0.214125
212	ALFA1-1	113	1	3.05	1.67	1.29	1.76				0.815575
1	ALFA1-2	114	1	1.98	1.2	0.56	2.52	2.45667	2.30565	93.8529	1.33342	0.172123	2.83477
16	ALFA1-2	114	1	1.96	1.07	2	0.12				-3.05889
31	ALFA1-2	114	1	2.25	1.53	26.37	4.73				2.24184
195	ALFA1-3	115	3	4.01	4.68	6.98	7.72	7.12333	0.555908	7.80404	2.9486	2.82965	0.111761
210	ALFA1-3	115	3	3.91	5.21	6.81	7.03				2.81352
225	ALFA1-3	115	3	3.87	4.29	6.61	6.62				2.72683
452	ALFA2-1	116	1	3.36	1.89	1.31	1.36	1.48	0.131149	8.8614	0.443607	0.561856	0.126941
467	ALFA2-1	116	1	3.34	1.63	1.3	1.62				0.695994
482	ALFA2-1	116	1	3.58	1.91	1.29	1.46				0.545968
271	ALFA2-2	117	3	3.16	1.91	1.36	1.68	1.61333	0.572917	35.5114	0.748461	0.622384	0.55582
286	ALFA2-2	117	1	3.04	1.78	2.47	2.15				1.10434
301	ALFA2-2	117	1	3.4	1.72	0.46	1.01				0.0143553
464	ALFA2-3	118	1	5.25	3.02	1.79	1.85	2.10667	0.265393	12.5978	0.887525	1.06733	0.181748
479	ALFA2-3	118	3	5.15	3.47	2.32	2.09				1.0635
494	ALFA2-3	118	3	6.13	4.46	2.25	2.38				1.25096
150	BAC A	119	1	2.45	1.12	-0.08	1.15	-2.66333	3.38002	-126.909	0.201634	#NUM!	#NUM!
165	BAC A	119	1	2.26	1.2	-0.66	-3.85				#NUM!
180	BAC A	119	1	2.19	1.49	-1.66	-5.29				#NUM!
453	BAC B	120	1	2.38	1.34	1.28	0.62	0.05	0.565066	1130.13	-0.68966	#NUM!	#NUM!
468	BAC B	120	1	2.29	1.08	0.71	0.04				-4.64386
483	BAC B	120	1	2.42	1.18	-3.22	-0.51				#NUM!
98	418I10Lig	100L	3	6.87	3.54	1.77	1.83	1.81333	0.185562	10.2332	0.871844	0.853535	0.149232
113	418I10lig	100L	3	8.42	3.52	1.22	1.62				0.695994
128	418I10Lig	100L	3	8.71	4.06	1.65	1.99				0.992768
99	347N5Lig	101L	3	14.26	5.7	1.32	1.61	1.58	0.0519615	3.2887	0.687061	0.659398	0.0479139
114	347N5Lig	101L	3	14.12	5.57	1.28	1.52				0.604071
129	347N5Lig	101L	3	14.66	6.68	1.41	1.61				0.687061
100	811P12Lig	102L	3	14.89	6.17	1.37	1.6	1.56333	0.0351188	2.24641	0.678072	0.644383	0.0323635
115	811P12Lig	102L	3	14.84	5.02	1.2	1.53				0.613532
130	811P12Lig	102L	3	16.81	7.49	1.42	1.56				0.641546
101	46I10Lig	103L	3	12.27	37.42	13.28	12.71	12.7933	0.421228	3.29256	3.66789	3.6768	0.0472972
116	46I10Lig	103L	3	11.59	33.27	12.98	12.42				3.63459
131	46I10Lig	103L	3	11.65	38.97	13.63	13.25				3.72792
102	29B2Lig	104L	3	33.92	24.42	2.5	2.58	2.59333	0.0416333	1.6054	1.36737	1.37468	0.0230829
117	29B2Lig	104L	3	33.15	24.42	2.44	2.64				1.40054
132	29B2Lig	104L	3	40.72	28.46	2.44	2.56				1.35614
103	484I6Lig	105L	3	16.71	4.41	0.71	0.9	0.906667	0.0602771	6.64821	-0.152003	-0.143471	0.0955471
118	484I6Lig	105L	3	15.45	4.11	0.82	0.97				-0.0439433
133	484I6Lig	105L	3	13.36	4.89	1.23	0.85				-0.234465
104	255P5Lig	106L	3	15.81	2.87	0.42	0.59	0.676667	0.0960902	14.2005	-0.761213	-0.573043	0.202675
119	255P5Lig	106L	3	13.57	2.9	0.52	0.78				-0.358454
134	255P5Lig	106L	3	19.83	3.19	0.5	0.66				-0.599462
105	418I10pcr	110P	3	12.06	5.39	1.56	1.79	1.79667	0.0802081	4.46427	0.83996	0.844367	0.0642755
120	418I10pcr	110P	3	10.11	4.94	1.43	1.72				0.782409
135	418I10pcr	110P	3	11.56	5.2	1.64	1.88				0.910733
226	347N5pcr	111P	3	15.38	5.25	1.17	1.42	1.40333	0.0665833	4.74465	0.505891	0.487762	0.0690789
241	347N5pcr	111P	3	13.17	4.74	1.12	1.33				0.411426
256	347N5pcr	111P	3	13.6	4.65	1.12	1.46				0.545968
227	811P12pcr	112P	3	20.35	6.45	1.21	1.35	1.34667	0.0351188	2.60784	0.432959	0.429065	0.0377019
242	811P12pcr	112P	3	18.06	6.51	1.16	1.38				0.464668
257	811P12pcr	112P	3	19.84	7.34	1.11	1.31				0.389567
228	46I10pcr	113P	3	13.93	31.23	9.9	8.79	9.43667	0.645006	6.83511	3.13586	3.23602	0.0988092
243	46I10pcr	113P	3	13.72	31.35	9.53	9.44				3.23879
258	46I10pcr	113P	3	11.14	29.33	11.56	10.08				3.33342
229	29B2pcr	114P	3	26.41	18.49	2.88	3.1	2.91333	0.176163	6.04678	1.63227	1.54092	0.0868386
244	29B2pcr	114P	3	20.81	17.3	2.88	2.89				1.53107
259	29B2pcr	114P	3	23.23	17.63	2.88	2.75				1.45943
230	484I6pcr	115P	3	15.34	4.31	0.73	0.88	0.936667	0.0493288	5.26642	-0.184425	-0.0957539	0.0771541
245	484I6pcr	115P	3	16.18	3.94	0.72	0.97				-0.0439433
260	484I6pcr	115P	3	16.62	4.36	0.73	0.96				-0.0588937
231	255P5pcr	116P	3	16.98	5.61	0.97	0.94	0.943333	0.0550757	5.83841	-0.0892673	-0.0857967	0.0841151
246	255P5pcr	116P	3	18.12	5.56	0.94	1				0
261	255P5pcr	116P	3	25.72	6.04	0.82	0.89				-0.168123
232	Xp 55ng/µl	23.1B	3	3	1.58	1.04	1.44	1.88	1.08885	57.9177	0.526069	0.759549	0.79152
247	Xp 55ng/µl	23.1B	1	2.78	1.37	1.15	1.08				0.111031
262	Xp 55ng/µl	23.1B	1	2.41	1.34	-0.86	3.12				1.64155
233	Xp 220ng/µl	23.2B	3	3.98	2.05	1.52	1.74	1.79333	0.0550757	3.07114	0.799087	0.842191	0.0442612
248	Xp 220ng/µl	23.2B	3	3.5	2.02	1.66	1.85				0.887525
263	Xp 220ng/µl	23.2B	3	3.72	2.01	1.32	1.79				0.83996
91	418I10 350ng/µl	90B	3	15.57	6.06	1.45	1.48	1.47667	0.0152753	1.03444	0.565597	0.562293	0.0149485
106	418I10 350ng/µl	90B	3	14.82	6.25	1.41	1.46				0.545968
121	418I10 350ng/µl	90B	3	15.01	5.09	1.05	1.49				0.575312
92	347N5 350ng/µl	91B	1	2.22	1.02	6.8	-3.19	0.4	3.27678	819.195	#NUM!	#NUM!	#NUM!
107	347N5 350ng/µl	91B	1	1.89	1.22	0.82	1.16				0.214125
122	347N5 350ng/µl	91B	1	2.33	1.38	-0.36	3.23				1.69153
93	811P12 350ng/µl	92B	3	17.15	4.65	0.94	1.3	1.28	0.0264575	2.06699	0.378512	0.355937	0.0299746
108	811P12 350ng/µl	92B	3	16.14	4.26	0.86	1.29				0.367371
123	811P12 350ng/µl	92B	3	17.94	5.7	0.93	1.25				0.321928
94	46I10 350ng/µl	93B	3	4.41	3.55	3.43	8.93	9.28667	0.37072	3.99196	3.15866	3.2144	0.0575026
109	46I10 350ng/µl	93B	3	4.7	3.23	2.86	9.26				3.21101
124	46I10 350ng/µl	93B	3	4.2	4.21	4.32	9.67				3.27352
95	29B2 350ng/µl	94B	3	35.66	34.1	3.17	2.82	2.95	0.112694	3.82014	1.4957	1.56	0.0557431
110	29B2 350ng/µl	94B	3	35.26	26.89	3.15	3.02				1.59455
125	29B2 350ng/µl	94B	3	35.44	30.11	3.17	3.01				1.58976
96	484I6 350ng/µl	95B	1	2.48	1.14	-9.69	0.19	0.646667	3.26901	505.517	-2.39593	#NUM!	#NUM!
111	484I6 350ng/µl	95B	1	2.15	1.2	-0.17	-2.37				#NUM!
126	484I6 350ng/µl	95B	1	2.04	1.08	0	4.12				2.04264
97	255P5 350ng/µl	96B	1	2.03	1.39	7.8	-0.26	0.763333	2.71379	355.518	#NUM!	#NUM!	#NUM!
112	255P5 350ng/µl	96B	1	2.15	1.31	-0.61	3.84				1.94111
127	255P5 350ng/µl	96B	1	2.03	1.23	0.35	-1.29				#NUM!

## Sheet: sorted by genomic ID
Index	Array Row	Array Column	Spot Row	Spot Column	Name	ID	X	Y	Diameter	F Pixels	B Pixels	Footprint	Flags	Ch1 Median	Ch1 Mean	Ch1 SD	Ch1 B Median	Ch1 B Mean	Ch1 B SD	Ch1 % > B + 1 SD	Ch1 % > B + 2 SD	Ch1 F % Sat.	Ch1 Median - B	Ch1 Mean - B	Ch1 SignalNoiseRatio	Ch2 Median	Ch2 Mean	Ch2 SD	Ch2 B Median	Ch2 B Mean	Ch2 B SD	Ch2 % > B + 1 SD	Ch2 % > B + 2 SD	Ch2 F % Sat.	Ch2 Median - B	Ch2 Mean - B	Ch2 SignalNoiseRatio	Ch2 Ratio of Medians	Ch2 Ratio of Means	Ch2 Median of Ratios	Ch2 Mean of Ratios	Ch2 Ratios SD	Ch2 Rgn Ratio	Ch2 Rgn R²	Ch2 Log Ratio	Sum of Medians	Sum of Means	Ch1 N Median	Ch1 N Mean
139	1	2	1	4	468L10	1	13990	16520	120	287	362	35	3	1923	3783	3663.43	937	1020	427.01	66.2	52.6	0	986	2846	4.5	1199	1469	1220.7	706	769	503.42	49.1	32.1	0	493	763	2.38	0.5	0.27	0.43	0.58	0.88	0.23	0.49	-1	1479	3609	1923	3783
154	1	2	2	4	468L10	1	13995	16890	130	282	397	34	3	2316	4186	3563.64	1038	1082	416.33	72.3	60.3	0	1278	3148	5.56	1451	1864	1423.19	715	833	579.92	57.4	38.3	0	736	1149	2.5	0.58	0.36	0.5	0.76	1.64	0.23	0.32	-0.8	2014	4297	2316	4186
169	1	2	3	4	468L10	1	13990	17270	120	287	362	21	3	2062	3909	3377.65	991	1036	420.82	68.6	56.4	0	1071	2918	4.9	1484	1687	1291.64	688	792	572.2	56.1	35.2	0	796	999	2.59	0.74	0.34	0.5	0.55	0.48	0.23	0.35	-0.43	1867	3917	2062	3909
140	1	2	1	5	2A19	2	14375	16525	100	286	366	34	3	1290	1365	572.77	985	1039	410.33	43.4	19.6	0	305	380	3.14	710	849	669.99	558	657	515.73	28.7	12.9	0	152	291	1.38	0.5	0.77	0.65	1.07	1.06	0.81	0.47	-1	457	671	1290	1365
155	1	2	2	5	2A19	2	14375	16915	100	286	366	23	3	1298	1380	570.85	1035	1050	368.58	43	21	0	263	345	3.52	788	910	646.21	640	732	517.92	29	10.1	0	148	270	1.52	0.56	0.78	0.81	1.22	1.12	0.67	0.35	-0.83	411	615	1298	1380
170	1	2	3	5	2A19	2	14360	17290	200	287	362	9	1	1221	1329	602.74	1104	1164	428.62	30.3	11.8	0	117	225	2.85	819	1004	764.34	588	711	576.59	34.8	17.1	0	231	416	1.42	1.97	1.85	1.62	2.42	2.67	0.78	0.38	0.98	348	641	1221	1329
141	1	2	1	6	318C5	3	14735	16530	140	282	397	19	3	1429	1696	861.52	1031	1090	399.32	50	33	0	398	665	3.58	1075	1146	757.18	627	726	528.54	43.6	22	0	448	519	2.03	1.13	0.78	0.97	1.37	2.47	0.59	0.45	0.17	846	1184	1429	1696
156	1	2	2	6	318C5	3	14745	16900	140	282	397	22	3	1640	1855	934.26	1053	1069	407.35	57.8	41.1	0	587	802	4.03	962	1131	890.99	651	765	556.26	36.5	19.1	0	311	480	1.73	0.53	0.6	0.63	0.94	1.45	0.68	0.51	-0.92	898	1282	1640	1855
171	1	2	3	6	318C5	3	14730	17285	140	283	333	1	3	1654	1786	836.59	1022	1100	424.25	60.1	41.7	0	632	764	3.9	935	1082	798.32	614	731	554.24	39.9	19.8	0	321	468	1.69	0.51	0.61	0.59	0.68	0.46	0.75	0.61	-0.98	953	1232	1654	1786
142	1	2	1	7	213F11	4	15105	16535	190	286	366	10	3	6992	6003	3322.13	960	1042	460.37	82.5	77.3	0	6032	5043	15.19	3605	3465	2078.58	683	793	582.83	80.1	73.4	0	2922	2782	6.19	0.48	0.55	0.52	1.06	3.76	0.53	0.72	-1.05	8954	7825	6992	6003
157	1	2	2	7	213F11	4	15115	16905	190	286	366	12	3	6999	6408	2943.29	985	1009	404.69	90.6	86.7	0	6014	5423	17.29	3625	3645	2062.29	618	709	512.29	85.7	80.8	0	3007	3027	7.08	0.5	0.56	0.51	1.39	10.43	0.59	0.7	-1	9021	8450	6999	6408
172	1	2	3	7	213F11	4	15120	17295	190	282	334	19	3	6992	6410	3110.89	1021	1034	414.46	90.8	85.8	0	5971	5389	16.87	3544	3638	2175.71	614	691	502.52	83	77.7	0	2930	3024	7.05	0.49	0.56	0.53	0.58	0.32	0.62	0.78	-1.03	8901	8413	6992	6410
143	1	2	1	8	13B15	5	15505	16535	160	286	366	26	3	1981	2185	1020.42	980	1022	410.93	74.5	57.7	0	1001	1205	4.82	1073	1231	847.53	625	714	514.51	47.2	27.3	0	448	606	2.09	0.45	0.5	0.5	0.57	0.33	0.67	0.66	-1.16	1449	1811	1981	2185
158	1	2	2	8	13B15	5	15505	16905	180	286	366	23	3	2147	2200	992.83	972	1007	425.66	75.5	59.4	0	1175	1228	5.04	1307	1434	940.15	644	716	491.06	58	36	0	663	790	2.66	0.56	0.64	0.61	0.79	0.62	0.74	0.6	-0.83	1838	2018	2147	2200
173	1	2	3	8	13B15	5	15505	17285	160	286	366	21	3	1834	2028	1002.55	946	985	395.39	71.7	53.5	0	888	1082	4.64	1115	1310	983.4	592	663	519	50	32.9	0	523	718	2.15	0.59	0.66	0.61	1.06	2.73	0.73	0.55	-0.76	1411	1800	1834	2028
144	1	2	1	9	261A1	6	15890	16530	200	287	362	34	1	1188	1259	514.86	956	976	369.18	42.5	19.2	0	232	303	3.22	722	858	605.2	635	704	509.03	30	13.2	0	87	223	1.42	0.38	0.74	0.71	0.96	0.73	0.89	0.58	-1.42	319	526	1188	1259
159	1	2	2	9	261A1	6	15870	16905	170	282	333	11	3	1261	1332	560.11	953	1001	389.23	42.2	20.9	0	308	379	3.24	728	834	577.53	611	666	488.89	27.7	10.3	0	117	223	1.49	0.38	0.59	0.65	0.9	0.84	0.7	0.46	-1.4	425	602	1261	1332
174	1	2	3	9	261A1	6	15870	17280	200	287	362	9	1	1197	1252	505.4	962	1025	395.45	42.5	18.5	0	235	290	3.03	655	764	556.61	615	744	529.2	21.3	7.7	0	40	149	1.24	0.17	0.51	0.63	0.93	0.93	0.75	0.46	-2.55	275	439	1197	1252
409	2	2	1	4	331L19	7	14050	25480	160	287	363	35	3	2573	2785	1283.18	1012	1084	458.11	87.1	71.8	0	1561	1773	5.62	1462	1727	1160.15	730	823	564.25	59.6	36.6	0	732	997	2.59	0.47	0.56	0.52	0.68	0.67	0.59	0.43	-1.09	2293	2770	2573	2785
424	2	2	2	4	331L19	7	14055	25835	180	286	366	41	3	2834	2901	1398.76	976	992	402.03	83.9	73.1	0	1858	1925	7.05	1572	1854	1237.11	696	733	509.74	65	45.8	0	876	1158	3.08	0.47	0.6	0.55	0.65	0.58	0.71	0.65	-1.08	2734	3083	2834	2901
439	2	2	3	4	331L19	7	14050	26225	170	283	333	33	3	2874	3038	1340.19	929	1021	445.34	89	78.1	0	1945	2109	6.45	1619	1867	1206.61	683	816	597.13	63.3	42.4	0	936	1184	2.71	0.48	0.56	0.57	0.7	0.61	0.77	0.73	-1.06	2881	3293	2874	3038
410	2	2	1	5	211D10	8	14400	25450	200	287	362	29	1	1602	1695	705.59	1051	1079	411.49	57.5	35.2	0	551	644	3.89	1124	1243	766.01	729	815	554.3	40.8	20.2	0	395	514	2.03	0.72	0.8	0.73	1	0.81	0.8	0.55	-0.48	946	1158	1602	1695
425	2	2	2	5	211D10	8	14415	25820	210	282	397	34	3	1623	1697	661.25	1027	1108	432.61	61.3	32.3	0	596	670	3.75	1088	1308	843.54	709	795	576.24	41.5	23.4	0	379	599	1.89	0.64	0.89	0.94	1.23	1.35	0.95	0.55	-0.65	975	1269	1623	1697
440	2	2	3	5	211D10	8	14405	26205	140	286	366	14	3	1522	1581	690.01	1113	1258	696.71	33.6	9.1	0	409	468	2.18	1113	1259	829.76	720	879	656.26	40.6	18.9	0	393	539	1.7	0.96	1.15	1.13	1.25	0.73	0.92	0.59	-0.06	802	1007	1522	1581
411	2	2	1	6	129M14	9	14755	25415	160	286	367	63	3	1850	2091	1094.76	1117	1150	440.27	60.8	43	0	733	974	4.2	1389	1586	994.32	812	860	575.73	50	29	0	577	774	2.41	0.79	0.79	0.78	0.91	0.65	0.7	0.6	-0.35	1310	1748	1850	2091
426	2	2	2	6	129M14	9	14775	25810	120	282	397	35	3	1463	1657	881.31	1011	1052	418.89	51.4	34	0	452	646	3.49	1035	1225	872.6	651	760	556.7	41.8	22.3	0	384	574	1.86	0.85	0.89	0.88	1.27	1.11	0.61	0.38	-0.24	836	1220	1463	1657
441	2	2	3	6	129M14	9	14785	26175	120	286	366	41	3	1482	1764	1039.16	1105	1208	555.77	40.6	27.3	0	377	659	2.67	893	1092	809.82	792	914	676.47	28.7	11.2	0	101	300	1.32	0.27	0.46	0.49	0.74	0.74	0.53	0.47	-1.9	478	959	1482	1764
412	2	2	1	7	1L24	10	15155	25440	130	282	397	36	3	1579	1822	951.87	971	1036	403.17	59.2	42.9	0	608	851	3.92	1005	1165	881.43	770	867	558.5	39	16	0	235	395	1.8	0.39	0.46	0.56	0.83	0.87	0.56	0.37	-1.37	843	1246	1579	1822
427	2	2	2	7	1L24	10	15155	25795	130	286	366	49	3	1520	1692	819.68	910	964	371.01	62.6	45.8	0	610	782	4.1	1009	1203	854.34	715	788	543.1	39.5	23.8	0	294	488	1.86	0.48	0.62	0.53	0.73	0.52	0.81	0.6	-1.05	904	1270	1520	1692
442	2	2	3	7	1L24	10	15165	26175	140	286	366	40	3	1564	1732	822.74	960	1003	405.6	57.3	42.7	0	604	772	3.86	856	1028	753.39	689	779	512.42	35	17.5	0	167	339	1.67	0.28	0.44	0.49	0.55	0.34	0.77	0.71	-1.85	771	1111	1564	1732
413	2	2	1	8	BAC11	11	15535	25435	100	286	366	41	3	1104	1271	649.48	950	1010	403.83	33.9	16.4	0	154	321	2.73	779	960	705.91	693	812	587.47	29	13.3	0	86	267	1.33	0.56	0.83	0.94	1.58	1.77	0.65	0.36	-0.84	240	588	1104	1271
428	2	2	2	8	BAC11	11	15535	25830	140	282	398	16	3	1187	1327	634.73	945	973	395.4	37.6	18.4	0	242	382	3	991	1117	786.01	633	722	500.29	43.3	24.1	0	358	484	1.98	1.48	1.27	1.54	1.82	1.52	0.78	0.4	0.56	600	866	1187	1327
443	2	2	3	8	BAC11	11	15535	26185	120	286	366	27	3	1141	1231	541.8	995	1028	421.2	30.1	11.9	0	146	236	2.71	967	1076	795.01	723	763	483.04	36.7	21.3	0	244	353	2	1.67	1.5	1.64	2.08	1.65	0.94	0.41	0.74	390	589	1141	1231
414	2	2	1	9	229I7	12	15915	25455	170	286	366	23	3	8322	7348	4343.27	992	1064	431.84	85.3	80.8	0	7330	6356	19.27	2476	2639	1635.44	687	787	561.87	77.3	64.7	0	1789	1952	4.41	0.24	0.31	0.29	0.47	0.74	0.32	0.74	-2.03	9119	8308	8322	7348
429	2	2	2	9	229I7	12	15910	25815	170	282	333	27	3	7450	6892	4056.46	925	1003	432.17	88.3	81.2	0	6525	5967	17.24	2437	2579	1685.39	756	859	608.41	70.9	58.5	0	1681	1823	4.01	0.26	0.31	0.27	0.33	0.25	0.36	0.75	-1.96	8206	7790	7450	6892
444	2	2	3	9	229I7	12	15915	26190	170	282	397	22	3	8398	7468	4364.42	994	1010	403.12	88.3	83.7	0	7404	6474	20.83	2237	2463	1526.93	692	783	567.48	74.8	58.9	0	1545	1771	3.94	0.21	0.27	0.25	0.34	0.51	0.27	0.6	-2.26	8949	8245	8398	7468
145	1	2	1	10	326D19	13	16265	16535	150	286	366	30	3	2691	3443	2368.2	948	1011	432.89	75.5	66.1	0	1743	2495	6.22	1563	1908	1378.12	658	715	531.04	63.3	45.1	0	905	1250	2.94	0.52	0.5	0.51	1	3.68	0.43	0.54	-0.95	2648	3745	2691	3443
160	1	2	2	10	326D19	13	16265	16915	160	286	366	29	3	2570	3448	2144.12	887	954	416.58	83.6	70.6	0	1683	2561	6.17	1719	1941	1319.14	649	796	564.23	65	47.9	0	1070	1292	3.05	0.64	0.5	0.53	0.67	0.68	0.46	0.56	-0.65	2753	3853	2570	3448
175	1	2	3	10	326D19	13	16260	17295	150	282	333	29	3	2841	3592	2352.36	863	909	407.9	80.1	73	0	1978	2729	6.96	1623	1966	1460.75	629	702	481.51	66.7	50.7	0	994	1337	3.37	0.5	0.49	0.47	0.58	0.59	0.5	0.66	-0.99	2972	4066	2841	3592
2	1	1	1	2	505O16	14	7580	16580	140	287	362	29	3	1686	2014	1180.86	940	996	388.28	64.1	48.8	0	746	1074	4.34	1061	1268	961.9	710	803	559.85	36.2	22	0	351	558	1.9	0.47	0.52	0.49	0.64	0.5	0.56	0.47	-1.09	1097	1632	1686	2014
17	1	1	2	2	505O16	14	7590	16945	140	282	333	37	3	1746	1958	1129.09	931	958	388.06	63.5	51.8	0	815	1027	4.5	1230	1351	959.91	735	783	523.8	48.2	27.3	0	495	616	2.35	0.61	0.6	0.67	1.27	4.1	0.58	0.46	-0.72	1310	1643	1746	1958
32	1	1	3	2	505O16	14	7595	17330	140	282	397	34	3	1587	1888	994.91	910	942	389.51	64.5	46.1	0	677	978	4.07	1113	1285	874.25	596	722	518.29	49.6	29.8	0	517	689	2.15	0.76	0.7	0.69	0.78	0.83	0.7	0.64	-0.39	1194	1667	1587	1888
146	1	2	1	11	223F20	15	16635	16535	120	286	366	23	3	1643	2135	1427.46	844	892	364.77	66.4	50.7	0	799	1291	4.5	1068	1318	907.83	620	705	525.52	47.9	29.4	0	448	698	2.03	0.56	0.54	0.59	1.37	9.23	0.4	0.4	-0.83	1247	1989	1643	2135
161	1	2	2	11	223F20	15	16635	16905	110	286	366	21	3	1644	2221	1546.58	912	956	367.55	62.2	50	0	732	1309	4.47	1096	1279	944.17	609	680	481.66	50	34.3	0	487	670	2.28	0.67	0.51	0.6	0.78	0.69	0.35	0.32	-0.59	1219	1979	1644	2221
176	1	2	3	11	223F20	15	16640	17285	130	282	333	27	3	1534	2221	1585.87	908	935	399.2	61	45.7	0	626	1313	3.84	1148	1403	988.47	660	685	466.57	50.7	35.5	0	488	743	2.46	0.78	0.57	0.66	1.13	4.39	0.51	0.68	-0.36	1114	2056	1534	2221
3	1	1	1	3	rp11-424e21	16	7965	16585	130	286	366	32	3	2957	3781	2792.29	969	1038	422.37	73.8	64	0	1988	2812	7	1319	1773	1514.11	662	793	553.04	53.8	37.8	0	657	1111	2.38	0.33	0.4	0.38	0.52	0.4	0.35	0.42	-1.6	2645	3923	2957	3781
18	1	1	2	3	rp11-424e21	16	7970	16935	140	282	333	45	3	2976	3882	2846.24	943	1008	407.39	76.6	66	0	2033	2939	7.31	1650	1996	1455.95	714	797	533.07	62.1	45.4	0	936	1282	3.1	0.46	0.44	0.47	0.64	0.67	0.37	0.54	-1.12	2969	4221	2976	3882
33	1	1	3	3	rp11-424e21	16	7960	17325	130	282	333	23	3	2749	3887	3033.7	947	1005	421.02	72	62.4	0	1802	2940	6.53	1553	1813	1262.94	639	739	528.95	63.1	46.5	0	914	1174	2.94	0.51	0.4	0.52	1.28	8.46	0.27	0.42	-0.98	2716	4114	2749	3887
147	1	2	1	12	298H15	17	17015	16535	190	286	366	26	3	21298	22019	12397.1	915	960	405.36	92.7	90.2	0	20383	21104	52.54	6640	6681	3724.1	581	689	486.78	93	90.6	0	6059	6100	13.64	0.3	0.29	0.29	0.68	2.99	0.27	0.82	-1.75	26442	27204	21298	22019
162	1	2	2	12	298H15	17	17015	16925	210	286	366	31	3	17276	17030	10141.7	862	935	396.83	87.8	84.3	0	16414	16168	43.54	6418	6224	3657.32	638	712	488.21	90.2	86.7	0	5780	5586	13.15	0.35	0.35	0.34	1.93	19.46	0.28	0.6	-1.51	22194	21754	17276	17030
177	1	2	3	12	298H15	17	17005	17295	210	286	366	25	3	17811	16995	9636.21	889	930	392.27	88.8	86.4	0	16922	16106	45.41	6081	5852	3261.3	623	689	503.74	88.1	84.3	0	5458	5229	12.07	0.32	0.32	0.32	0.39	0.42	0.29	0.75	-1.63	22380	21335	17811	16995
4	1	1	1	4	390J12	18	8325	16585	160	286	366	17	3	1940	2211	1186	979	1012	387.76	69.6	55.6	0	961	1232	5	1145	1336	980.03	631	718	481.67	52.1	30.8	0	514	705	2.38	0.53	0.57	0.54	0.73	0.71	0.57	0.48	-0.9	1475	1937	1940	2211
19	1	1	2	4	390J12	18	8325	16945	150	286	366	21	3	2046	2372	1340.41	916	1017	442.96	69.2	56.6	0	1130	1456	4.62	971	1172	869.96	702	795	538.77	39.9	22.4	0	269	470	1.8	0.24	0.32	0.35	0.39	0.23	0.53	0.67	-2.07	1399	1926	2046	2372
34	1	1	3	4	390J12	18	8325	17325	150	286	366	12	3	2253	2456	1309.26	934	1011	449.6	74.8	57.3	0	1319	1522	5.01	1021	1162	804.74	730	782	522.87	38.8	22	0	291	432	1.95	0.22	0.28	0.27	0.37	0.27	0.47	0.58	-2.18	1610	1954	2253	2456
148	1	2	1	13	37K18	19	17385	16545	100	286	366	21	3	3091	4023	3855.15	870	916	389.25	81.5	74.5	0	2221	3153	7.94	1667	2342	2477.78	529	633	491.37	75.2	55.9	0	1138	1813	3.39	0.51	0.58	0.55	0.69	0.53	0.42	0.42	-0.96	3359	4966	3091	4023
163	1	2	2	13	37K18	19	17395	16925	100	286	366	34	3	3219	4038	3551.62	873	900	364	83.2	76.9	0	2346	3165	8.84	1811	2428	2344.93	534	647	508.93	67.8	54.5	0	1277	1894	3.56	0.54	0.6	0.54	0.62	0.49	0.36	0.29	-0.88	3623	5059	3219	4038
178	1	2	3	13	37K18	19	17395	17295	100	286	366	34	3	3258	3907	3080.79	820	863	361.34	81.5	73.4	0	2438	3087	9.02	1914	2375	1979.38	562	634	470.47	73.8	60.5	0	1352	1813	4.07	0.55	0.59	0.58	1.21	4.06	0.35	0.29	-0.85	3790	4900	3258	3907
5	1	1	1	5	111B1	20	8710	16585	170	282	333	22	3	5604	5557	3192.5	1141	1156	443.59	85.8	78.4	0	4463	4416	12.63	1793	2057	1533.13	654	757	534.32	69.5	51.8	0	1139	1403	3.36	0.26	0.32	0.27	0.37	0.54	0.35	0.54	-1.97	5602	5819	5604	5557
20	1	1	2	5	111B1	20	8705	16955	170	286	366	15	3	5053	5091	2779.23	1003	1051	430.99	88.1	82.5	0	4050	4088	11.72	1931	2155	1398.13	731	835	618.75	67.1	49	0	1200	1424	3.12	0.3	0.35	0.32	0.86	5.49	0.36	0.51	-1.75	5250	5512	5053	5091
35	1	1	3	5	111B1	20	8710	17335	170	282	333	18	3	5997	5797	2893.04	980	1059	453.23	94.7	89.4	0	5017	4817	13.23	1931	2178	1456.85	671	768	553.55	70.6	53.5	0	1260	1507	3.49	0.25	0.31	0.27	0.33	0.24	0.36	0.5	-1.99	6277	6324	5997	5797
149	1	2	1	14	335P18	21	17765	16545	130	286	366	24	3	2474	4777	4268.12	799	858	377.11	82.2	70.3	0	1675	3978	6.56	1164	1546	1252.5	548	635	513.52	54.2	36.4	0	616	998	2.27	0.37	0.25	0.32	0.33	0.2	0.23	0.6	-1.44	2291	4976	2474	4777
164	1	2	2	14	335P18	21	17770	16925	130	282	333	34	3	2497	4784	4436.08	893	904	357.73	75.5	64.9	0	1604	3891	6.98	1126	1486	1385.67	621	667	467.75	51.8	35.1	0	505	865	2.41	0.31	0.22	0.24	0.35	0.36	0.17	0.28	-1.67	2109	4756	2497	4784
179	1	2	3	14	335P18	21	17770	17295	130	282	333	34	3	2117	4622	4364.46	907	940	378	73.4	58.9	0	1210	3715	5.6	1060	1501	1348.76	586	669	511.5	47.9	36.2	0	474	915	2.07	0.39	0.25	0.33	0.55	1.32	0.19	0.39	-1.35	1684	4630	2117	4622
6	1	1	1	6	109K20	22	9085	16585	170	287	367	20	3	11390	9905	6140.81	931	992	404.19	84	80.1	0	10459	8974	28.18	2749	2906	1955.59	685	751	531.03	76.7	67.6	0	2064	2221	5.18	0.2	0.25	0.24	0.34	0.35	0.27	0.73	-2.34	12523	11195	11390	9905
21	1	1	2	6	109K20	22	9085	16955	170	286	366	17	3	11421	10245	6274.44	999	1061	422.9	85.7	80.1	0	10422	9246	27.01	2703	3003	2149.19	685	774	523.39	76.2	68.2	0	2018	2318	5.16	0.19	0.25	0.23	0.42	1.04	0.29	0.69	-2.37	12440	11564	11421	10245
36	1	1	3	6	109K20	22	9085	17335	170	286	366	16	3	12379	11041	6749.37	945	1002	428.4	88.5	82.2	0	11434	10096	28.9	2911	3092	1991.57	693	808	580.56	81.8	70.3	0	2218	2399	5.01	0.19	0.24	0.22	0.4	0.54	0.22	0.55	-2.37	13652	12495	12379	11041
415	2	2	1	10	495K23	23	16295	25435	140	286	366	40	3	1754	1999	1160.36	931	976	376.73	62.2	52.4	0	823	1068	4.66	974	1197	893.59	710	756	548.97	37.8	18.5	0	264	487	1.77	0.32	0.46	0.37	0.58	0.56	0.5	0.42	-1.64	1087	1555	1754	1999
430	2	2	2	10	495K23	23	16295	25805	150	286	366	37	3	1831	2032	1092.2	923	968	420.03	65	52.8	0	908	1109	4.36	1132	1319	928.96	805	844	532.98	41.3	22	0	327	514	2.12	0.36	0.46	0.42	0.63	0.57	0.51	0.36	-1.47	1235	1623	1831	2032
445	2	2	3	10	495K23	23	16295	26175	130	286	366	35	3	1612	1893	1122.96	939	1027	440.16	55.6	44.8	0	673	954	3.66	941	1096	771.16	717	811	565.61	33.2	16.8	0	224	379	1.66	0.33	0.4	0.35	0.57	0.51	0.45	0.44	-1.59	897	1333	1612	1893
272	2	1	1	2	RP11-187e23	24	7630	25435	190	282	333	52	3	11188	12570	8289.25	928	970	386.77	90.8	87.9	0	10260	11642	28.93	5383	5781	3735.96	751	819	539.2	84.8	81.6	0	4632	5030	9.98	0.45	0.43	0.44	0.52	0.51	0.38	0.71	-1.15	14892	16672	11188	12570
287	2	1	2	2	RP11-187e23	24	7635	25815	190	286	366	46	3	10209	11587	8155.56	924	971	404.61	87.4	84.3	0	9285	10663	25.23	5537	5661	3673.91	665	763	539.58	86	79.7	0	4872	4996	10.26	0.52	0.47	0.51	0.57	0.44	0.38	0.7	-0.93	14157	15659	10209	11587
302	2	1	3	2	RP11-187e23	24	7640	26185	190	282	333	48	3	11825	12210	7606.53	975	1020	397.33	87.9	85.5	0	10850	11235	29.76	5883	5907	3833.91	718	764	490.53	85.8	81.6	0	5165	5189	11.99	0.48	0.46	0.47	0.58	0.64	0.37	0.54	-1.07	16015	16424	11825	12210
416	2	2	1	11	24H17	25	16665	25440	170	282	397	31	3	10890	9223	6100.15	933	951	378.65	86.5	80.5	0	9957	8290	28.76	2297	2531	1774.06	703	768	571.56	72	59.9	0	1594	1828	4.02	0.16	0.22	0.2	0.34	0.42	0.23	0.63	-2.64	11551	10118	10890	9223
431	2	2	2	11	24H17	25	16670	25805	170	282	333	35	3	10229	8673	5475.49	897	966	401.01	88.3	79.8	0	9332	7776	25.51	2182	2415	1637.56	674	753	499.54	73.4	60.3	0	1508	1741	4.37	0.16	0.22	0.2	0.28	0.24	0.25	0.69	-2.63	10840	9517	10229	8673
446	2	2	3	11	24H17	25	16670	26175	170	282	333	33	3	9888	9109	6009.9	888	948	380.1	88.7	82.3	0	9000	8221	26.01	2070	2417	1670.73	599	707	533.89	73.4	59.9	0	1471	1818	3.88	0.16	0.22	0.2	0.36	0.87	0.22	0.65	-2.61	10471	10039	9888	9109
273	2	1	1	3	22C22	26	8015	25455	100	286	366	46	3	2053	2411	1535.75	996	1035	424.46	67.5	53.5	0	1057	1415	4.84	1136	1360	962.66	757	823	531.08	44.8	25.2	0	379	603	2.14	0.36	0.43	0.43	0.55	0.49	0.46	0.54	-1.48	1436	2018	2053	2411
288	2	1	2	3	22C22	26	8015	25815	100	286	366	48	3	2205	2514	1539.67	966	1011	399.42	73.4	60.5	0	1239	1548	5.52	1221	1419	941.78	765	850	564.39	44.8	25.5	0	456	654	2.16	0.37	0.42	0.43	0.58	0.44	0.41	0.46	-1.44	1695	2202	2205	2514
303	2	1	3	3	22C22	26	8005	26185	100	286	366	38	3	1909	2368	1435.33	1081	1125	448.31	66.4	52.1	0	828	1287	4.26	1189	1412	957.68	682	785	542.73	49.7	30.1	0	507	730	2.19	0.61	0.57	0.57	0.65	0.41	0.51	0.58	-0.71	1335	2017	1909	2368
417	2	2	1	12	138D23	27	17070	25480	130	287	362	41	3	6293	11682	12495.2	936	982	430.59	90.6	84	0	5357	10746	14.61	2257	3364	3133.3	606	700	513.15	77	65.5	0	1651	2758	4.4	0.31	0.26	0.31	0.44	0.84	0.15	0.37	-1.7	7008	13504	6293	11682
432	2	2	2	12	138D23	27	17075	25845	120	286	366	43	3	5938	10099	10825.7	849	907	366.85	90.9	87.4	0	5089	9250	16.19	2293	2909	2426.2	599	678	469.82	76.9	66.1	0	1694	2310	4.88	0.33	0.25	0.31	0.37	0.4	0.11	0.26	-1.59	6783	11560	5938	10099
447	2	2	3	12	138D23	27	17065	26215	130	286	366	33	3	6459	10000	9202.47	924	983	431.06	90.6	85.7	0	5535	9076	14.98	2622	2907	2027.59	562	671	494.89	82.5	69.6	0	2060	2345	5.3	0.37	0.26	0.32	0.66	2.46	0.16	0.53	-1.43	7595	11421	6459	10000
274	2	1	1	4	576O3	28	8365	25425	210	286	366	48	3	16602	15177	8895.57	987	1060	433.31	88.1	83.9	0	15615	14190	38.31	6429	6445	4019.67	736	811	547.05	88.1	83.9	0	5693	5709	11.75	0.36	0.4	0.37	0.71	2.51	0.36	0.65	-1.46	21308	19899	16602	15177
289	2	1	2	4	576O3	28	8385	25825	210	286	366	36	3	14387	14076	8054.18	987	1045	451.76	90.6	87.4	0	13400	13089	31.85	6806	6650	3892.74	651	752	534.49	88.5	85	0	6155	5999	12.73	0.46	0.46	0.47	4.69	36.73	0.37	0.59	-1.12	19555	19088	14387	14076
304	2	1	3	4	576O3	28	8395	26195	210	286	366	44	3	14084	14259	8921.93	1001	1041	440.24	89.2	85.3	0	13083	13258	31.99	6217	5884	3520.32	649	765	583.13	87.1	82.2	0	5568	5235	10.66	0.43	0.39	0.4	0.92	3.45	0.35	0.79	-1.23	18651	18493	14084	14259
418	2	2	1	13	346A3	29	17425	25450	160	282	397	24	3	9190	8979	5921.62	959	1021	469.01	89	80.9	0	8231	8020	19.59	3082	3226	2083.69	664	763	561.9	79.1	70.9	0	2418	2562	5.48	0.29	0.32	0.31	0.51	0.93	0.32	0.82	-1.77	10649	10582	9190	8979
433	2	2	2	13	346A3	29	17430	25815	160	282	333	28	3	8632	8447	5408.52	940	978	414.37	89	83.7	0	7692	7507	20.83	2509	2965	1911.41	684	758	504.27	78.4	67.4	0	1825	2281	4.98	0.24	0.3	0.3	0.52	0.9	0.3	0.71	-2.08	9517	9788	8632	8447
448	2	2	3	13	346A3	29	17430	26185	170	282	333	26	3	9768	8965	5671.78	900	956	415.18	90.4	84	0	8868	8065	23.53	2845	3232	2201.68	609	688	469.03	83	75.2	0	2236	2623	6.07	0.25	0.33	0.3	0.39	0.27	0.34	0.75	-1.99	11104	10688	9768	8965
275	2	1	1	5	531B22	30	8745	25435	200	286	366	38	3	10191	9600	4778.2	1001	1032	440.55	92	88.8	0	9190	8599	23.13	5208	5234	2996.96	802	854	562.85	88.1	82.2	0	4406	4432	9.25	0.48	0.52	0.49	1.1	4.14	0.51	0.65	-1.06	13596	13031	10191	9600
290	2	1	2	5	531B22	30	8745	25825	200	286	366	20	3	9853	9163	4922.17	985	1023	440.28	87.8	85	0	8868	8178	22.38	4946	5105	3259.46	714	815	549.54	84.6	80.1	0	4232	4391	9	0.48	0.54	0.52	0.8	1.55	0.54	0.66	-1.07	13100	12569	9853	9163
305	2	1	3	5	531B22	30	8765	26205	200	286	366	36	3	8480	9292	5484.65	984	1049	475.81	86.4	82.5	0	7496	8308	17.82	4443	4569	2767.31	767	856	588.79	85	79	0	3676	3802	7.55	0.49	0.46	0.45	4.24	30.31	0.34	0.45	-1.03	11172	12110	8480	9292
276	2	1	1	6	631G24	31	9135	25445	170	286	366	39	3	7342	6750	3953.68	1100	1142	455.36	84.6	78	0	6242	5650	16.12	4044	4253	2723.33	896	967	599.51	80.1	71.7	0	3148	3357	6.75	0.5	0.59	0.58	0.82	1.48	0.63	0.83	-0.99	9390	9007	7342	6750
291	2	1	2	6	631G24	31	9135	25815	170	286	366	36	3	7010	6241	3898.87	1011	1054	464.59	81.1	75.5	0	5999	5230	15.09	3513	3758	2663.61	680	765	533.01	79	68.5	0	2833	3078	6.59	0.47	0.59	0.57	0.91	1.83	0.58	0.72	-1.08	8832	8308	7010	6241
306	2	1	3	6	631G24	31	9135	26190	170	282	397	32	3	6860	6488	4185.94	1022	1090	468.35	83	77.7	0	5838	5466	14.65	3417	3757	2385.6	752	858	579.07	83	73	0	2665	3005	5.9	0.46	0.55	0.55	0.79	0.95	0.47	0.67	-1.13	8503	8471	6860	6488
7	1	1	1	7	520F22	32	9455	16590	190	282	397	11	3	8836	8362	4084.74	853	923	407.74	91.8	88.3	0	7983	7509	21.67	5379	5226	3010.83	653	780	560.86	87.9	83	0	4726	4573	9.59	0.59	0.61	0.6	0.77	1.09	0.61	0.68	-0.76	12709	12082	8836	8362
22	1	1	2	7	520F22	32	9455	16965	200	286	366	11	3	8668	8718	4974.8	935	1005	414.42	89.9	86	0	7733	7783	20.92	5678	5611	3417.94	637	702	504.48	86.4	82.9	0	5041	4974	11.26	0.65	0.64	0.65	0.88	1.62	0.56	0.67	-0.62	12774	12757	8668	8718
37	1	1	3	7	520F22	32	9465	17345	220	286	366	26	3	9109	9239	5766.66	980	1024	424.28	91.3	86.7	0	8129	8259	21.47	5540	5628	3511.54	638	752	539.78	86.4	81.8	0	4902	4990	10.26	0.6	0.6	0.62	11.56	168.31	0.48	0.61	-0.73	13031	13249	9109	9239
8	1	1	1	8	51P14	33	9830	16590	120	287	362	9	3	1570	2042	1299.37	901	951	373.4	61	47.7	0	669	1141	4.2	988	1121	796.71	642	708	497.98	41.5	24.7	0	346	479	1.98	0.52	0.42	0.51	0.55	0.25	0.49	0.64	-0.95	1015	1620	1570	2042
23	1	1	2	8	51P14	33	9835	16960	130	282	397	13	3	1732	2034	1178.35	978	1050	424.94	63.1	47.2	0	754	1056	4.08	956	1065	742.94	674	732	516.07	34.4	17.4	0	282	391	1.85	0.37	0.37	0.37	0.49	0.38	0.44	0.48	-1.42	1036	1447	1732	2034
38	1	1	3	8	51P14	33	9830	17335	130	282	333	11	3	1902	2299	1361.24	1031	1096	440.54	67	49.6	0	871	1268	4.32	915	1176	914.76	673	768	561.52	36.5	20.9	0	242	503	1.63	0.28	0.4	0.43	0.53	0.41	0.45	0.44	-1.85	1113	1771	1902	2299
9	1	1	1	9	562L19	34	10205	16590	140	282	397	8	3	1385	1518	728.41	1004	1064	439.16	46.8	27.3	0	381	514	3.15	935	1046	717.2	702	784	526.84	36.9	17.4	0	233	344	1.77	0.61	0.67	0.79	0.99	0.69	0.73	0.55	-0.71	614	858	1385	1518
24	1	1	2	9	562L19	34	10205	16965	100	286	366	10	3	1568	1700	735.71	885	1051	437.57	65.7	40.6	0	683	815	3.58	969	1150	802.68	728	798	502.22	39.5	22.4	0	241	422	1.93	0.35	0.52	0.53	0.73	0.58	0.78	0.51	-1.5	924	1237	1568	1700
39	1	1	3	9	562L19	34	10205	17315	180	286	366	10	3	1596	1785	767.25	1082	1141	432.37	56.6	35.7	0	514	703	3.69	1096	1193	784.13	799	859	566.78	39.5	17.5	0	297	394	1.93	0.58	0.56	0.64	0.8	0.47	0.78	0.58	-0.79	811	1097	1596	1785
10	1	1	1	10	248N6	35	10580	16590	140	287	362	7	3	2515	2931	1859.11	998	1051	426.6	71.1	62	0	1517	1933	5.9	1586	1829	1296.29	781	870	598.13	57.1	37.3	0	805	1048	2.65	0.53	0.54	0.54	0.84	1.14	0.48	0.48	-0.91	2322	2981	2515	2931
25	1	1	2	10	248N6	35	10595	16955	100	286	366	18	3	2764	3055	1812.17	1090	1162	465.43	73.8	62.2	0	1674	1965	5.94	1505	1727	1213.43	742	827	572.74	58.7	37.4	0	763	985	2.63	0.46	0.5	0.49	0.59	0.4	0.47	0.49	-1.13	2437	2950	2764	3055
40	1	1	3	10	248N6	35	10580	17330	150	287	362	8	3	2922	3299	2033.73	1128	1195	475.08	72.8	63.1	0	1794	2171	6.15	1580	1792	1300.42	647	809	613.81	61	38	0	933	1145	2.57	0.52	0.53	0.51	0.66	1.09	0.46	0.52	-0.94	2727	3316	2922	3299
11	1	1	1	11	521L15	36	10960	16605	130	282	333	21	3	2208	3107	2303.59	1031	1063	407.62	64.9	55.7	0	1177	2076	5.42	1480	1914	1501.22	651	746	523.55	61.3	44.7	0	829	1263	2.83	0.7	0.61	0.69	1.11	2.05	0.5	0.58	-0.51	2006	3339	2208	3107
26	1	1	2	11	521L15	36	10960	16955	130	282	334	7	3	2283	3438	2711.85	1117	1222	562.97	61.3	50.4	0	1166	2321	4.06	1823	2107	1523.52	640	848	664.5	62.1	46.5	0	1183	1467	2.74	1.01	0.63	0.86	0.98	0.69	0.34	0.37	0.02	2349	3788	2283	3438
41	1	1	3	11	521L15	36	10965	17335	140	286	366	17	3	2729	3575	2529.79	1077	1164	476.97	70.6	60.1	0	1652	2498	5.72	1482	2062	1741.3	849	962	600.46	50.7	39.2	0	633	1213	2.47	0.38	0.49	0.41	0.54	0.45	0.53	0.6	-1.38	2285	3711	2729	3575
12	1	1	1	12	338L17	37	11325	16600	120	282	397	17	3	2190	3506	2920.99	999	1069	446.35	66.3	55.7	0	1191	2507	4.91	1378	1943	1757.13	709	831	590.3	51.4	38.7	0	669	1234	2.33	0.56	0.49	0.5	0.59	0.41	0.45	0.57	-0.83	1860	3741	2190	3506
27	1	1	2	12	338L17	37	11330	16955	120	283	334	3	3	2056	3559	2996.9	1020	1088	470.2	61.8	51.2	0	1036	2539	4.37	1259	1848	1692.75	786	891	615.78	46.3	34.3	0	473	1062	2.04	0.46	0.42	0.47	0.5	0.19	0.49	0.76	-1.13	1509	3601	2056	3559
42	1	1	3	12	338L17	37	11335	17335	130	286	368	16	3	2302	3738	3112.82	1082	1158	477.43	61.9	52.4	0	1220	2656	4.82	1523	1979	1759.58	750	855	629.33	53.5	39.2	0	773	1229	2.42	0.63	0.46	0.51	0.8	2.45	0.48	0.72	-0.66	1993	3885	2302	3738
277	2	1	1	7	45A9	38	9500	25455	170	282	333	22	3	2273	2665	1449.18	1064	1124	485.79	70.9	56.7	0	1209	1601	4.68	1330	1603	1150.19	808	896	610.59	46.8	29.8	0	522	795	2.18	0.43	0.5	0.49	1.15	5.35	0.59	0.55	-1.21	1731	2396	2273	2665
292	2	1	2	7	45A9	38	9515	25815	120	286	366	37	3	1992	2311	1332.41	1100	1154	491.5	61.9	48.3	0	892	1211	4.05	1298	1531	1073.68	813	884	612.84	44.8	25.5	0	485	718	2.12	0.54	0.59	0.57	0.72	0.58	0.6	0.55	-0.88	1377	1929	1992	2311
307	2	1	3	7	45A9	38	9505	26195	140	286	366	22	3	1978	2251	1258.16	1060	1088	448.47	65.4	51.4	0	918	1191	4.41	1129	1329	899.48	744	854	594.72	40.6	25.2	0	385	585	1.9	0.42	0.49	0.45	0.58	0.41	0.52	0.53	-1.25	1303	1776	1978	2251
278	2	1	1	8	157F14	39	9855	25480	140	282	397	15	3	3343	4579	3429.89	1066	1169	510.58	83.3	71.6	0	2277	3513	6.55	1974	2651	2393.5	763	849	607.28	64.9	50	0	1211	1888	3.25	0.53	0.54	0.5	0.61	0.53	0.46	0.43	-0.91	3488	5401	3343	4579
293	2	1	2	8	157F14	39	9855	25860	140	282	397	27	3	3381	4178	2967.38	1052	1109	450.58	79.4	72.7	0	2329	3126	7.5	1997	2533	2019.22	808	865	571.95	69.1	51.1	0	1189	1725	3.49	0.51	0.55	0.56	0.96	3.07	0.43	0.41	-0.97	3518	4851	3381	4178
308	2	1	3	8	157F14	39	9860	26240	150	287	362	39	3	3433	4440	3275.21	940	1006	441.15	81.9	73.9	0	2493	3500	7.78	1909	2422	1920.39	856	915	571.45	60.3	48.1	0	1053	1566	3.34	0.42	0.45	0.43	0.52	0.53	0.43	0.55	-1.24	3546	5066	3433	4440
279	2	1	1	9	520F24	40	10265	25450	170	282	397	33	3	4164	4233	2517.65	1029	1100	463.81	78.4	73.8	0	3135	3204	8.98	1598	1784	1203.2	688	789	576.89	61.7	42.6	0	910	1096	2.77	0.29	0.34	0.31	1.61	18.11	0.41	0.75	-1.78	4045	4300	4164	4233
294	2	1	2	9	520F24	40	10265	25815	170	286	366	32	3	5229	4926	3013.96	979	1045	420.17	79.7	74.1	0	4250	3947	12.45	1894	2237	1577.7	711	789	524.37	71.3	55.2	0	1183	1526	3.61	0.28	0.39	0.35	0.98	4.54	0.41	0.6	-1.85	5433	5473	5229	4926
309	2	1	3	9	520F24	40	10265	26190	170	282	397	29	3	5527	5254	3390.48	995	1085	463.58	78.4	72.7	0	4532	4259	11.92	1634	2225	1481.68	634	757	576.85	77.3	52.5	0	1000	1591	2.83	0.22	0.37	0.33	0.57	0.71	0.33	0.56	-2.18	5532	5850	5527	5254
280	2	1	1	10	23B16	41	10625	25460	160	282	397	14	3	2845	3809	2801.31	970	1031	429.55	78	67.7	0	1875	2839	6.62	1856	2339	1838.19	627	724	524.93	69.9	53.9	0	1229	1712	3.54	0.66	0.6	0.65	0.84	1.01	0.54	0.68	-0.61	3104	4551	2845	3809
295	2	1	2	10	23B16	41	10625	25825	150	286	366	12	3	2684	3309	2261.96	958	999	401.51	73.4	65.7	0	1726	2351	6.68	1965	2173	1589.01	751	797	534.58	61.9	52.8	0	1214	1422	3.68	0.7	0.6	0.6	0.68	0.41	0.55	0.62	-0.51	2940	3773	2684	3309
310	2	1	3	10	23B16	41	10630	26195	150	282	333	16	3	3035	3884	2759.6	1066	1162	523.12	73	60.6	0	1969	2818	5.8	1812	2260	1557.6	671	838	637.53	66.7	45	0	1141	1589	2.84	0.58	0.56	0.59	1.05	2.82	0.44	0.61	-0.79	3110	4407	3035	3884
281	2	1	1	11	321F21	42	10975	25495	130	286	366	37	3	4988	6493	5098.47	1052	1094	450.45	81.1	75.9	0	3936	5441	11.07	3000	3779	3165.93	814	859	561.94	70.6	62.9	0	2186	2965	5.34	0.56	0.54	0.54	0.69	0.96	0.51	0.66	-0.85	6122	8406	4988	6493
296	2	1	2	11	321F21	42	10985	25850	130	282	397	22	3	5261	6071	4570.91	996	1046	412.32	81.6	74.8	0	4265	5075	12.76	3178	3842	3072.92	696	788	536.72	77.7	63.8	0	2482	3146	5.92	0.58	0.62	0.62	1.23	3.8	0.51	0.57	-0.78	6747	8221	5261	6071
311	2	1	3	11	321F21	42	10995	26225	130	286	366	29	3	5545	5982	4135.74	1083	1121	468.82	83.2	75.9	0	4462	4899	11.83	3041	3660	2854.85	710	839	604.6	73.4	62.9	0	2331	2950	5.03	0.52	0.6	0.57	0.65	0.44	0.63	0.83	-0.94	6793	7849	5545	5982
282	2	1	1	12	430K22	43	11375	25465	160	286	366	12	3	4735	4841	3057.52	1010	1040	381.48	83.6	74.8	0	3725	3831	12.41	2065	2415	1802.44	721	824	543.58	69.2	53.5	0	1344	1694	3.8	0.36	0.44	0.44	1.28	7.84	0.49	0.69	-1.47	5069	5525	4735	4841
297	2	1	2	12	430K22	43	11365	25840	150	282	398	14	3	3910	4551	2945.59	940	1005	442.12	84	77.7	0	2970	3611	8.84	2332	2554	1616.82	646	786	573.33	78	63.5	0	1686	1908	4.07	0.57	0.53	0.56	0.91	2.75	0.41	0.55	-0.82	4656	5519	3910	4551
312	2	1	3	12	430K22	43	11360	26225	160	282	333	32	3	4772	4971	2952.11	980	1011	427.37	88.7	82.6	0	3792	3991	11.17	2515	2874	1944.24	813	849	534.59	78.7	61.3	0	1702	2061	4.7	0.45	0.52	0.49	0.58	0.45	0.5	0.58	-1.16	5494	6052	4772	4971
13	1	1	1	13	370A2	44	11715	16605	130	286	366	24	3	1914	2495	1589.28	1022	1083	430.12	66.8	50.7	0	892	1473	4.45	882	1523	1212.39	727	808	558.86	47.9	30.8	0	155	796	1.58	0.17	0.54	0.58	0.78	1.6	0.55	0.53	-2.52	1047	2269	1914	2495
28	1	1	2	13	370A2	44	11705	16955	150	286	367	5	3	2114	2579	1652.77	1081	1123	452.48	62.2	52.4	0	1033	1498	4.67	1502	1741	1270.72	810	914	614.42	51.4	34.6	0	692	931	2.44	0.67	0.62	0.67	0.79	0.62	0.55	0.52	-0.58	1725	2429	2114	2579
43	1	1	3	13	370A2	44	11705	17330	130	282	397	12	3	2386	2673	1519.79	1034	1103	428.09	74.1	61.3	0	1352	1639	5.57	1350	1650	1256.08	711	819	606.92	51.4	33	0	639	939	2.22	0.47	0.57	0.54	0.78	1.26	0.63	0.57	-1.08	1991	2578	2386	2673
14	1	1	1	14	411G9	45	12090	16600	160	288	362	21	3	8136	7822	5908.88	1156	1194	448.52	75.3	70.8	0	6980	6666	18.14	5084	5299	4171.68	805	905	581.12	72.9	66.7	0	4279	4494	8.75	0.61	0.67	0.7	1.29	2.71	0.6	0.72	-0.71	11259	11160	8136	7822
29	1	1	2	14	411G9	45	12090	16955	160	282	333	9	3	8112	7256	4797.68	1155	1234	485.58	82.6	75.5	0	6957	6101	16.71	4076	4380	3253.26	738	815	577.92	74.5	67.7	0	3338	3642	7.05	0.48	0.6	0.57	0.8	1	0.59	0.75	-1.06	10295	9743	8112	7256
44	1	1	3	14	411G9	45	12090	17330	160	287	363	14	3	7792	7417	5154.12	1119	1184	454.44	82.9	74.2	0	6673	6298	17.15	3964	4331	3230.53	584	700	539.75	80.5	71.1	0	3380	3747	7.34	0.51	0.59	0.57	1.77	9.93	0.51	0.67	-0.98	10053	10045	7792	7417
15	1	1	1	15	264M20	46	12465	16615	100	286	366	36	3	1587	1823	930.51	1288	1367	489.97	40.6	25.9	0	299	535	3.24	790	1038	935.94	778	820	539.63	27.3	14	0	12	260	1.46	0.04	0.49	0.53	0.73	0.64	0.75	0.56	-4.64	311	795	1587	1823
30	1	1	2	15	264M20	46	12475	16970	100	282	397	26	3	1640	1800	825.32	1349	1362	447.72	41.1	24.8	0	291	451	3.66	831	994	770.05	663	778	563.65	30.1	13.1	0	168	331	1.47	0.58	0.73	0.74	1.03	0.86	0.63	0.45	-0.79	459	782	1640	1800
45	1	1	3	15	264M20	46	12465	17355	100	286	366	40	3	1720	2043	1085.23	1007	1252	472.09	62.2	40.6	0	713	1036	3.64	933	1097	796.88	616	715	528.72	42.7	19.9	0	317	481	1.76	0.44	0.46	0.52	0.56	0.31	0.59	0.64	-1.17	1030	1517	1720	2043
136	1	2	1	1	459P23	47	12835	16610	130	282	397	55	3	3626	8756	9462.09	1118	1207	462.94	70.2	61	0	2508	7638	7.83	1815	2778	2715.48	741	804	542.97	61.3	50	0	1074	2037	3.34	0.43	0.27	0.38	0.4	0.22	0.21	0.55	-1.22	3582	9675	3626	8756
151	1	2	2	1	459P23	47	12845	16965	120	286	366	41	3	3616	8638	9495.65	1123	1164	449.04	74.5	64.3	0	2493	7515	8.05	1735	2752	2592.41	702	796	548.51	62.2	48.6	0	1033	2050	3.16	0.41	0.27	0.39	0.6	0.7	0.12	0.19	-1.27	3526	9565	3616	8638
166	1	2	3	1	459P23	47	12845	17345	130	286	366	53	3	4366	9589	9960.44	1014	1079	407.98	75.5	67.5	0	3352	8575	10.7	1976	3099	3042.27	635	703	495.53	68.2	55.9	0	1341	2464	3.99	0.4	0.29	0.34	0.71	1.42	0.25	0.68	-1.32	4693	11039	4366	9589
137	1	2	1	2	501G6	48	13205	16605	200	286	366	53	3	8804	9353	5738.59	965	1055	431.87	87.1	85.3	0	7839	8388	20.39	4196	4176	2306.12	702	775	516.33	87.1	82.2	0	3494	3474	8.13	0.45	0.41	0.43	2.04	16.37	0.36	0.82	-1.17	11333	11862	8804	9353
152	1	2	2	2	501G6	48	13215	16965	200	286	366	43	3	8700	9198	5051.77	1040	1082	410.27	94.8	91.6	0	7660	8158	21.21	4119	4291	2426.75	627	728	527.02	88.5	84.3	0	3492	3664	7.82	0.46	0.45	0.46	0.71	1.68	0.34	0.51	-1.13	11152	11822	8700	9198
167	1	2	3	2	501G6	48	13205	17335	220	286	366	48	3	8950	9684	5991.14	1031	1109	465.32	89.9	88.1	0	7919	8653	19.23	3958	4000	2366.87	738	826	549.74	88.1	81.1	0	3220	3262	7.2	0.41	0.38	0.4	0.66	2.58	0.33	0.7	-1.3	11139	11915	8950	9684
138	1	2	1	3	459J23	49	13590	16560	200	287	362	9	1	1128	1206	536.05	1061	1081	406.41	26.8	11.8	0	67	145	2.78	746	850	592.76	667	764	574.12	22.6	7.7	0	79	183	1.3	1.18	1.26	1.17	1.5	1.14	0.78	0.5	0.24	146	328	1128	1206
153	1	2	2	3	459J23	49	13600	16930	200	287	362	9	1	1167	1213	507.91	1078	1101	426.22	23.3	8.7	0	89	135	2.74	665	790	585.81	611	708	526.72	23.7	10.1	0	54	179	1.26	0.61	1.33	0.97	1.61	1.8	0.75	0.43	-0.72	143	314	1167	1213
168	1	2	3	3	459J23	49	13590	17310	200	287	362	23	1	1256	1348	632.56	1002	1073	407.99	35.2	19.5	0	254	346	3.08	735	876	679.04	669	746	522.27	26.5	11.1	0	66	207	1.41	0.26	0.6	0.8	1.03	1.46	0.79	0.55	-1.94	320	553	1256	1348
283	2	1	1	13	62J23	50	11740	25460	200	287	362	3	1	867	939	430.52	868	943	401.82	20.2	5.9	0	0	71	2.16	609	679	517.89	744	796	510.9	13.9	4.9	0	-134	-64	1.19	135	-0.92	0.98	1.59	1.95	0.87	0.52	7.08	-136	6	867	939
298	2	1	2	13	62J23	50	11760	25840	200	287	362	22	1	867	925	373.7	919	953	370.82	15	4.5	0	-51	6	2.34	773	826	525.43	753	807	539.15	18.5	5.6	0	20	73	1.43	-0.38	12.17	2.13	5.56	16.8	0.99	0.5	0	-32	79	867	925
313	2	1	3	13	62J23	50	11750	26210	200	287	363	18	1	933	961	431.53	1007	1015	404.79	15.3	3.5	0	-73	-45	2.3	713	801	559.15	669	754	531.52	24	6.6	0	44	132	1.34	-0.59	-2.87	2.12	4.7	8.2	0.97	0.56	0	-30	86	933	961
284	2	1	1	14	480O9	51	12125	25485	250	286	366	30	3	9013	9224	3743.21	897	966	417.59	100	100	0	8116	8327	21.58	4135	4447	2386.18	678	767	554.12	96.2	89.5	0	3457	3769	7.46	0.43	0.45	0.42	0.45	0.2	0.5	0.62	-1.23	11573	12096	9013	9224
299	2	1	2	14	480O9	51	12125	25855	270	286	366	32	3	7704	8124	3278.77	875	950	433.68	100	100	0	6829	7249	17.76	3858	4125	1997.46	698	801	577.97	97.6	90.9	0	3160	3427	6.68	0.46	0.47	0.46	0.47	0.15	0.48	0.62	-1.11	9989	10676	7704	8124
314	2	1	3	14	480O9	51	12115	26215	240	286	366	25	3	7677	7937	2957.32	933	1022	454.4	100	100	0	6744	7004	16.89	3877	4290	2289.7	676	764	546.53	96.5	91.3	0	3201	3614	7.09	0.47	0.52	0.47	0.49	0.15	0.65	0.72	-1.08	9945	10618	7677	7937
285	2	1	1	15	394C23	52	12495	25510	190	282	397	56	3	2027	2548	1688.27	844	917	419.36	77.7	57.4	0	1183	1704	4.83	1168	1329	1103.08	645	736	512.67	50.7	30.5	0	523	684	2.28	0.44	0.4	0.47	1.29	7.77	0.4	0.38	-1.18	1706	2388	2027	2548
300	2	1	2	15	394C23	52	12490	25895	150	282	335	73	3	1836	2270	1673.03	933	956	422.58	65.2	52.1	0	903	1337	4.34	989	1206	964.76	625	708	505.88	42.9	23.8	0	364	581	1.96	0.4	0.43	0.47	0.66	0.56	0.29	0.26	-1.31	1267	1918	1836	2270
315	2	1	3	15	394C23	52	12465	26260	150	282	397	78	3	1797	2253	1637.1	938	1015	461.53	61.7	48.6	0	859	1315	3.89	993	1219	1003.42	710	822	618.2	35.5	17.4	0	283	509	1.61	0.33	0.39	0.37	0.77	2.9	0.41	0.45	-1.6	1142	1824	1797	2253
406	2	2	1	1	463I5	53	12875	25485	140	286	366	8	3	2628	3231	2052.54	1006	1024	410.97	80.8	67.8	0	1622	2225	6.39	1367	1761	1249.95	683	792	545.48	55.6	40.2	0	684	1078	2.51	0.42	0.48	0.42	0.51	0.35	0.41	0.46	-1.25	2306	3303	2628	3231
421	2	2	2	1	463I5	53	12855	25875	140	286	366	36	3	2110	3007	2293.15	940	991	409.99	70.6	56.6	0	1170	2067	5.15	1244	1478	1075.21	688	752	502.83	51	31.5	0	556	790	2.47	0.48	0.38	0.43	0.49	0.35	0.33	0.49	-1.07	1726	2857	2110	3007
436	2	2	3	1	463I5	53	12855	26240	130	282	397	36	3	2505	3702	2691.1	1007	1039	413.92	78.7	64.2	0	1498	2695	6.05	1436	1915	1334.96	772	813	516.4	60.3	46.8	0	664	1143	2.78	0.44	0.42	0.42	0.52	0.37	0.36	0.52	-1.17	2162	3838	2505	3702
407	2	2	1	2	215G1	54	13250	25485	200	282	333	10	3	7954	7702	2171.44	1027	1072	397.85	99.3	97.9	0	6927	6675	19.99	2841	3174	1641.71	697	788	535.09	88.7	81.9	0	2144	2477	5.31	0.31	0.37	0.35	0.52	2.42	0.55	0.53	-1.69	9071	9152	7954	7702
422	2	2	2	2	215G1	54	13235	25865	190	286	366	30	3	7160	6861	2448.54	1086	1117	443.83	97.9	94.4	0	6074	5775	16.13	2854	3016	1384.85	659	744	516.81	92	86	0	2195	2357	5.52	0.36	0.41	0.37	0.43	0.35	0.45	0.63	-1.47	8269	8132	7160	6861
437	2	2	3	2	215G1	54	13235	26245	200	286	366	37	3	7271	6751	2774.93	1008	1059	409.33	91.3	88.8	0	6263	5743	17.76	3030	3153	1619.71	783	823	548.5	88.8	76.2	0	2247	2370	5.52	0.36	0.41	0.39	0.66	1.39	0.43	0.54	-1.48	8510	8113	7271	6751
408	2	2	1	3	206H15	55	13640	25500	160	287	362	17	3	2259	3198	2687.81	974	1022	400.74	71.1	60.6	0	1285	2224	5.64	1221	1569	1472	686	829	600.95	46.3	26.1	0	535	883	2.03	0.42	0.4	0.43	0.58	0.59	0.3	0.3	-1.26	1820	3107	2259	3198
423	2	2	2	3	206H15	55	13605	25895	200	286	366	56	3	2126	3082	2528.21	1021	1083	431.67	69.6	55.9	0	1105	2061	4.93	1377	1795	1645.31	787	819	525.03	51.7	35.3	0	590	1008	2.62	0.53	0.49	0.52	0.67	0.59	0.44	0.45	-0.91	1695	3069	2126	3082
438	2	2	3	3	206H15	55	13630	26235	160	282	333	19	3	2213	3282	2768.55	1001	1060	428.82	70.9	56.7	0	1212	2281	5.16	1272	1571	1376.24	722	769	498.47	51.4	32.3	0	550	849	2.55	0.45	0.37	0.42	0.64	0.74	0.3	0.36	-1.14	1762	3130	2213	3282
184	1	2	4	4	99O6	56	13965	17645	210	286	366	15	3	4905	6264	4985.39	1077	1110	411.66	84.6	78.7	0	3828	5187	11.92	2476	3134	2304.01	624	725	546.37	82.2	69.6	0	1852	2510	4.53	0.48	0.48	0.49	0.84	1.63	0.33	0.5	-1.05	5680	7697	4905	6264
199	1	2	5	4	99O6	56	13985	18005	190	286	366	18	3	6041	6787	4490.17	1138	1179	465.62	87.1	83.2	0	4903	5649	12.97	2876	3458	2517.31	719	826	579.7	81.1	68.9	0	2157	2739	4.96	0.44	0.48	0.44	0.6	0.56	0.37	0.45	-1.18	7060	8388	6041	6787
214	1	2	6	4	99O6	56	13975	18370	190	282	397	21	3	6370	7313	4554.04	1172	1205	442.7	86.5	84.4	0	5198	6141	14.39	3115	3502	2331.05	781	853	598.42	81.2	69.9	0	2334	2721	5.21	0.45	0.44	0.44	0.77	1.84	0.43	0.69	-1.16	7532	8862	6370	7313
185	1	2	4	5	121J6	57	14350	17645	190	282	333	8	3	17439	16519	8019.2	1125	1144	413.72	95	91.5	0	16314	15394	42.15	4582	4932	2873.15	690	767	542.41	90.1	86.5	0	3892	4242	8.45	0.24	0.28	0.26	0.44	1.27	0.27	0.55	-2.07	20206	19636	17439	16519
200	1	2	5	5	121J6	57	14355	18005	190	286	366	15	3	16622	15171	8565.21	1125	1181	436.27	89.5	85.3	0	15497	14046	38.1	4317	4915	3165.3	668	754	542.56	88.5	81.8	0	3649	4247	7.96	0.24	0.3	0.28	0.76	1.82	0.26	0.49	-2.09	19146	18293	16622	15171
215	1	2	6	5	121J6	57	14345	18375	200	286	366	18	3	18100	16644	8701.27	1178	1216	431	90.2	87.4	0	16922	15466	42	5067	5248	3063.45	787	860	572.96	87.4	84.6	0	4280	4461	8.84	0.25	0.29	0.28	0.95	4.52	0.28	0.64	-1.98	21202	19927	18100	16644
186	1	2	4	6	286B9	58	14735	17635	180	286	366	16	3	8733	8164	4312.94	1047	1092	408.64	92	86.4	0	7686	7117	21.37	3438	3504	2098.86	600	704	524.51	85	78.7	0	2838	2904	6.55	0.37	0.41	0.39	0.77	2.21	0.4	0.67	-1.44	10524	10021	8733	8164
201	1	2	5	6	286B9	58	14730	17990	180	287	362	29	3	8871	8700	5335.75	1100	1151	450.88	87.8	82.6	0	7771	7600	19.67	3235	3746	2521.94	703	813	547.12	84.3	76	0	2532	3043	5.91	0.33	0.4	0.39	0.93	3.49	0.35	0.56	-1.62	10303	10643	8871	8700
216	1	2	6	6	286B9	58	14730	18375	160	282	333	13	3	9127	9863	6544.82	1130	1204	458.11	91.1	85.8	0	7997	8733	19.92	3310	3795	3002.6	775	868	602.5	81.6	75.2	0	2535	3020	5.49	0.32	0.35	0.32	0.95	7.29	0.29	0.41	-1.66	10532	11753	9127	9863
187	1	2	4	7	452L13	59	15125	17645	100	286	366	17	3	1263	1281	499.59	958	1014	404.1	42.7	15.4	0	305	323	3.13	743	844	587.9	625	752	537.4	27.6	8.7	0	118	219	1.38	0.39	0.68	0.77	0.97	0.82	0.84	0.51	-1.37	423	542	1263	1281
202	1	2	5	7	452L13	59	15115	18005	100	286	366	13	3	1327	1423	609	931	1002	402.12	50	28.7	0	396	492	3.3	849	1004	741.68	614	721	540.06	35	17.1	0	235	390	1.57	0.59	0.79	0.78	1.11	1.53	0.88	0.52	-0.75	631	882	1327	1423
217	1	2	6	7	452L13	59	15115	18375	100	286	366	10	3	1231	1343	579.04	951	1021	404.49	41.3	21	0	280	392	3.04	749	925	671.47	471	755	530.36	38.1	18.2	0	278	454	1.41	0.99	1.16	1.13	1.76	2.12	0.7	0.37	-0.01	558	846	1231	1343
188	1	2	4	8	457F14	60	15490	17635	170	282	333	14	3	5694	6549	4808.6	1024	1047	382.87	88.3	81.2	0	4670	5525	14.87	1775	2078	1571.71	554	625	465.63	74.8	57.8	0	1221	1524	3.81	0.26	0.28	0.26	0.82	3.55	0.22	0.47	-1.94	5891	7049	5694	6549
203	1	2	5	8	457F14	60	15490	17990	170	287	362	26	3	6026	6144	3899.4	985	1023	388.93	84.3	79.8	0	5041	5159	15.49	1956	2108	1391.3	587	698	520.31	71.1	58.5	0	1369	1521	3.76	0.27	0.29	0.28	0.43	0.79	0.32	0.78	-1.88	6410	6680	6026	6144
218	1	2	6	8	457F14	60	15490	18360	170	287	362	24	3	7410	7431	5055.19	934	1019	408.35	83.3	77.7	0	6476	6497	18.15	1959	2226	1658.95	601	725	558.56	69.3	57.5	0	1358	1625	3.51	0.21	0.25	0.23	0.88	7.52	0.26	0.62	-2.25	7834	8122	7410	7431
189	1	2	4	9	280J7	61	15875	17635	100	286	366	16	3	2508	3463	2704.38	949	1002	397.84	73.1	63.3	0	1559	2514	6.3	1346	1781	1492.46	613	699	535.19	57	42.3	0	733	1168	2.52	0.47	0.46	0.47	0.77	1.6	0.33	0.35	-1.09	2292	3682	2508	3463
204	1	2	5	9	280J7	61	15865	17990	120	282	398	24	3	2349	3348	2644.26	891	948	395.4	73	61.3	0	1458	2457	5.94	1359	1679	1308.31	598	695	531.07	58.5	41.8	0	761	1081	2.56	0.52	0.44	0.5	0.65	0.65	0.28	0.31	-0.94	2219	3538	2349	3348
219	1	2	6	9	280J7	61	15875	18365	100	286	366	19	3	2717	3521	2683.66	913	968	359.22	73.8	65.4	0	1804	2608	7.56	1183	1447	1080.36	662	707	472.71	52.4	36.7	0	521	785	2.5	0.29	0.3	0.3	0.46	0.59	0.26	0.4	-1.79	2325	3393	2717	3521
454	2	2	4	4	335H23	62	14040	26575	170	282	333	22	3	4575	5421	3368.18	1081	1142	451.22	87.6	82.3	0	3494	4340	10.14	1914	2234	1507.19	863	895	595.81	63.1	46.5	0	1051	1371	3.21	0.3	0.32	0.31	0.58	1.89	0.33	0.54	-1.73	4545	5711	4575	5421
469	2	2	5	4	335H23	62	14035	26925	170	286	366	31	3	5322	5509	3165.22	1033	1069	430.04	88.5	82.5	0	4289	4476	12.38	1861	2081	1330.02	826	851	525.28	65.7	49.7	0	1035	1255	3.54	0.24	0.28	0.27	1.28	13.94	0.35	0.7	-2.05	5324	5731	5322	5509
484	2	2	6	4	335H23	62	14035	27310	160	282	397	16	3	5149	5653	3328.98	986	1043	432.12	89.7	85.5	0	4163	4667	11.92	2081	2346	1405.18	724	827	561.28	74.8	59.2	0	1357	1622	3.71	0.33	0.35	0.33	0.49	0.55	0.31	0.55	-1.62	5520	6289	5149	5653
455	2	2	4	5	150L15	63	14405	26565	170	286	366	19	3	8121	7648	4446.89	1057	1104	432.99	88.5	81.5	0	7064	6591	18.76	2297	2548	1440.58	748	858	582.62	78.7	61.9	0	1549	1800	3.94	0.22	0.27	0.27	0.69	1.88	0.22	0.48	-2.19	8613	8391	8121	7648
470	2	2	5	5	150L15	63	14410	26925	170	282	333	28	3	7823	7388	3763.05	1025	1089	436.78	94	89	0	6798	6363	17.91	2510	2592	1559.17	782	851	547.62	74.8	63.5	0	1728	1810	4.58	0.25	0.28	0.25	0.31	0.31	0.34	0.68	-1.98	8526	8173	7823	7388
485	2	2	6	5	150L15	63	14405	27305	170	286	366	14	3	8668	8031	4555.9	1047	1074	428.88	93	87.8	0	7621	6984	20.21	2536	2582	1525.72	777	804	503.34	78.3	66.1	0	1759	1805	5.04	0.23	0.26	0.25	0.84	8.13	0.27	0.65	-2.12	9380	8789	8668	8031
456	2	2	4	6	184L18	64	14790	26575	170	282	333	18	3	5004	4948	2639.9	994	1035	414.03	90.4	82.3	0	4010	3954	12.09	2358	2452	1510.86	697	780	533.03	76.6	62.1	0	1661	1755	4.42	0.41	0.44	0.43	0.57	0.77	0.51	0.8	-1.27	5671	5709	5004	4948
471	2	2	5	6	184L18	64	14785	26930	160	282	397	22	3	5387	5136	2824.04	1004	1053	420.78	91.1	81.6	0	4383	4132	12.8	2034	2281	1448.03	792	886	579.82	69.9	53.5	0	1242	1489	3.51	0.28	0.36	0.33	0.44	0.54	0.4	0.61	-1.82	5625	5621	5387	5136
486	2	2	6	6	184L18	64	14785	27315	160	286	366	9	3	5803	5627	3434.58	982	1009	386.73	87.4	80.4	0	4821	4645	15.01	2270	2635	1779.83	623	698	484.62	81.1	66.8	0	1647	2012	4.68	0.34	0.43	0.42	0.58	0.93	0.42	0.66	-1.55	6468	6657	5803	5627
457	2	2	4	7	1G3	65	15170	26555	190	282	333	31	3	5157	5058	2042.29	1003	1039	434.15	95.4	90.4	0	4154	4055	11.88	2847	3134	1846.36	668	792	547.4	85.1	73.8	0	2179	2466	5.2	0.52	0.61	0.58	0.62	0.34	0.8	0.78	-0.93	6333	6521	5157	5058
472	2	2	5	7	1G3	65	15175	26935	210	286	366	26	3	5237	5235	1892.61	1011	1039	405.29	98.6	95.8	0	4226	4224	12.92	3366	3468	1759.96	635	733	543.27	91.3	83.6	0	2731	2833	6.2	0.65	0.67	0.66	0.75	1.11	0.81	0.75	-0.63	6957	7057	5237	5235
487	2	2	6	7	1G3	65	15165	27315	200	286	366	11	3	5393	5385	1968.92	923	989	410.4	95.5	93.7	0	4470	4462	13.14	3444	3382	1726.81	728	780	503.82	89.2	79.7	0	2716	2654	6.84	0.61	0.59	0.59	0.59	0.22	0.76	0.74	-0.72	7186	7116	5393	5385
458	2	2	4	8	77P3	66	15525	26550	120	282	397	28	3	1306	1457	681.94	921	991	411.66	49.6	30.9	0	385	536	3.17	1081	1159	733.73	658	722	486.75	44.7	22	0	423	501	2.22	1.1	0.93	0.97	1.6	3.66	0.82	0.58	0.14	808	1037	1306	1457
473	2	2	5	8	77P3	66	15540	26925	130	282	333	24	3	1239	1390	700.64	954	1013	420.06	43.3	25.5	0	285	436	2.95	833	987	730.63	644	740	522.42	32.6	15.6	0	189	343	1.59	0.66	0.79	0.74	1.18	1.85	0.77	0.54	-0.59	474	779	1239	1390
488	2	2	6	8	77P3	66	15530	27315	150	282	333	0	3	1279	1444	655.13	938	992	430.41	47.2	24.8	0	341	506	2.97	787	939	700.98	601	690	514.15	33	16.3	0	186	338	1.53	0.55	0.67	0.66	0.85	0.59	0.79	0.54	-0.87	527	844	1279	1444
459	2	2	4	9	209P2	67	15910	26560	200	288	362	17	1	1068	1119	463.88	928	934	377.61	31.6	10.8	0	140	191	2.83	590	772	638.77	656	717	522.88	23.3	9	0	-65	116	1.13	-0.47	0.61	1	1.49	1.62	0.98	0.5	0	74	307	1068	1119
474	2	2	5	9	209P2	67	15910	26950	200	287	362	7	1	1010	1097	496.78	895	956	416.74	29.3	11.1	0	115	202	2.42	753	823	604.22	782	824	505.59	18.8	8	0	-28	41	1.49	-0.25	0.2	0.81	1.27	1.43	0.89	0.53	0	86	243	1010	1097
489	2	2	6	9	209P2	67	15910	27330	200	287	362	17	1	1091	1143	508.43	933	987	392.41	30	12.2	0	158	210	2.78	712	832	632.03	689	763	507.53	25.1	9.8	0	23	143	1.4	0.15	0.68	0.97	1.14	0.87	0.98	0.62	-2.78	181	353	1091	1143
46	1	1	4	1	543G6	68	7200	17680	130	287	362	28	3	2612	5036	4812.88	876	951	415.79	69.7	58.2	0	1736	4160	6.28	1540	1993	1655.77	598	701	528.14	62	46.3	0	942	1395	2.92	0.54	0.34	0.41	0.57	0.53	0.25	0.54	-0.88	2678	5555	2612	5036
61	1	1	5	1	543G6	68	7205	18035	130	286	366	42	3	2454	4755	4605.08	901	927	369.23	68.5	59.1	0	1553	3854	6.65	1499	1898	1591.48	615	730	547.49	57.3	43.7	0	884	1283	2.74	0.57	0.33	0.45	0.61	0.93	0.23	0.45	-0.81	2437	5137	2454	4755
76	1	1	6	1	543G6	68	7205	18400	130	282	398	44	3	2805	5544	5389.94	915	993	435.12	70.6	61.3	0	1890	4629	6.45	1712	2266	1891.3	756	804	561.53	63.8	46.8	0	956	1510	3.05	0.51	0.33	0.39	0.75	1.54	0.19	0.29	-0.98	2846	6139	2805	5544
190	1	2	4	10	512J14	69	16245	17625	100	286	366	20	3	4436	8123	9101.39	945	980	377.26	84.3	77.6	0	3491	7178	11.76	1961	2688	2571.86	578	691	511.81	68.2	56.6	0	1383	2110	3.83	0.4	0.29	0.37	0.64	1.53	0.12	0.17	-1.34	4874	9288	4436	8123
205	1	2	5	10	512J14	69	16245	17985	110	286	366	27	3	5036	8069	8000.16	954	996	380.82	82.5	78	0	4082	7115	13.22	1637	2537	2146.03	623	710	499.03	71.7	57	0	1014	1914	3.28	0.25	0.27	0.29	1.68	12.96	0.24	0.82	-2.01	5096	9029	5036	8069
220	1	2	6	10	512J14	69	16250	18355	130	282	333	26	3	4817	7399	6147.87	941	1023	421.04	85.5	78	0	3876	6458	11.44	1723	2226	1842.38	581	669	501.35	67.4	52.8	0	1142	1645	3.44	0.29	0.25	0.27	0.42	0.88	0.24	0.62	-1.76	5018	8103	4817	7399
47	1	1	4	2	360I23	70	7575	17675	110	286	366	30	3	1187	1289	628.54	972	1035	421.48	38.8	17.5	0	215	317	2.82	722	885	693.8	782	816	521.03	22.7	10.1	0	-59	103	1.39	-0.28	0.32	0.58	0.79	0.71	0.85	0.6	0	155	420	1187	1289
62	1	1	5	2	360I23	70	7590	18045	100	282	333	36	3	1228	1441	824.56	950	1023	467.11	39	27.3	0	278	491	2.63	858	1008	718.3	756	865	607.06	28	9.9	0	102	252	1.41	0.37	0.51	0.63	0.73	0.43	0.74	0.72	-1.45	380	743	1228	1441
77	1	1	6	2	360I23	70	7580	18410	120	287	362	32	3	1325	1549	775.77	996	1036	397.41	47	28.6	0	329	553	3.33	731	908	718.25	684	783	564.61	23	11.8	0	47	224	1.29	0.14	0.41	0.5	0.77	0.78	0.6	0.41	-2.81	376	777	1325	1549
191	1	2	4	11	393H6	71	16635	17635	100	286	366	20	3	2057	2429	1695.21	839	905	405.72	70.3	60.5	0	1218	1590	5.07	1149	1400	1246.82	586	685	505.32	52.1	33.6	0	563	814	2.27	0.46	0.51	0.48	0.68	0.7	0.39	0.28	-1.11	1781	2404	2057	2429
206	1	2	5	11	393H6	71	16635	17985	100	286	366	31	3	2485	2733	1831.45	887	941	365.52	75.9	64	0	1598	1846	6.8	1314	1533	1077.03	587	678	491.52	60.1	40.2	0	727	946	2.67	0.45	0.51	0.48	0.6	0.4	0.39	0.44	-1.14	2325	2792	2485	2733
221	1	2	6	11	393H6	71	16630	18365	110	282	333	17	3	2671	3036	1993.76	951	1022	435.74	76.2	66.3	0	1720	2085	6.13	1403	1691	1263.66	662	759	526.42	58.5	38.3	0	741	1029	2.67	0.43	0.49	0.49	0.75	1.17	0.46	0.53	-1.21	2461	3114	2671	3036
48	1	1	4	3	76N21	72	7950	17690	200	289	362	15	1	1273	1326	605.65	993	1077	427.71	39.8	17.6	0	280	333	2.98	769	886	682.12	707	800	529.04	24.6	10.4	0	62	179	1.45	0.22	0.54	0.64	0.91	0.9	0.86	0.59	-2.18	342	512	1273	1326
63	1	1	5	3	76N21	72	7955	18035	120	286	366	37	3	1151	1299	653.04	965	1029	433.9	37.4	17.5	0	186	334	2.65	851	1035	759.22	685	779	552.64	33.2	17.5	0	166	350	1.54	0.89	1.05	1	1.33	1.49	0.91	0.61	-0.16	352	684	1151	1299
78	1	1	6	3	76N21	72	7945	18415	120	286	366	23	3	1377	1488	671.08	966	1002	422.59	48.6	29.4	0	411	522	3.26	567	969	712.17	708	781	585.04	25.2	12.6	0	-140	261	0.97	-0.34	0.5	0.57	0.78	0.64	0.74	0.49	0	270	783	1377	1488
192	1	2	4	12	117N4	73	17005	17625	130	286	366	19	3	6589	8184	7011.81	851	901	356.66	86.4	79.4	0	5738	7333	18.47	2419	3486	2985.5	608	699	504.26	72.4	63.3	0	1811	2878	4.8	0.32	0.39	0.34	0.44	0.29	0.35	0.68	-1.66	7549	10211	6589	8184
207	1	2	5	12	117N4	73	17005	17995	140	286	366	17	3	6306	7420	6229.25	906	952	397.17	82.9	75.9	0	5400	6514	15.88	2668	3098	2271.37	635	709	479.49	77.6	67.8	0	2033	2463	5.56	0.38	0.38	0.41	1.4	9.3	0.3	0.68	-1.41	7433	8977	6306	7420
222	1	2	6	12	117N4	73	17010	18355	170	282	333	26	3	6593	6387	4123.48	834	875	364.92	88.7	81.2	0	5759	5553	18.07	2465	2820	2110.55	583	642	463.87	78.4	68.4	0	1882	2237	5.31	0.33	0.4	0.36	0.51	0.52	0.4	0.62	-1.61	7641	7790	6593	6387
49	1	1	4	4	14B2	74	8330	17680	140	287	362	23	3	3581	4036	2806.61	997	1050	434.57	73.2	65.5	0	2584	3039	8.24	1608	1775	1230.95	704	777	496.34	61.3	47	0	904	1071	3.24	0.35	0.35	0.36	0.57	2.14	0.37	0.7	-1.52	3488	4110	3581	4036
64	1	1	5	4	14B2	74	8325	18035	130	286	366	33	3	3754	4382	3148.75	970	1050	446.75	76.6	67.5	0	2784	3412	8.4	1516	1699	1260.76	734	816	559.01	58	38.5	0	782	965	2.71	0.28	0.28	0.3	0.37	0.27	0.28	0.5	-1.83	3566	4377	3754	4382
79	1	1	6	4	14B2	74	8325	18410	130	282	397	26	3	4018	4775	3485.64	956	1036	402.49	79.8	72.7	0	3062	3819	9.98	1502	1916	1583.78	730	821	583.45	54.3	38.7	0	772	1186	2.57	0.25	0.31	0.27	0.39	0.97	0.33	0.52	-1.99	3834	5005	4018	4775
193	1	2	4	13	490B20	75	17390	17625	140	282	333	24	3	4232	4505	2933.1	818	860	372.38	84.4	78	0	3414	3687	11.36	1630	1981	1383.67	618	659	495.8	68.4	51.1	0	1012	1363	3.29	0.3	0.37	0.33	0.73	2.65	0.32	0.46	-1.75	4426	5050	4232	4505
208	1	2	5	13	490B20	75	17385	17980	140	282	398	31	3	4308	4640	2998.09	862	905	381.17	84.8	76.6	0	3446	3778	11.3	1680	2010	1326.85	574	631	457.95	74.8	55	0	1106	1436	3.67	0.32	0.38	0.36	2.87	26.83	0.36	0.66	-1.64	4552	5214	4308	4640
223	1	2	6	13	490B20	75	17385	18355	140	286	366	24	3	3434	3765	2213.12	789	843	363.91	86.7	79	0	2645	2976	9.44	751	1701	1265.19	601	649	465.26	64.3	48.3	0	150	1100	1.61	0.06	0.37	0.36	2.86	22.08	0.43	0.57	-4.14	2795	4076	3434	3765
50	1	1	4	5	339I10	76	8700	17685	180	282	333	14	3	4856	4936	2436.49	1030	1073	426.23	90.1	86.9	0	3826	3906	11.39	2045	2376	1529.9	794	850	556.27	71.3	54.6	0	1251	1582	3.68	0.33	0.41	0.38	0.39	0.19	0.53	0.71	-1.61	5077	5488	4856	4936
65	1	1	5	5	339I10	76	8705	18050	200	282	397	18	3	5351	5576	3053.4	1142	1145	442.86	85.8	83.3	0	4209	4434	12.08	2426	2718	1666.52	709	785	561.44	78.4	67	0	1717	2009	4.32	0.41	0.45	0.42	1.16	4.54	0.41	0.56	-1.29	5926	6443	5351	5576
80	1	1	6	5	339I10	76	8705	18410	180	282	397	25	3	6209	6375	3206.52	985	1063	432.84	94	89.4	0	5224	5390	14.34	2385	2678	1631.22	679	800	576.11	79.1	67	0	1706	1999	4.14	0.33	0.37	0.35	0.38	0.18	0.45	0.77	-1.61	6930	7389	6209	6375
194	1	2	4	14	335N6	77	17770	17635	110	282	333	22	3	1015	1185	582.49	891	925	367.73	37.2	19.5	0	124	294	2.76	655	789	598.86	606	700	529.48	25.5	9.2	0	49	183	1.24	0.4	0.62	0.76	1.3	1.46	0.61	0.35	-1.34	173	477	1015	1185
209	1	2	5	14	335N6	77	17765	17975	110	286	366	35	3	1051	1170	573.32	846	878	350.62	41.6	24.5	0	205	324	3	721	809	556.82	499	594	455.61	33.9	15.7	0	222	310	1.58	1.08	0.96	0.96	1.27	1.1	0.67	0.47	0.11	427	634	1051	1170
224	1	2	6	14	335N6	77	17760	18345	100	282	333	30	3	1023	1138	575.36	766	812	370.99	45.4	21.3	0	257	372	2.76	629	737	572.38	573	636	468.47	25.2	11.3	0	56	164	1.34	0.22	0.44	0.61	0.79	0.7	0.71	0.52	-2.2	313	536	1023	1138
51	1	1	4	6	11C5	78	9075	17690	140	282	397	8	3	2302	2612	1425.14	979	1047	432.5	75.5	63.5	0	1323	1633	5.32	1383	1541	978.84	727	799	567.23	53.9	32.3	0	656	814	2.44	0.5	0.5	0.51	0.87	2.35	0.52	0.58	-1.01	1979	2447	2302	2612
66	1	1	5	6	11C5	78	9080	18050	140	287	362	17	3	2177	2524	1418.68	968	1047	441.93	71.1	58.9	0	1209	1556	4.93	1126	1388	981.13	674	757	541.92	47.7	29.6	0	452	714	2.08	0.37	0.46	0.41	0.53	0.39	0.51	0.55	-1.42	1661	2270	2177	2524
81	1	1	6	6	11C5	78	9075	18415	140	286	366	18	3	2437	2772	1548.92	1011	1081	419.49	76.6	65.4	0	1426	1761	5.81	1205	1436	1043.24	755	832	561.99	46.9	25.2	0	450	681	2.14	0.32	0.39	0.39	0.55	0.53	0.46	0.47	-1.66	1876	2442	2437	2772
316	2	1	4	1	342J4	79	7245	26535	130	286	366	49	3	1707	2745	2275.11	914	965	409.95	62.2	49.3	0	793	1831	4.16	1216	1512	1160.65	777	828	531.4	47.9	30.8	0	439	735	2.29	0.55	0.4	0.5	1.2	7.08	0.34	0.45	-0.85	1232	2566	1707	2745
331	2	1	5	1	342J4	79	7225	26910	130	282	397	37	3	1836	2878	2283.78	917	968	414.09	71.3	53.5	0	919	1961	4.43	1284	1581	1284.22	832	879	585.85	46.5	28.4	0	452	749	2.19	0.49	0.38	0.42	0.68	0.76	0.3	0.28	-1.02	1371	2710	1836	2878
346	2	1	6	1	342J4	79	7225	27295	130	286	366	20	3	1916	2786	2104.98	818	896	417.2	70.6	58	0	1098	1968	4.59	1193	1481	1108.82	734	801	552.11	47.9	33.9	0	459	747	2.16	0.42	0.38	0.41	0.46	0.3	0.42	0.64	-1.26	1557	2715	1916	2786
460	2	2	4	10	555G22	80	16305	26565	130	286	366	25	3	5557	6369	4837	924	955	383.49	90.6	82.5	0	4633	5445	14.49	2095	2597	1970.12	736	801	523.84	73.8	58.7	0	1359	1861	4	0.29	0.34	0.34	0.46	0.4	0.34	0.69	-1.77	5992	7306	5557	6369
475	2	2	5	10	555G22	80	16305	26935	130	286	366	24	3	5405	6441	4508.2	919	955	390.86	92	83.9	0	4486	5522	13.83	1857	2176	1514.67	727	797	512.82	70.3	53.5	0	1130	1449	3.62	0.25	0.26	0.25	0.3	0.21	0.24	0.52	-1.99	5616	6971	5405	6441
490	2	2	6	10	555G22	80	16295	27315	150	286	366	11	3	6005	6765	4679.03	945	983	414.97	90.2	82.2	0	5060	5820	14.47	2287	2625	1745.36	718	813	588.84	72.4	58	0	1569	1907	3.88	0.31	0.33	0.34	5.16	71.91	0.27	0.54	-1.69	6629	7727	6005	6765
317	2	1	4	2	505F3	81	7640	26540	200	287	362	54	1	1091	1158	513.74	934	976	415.13	30.3	12.9	0	157	224	2.63	825	937	617.23	823	900	566.08	19.2	9.8	0	2	114	1.46	0.01	0.51	0.72	0.92	0.7	1	0.69	-6.29	159	338	1091	1158
332	2	1	5	2	505F3	81	7600	26920	200	287	362	25	1	1043	1128	516.53	755	947	425.15	37.6	16	0	288	373	2.45	864	956	651.91	698	787	537.56	28.2	12.2	0	166	258	1.61	0.58	0.69	0.86	1.11	0.99	0.86	0.47	-0.79	454	631	1043	1128
347	2	1	6	2	505F3	81	7600	27290	200	287	362	23	1	994	1089	488.51	786	851	375.63	35.5	17.8	0	208	303	2.65	924	1034	647.89	557	661	503.07	43.2	20.2	0	367	477	1.84	1.76	1.57	1.76	1.89	0.98	1.04	0.62	0.82	575	780	994	1089
461	2	2	4	11	263G23	82	16670	26545	170	282	333	30	3	4315	4619	2995.58	909	948	395.64	81.9	75.5	0	3406	3710	10.91	1503	1860	1385.49	643	731	531.99	61	46.1	0	860	1217	2.83	0.25	0.33	0.29	0.38	0.39	0.37	0.63	-1.99	4266	4927	4315	4619
476	2	2	5	11	263G23	82	16670	26915	170	282	333	28	3	4708	4617	2875.07	933	978	413.91	82.3	76.6	0	3775	3684	11.37	1826	2079	1490.04	661	733	510.01	68.1	53.5	0	1165	1418	3.58	0.31	0.38	0.35	0.48	1.01	0.39	0.56	-1.7	4940	5102	4708	4617
491	2	2	6	11	263G23	82	16670	27285	160	282	333	26	3	5175	5131	3208.35	926	980	398.54	83	75.9	0	4249	4205	12.99	1809	1984	1424.65	651	718	505.37	66.7	53.5	0	1158	1333	3.58	0.27	0.32	0.28	0.36	0.23	0.35	0.6	-1.88	5407	5538	5175	5131
318	2	1	4	3	309H15	83	8005	26535	130	286	366	50	3	3216	5863	5550.43	898	982	416.14	78.7	70.6	0	2318	4965	7.73	1629	2084	1772.12	707	781	524.14	58.4	45.8	0	922	1377	3.11	0.4	0.28	0.32	0.5	0.61	0.2	0.38	-1.33	3240	6342	3216	5863
333	2	1	5	3	309H15	83	7975	26915	140	286	366	29	3	3091	5469	5051.99	848	926	390.48	80.4	66.4	0	2243	4621	7.92	1584	1957	1450.88	709	761	501.41	61.5	47.6	0	875	1248	3.16	0.39	0.27	0.34	0.5	0.72	0.19	0.45	-1.36	3118	5869	3091	5469
348	2	1	6	3	309H15	83	7985	27285	140	286	366	28	3	3382	5578	5128.05	913	975	407.76	76.2	61.9	0	2469	4665	8.29	1450	1982	1751.83	617	743	560.98	59.4	41.6	0	833	1365	2.58	0.34	0.29	0.34	0.46	0.38	0.25	0.54	-1.57	3302	6030	3382	5578
462	2	2	4	12	30C8	84	17060	26555	160	282	333	29	3	12034	12093	9748.84	873	940	429.55	87.9	79.4	0	11161	11220	28.02	2802	3572	2846.48	649	745	538.59	74.5	63.1	0	2153	2923	5.2	0.19	0.26	0.26	0.61	1.97	0.23	0.64	-2.37	13314	14143	12034	12093
477	2	2	5	12	30C8	84	17060	26925	160	282	333	27	3	12478	12214	9830.64	874	944	376.59	86.2	79.8	0	11604	11340	33.13	3169	3625	2890.36	494	616	455.2	77	69.9	0	2675	3131	6.96	0.23	0.28	0.27	0.9	4.4	0.26	0.78	-2.12	14279	14471	12478	12214
492	2	2	6	12	30C8	84	17055	27295	150	286	366	21	3	11879	11786	9697.62	912	952	362.91	81.5	74.8	0	10967	10874	32.73	3036	3583	2832.76	729	753	483.93	68.9	63.3	0	2307	2854	6.27	0.21	0.26	0.26	0.43	0.56	0.24	0.67	-2.25	13274	13728	11879	11786
319	2	1	4	4	RP11-245E23	85	8380	26550	200	287	362	35	1	1114	1197	544.21	975	991	410.31	31	14.3	0	139	222	2.72	789	907	654.53	713	789	570.41	24.7	10.1	0	76	194	1.38	0.55	0.87	1.02	1.35	1.29	0.9	0.56	-0.87	215	416	1114	1197
334	2	1	5	4	RP11-245E23	85	8360	26920	200	287	362	23	1	1030	1137	530.83	911	958	395.21	28.6	12.2	0	119	226	2.61	688	823	640.54	676	788	522.44	24	11.5	0	12	147	1.32	0.1	0.65	0.75	1.48	1.77	0.76	0.4	-3.31	131	373	1030	1137
349	2	1	6	4	RP11-245E23	85	8350	27290	200	287	362	21	1	1141	1163	471.18	917	965	389.78	37.3	13.9	0	224	246	2.93	758	849	580.98	753	854	591.02	20.6	5.9	0	5	96	1.28	0.02	0.39	0.75	0.87	0.6	1.02	0.69	-5.49	229	342	1141	1163
463	2	2	4	13	474L7	86	17445	26585	200	286	366	35	3	10798	13943	10328.2	875	939	409.15	95.1	91.3	0	9923	13068	26.39	2207	2647	2012.12	585	699	544.16	75.9	60.5	0	1622	2062	4.06	0.16	0.16	0.16	0.26	0.62	0.14	0.54	-2.61	11545	15130	10798	13943
478	2	2	5	13	474L7	86	17435	26945	190	286	366	22	3	11271	14079	9818.59	878	923	404.97	93.4	90.6	0	10393	13201	27.83	2705	3140	2244.84	617	736	531.58	81.8	68.9	0	2088	2523	5.09	0.2	0.19	0.19	0.34	1.21	0.2	0.8	-2.32	12481	15724	11271	14079
493	2	2	6	13	474L7	86	17440	27310	180	287	362	25	3	12788	15842	10736.4	896	956	405.25	98.3	94.1	0	11892	14946	31.56	2655	2979	2028.72	676	776	546.9	77.4	64.5	0	1979	2303	4.85	0.17	0.15	0.16	0.3	1.21	0.15	0.66	-2.59	13871	17249	12788	15842
320	2	1	4	5	552M6	87	8740	26540	140	287	362	33	3	7438	9836	8574.23	986	1071	477.41	79.8	74.9	0	6452	8850	15.58	2715	3323	2676.67	748	829	558.95	71.4	61.7	0	1967	2575	4.86	0.3	0.29	0.34	0.49	0.57	0.26	0.68	-1.71	8419	11425	7438	9836
335	2	1	5	5	552M6	87	8740	26900	140	287	362	41	3	7231	9577	8220.39	1003	1063	442.76	81.9	74.2	0	6228	8574	16.33	2322	3263	3061.63	793	822	584.32	64.8	54	0	1529	2470	3.97	0.25	0.29	0.26	0.39	0.48	0.24	0.4	-2.03	7757	11044	7231	9577
350	2	1	6	5	552M6	87	8725	27285	150	286	366	25	3	9060	10398	8118.52	1012	1054	424.63	85.7	79.7	0	8048	9386	21.34	2838	3373	2574	738	811	551.81	74.8	63.3	0	2100	2635	5.14	0.26	0.28	0.28	0.36	0.31	0.22	0.49	-1.94	10148	12021	9060	10398
321	2	1	4	6	13H5	88	9120	26545	140	282	333	29	3	3171	4010	2883.69	1075	1141	449.89	72.7	64.2	0	2096	2935	7.05	1491	1776	1318.7	867	969	623.47	50	31.9	0	624	909	2.39	0.3	0.31	0.31	0.64	2.5	0.35	0.59	-1.75	2720	3844	3171	4010
336	2	1	5	6	13H5	88	9115	26905	140	286	366	35	3	2880	3705	2702.38	1005	1049	421.02	73.1	63.3	0	1875	2700	6.84	1301	1586	1149.97	697	807	522.81	52.4	34.3	0	604	889	2.49	0.32	0.33	0.34	0.47	0.8	0.29	0.47	-1.63	2479	3589	2880	3705
351	2	1	6	6	13H5	88	9110	27285	140	282	333	22	3	3561	3960	2639.58	999	1030	387.82	78	67.7	0	2562	2961	9.18	1503	1669	1094.39	840	870	570.94	52.8	32.6	0	663	829	2.63	0.26	0.28	0.26	0.31	0.18	0.31	0.57	-1.95	3225	3790	3561	3960
52	1	1	4	7	157H4	89	9465	17710	100	282	397	22	3	1175	1296	582.7	964	1027	409.87	37.6	18.4	0	211	332	2.87	703	815	642.79	700	802	532.71	22	11.3	0	3	115	1.32	0.01	0.35	0.72	1.1	1.17	0.69	0.39	-6.14	214	447	1175	1296
67	1	1	5	7	157H4	89	9460	18060	200	287	362	11	1	1291	1405	568.09	1035	1080	440.89	38.7	19.2	0	256	370	2.93	865	963	631.06	748	843	571.19	26.5	7.7	0	117	215	1.51	0.46	0.58	0.7	1.31	4.09	0.85	0.58	-1.13	373	585	1291	1405
82	1	1	6	7	157H4	89	9450	18420	200	287	362	11	1	1321	1424	613.11	973	1044	450.26	44.9	22	0	348	451	2.93	814	929	642.81	762	877	601.99	23.3	7	0	52	167	1.35	0.15	0.37	0.55	0.73	0.57	0.8	0.59	-2.74	400	618	1321	1424
53	1	1	4	8	285H4	90	9825	17690	120	282	397	4	3	1387	1456	656.78	990	1064	420.89	48.9	26.6	0	397	466	3.3	772	919	654.32	736	784	533.22	27	11	0	36	183	1.45	0.09	0.39	0.58	0.62	0.41	0.87	0.75	-3.46	433	649	1387	1456
68	1	1	5	8	285H4	90	9820	18060	200	288	362	6	1	1217	1325	567.87	1039	1067	397.5	36.5	16.3	0	178	286	3.06	799	956	690.04	817	889	601.18	22.9	7.3	0	-17	139	1.33	-0.1	0.49	0.76	1.47	1.55	0.7	0.33	0	160	425	1217	1325
83	1	1	6	8	285H4	90	9820	18430	200	287	362	8	1	1357	1442	590.78	1018	1093	497.06	38	12.5	0	339	424	2.73	984	1119	729.69	863	1014	689.12	24.4	7.7	0	121	256	1.43	0.36	0.6	0.67	0.95	0.79	0.85	0.48	-1.49	460	680	1357	1442
54	1	1	4	9	810G21	91	10205	17690	130	282	397	3	3	4917	6226	5196.3	1037	1103	385.72	79.1	72	0	3880	5189	12.75	1682	2101	1694.8	779	855	544.18	61	45.7	0	903	1322	3.09	0.23	0.25	0.27	0.34	0.38	0.2	0.39	-2.1	4783	6511	4917	6226
69	1	1	5	9	810G21	91	10210	18050	120	287	362	12	3	3123	5580	5128.06	1114	1164	426.95	70.7	62.4	0	2009	4466	7.31	1649	1991	1481.57	677	791	558.54	61.7	47.7	0	972	1314	2.95	0.48	0.29	0.38	0.92	6.15	0.23	0.63	-1.05	2981	5780	3123	5580
84	1	1	6	9	810G21	91	10215	18415	130	286	366	16	3	4046	6071	5322.06	1125	1171	474.42	70.3	63.3	0	2921	4946	8.53	1586	1954	1811.53	741	836	593.26	54.9	40.9	0	845	1213	2.67	0.29	0.25	0.24	0.52	1.42	0.25	0.55	-1.79	3766	6159	4046	6071
55	1	1	4	10	452P23	92	10575	17690	120	282	397	4	3	6023	11358	12156.9	1173	1237	489.54	79.8	71.6	0	4850	10185	12.3	2199	3115	2966.39	712	833	589.89	64.9	53.2	0	1487	2403	3.73	0.31	0.24	0.28	0.61	3.28	0.19	0.62	-1.71	6337	12588	6023	11358
70	1	1	5	10	452P23	92	10580	18055	130	282	333	3	3	5577	10373	10157.9	1136	1174	459.43	74.8	68.4	0	4441	9237	12.14	1892	2658	2199.02	804	852	557.01	64.2	49.6	0	1088	1854	3.4	0.24	0.2	0.25	0.58	3.69	0.15	0.51	-2.03	5529	11091	5577	10373
85	1	1	6	10	452P23	92	10580	18425	130	282	333	2	3	5994	10957	10515.7	1146	1208	507.8	76.2	67	0	4848	9811	11.8	2113	2755	2169.54	757	875	638.6	65.6	51.4	0	1356	1998	3.31	0.28	0.2	0.23	0.62	1.71	0.18	0.77	-1.84	6204	11809	5994	10957
56	1	1	4	11	512C24	93	10960	17690	200	287	362	4	1	1342	1402	560.57	1121	1169	483.19	32.1	11.5	0	221	281	2.78	781	898	648.63	803	922	643.6	22	6.3	0	-21	95	1.21	-0.1	0.34	0.69	1.05	1.03	0.75	0.42	0	199	376	1342	1402
71	1	1	5	11	512C24	93	10955	18060	100	282	398	3	3	1392	1503	622.74	1172	1234	489.85	32.3	14.2	0	220	331	2.84	848	1012	766.03	780	871	594.98	25.2	11.3	0	68	232	1.43	0.31	0.7	0.75	1.07	1.08	0.91	0.55	-1.69	288	563	1392	1503
86	1	1	6	11	512C24	93	10945	18435	100	286	366	17	3	1298	1401	575.68	1084	1145	459.58	31.5	15.7	0	214	317	2.82	1063	1170	743.13	847	960	639.03	29.4	12.9	0	216	323	1.66	1.01	1.02	1.2	1.43	0.94	0.96	0.55	0.01	430	640	1298	1401
57	1	1	4	12	RP11-285E18	94	11325	17700	150	282	397	15	3	8006	9270	6879.62	963	1047	488.08	88.7	83.7	0	7043	8307	16.4	2438	2756	1995.46	831	897	587.24	70.2	59.6	0	1607	1925	4.15	0.23	0.23	0.23	0.31	0.47	0.21	0.5	-2.13	8650	10232	8006	9270
72	1	1	5	12	RP11-285E18	94	11325	18060	150	282	397	10	3	8308	8861	6188.39	1139	1169	434.55	85.1	79.1	0	7169	7722	19.12	2176	2701	2302.16	686	792	562.89	75.2	59.2	0	1490	2015	3.87	0.21	0.26	0.23	0.46	1.02	0.25	0.45	-2.27	8659	9737	8308	8861
87	1	1	6	12	RP11-285E18	94	11325	18430	150	282	397	13	3	10312	10777	7353.24	1185	1256	492.2	86.9	81.9	0	9127	9592	20.95	3047	3287	2264.23	909	1028	675.92	73.8	62.1	0	2138	2378	4.51	0.23	0.25	0.24	0.28	0.22	0.27	0.74	-2.09	11265	11970	10312	10777
322	2	1	4	7	RP11-157E11	95	9475	26565	150	286	366	10	3	2955	3400	2221.38	1088	1166	478.46	72.4	62.9	0	1867	2312	6.18	1678	1836	1261.83	770	899	660.89	55.9	35.7	0	908	1066	2.54	0.49	0.46	0.47	0.59	0.63	0.43	0.58	-1.04	2775	3378	2955	3400
337	2	1	5	7	RP11-157E11	95	9475	26925	150	286	366	16	3	2997	3290	2022.68	1057	1143	450.82	74.1	63.6	0	1940	2233	6.65	1826	1934	1199.69	855	930	591.93	62.2	43	0	971	1079	3.08	0.5	0.48	0.5	0.84	2.28	0.46	0.6	-1	2911	3312	2997	3290
352	2	1	6	7	RP11-157E11	95	9475	27295	160	286	366	16	3	3288	3349	1968.5	978	1020	399.71	76.9	69.6	0	2310	2371	8.23	1544	1859	1314.28	720	803	537.51	60.5	44.8	0	824	1139	2.87	0.36	0.48	0.41	0.73	1.2	0.45	0.45	-1.49	3134	3510	3288	3349
323	2	1	4	8	488P11	96	9860	26595	190	282	334	26	3	1382	1571	883.58	1020	1119	469.47	44.7	24.8	0	362	551	2.94	977	1166	896.28	802	859	570.3	34.4	17	0	175	364	1.71	0.48	0.66	0.71	1.07	1.05	0.64	0.39	-1.05	537	915	1382	1571
338	2	1	5	8	488P11	96	9855	26930	170	282	397	10	3	1489	1660	807.95	1010	1068	471.18	50	27.7	0	479	650	3.16	1072	1234	901.66	797	865	586.99	36.5	17.7	0	275	437	1.83	0.57	0.67	0.81	1	0.75	0.72	0.42	-0.8	754	1087	1489	1660
353	2	1	6	8	488P11	96	9835	27315	190	286	366	31	3	1424	1633	748.61	927	973	399.77	58	36.4	0	497	706	3.56	876	1038	791.55	649	747	489.39	36.7	19.6	0	227	389	1.79	0.46	0.55	0.68	0.75	0.56	0.83	0.61	-1.13	724	1095	1424	1633
324	2	1	4	9	138N13	97	10260	26560	200	287	362	22	1	1026	1109	500.16	978	1057	475.89	23	5.2	0	48	131	2.16	893	976	644.48	772	889	595.14	23	9.8	0	121	204	1.5	2.52	1.56	1.41	1.89	1.48	1.03	0.64	1.33	169	335	1026	1109
339	2	1	5	9	138N13	97	10235	26930	110	282	397	6	3	1054	1154	498.39	997	1058	434.44	24.8	9.9	0	57	157	2.43	747	858	630.61	706	795	522.89	25.5	9.2	0	41	152	1.43	0.72	0.97	1.02	1.36	1.01	0.97	0.58	-0.48	98	309	1054	1154
354	2	1	6	9	138N13	97	10240	27300	200	287	362	3	1	993	1094	488.76	953	1032	432.14	24.7	7	0	40	141	2.3	820	962	657.69	712	802	577.95	28.9	10.8	0	108	250	1.42	2.7	1.77	1.66	2.28	2.47	0.99	0.55	1.43	148	391	993	1094
325	2	1	4	10	349J19	98	10625	26550	150	282	397	17	3	5787	8453	7311.63	1169	1229	593.03	69.1	64.9	0	4618	7284	9.76	2124	2803	2169.18	863	977	676.26	59.9	47.2	0	1261	1940	3.14	0.27	0.27	0.28	0.44	0.74	0.25	0.72	-1.87	5879	9224	5787	8453
340	2	1	5	10	349J19	98	10610	26920	140	287	362	14	3	5713	8036	6824.19	1024	1074	417.47	82.6	72.1	0	4689	7012	13.68	1853	2396	1836	699	824	571.53	65.5	50.2	0	1154	1697	3.24	0.25	0.24	0.25	0.32	0.22	0.19	0.5	-2.02	5843	8709	5713	8036
355	2	1	6	10	349J19	98	10605	27300	150	282	397	14	3	7081	9414	7912.2	1054	1084	418.18	81.2	75.2	0	6027	8360	16.93	2017	2661	2090.51	866	934	579.95	63.5	49.6	0	1151	1795	3.48	0.19	0.21	0.21	0.48	1.55	0.22	0.7	-2.39	7178	10155	7081	9414
326	2	1	4	11	132L12	99	10985	26565	180	286	366	8	3	14843	14026	8633.91	1054	1122	462.31	88.5	84.6	0	13789	12972	32.11	4697	4760	3026.69	801	926	623	82.5	76.2	0	3896	3959	7.54	0.28	0.31	0.29	0.45	0.88	0.28	0.64	-1.82	17685	16931	14843	14026
341	2	1	5	11	132L12	99	10975	26935	190	286	366	19	3	14387	14849	9262.03	1046	1074	443.19	89.2	87.1	0	13341	13803	32.46	4111	4566	2769.13	763	876	584.57	87.1	80.8	0	3348	3803	7.03	0.25	0.28	0.26	0.49	1.7	0.22	0.54	-1.99	16689	17606	14387	14849
356	2	1	6	11	132L12	99	10985	27305	190	286	366	12	3	13243	14215	9519.74	1006	1065	406.95	90.9	87.4	0	12237	13209	32.54	3836	4233	2897.39	455	894	563.85	89.9	78.7	0	3381	3778	6.8	0.28	0.29	0.27	0.58	2.15	0.21	0.48	-1.86	15618	16987	13243	14215
327	2	1	4	12	159J2	100	11385	26550	140	282	397	18	3	2833	4351	3340.11	1068	1105	454.55	69.9	60.6	0	1765	3283	6.23	1248	1859	1421.44	792	855	570.91	54.6	39	0	456	1067	2.19	0.26	0.33	0.34	0.43	0.33	0.29	0.46	-1.95	2221	4350	2833	4351
342	2	1	5	12	159J2	100	11380	26905	140	282	334	26	3	3120	4040	2981.04	996	1041	365.14	74.1	66.7	0	2124	3044	8.54	1559	1837	1222.99	739	814	566.56	59.2	41.8	0	820	1098	2.75	0.39	0.36	0.38	0.48	0.33	0.26	0.41	-1.37	2944	4142	3120	4040
357	2	1	6	12	159J2	100	11380	27295	160	282	333	7	3	4028	4399	3000.86	897	973	401.99	81.2	73.4	0	3131	3502	10.02	1691	2002	1363.28	616	735	524.47	68.1	51.1	0	1075	1386	3.22	0.34	0.4	0.39	0.68	1.03	0.32	0.51	-1.54	4206	4888	4028	4399
58	1	1	4	13	182M20	101	11705	17695	190	286	367	10	3	8292	8738	5155.22	962	1034	442.06	91.3	88.5	0	7330	7776	18.76	2246	2642	1853.91	567	719	563.27	75.5	63.3	0	1679	2075	3.99	0.23	0.27	0.24	0.53	1.32	0.25	0.48	-2.13	9009	9851	8292	8738
73	1	1	5	13	182M20	101	11705	18055	180	286	367	6	3	8539	8920	5127.24	1065	1098	465.61	90.2	86.7	0	7474	7855	18.34	1916	2547	1648.05	614	783	593.05	78	62.9	0	1302	1933	3.23	0.17	0.25	0.24	0.3	0.29	0.24	0.57	-2.52	8776	9788	8539	8920
88	1	1	6	13	182M20	101	11715	18425	160	286	366	3	3	9973	10743	6725.53	1134	1169	416.94	87.8	84.6	0	8839	9609	23.92	2622	2984	2051.52	726	793	576.96	79	64.7	0	1896	2258	4.54	0.21	0.23	0.22	4.28	62.56	0.25	0.67	-2.22	10735	11867	9973	10743
59	1	1	4	14	173B14	102	12075	17705	170	301	366	24	3	33100	33139	23562.1	1103	1196	494.58	85.4	82.7	16.6	31997	32036	66.93	9788	10887	9106.64	747	863	623.57	83.1	78.7	0.7	9041	10140	15.7	0.28	0.32	0.29	2.19	14.89	0.31	0.64	-1.82	41038	42176	33100	33139
74	1	1	5	14	173B14	102	12075	18065	330	304	386	18	3	65535	65535	0	1079	8221	19099	100	100	50	64456	64456	3.43	31222	31505	5841.47	767	5342	13098.5	99.7	80.3	0	30455	30738	2.38	0.47	0.48	0.47	0.48	0.09	0.47	1	-1.08	94911	95194	65535	65535
89	1	1	6	14	173B14	102	12085	18435	190	301	366	15	3	37595	37259	19160	1198	1334	996.91	93	91	13.6	36397	36061	37.71	10543	12689	11460.1	626	864	1295.33	88.7	86	1.3	9917	12063	8.14	0.27	0.33	0.28	0.61	2.89	0.41	0.46	-1.88	46314	48124	37595	37259
60	1	1	4	15	29G8	103	12445	17705	120	287	366	29	3	1740	3072	2642.98	1223	1292	486.88	51.2	40.1	0	517	1849	3.57	969	1124	811.79	768	871	605.81	32.8	15.3	0	201	356	1.6	0.39	0.19	0.33	0.47	0.63	0.22	0.51	-1.36	718	2205	1740	3072
75	1	1	5	15	29G8	103	12450	18070	120	287	363	24	3	1911	3253	2716.63	1082	1156	463.02	63.1	47.4	0	829	2171	4.13	1047	1236	882.27	735	794	563.73	40.1	20.6	0	312	501	1.86	0.38	0.23	0.35	0.38	0.29	0.22	0.45	-1.41	1141	2672	1911	3253
90	1	1	6	15	29G8	103	12450	18445	130	282	333	31	3	2223	3765	3106.04	1222	1293	501.13	65.2	51.1	0	1001	2543	4.44	1032	1245	889.84	874	952	647.16	27	13.8	0	158	371	1.59	0.16	0.15	0.17	0.22	0.19	0.2	0.48	-2.66	1159	2914	2223	3765
328	2	1	4	13	122K21	104	11750	26560	200	287	362	3	1	995	1047	416.29	967	999	399.21	21.6	5.9	0	28	80	2.49	799	871	577.39	728	758	502.71	26.5	7.7	0	71	143	1.59	2.54	1.79	1.75	2.66	3	0.97	0.49	1.34	99	223	995	1047
343	2	1	5	13	122K21	104	11770	26950	200	287	362	30	1	1128	1156	459.36	1000	1075	420.08	26.5	7	0	128	156	2.69	826	942	635.14	755	822	571	25.4	9.8	0	71	187	1.45	0.55	1.2	1.07	1.42	1.03	1.08	0.61	-0.85	199	343	1128	1156
358	2	1	6	13	122K21	104	11845	27375	140	286	366	123	4	955	1035	456.91	966	1028	437.39	18.5	5.6	0	-10	69	2.18	2617	3018	1789.78	693	775	547.92	82.9	69.9	0	1924	2325	4.78	-174.91	33.7	11.5	47.36	183.94	3.33	0.72	0	1913	2394	955	1035
329	2	1	4	14	RP11-332E3	105	12125	26565	160	286	366	6	3	17269	15607	11896.3	1039	1070	427.02	84.3	79.7	0	16230	14568	40.44	4113	4431	3412.64	665	776	554.53	80.4	70.3	0	3448	3766	7.42	0.21	0.26	0.25	0.66	2.27	0.25	0.76	-2.23	19678	18334	17269	15607
344	2	1	5	14	RP11-332E3	105	12115	26925	160	286	366	10	3	16722	15357	11051.1	1014	1067	447.8	86.4	80.1	0	15708	14343	37.34	3748	4011	2991.05	737	813	554.27	77.3	68.5	0	3011	3274	6.76	0.19	0.23	0.22	0.44	1.14	0.22	0.67	-2.38	18719	17617	16722	15357
359	2	1	6	14	RP11-332E3	105	12110	27310	160	287	362	22	3	17823	17305	12535.4	976	1006	415.08	88.2	84.7	0	16847	16329	42.94	4079	4529	3517.44	755	865	624.39	76.3	70	0	3324	3774	6.53	0.2	0.23	0.21	1.53	15.28	0.22	0.64	-2.34	20171	20103	17823	17305
330	2	1	4	15	10M21	106	12475	26585	190	286	366	37	3	2182	2220	878.89	1034	1091	447.49	78.3	59.8	0	1148	1186	4.88	1257	1362	904.31	779	908	620.46	43.7	22	0	478	583	2.03	0.42	0.49	0.53	0.58	0.33	0.87	0.72	-1.26	1626	1769	2182	2220
345	2	1	5	15	10M21	106	12475	26940	170	282	397	30	3	1840	2101	927.23	1093	1135	456.94	67	48.9	0	747	1008	4.03	1286	1369	800.54	633	777	567.78	55.3	28.7	0	653	736	2.26	0.87	0.73	0.76	1.99	15.09	0.64	0.55	-0.19	1400	1744	1840	2101
360	2	1	6	15	10M21	106	12475	27325	180	286	366	42	3	2033	2101	887.24	977	1051	409.1	73.1	59.4	0	1056	1124	4.97	1274	1372	859.05	725	843	563.26	49.3	25.2	0	549	647	2.26	0.52	0.58	0.57	0.7	0.37	0.72	0.55	-0.94	1605	1771	2033	2101
183	1	2	4	3	VECT	110	13580	17725	180	282	333	71	3	1667	2184	1501.79	1122	1179	462.89	53.2	36.9	0	545	1062	3.6	1725	2292	1931.78	752	854	574.58	61.3	47.9	0	973	1540	3	1.79	1.45	1.86	2	1.03	0.9	0.49	0.84	1518	2602	1667	2184
198	1	2	5	3	VECT	110	13575	18075	170	286	366	57	3	1760	2287	1563.55	1167	1208	458.41	57.3	41.6	0	593	1120	3.84	1782	2255	1774.78	790	861	617.42	65	43.7	0	992	1465	2.89	1.67	1.31	1.48	1.75	1.52	0.79	0.49	0.74	1585	2585	1760	2287
213	1	2	6	3	VECT	110	13595	18445	190	286	366	53	3	1687	2236	1581.2	1150	1215	444.81	54.2	37.8	0	537	1086	3.79	1692	2046	1574.26	794	868	570.38	59.1	43	0	898	1252	2.97	1.67	1.15	1.37	2.84	13.13	0.51	0.26	0.74	1435	2338	1687	2236
181	1	2	4	1	MRV2	111	12820	17715	130	282	333	61	3	2369	3601	3152.6	1164	1194	442.9	70.2	58.9	0	1205	2437	5.35	6115	11449	13165.1	745	864	611.86	81.2	74.8	0	5370	10704	9.99	4.46	4.39	4.44	7.94	14.54	1.51	0.13	2.16	6575	13141	2369	3601
196	1	2	5	1	MRV2	111	12820	18085	110	282	333	63	3	2319	3457	3062.38	1190	1235	497.8	64.5	53.9	0	1129	2267	4.66	6270	10431	11457.8	733	836	606.06	82.6	78.4	0	5537	9698	10.35	4.9	4.28	4.86	8.12	12.73	1.92	0.26	2.29	6666	11965	2319	3457
211	1	2	6	1	MRV2	111	12820	18455	130	282	333	66	3	2719	3763	3116.02	1286	1339	512.88	69.5	57.1	0	1433	2477	5.3	6716	11645	13193.2	868	965	677.37	82.3	75.5	0	5848	10777	9.91	4.08	4.35	4.1	5.55	4.54	2.36	0.31	2.03	7281	13254	2719	3763
451	2	2	4	1	MRV2	112	12830	26615	150	282	333	63	3	2134	3142	2488.03	962	1018	423.42	77.3	58.9	0	1172	2180	5.04	4653	9344	9924.83	707	822	562.71	85.5	79.1	0	3946	8637	8.27	3.37	3.96	3.42	4.78	6.87	3.41	0.73	1.75	5118	10817	2134	3142
466	2	2	5	1	MRV2	112	12850	26955	150	282	333	39	3	2032	3206	2529.34	971	1033	419.42	76.2	58.9	0	1061	2235	4.84	4595	10416	10606.3	788	889	595.25	88.3	83	0	3807	9628	7.72	3.59	4.31	3.89	5.95	9.25	3.45	0.68	1.84	4868	11863	2032	3206
481	2	2	6	1	MRV2	112	12825	27355	140	286	367	72	3	2058	2973	2335.74	986	1057	449.83	69.9	54.2	0	1072	1987	4.58	5157	8668	8963.3	778	854	565.47	78.3	74.1	0	4379	7890	9.12	4.08	3.97	3.73	6.16	12.13	2.55	0.44	2.03	5451	9877	2058	2973
182	1	2	4	2	ALFA1-1	113	13200	17710	200	287	362	57	1	1255	1310	484.22	1104	1153	437.41	29.3	8.4	0	151	206	2.87	843	932	645.1	752	830	574.72	23.3	8	0	91	180	1.47	0.6	0.87	0.79	1.17	1	0.99	0.56	-0.73	242	386	1255	1310
197	1	2	5	2	ALFA1-1	113	13200	18060	200	287	363	42	1	1389	1419	531.77	1246	1303	508.93	24.4	8.4	0	143	173	2.73	827	930	636.68	807	911	630.11	17.8	5.9	0	20	123	1.31	0.14	0.71	0.78	1.01	0.75	0.99	0.68	-2.84	163	296	1389	1419
212	1	2	6	2	ALFA1-1	113	13210	18440	200	287	362	49	1	1433	1505	529.35	1311	1351	470.04	25.8	10.5	0	122	194	3.05	1029	1136	677.54	938	979	616.29	25.4	9.1	0	91	198	1.67	0.75	1.02	1.09	1.5	1.25	0.95	0.55	-0.42	213	392	1433	1505
1	1	1	1	1	ALFA1-2	114	7200	16580	200	287	362	28	1	851	933	421.22	908	961	429.6	15.7	4.5	0	-56	25	1.98	664	759	539.35	696	788	554.19	18.8	5.2	0	-31	63	1.2	0.56	2.52	1.64	2.19	3.18	1.07	0.7	-0.83	-89	88	851	933
16	1	1	2	1	ALFA1-2	114	7200	16950	200	287	363	25	1	834	925	439.86	892	969	425.26	19.2	3.8	0	-57	33	1.96	575	695	534.39	691	764	534.91	16.4	5.6	0	-115	4	1.07	2	0.12	1.06	1.35	1.06	0.99	0.67	1	-174	37	834	925
31	1	1	3	1	ALFA1-2	114	7200	17320	200	287	362	23	1	973	1028	458.29	969	1012	432.99	18.5	6.3	0	4	59	2.25	783	908	592.32	707	791	510.46	26.8	11.1	0	76	201	1.53	19	3.41	1.94	3.8	5.23	0.89	0.48	4.25	80	260	973	1028
195	1	2	4	15	ALFA1-3	115	18125	17605	200	286	366	32	3	1503	1672	954.68	913	949	375.15	59.4	42.7	0	590	759	4.01	2354	3131	2656.85	520	629	503.29	76.9	65	0	1834	2611	4.68	3.11	3.44	3.12	5.08	6.82	1.74	0.39	1.64	2424	3370	1503	1672
210	1	2	5	15	ALFA1-3	115	18125	17975	260	286	366	30	3	1484	1658	962.95	792	879	379.76	64	44.4	0	692	866	3.91	2586	3179	2457.92	554	654	496.04	78	67.8	0	2032	2625	5.21	2.94	3.03	3.04	10.11	71.1	1.83	0.51	1.55	2724	3491	1484	1658
225	1	2	6	15	ALFA1-3	115	18125	18335	290	286	366	38	3	1320	1518	885.27	813	841	341.47	60.8	37.1	0	507	705	3.87	2118	2727	2202.65	565	663	493.84	78	62.9	0	1553	2162	4.29	3.06	3.07	3.05	4.62	9.11	1.65	0.44	1.62	2060	2867	1320	1518
452	2	2	4	2	ALFA2-1	116	13220	26620	200	287	362	55	1	1339	1437	507.06	938	1031	398.31	50.5	28.6	0	401	499	3.36	1012	1092	659.06	742	834	534.65	37.3	15.3	0	270	350	1.89	0.67	0.7	0.84	0.9	0.42	1.14	0.77	-0.57	671	849	1339	1437
467	2	2	5	2	ALFA2-1	116	13240	26960	200	287	362	26	1	1405	1504	562.47	997	1051	420.32	48.8	26.8	0	408	507	3.34	914	1064	720.03	642	769	562.44	34.5	18.8	0	272	422	1.63	0.67	0.83	0.8	1.37	2.85	0.94	0.54	-0.58	680	929	1405	1504
482	2	2	6	2	ALFA2-1	116	13230	27340	200	287	362	41	1	1351	1389	526.46	920	959	377.51	55.7	27.9	0	431	469	3.58	977	1043	617.36	693	746	510.71	38.3	15.3	0	284	350	1.91	0.66	0.75	0.82	1.04	1.17	0.93	0.62	-0.6	715	819	1351	1389
271	2	1	1	1	ALFA2-2	117	7255	25435	190	286	366	54	3	1426	1524	656.18	919	989	450.98	53.5	29	0	507	605	3.16	1122	1288	843.24	774	853	587.34	39.2	21.7	0	348	514	1.91	0.69	0.85	0.85	1.12	0.79	0.88	0.47	-0.54	855	1119	1426	1524
286	2	1	2	1	ALFA2-2	117	7260	25810	200	287	362	52	1	1233	1354	626.83	931	968	405.62	42.5	23.7	0	302	423	3.04	1139	1223	698.22	756	880	638.87	36.6	13.2	0	383	467	1.78	1.27	1.1	1.13	1.41	1.22	0.72	0.42	0.34	685	890	1233	1354
301	2	1	3	1	ALFA2-2	117	7250	26180	200	287	362	42	1	1291	1365	625.03	907	945	379.36	50.5	29.6	0	384	458	3.4	917	1072	718.08	821	869	532.13	26.1	13.6	0	96	251	1.72	0.25	0.55	0.5	0.82	0.75	0.83	0.52	-2	480	709	1291	1365
464	2	2	4	14	ALFA2-3	118	17810	26590	200	287	362	29	1	2110	2403	1266.51	816	901	402.16	84.3	66.9	0	1294	1587	5.25	1642	1912	1223.47	634	780	543.64	69.3	48.8	0	1008	1278	3.02	0.78	0.81	0.82	0.93	0.56	0.75	0.61	-0.36	2302	2865	2110	2403
479	2	2	5	14	ALFA2-3	118	17805	26955	240	286	366	23	3	1955	2242	1172.02	796	882	379.26	77.3	64.7	0	1159	1446	5.15	1781	1927	1207.43	616	704	513.57	68.5	54.2	0	1165	1311	3.47	1.01	0.91	0.93	1.3	4.04	0.84	0.67	0.01	2324	2757	1955	2242
494	2	2	6	14	ALFA2-3	118	17815	27325	220	286	366	30	3	2373	2463	1087.1	856	921	387.12	87.1	74.1	0	1517	1607	6.13	1986	2157	1237.7	588	665	445.09	80.1	65	0	1398	1569	4.46	0.92	0.98	0.94	1.08	1.03	0.89	0.61	-0.12	2915	3176	2373	2463
150	1	2	1	15	BAC A	119	18150	16540	200	287	362	31	1	906	950	384.37	846	904	369.88	23	7.7	0	60	104	2.45	564	689	518.69	569	647	504.21	22.6	8	0	-4	120	1.12	-0.08	1.15	1.21	1.59	1.31	0.96	0.51	0	55	224	906	950
165	1	2	2	15	BAC A	119	18140	16890	200	287	362	21	1	848	888	344.61	916	950	374.78	12.9	1.4	0	-67	-27	2.26	555	618	434.33	510	601	462.46	23.7	3.5	0	45	108	1.2	-0.66	-3.86	1.91	6.2	23.09	1.06	0.7	0	-23	80	848	888
180	1	2	3	15	BAC A	119	18130	17260	200	287	362	11	1	794	852	361.85	899	934	361.73	15.3	3.1	0	-104	-46	2.19	696	771	528.93	522	616	468.21	33.1	11.8	0	174	249	1.49	-1.66	-5.3	2.94	8.93	29.37	1.02	0.49	0	69	202	794	852
453	2	2	4	3	BAC B	120	13640	26600	200	287	362	13	1	1027	1114	430.99	1041	1078	431.88	21.3	5.6	0	-13	73	2.38	763	826	562.44	781	857	569.83	17.4	5.2	0	-17	45	1.34	1.29	0.62	1.03	3.03	7.2	0.91	0.49	0.36	-32	118	1027	1114
468	2	2	5	3	BAC B	120	13650	26960	200	287	362	8	1	942	1030	444.79	1078	1130	410.88	16	4.2	0	-135	-47	2.29	675	770	543.3	772	876	622.77	13.2	3.5	0	-96	-1	1.08	0.71	0.04	1	2.93	6.86	0.88	0.52	-0.49	-233	-50	942	1030
483	2	2	6	3	BAC B	120	13640	27340	200	287	362	18	1	1022	1077	418.44	981	1045	422.58	21.6	6.3	0	41	96	2.42	680	763	525.58	812	875	578.3	12.9	3.1	0	-131	-48	1.18	-3.22	-0.51	0.7	1.15	1.13	0.92	0.54	0	-91	47	1022	1077
98	1	1	7	8	418I10Lig	100L	9820	18805	180	282	333	11	3	2809	2954	1531.87	995	1055	408.71	80.1	71.6	0	1814	1959	6.87	2075	2223	1453.04	774	851	586.59	66.3	52.1	0	1301	1449	3.54	0.72	0.74	0.7	0.83	0.61	0.77	0.65	-0.48	3115	3408	2809	2954
113	1	1	8	8	418I10lig	100L	9820	19160	170	287	362	12	3	3420	3204	1489.14	1032	1065	406.32	82.9	75.6	0	2388	2172	8.42	1980	2220	1383.69	823	895	562.28	68.3	51.6	0	1157	1397	3.52	0.48	0.64	0.6	0.75	0.69	0.81	0.75	-1.05	3545	3569	3420	3204
128	1	1	9	8	418I10Lig	100L	9815	19560	200	282	397	31	3	3699	3508	1717.47	1018	1045	424.63	80.9	76.2	0	2681	2490	8.71	2430	2632	1573.74	764	890	598.96	75.9	61.3	0	1666	1868	4.06	0.62	0.75	0.74	1.08	2.27	0.77	0.7	-0.69	4347	4358	3699	3508
99	1	1	7	9	347N5Lig	101L	10195	18800	180	282	398	11	3	6225	5448	2927.02	1032	1089	436.66	84.4	77	0	5193	4416	14.26	3093	3186	1888.18	695	776	542.78	80.1	72.7	0	2398	2491	5.7	0.46	0.56	0.53	4.03	48.17	0.56	0.75	-1.11	7591	6907	6225	5448
114	1	1	8	9	347N5Lig	101L	10195	19165	190	286	366	13	3	6647	5868	3104.99	1044	1130	470.71	83.2	78.3	0	5603	4824	14.12	3230	3298	2042.24	726	813	579.44	80.1	72.4	0	2504	2572	5.57	0.45	0.53	0.49	0.98	3.22	0.53	0.64	-1.16	8107	7396	6647	5868
129	1	1	9	9	347N5Lig	101L	10195	19550	200	282	397	23	3	7312	6694	3551.34	1047	1133	498.6	86.2	80.9	0	6265	5647	14.66	3843	3919	2519.89	760	862	575.5	81.6	76.2	0	3083	3159	6.68	0.49	0.56	0.54	0.89	1.27	0.57	0.64	-1.02	9348	8806	7312	6694
100	1	1	7	10	811P12Lig	102L	10555	18795	180	286	366	28	3	6821	5978	2952.49	1076	1131	458.02	85.7	80.4	0	5745	4902	14.89	3529	3518	1953.47	782	847	571.8	83.9	76.2	0	2747	2736	6.17	0.48	0.56	0.53	1.07	3.33	0.54	0.66	-1.06	8492	7638	6821	5978
115	1	1	8	10	811P12Lig	102L	10565	19165	190	286	366	20	3	6699	6076	3113.17	1073	1135	451.41	87.4	82.2	0	5626	5003	14.84	3118	3431	2038.18	752	884	621.3	82.9	71.3	0	2366	2679	5.02	0.42	0.54	0.48	0.62	0.45	0.53	0.65	-1.25	7992	7682	6699	6076
130	1	1	9	10	811P12Lig	102L	10570	19545	190	282	333	22	3	8137	7510	3533.81	1059	1119	484.19	91.1	87.2	0	7078	6451	16.81	4298	4305	2505.15	792	865	574.17	87.6	80.1	0	3506	3513	7.49	0.5	0.54	0.5	0.68	0.77	0.53	0.57	-1.01	10584	9964	8137	7510
101	1	1	7	11	46I10Lig	103L	10925	18815	200	286	366	41	3	5393	4979	2528.04	1122	1155	439.37	82.5	80.4	0	4271	3857	12.27	21011	18285	10299.9	858	908	561.45	90.9	86	0	20153	17427	37.42	4.72	4.52	4.72	6.57	9.48	3.52	0.75	2.24	24424	21284	5393	4979
116	1	1	8	11	46I10Lig	103L	10940	19185	190	282	335	32	3	5582	5311	2713.85	1128	1172	481.45	87.2	81.6	0	4454	4183	11.59	21492	19408	10580.9	905	1019	645.99	90.4	88.3	0	20587	18503	33.27	4.62	4.42	4.65	24.22	128.75	2.72	0.49	2.21	25041	22686	5582	5311
131	1	1	9	11	46I10Lig	103L	10935	19575	200	286	366	54	3	5566	5358	3049.7	1094	1175	477.76	82.9	75.9	0	4472	4264	11.65	22605	21017	12581.7	876	928	580.08	84.6	83.2	0	21729	20141	38.97	4.86	4.72	4.82	11.2	27.67	3.2	0.6	2.28	26201	24405	5566	5358
102	1	1	7	12	29B2Lig	104L	11305	18815	210	286	366	40	3	16202	16084	10417.9	1078	1154	477.67	83.9	81.5	0	15124	15006	33.92	14615	14960	10151.3	775	901	598.42	87.1	85.3	0	13840	14185	24.42	0.92	0.95	0.92	1.57	2.53	0.77	0.62	-0.13	28964	29191	16202	16084
117	1	1	8	12	29B2Lig	104L	11305	19175	220	286	366	37	3	16185	15435	9869.49	1105	1180	488.22	84.3	82.9	0	15080	14330	33.15	14294	14657	9560.6	822	911	585.4	89.5	87.1	0	13472	13835	24.42	0.89	0.97	0.9	2.96	27.57	0.71	0.54	-0.16	28552	28165	16185	15435
132	1	1	9	12	29B2Lig	104L	11305	19555	220	286	366	45	3	18829	18888	12157	1030	1126	462.41	89.2	86.4	0	17799	17858	40.72	16993	17833	11798.1	858	909	597.12	88.8	88.1	0	16135	16975	28.46	0.91	0.95	0.91	1.17	1.36	0.75	0.6	-0.14	33934	34833	18829	18888
103	1	1	7	13	484I6Lig	105L	11675	18815	200	286	366	46	3	7868	7347	4191.33	1070	1116	470.93	82.2	80.8	0	6798	6277	16.71	2367	2675	1710.4	681	770	536.18	80.8	67.1	0	1686	1994	4.41	0.25	0.32	0.27	0.9	4.18	0.33	0.64	-2.01	8484	8271	7868	7347
118	1	1	8	13	484I6Lig	105L	11675	19175	200	286	366	44	3	7819	7514	4105.29	1114	1187	505.96	86	81.5	0	6705	6400	15.45	2532	2789	1615.96	604	784	616.36	86	69.6	0	1928	2185	4.11	0.29	0.34	0.3	0.98	4.77	0.29	0.55	-1.8	8633	8585	7819	7514
133	1	1	9	13	484I6Lig	105L	11685	19545	190	286	366	38	3	6530	11753	7939.81	1190	1221	488.59	91.6	87.4	0	5340	10563	13.36	3042	3886	2864.58	742	861	621.79	83.9	73.1	0	2300	3144	4.89	0.43	0.3	0.28	0.49	0.9	0.23	0.41	-1.22	7640	13707	6530	11753
104	1	1	7	14	255P5Lig	106L	12070	18815	190	282	333	34	3	7728	7028	3513.95	1234	1283	488.79	86.5	81.9	0	6494	5794	15.81	1813	2064	1364.08	823	928	631.96	65.2	40.8	0	990	1241	2.87	0.15	0.21	0.2	0.41	2.31	0.31	0.63	-2.71	7484	7035	7728	7028
119	1	1	8	14	255P5Lig	106L	12065	19175	170	286	366	33	3	6717	6047	2885.2	1064	1158	495.05	86.7	82.5	0	5653	4983	13.57	1800	2159	1465.03	726	831	621.4	67.5	44.4	0	1074	1433	2.9	0.19	0.29	0.25	0.34	0.33	0.39	0.58	-2.4	6727	6416	6717	6047
134	1	1	9	14	255P5Lig	106L	12065	19565	170	286	366	50	3	8478	7733	3754.06	1111	1172	427.6	87.8	83.6	0	7367	6622	19.83	2060	2283	1418.66	742	866	645.76	70.6	50.3	0	1318	1541	3.19	0.18	0.23	0.23	0.51	1.4	0.28	0.55	-2.48	8685	8163	8478	7733
105	1	1	7	15	418I10pcr	110P	12445	18805	180	286	366	29	3	5863	5324	2775.88	1230	1301	486.05	81.5	78	0	4633	4094	12.06	3396	3422	2016.44	849	924	629.72	77.3	69.2	0	2547	2573	5.39	0.55	0.63	0.59	1.67	7.31	0.57	0.62	-0.86	7180	6667	5863	5324
120	1	1	8	15	418I10pcr	110P	12445	19175	190	286	366	32	3	4966	4589	2246.43	1117	1199	491.37	82.2	77.6	0	3849	3472	10.11	2773	2946	1781.88	792	874	561.62	77.3	69.2	0	1981	2154	4.94	0.51	0.62	0.56	0.9	1.87	0.64	0.64	-0.96	5830	5626	4966	4589
135	1	1	9	15	418I10pcr	110P	12430	19565	200	282	333	59	3	5558	5027	2517.69	1116	1175	480.94	82.6	77.3	0	4442	3911	11.56	3347	3361	2005.84	778	893	643.64	77	70.6	0	2569	2583	5.2	0.58	0.66	0.63	1.13	2.3	0.58	0.53	-0.79	7011	6494	5558	5027
226	1	2	7	1	347N5pcr	111P	12815	18815	190	286	366	63	3	6889	6256	3101.8	1257	1286	447.96	85	82.2	0	5632	4999	15.38	3102	3282	1968.54	788	839	591.18	79	71.7	0	2314	2494	5.25	0.41	0.5	0.45	0.6	0.53	0.51	0.66	-1.28	7946	7493	6889	6256
241	1	2	8	1	347N5pcr	111P	12820	19170	180	287	363	50	3	5951	5350	2490.84	1122	1214	451.83	86.8	82.6	0	4829	4228	13.17	2680	2761	1670.14	764	871	565.31	78.7	66.6	0	1916	1997	4.74	0.4	0.47	0.44	0.6	0.68	0.52	0.61	-1.33	6745	6225	5951	5350
256	1	2	9	1	347N5pcr	111P	12815	19575	210	286	366	85	3	6219	5518	2645.56	1100	1167	457.4	86.4	81.5	0	5119	4418	13.6	2715	2971	1802.68	692	808	583.37	80.8	69.6	0	2023	2279	4.65	0.4	0.52	0.48	0.79	1.64	0.47	0.48	-1.34	7142	6697	6219	5518
227	1	2	7	2	811P12pcr	112P	13205	18815	200	286	366	58	3	9496	8472	4030.86	1286	1361	466.72	88.5	83.2	0	8210	7186	20.35	4282	4208	2329.37	830	984	664.28	85.7	79.7	0	3452	3378	6.45	0.42	0.47	0.45	0.59	0.67	0.49	0.72	-1.25	11662	10564	9496	8472
242	1	2	8	2	811P12pcr	112P	13195	19175	210	286	366	57	3	9694	8696	4094.13	1231	1307	536.7	87.8	85.3	0	8463	7465	18.06	4179	4361	2419.09	771	883	641.93	87.8	81.5	0	3408	3590	6.51	0.4	0.48	0.43	0.66	1.68	0.48	0.65	-1.31	11871	11055	9694	8696
257	1	2	9	2	811P12pcr	112P	13205	19555	190	286	366	63	3	9891	8909	4084.73	1085	1163	498.5	89.2	85.7	0	8806	7824	19.84	4104	4274	2292.66	704	819	559.3	90.6	85	0	3400	3570	7.34	0.39	0.46	0.42	0.66	1.02	0.43	0.6	-1.37	12206	11394	9891	8909
228	1	2	7	3	46I10pcr	113P	13580	18785	270	297	333	35	3	5817	8719	8005.54	1109	1150	417.48	87.2	85.2	0	4708	7610	13.93	17366	24552	21465.9	845	889	556.11	89.6	85.2	13.1	16521	23707	31.23	3.51	3.12	3.38	3.94	4.91	2.28	0.72	1.81	21229	31317	5817	8719
243	1	2	8	3	46I10pcr	113P	13575	19165	250	301	366	48	3	6057	9091	7619.64	1090	1138	441.4	95.3	93.7	0	4967	8001	13.72	17621	27616	21876.7	806	864	562.06	97.3	94.7	16.3	16815	26810	31.35	3.39	3.35	3.41	10.48	106.77	2.03	0.5	1.76	21782	34811	6057	9091
258	1	2	9	3	46I10pcr	113P	13575	19585	200	301	366	94	3	5098	7601	7857.85	1079	1123	457.44	82.1	78.4	0	4019	6522	11.14	17117	23919	21306.3	724	847	583.5	88	85.4	12.6	16393	23195	29.33	4.08	3.56	3.95	15.82	157.32	1.62	0.36	2.03	20412	29717	5098	7601
229	1	2	7	4	29B2pcr	114P	13955	18745	230	286	366	30	3	10861	11965	8463.62	1048	1100	411.21	85.7	83.2	0	9813	10917	26.41	10816	12792	8877.2	721	810	584.91	88.1	86.4	0	10095	12071	18.49	1.03	1.11	1.07	2.44	8.11	0.67	0.4	0.04	19908	22988	10861	11965
244	1	2	8	4	29B2pcr	114P	13955	19105	240	286	366	35	3	10545	12163	8785.1	1112	1195	506.75	88.8	85.7	0	9433	11051	20.81	10410	12089	8293.41	733	837	601.69	90.6	88.8	0	9677	11356	17.3	1.03	1.03	1.03	1.66	2.93	0.62	0.43	0.04	19110	22407	10545	12163
259	1	2	9	4	29B2pcr	114P	13965	19505	220	286	367	23	3	10616	12339	8821.42	1074	1111	457.06	88.8	85	0	9542	11265	23.23	10629	11906	8219.91	856	914	602.92	88.5	86.4	0	9773	11050	17.63	1.02	0.98	1.02	2.65	10.08	0.55	0.35	0.03	19315	22315	10616	12339
230	1	2	7	5	484I6pcr	115P	14345	18735	170	286	366	25	3	6754	6065	3124.39	1117	1178	440.34	86.4	81.8	0	5637	4948	15.34	2238	2331	1554.43	769	835	519.2	70.6	56.6	0	1469	1562	4.31	0.26	0.32	0.3	0.42	0.44	0.38	0.6	-1.94	7106	6510	6754	6065
245	1	2	8	5	484I6pcr	115P	14345	19100	180	282	397	28	3	7047	6332	3038.04	1094	1137	435.43	89.4	84.8	0	5953	5238	16.18	2296	2563	1632.26	765	838	582.91	73.8	59.2	0	1531	1798	3.94	0.26	0.34	0.31	0.38	0.32	0.46	0.75	-1.96	7484	7036	7047	6332
260	1	2	9	5	484I6pcr	115P	14345	19485	170	286	366	18	3	7950	6904	3629.88	1168	1231	478.2	84.6	81.1	0	6782	5736	16.62	2473	2675	1787.71	731	802	567.8	75.2	60.5	0	1742	1944	4.36	0.26	0.34	0.29	0.39	0.4	0.4	0.65	-1.96	8524	7680	7950	6904
231	1	2	7	6	255P5pcr	116P	14715	18745	230	286	366	23	3	8089	9462	6798.78	1183	1234	476.35	85.3	83.9	0	6906	8279	16.98	3151	3528	2283.6	812	889	561.52	83.6	75.5	0	2339	2716	5.61	0.34	0.33	0.34	1.29	6.37	0.22	0.44	-1.56	9245	10995	8089	9462
246	1	2	8	6	255P5pcr	116P	14715	19125	260	286	367	22	3	7932	8437	6089.51	1096	1143	437.72	82.2	79.7	0	6836	7341	18.12	2985	3313	2402.42	737	825	536.64	81.8	74.5	0	2248	2576	5.56	0.33	0.35	0.34	0.77	3.51	0.27	0.47	-1.6	9084	9917	7932	8437
261	1	2	9	6	255P5pcr	116P	14705	19505	230	286	366	37	3	10426	10777	7494.93	1147	1187	405.31	82.5	80.4	0	9279	9630	25.72	3408	3763	2463.07	774	844	563.88	83.6	78	0	2634	2989	6.04	0.28	0.31	0.3	1.55	11.15	0.25	0.6	-1.82	11913	12619	10426	10777
232	1	2	7	7	Xp 55ng/µl	23.1B	15105	18755	100	286	366	7	3	1203	1282	537.59	972	1013	400.55	36.7	16.8	0	231	310	3	856	968	716.3	724	798	540.98	30.4	15.4	0	132	244	1.58	0.57	0.79	0.98	1.26	1.04	1.02	0.58	-0.81	363	554	1203	1282
247	1	2	8	7	Xp 55ng/µl	23.1B	15100	19120	200	287	362	14	1	1134	1214	471.82	959	1006	408.38	34.8	13.2	0	175	255	2.78	792	834	539.86	679	793	578.74	20.6	5.2	0	113	155	1.37	0.65	0.61	0.73	0.89	0.52	0.99	0.75	-0.63	288	410	1134	1214
262	1	2	9	7	Xp 55ng/µl	23.1B	15090	19490	200	288	362	26	1	1069	1154	461.07	1105	1129	443.17	19.8	5.2	0	-35	49	2.41	770	892	581.26	739	854	576.76	23.6	5.6	0	31	153	1.34	-0.86	3.12	1.51	2.77	3.69	0.86	0.47	0	-5	202	1069	1154
233	1	2	7	8	Xp 220ng/µl	23.2B	15495	18745	190	286	366	9	3	1494	1596	740.85	1004	1050	375.48	57.3	38.5	0	490	592	3.98	1080	1225	852.31	703	799	527.03	42.7	25.5	0	377	522	2.05	0.77	0.88	0.82	1.12	0.95	0.8	0.48	-0.38	867	1114	1494	1596
248	1	2	8	8	Xp 220ng/µl	23.2B	15495	19105	100	286	367	15	3	1432	1576	707.48	1002	1044	408.82	51.4	29	0	430	574	3.5	995	1172	773.94	633	701	492.75	44.4	23.8	0	362	539	2.02	0.84	0.94	0.86	1.28	1.91	0.76	0.48	-0.25	792	1113	1432	1576
263	1	2	9	8	Xp 220ng/µl	23.2B	15490	19480	180	287	362	9	3	1588	1682	705.37	964	1063	427.14	61.3	37.6	0	624	718	3.72	1077	1307	901.81	664	755	536.12	44.6	29.6	0	413	643	2.01	0.66	0.9	1	1.24	1.55	0.81	0.4	-0.6	1037	1361	1588	1682
91	1	1	7	1	418I10 350ng/µl	90B	7200	18775	190	282	333	35	3	6593	8262	7822.8	993	1044	423.44	82.3	74.5	0	5600	7269	15.57	3607	4517	4926.83	773	864	594.96	71.6	64.9	0	2834	3744	6.06	0.51	0.52	0.53	1.11	4.22	0.41	0.43	-0.98	8434	11013	6593	8262
106	1	1	8	1	418I10 350ng/µl	90B	7205	19155	180	286	367	25	3	6586	8092	6907.16	976	1021	444.47	82.9	75.5	0	5610	7116	14.82	3470	4329	4378.52	708	804	555.61	80.1	71	0	2762	3621	6.25	0.49	0.51	0.5	1.54	8.59	0.35	0.31	-1.02	8372	10737	6586	8092
121	1	1	9	1	418I10 350ng/µl	90B	7200	19535	170	282	333	11	3	6761	8338	7468.2	982	1068	450.42	79.4	74.8	0	5779	7356	15.01	2957	4662	5015.39	820	910	580.58	76.2	66.3	0	2137	3842	5.09	0.37	0.52	0.46	1.04	4.52	0.39	0.33	-1.44	7916	11198	6761	8338
92	1	1	7	2	347N5 350ng/µl	91B	7570	18780	200	287	362	27	1	926	993	389.48	961	1010	416.75	17.4	5.2	0	-34	32	2.22	559	695	549.85	797	871	547.99	13.6	4.9	0	-237	-101	1.02	6.8	-3.19	1.08	1.51	1.32	1.16	0.68	2.77	-273	-70	926	993
107	1	1	8	2	347N5 350ng/µl	91B	7570	19160	200	287	362	15	1	903	980	457.85	1023	1082	477.98	13.9	3.1	0	-119	-42	1.89	701	750	562.57	800	845	575.9	13.2	4.9	0	-98	-49	1.22	0.82	1.16	0.99	3.42	6.77	0.85	0.48	-0.28	-219	-93	903	980
122	1	1	9	2	347N5 350ng/µl	91B	7570	19530	200	287	362	13	1	968	1031	421.44	996	1029	415.9	19.5	3.8	0	-27	35	2.33	786	889	570.34	776	878	570.64	22	6.3	0	10	113	1.38	-0.36	3.23	1.62	2.52	3.02	1.15	0.73	0	-18	148	968	1031
93	1	1	7	3	811P12 350ng/µl	92B	7950	18785	170	282	334	21	3	6523	5813	3650.42	984	1032	380.37	83.3	76.6	0	5539	4829	17.15	2550	2923	2225.07	702	773	548	70.6	59.9	0	1848	2221	4.65	0.33	0.46	0.41	0.56	0.5	0.51	0.69	-1.58	7387	7050	6523	5813
108	1	1	8	3	811P12 350ng/µl	92B	7955	19145	170	286	366	30	3	6478	5578	3561.77	965	1017	401.26	78	72	0	5513	4613	16.14	2418	2848	2025.48	731	832	567.7	73.1	58.7	0	1687	2117	4.26	0.31	0.46	0.41	1.27	4.9	0.46	0.67	-1.71	7200	6730	6478	5578
123	1	1	9	3	811P12 350ng/µl	92B	7960	19535	170	282	333	13	3	7730	6538	4055.79	982	1026	430.92	82.6	76.2	0	6748	5556	17.94	2931	3152	2185.16	729	798	514.34	77.7	67.4	0	2202	2423	5.7	0.33	0.44	0.4	0.57	0.51	0.45	0.69	-1.62	8950	7979	7730	6538
94	1	1	7	4	46I10 350ng/µl	93B	8315	18795	140	286	366	11	3	1895	3211	2989.82	1002	1079	429.3	63.6	51.4	0	893	2209	4.41	2111	9437	12757.2	764	866	594.47	60.5	51.7	0	1347	8673	3.55	1.51	3.93	2.49	4.48	5.14	2.38	0.31	0.59	2240	10882	1895	3211
109	1	1	8	4	46I10 350ng/µl	93B	8315	19145	140	286	366	28	3	1802	3089	2976.09	937	1002	383.07	67.5	53.8	0	865	2152	4.7	1828	9717	12625.3	710	828	566.59	65.7	52.8	0	1118	9007	3.23	1.29	4.19	2.43	4.96	6.94	2.41	0.32	0.37	1983	11159	1802	3089
124	1	1	9	4	46I10 350ng/µl	93B	8315	19545	140	286	366	11	3	1908	3246	3152.11	1025	1085	454.13	66.1	49.7	0	883	2221	4.2	2398	9982	12717.5	757	826	569.25	65	52.4	0	1641	9225	4.21	1.86	4.15	2.23	6.16	9.36	1.6	0.16	0.89	2524	11446	1908	3246
95	1	1	7	5	29B2 350ng/µl	94B	8695	18785	220	301	366	17	3	15834	20854	16688.5	1000	1073	444.06	91.7	89	3	14834	19854	35.66	18166	21498	16280.2	809	841	532.76	90.7	88	2.3	17357	20689	34.1	1.17	1.04	1.1	1.55	2.37	0.85	0.75	0.23	32191	40543	15834	20854
110	1	1	8	5	29B2 350ng/µl	94B	8695	19165	210	286	366	7	3	14817	16529	11655.6	1060	1113	420.26	89.2	86	0	13757	15469	35.26	16635	17873	12187.6	767	863	618.72	90.6	86.7	0	15868	17106	26.89	1.15	1.11	1.11	2.38	7.36	0.72	0.48	0.21	29625	32575	14817	16529
125	1	1	9	5	29B2 350ng/µl	94B	8705	19555	230	301	366	17	3	16526	19338	15114.9	1124	1179	466.32	86	84.4	2	15402	18214	35.44	18906	21124	16650.2	814	922	627.81	89.7	85.4	5.3	18092	20310	30.11	1.17	1.12	1.16	3.45	19.64	0.83	0.57	0.23	33494	38524	16526	19338
96	1	1	7	6	484I6 350ng/µl	95B	9070	18780	200	287	362	21	1	1015	1076	408.36	1002	1033	409.07	18.8	5.6	0	13	74	2.48	577	717	540.52	703	755	505.36	20.6	6.3	0	-125	14	1.14	-9.69	0.19	1.15	1.46	1.07	1.12	0.71	0	-113	88	1015	1076
111	1	1	8	6	484I6 350ng/µl	95B	9070	19160	200	287	362	11	1	945	1009	418.81	1063	1108	440.31	10.5	3.5	0	-117	-53	2.15	740	848	586.38	720	852	617.27	21.3	4.9	0	20	128	1.2	-0.17	-2.37	1.92	5.96	17.83	1.19	0.72	0	-98	74	945	1009
126	1	1	9	6	484I6 350ng/µl	95B	9080	19550	200	287	362	12	1	934	986	417.57	952	1037	457.4	16	3.5	0	-17	34	2.04	680	820	594.37	680	909	627.49	18.8	5.2	0	0	140	1.08	0	4.12	1.65	1.88	1.11	1.23	0.75	0	-18	174	934	986
97	1	1	7	7	255P5 350ng/µl	96B	9450	18790	200	287	362	9	1	1003	1056	459.93	1013	1120	493.85	13.6	3.5	0	-9	43	2.03	865	932	605.99	943	1004	623.52	14.6	3.8	0	-77	-10	1.39	7.8	-0.26	0.98	1.28	0.91	1.1	0.7	2.96	-88	32	1003	1056
112	1	1	8	7	255P5 350ng/µl	96B	9440	19160	200	287	362	15	1	995	1090	442.89	1052	1099	462.52	16	4.5	0	-56	38	2.15	782	893	618.77	747	864	598.49	23.3	8	0	35	146	1.31	-0.61	3.84	1.85	3.68	7.17	1.13	0.66	0	-22	184	995	1090
127	1	1	9	7	255P5 350ng/µl	96B	9440	19540	200	287	362	16	1	954	1032	443.91	1077	1105	469.94	14.6	1.4	0	-122	-44	2.03	754	855	592.96	797	917	614.51	20.9	3.8	0	-42	58	1.23	0.35	-1.29	1.82	4.02	12.89	1.05	0.62	-1.52	-166	13	954	1032
[truncated: 12 more columns]

## Sheet: 1367
BEGIN HEADER
PerkinElmer Inc.
ScanArrayCSVFileFormat	2
ScanArray Express	2
Number_of_Columns	62
END HEADER
BEGIN GENERAL INFO
DateTime	2009-04-08 14:38:00
GalFile
Scanner	Model: Serial No.:
User Name	WarburtonLab
Computer Name
Protocol	Michele's Array Deluxe
Quantitation Method	Fixed Circle
Quality Confidence Calculation	Footprint
User comments
Image Origin	0	0
Temperature	0
Laser Powers	0	0
Laser On Time	0
PMT Voltages	0	0
END GENERAL INFO
BEGIN QUANTITATION PARAMETERS
Low Signal %	5
High Signal %	95
Low Background %	5
High Background %	95
Nominal Spot Diameter	200
Inner Background Diameter	363
Outer Background Diameter	526
END QUANTITATION PARAMETERS
BEGIN QUALITY MEASUREMENTS
Max Footprint	100
END QUALITY MEASUREMENTS
BEGIN ARRAY PATTERN INFO
Units	µm
Array Rows	2
Array Columns	2
Spot Rows	9
Spot Columns	15
Array Row Spacing	9000
Array Column Spacing	9000
Spot Row Spacing	368
Spot Column Spacing	377
Spot Diameter	200
Interstitial	0
Spots Per Array	135
Total Spots	540
END ARRAY PATTERN INFO
BEGIN IMAGE INFO
ImageID	Channel	Image	Fluorophore	Barcode	Units	X Units Per Pixel	Y Units Per Pixel	X Offset	Y Offset	Status
-1	CH1	C:\Documents and Settings\WarburtonLab\My Documents\Michele\chile\RingA negative control\New Folder\12601367-G75.tif	1367g75	Unknown	µm	10	10	0	0	Control Image
-1	CH2	C:\Documents and Settings\WarburtonLab\My Documents\Michele\chile\RingA negative control\New Folder\12601367-R95.tif	1367r95	Unknown	µm	10	10	0	-3
END IMAGE INFO
BEGIN NORMALIZATION INFO
Normalization Method	LOWESS				BBB ChrIP C IP#22B, slide 1367
END NORMALIZATION INFO
BEGIN DATA
Index	Array Row	Array Column	Spot Row	Spot Column	Name	ID	X	Y	Diameter	F Pixels	B Pixels	Footprint	Flags	Ch1 Median	Ch1 Mean	Ch1 SD	Ch1 B Median	Ch1 B Mean	Ch1 B SD	Ch1 % > B + 1 SD	Ch1 % > B + 2 SD	Ch1 F % Sat.	Ch1 Median - B	Ch1 Mean - B	Ch1 SignalNoiseRatio	Ch2 Median	Ch2 Mean	Ch2 SD	Ch2 B Median	Ch2 B Mean	Ch2 B SD	Ch2 % > B + 1 SD	Ch2 % > B + 2 SD	Ch2 F % Sat.	Ch2 Median - B	Ch2 Mean - B	Ch2 SignalNoiseRatio	Ch2 Ratio of Medians	Ch2 Ratio of Means	Ch2 Median of Ratios	Ch2 Mean of Ratios	Ch2 Ratios SD	Ch2 Rgn Ratio	Ch2 Rgn R²	Ch2 Log Ratio	Sum of Medians	Sum of Means	Ch1 N Median	Ch1 N Mean
1	1	1	1	1	ALFA1-2	114	7200	16580	200	287	362	28	1	851	933	421.22	908	961	429.6	15.7	4.5	0	-56	25	1.98	664	759	539.35	696	788	554.19	18.8	5.2	0	-31	63	1.2	0.56	2.52	1.64	2.19	3.18	1.07	0.7	-0.83	-89	88	851	933
2	1	1	1	2	505O16	14	7580	16580	140	287	362	29	3	1686	2014	1180.86	940	996	388.28	64.1	48.8	0	746	1074	4.34	1061	1268	961.9	710	803	559.85	36.2	22	0	351	558	1.9	0.47	0.52	0.49	0.64	0.5	0.56	0.47	-1.09	1097	1632	1686	2014
3	1	1	1	3	rp11-424e21	16	7965	16585	130	286	366	32	3	2957	3781	2792.29	969	1038	422.37	73.8	64	0	1988	2812	7	1319	1773	1514.11	662	793	553.04	53.8	37.8	0	657	1111	2.38	0.33	0.4	0.38	0.52	0.4	0.35	0.42	-1.6	2645	3923	2957	3781
4	1	1	1	4	390J12	18	8325	16585	160	286	366	17	3	1940	2211	1186	979	1012	387.76	69.6	55.6	0	961	1232	5	1145	1336	980.03	631	718	481.67	52.1	30.8	0	514	705	2.38	0.53	0.57	0.54	0.73	0.71	0.57	0.48	-0.9	1475	1937	1940	2211
5	1	1	1	5	111B1	20	8710	16585	170	282	333	22	3	5604	5557	3192.5	1141	1156	443.59	85.8	78.4	0	4463	4416	12.63	1793	2057	1533.13	654	757	534.32	69.5	51.8	0	1139	1403	3.36	0.26	0.32	0.27	0.37	0.54	0.35	0.54	-1.97	5602	5819	5604	5557
6	1	1	1	6	109K20	22	9085	16585	170	287	367	20	3	11390	9905	6140.81	931	992	404.19	84	80.1	0	10459	8974	28.18	2749	2906	1955.59	685	751	531.03	76.7	67.6	0	2064	2221	5.18	0.2	0.25	0.24	0.34	0.35	0.27	0.73	-2.34	12523	11195	11390	9905
7	1	1	1	7	520F22	32	9455	16590	190	282	397	11	3	8836	8362	4084.74	853	923	407.74	91.8	88.3	0	7983	7509	21.67	5379	5226	3010.83	653	780	560.86	87.9	83	0	4726	4573	9.59	0.59	0.61	0.6	0.77	1.09	0.61	0.68	-0.76	12709	12082	8836	8362
8	1	1	1	8	51P14	33	9830	16590	120	287	362	9	3	1570	2042	1299.37	901	951	373.4	61	47.7	0	669	1141	4.2	988	1121	796.71	642	708	497.98	41.5	24.7	0	346	479	1.98	0.52	0.42	0.51	0.55	0.25	0.49	0.64	-0.95	1015	1620	1570	2042
9	1	1	1	9	562L19	34	10205	16590	140	282	397	8	3	1385	1518	728.41	1004	1064	439.16	46.8	27.3	0	381	514	3.15	935	1046	717.2	702	784	526.84	36.9	17.4	0	233	344	1.77	0.61	0.67	0.79	0.99	0.69	0.73	0.55	-0.71	614	858	1385	1518
10	1	1	1	10	248N6	35	10580	16590	140	287	362	7	3	2515	2931	1859.11	998	1051	426.6	71.1	62	0	1517	1933	5.9	1586	1829	1296.29	781	870	598.13	57.1	37.3	0	805	1048	2.65	0.53	0.54	0.54	0.84	1.14	0.48	0.48	-0.91	2322	2981	2515	2931
11	1	1	1	11	521L15	36	10960	16605	130	282	333	21	3	2208	3107	2303.59	1031	1063	407.62	64.9	55.7	0	1177	2076	5.42	1480	1914	1501.22	651	746	523.55	61.3	44.7	0	829	1263	2.83	0.7	0.61	0.69	1.11	2.05	0.5	0.58	-0.51	2006	3339	2208	3107
12	1	1	1	12	338L17	37	11325	16600	120	282	397	17	3	2190	3506	2920.99	999	1069	446.35	66.3	55.7	0	1191	2507	4.91	1378	1943	1757.13	709	831	590.3	51.4	38.7	0	669	1234	2.33	0.56	0.49	0.5	0.59	0.41	0.45	0.57	-0.83	1860	3741	2190	3506
13	1	1	1	13	370A2	44	11715	16605	130	286	366	24	3	1914	2495	1589.28	1022	1083	430.12	66.8	50.7	0	892	1473	4.45	882	1523	1212.39	727	808	558.86	47.9	30.8	0	155	796	1.58	0.17	0.54	0.58	0.78	1.6	0.55	0.53	-2.52	1047	2269	1914	2495
14	1	1	1	14	411G9	45	12090	16600	160	288	362	21	3	8136	7822	5908.88	1156	1194	448.52	75.3	70.8	0	6980	6666	18.14	5084	5299	4171.68	805	905	581.12	72.9	66.7	0	4279	4494	8.75	0.61	0.67	0.7	1.29	2.71	0.6	0.72	-0.71	11259	11160	8136	7822
15	1	1	1	15	264M20	46	12465	16615	100	286	366	36	3	1587	1823	930.51	1288	1367	489.97	40.6	25.9	0	299	535	3.24	790	1038	935.94	778	820	539.63	27.3	14	0	12	260	1.46	0.04	0.49	0.53	0.73	0.64	0.75	0.56	-4.64	311	795	1587	1823
16	1	1	2	1	ALFA1-2	114	7200	16950	200	287	363	25	1	834	925	439.86	892	969	425.26	19.2	3.8	0	-57	33	1.96	575	695	534.39	691	764	534.91	16.4	5.6	0	-115	4	1.07	2	0.12	1.06	1.35	1.06	0.99	0.67	1	-174	37	834	925
17	1	1	2	2	505O16	14	7590	16945	140	282	333	37	3	1746	1958	1129.09	931	958	388.06	63.5	51.8	0	815	1027	4.5	1230	1351	959.91	735	783	523.8	48.2	27.3	0	495	616	2.35	0.61	0.6	0.67	1.27	4.1	0.58	0.46	-0.72	1310	1643	1746	1958
18	1	1	2	3	rp11-424e21	16	7970	16935	140	282	333	45	3	2976	3882	2846.24	943	1008	407.39	76.6	66	0	2033	2939	7.31	1650	1996	1455.95	714	797	533.07	62.1	45.4	0	936	1282	3.1	0.46	0.44	0.47	0.64	0.67	0.37	0.54	-1.12	2969	4221	2976	3882
19	1	1	2	4	390J12	18	8325	16945	150	286	366	21	3	2046	2372	1340.41	916	1017	442.96	69.2	56.6	0	1130	1456	4.62	971	1172	869.96	702	795	538.77	39.9	22.4	0	269	470	1.8	0.24	0.32	0.35	0.39	0.23	0.53	0.67	-2.07	1399	1926	2046	2372
20	1	1	2	5	111B1	20	8705	16955	170	286	366	15	3	5053	5091	2779.23	1003	1051	430.99	88.1	82.5	0	4050	4088	11.72	1931	2155	1398.13	731	835	618.75	67.1	49	0	1200	1424	3.12	0.3	0.35	0.32	0.86	5.49	0.36	0.51	-1.75	5250	5512	5053	5091
21	1	1	2	6	109K20	22	9085	16955	170	286	366	17	3	11421	10245	6274.44	999	1061	422.9	85.7	80.1	0	10422	9246	27.01	2703	3003	2149.19	685	774	523.39	76.2	68.2	0	2018	2318	5.16	0.19	0.25	0.23	0.42	1.04	0.29	0.69	-2.37	12440	11564	11421	10245
22	1	1	2	7	520F22	32	9455	16965	200	286	366	11	3	8668	8718	4974.8	935	1005	414.42	89.9	86	0	7733	7783	20.92	5678	5611	3417.94	637	702	504.48	86.4	82.9	0	5041	4974	11.26	0.65	0.64	0.65	0.88	1.62	0.56	0.67	-0.62	12774	12757	8668	8718
23	1	1	2	8	51P14	33	9835	16960	130	282	397	13	3	1732	2034	1178.35	978	1050	424.94	63.1	47.2	0	754	1056	4.08	956	1065	742.94	674	732	516.07	34.4	17.4	0	282	391	1.85	0.37	0.37	0.37	0.49	0.38	0.44	0.48	-1.42	1036	1447	1732	2034
24	1	1	2	9	562L19	34	10205	16965	100	286	366	10	3	1568	1700	735.71	885	1051	437.57	65.7	40.6	0	683	815	3.58	969	1150	802.68	728	798	502.22	39.5	22.4	0	241	422	1.93	0.35	0.52	0.53	0.73	0.58	0.78	0.51	-1.5	924	1237	1568	1700
25	1	1	2	10	248N6	35	10595	16955	100	286	366	18	3	2764	3055	1812.17	1090	1162	465.43	73.8	62.2	0	1674	1965	5.94	1505	1727	1213.43	742	827	572.74	58.7	37.4	0	763	985	2.63	0.46	0.5	0.49	0.59	0.4	0.47	0.49	-1.13	2437	2950	2764	3055
26	1	1	2	11	521L15	36	10960	16955	130	282	334	7	3	2283	3438	2711.85	1117	1222	562.97	61.3	50.4	0	1166	2321	4.06	1823	2107	1523.52	640	848	664.5	62.1	46.5	0	1183	1467	2.74	1.01	0.63	0.86	0.98	0.69	0.34	0.37	0.02	2349	3788	2283	3438
27	1	1	2	12	338L17	37	11330	16955	120	283	334	3	3	2056	3559	2996.9	1020	1088	470.2	61.8	51.2	0	1036	2539	4.37	1259	1848	1692.75	786	891	615.78	46.3	34.3	0	473	1062	2.04	0.46	0.42	0.47	0.5	0.19	0.49	0.76	-1.13	1509	3601	2056	3559
28	1	1	2	13	370A2	44	11705	16955	150	286	367	5	3	2114	2579	1652.77	1081	1123	452.48	62.2	52.4	0	1033	1498	4.67	1502	1741	1270.72	810	914	614.42	51.4	34.6	0	692	931	2.44	0.67	0.62	0.67	0.79	0.62	0.55	0.52	-0.58	1725	2429	2114	2579
29	1	1	2	14	411G9	45	12090	16955	160	282	333	9	3	8112	7256	4797.68	1155	1234	485.58	82.6	75.5	0	6957	6101	16.71	4076	4380	3253.26	738	815	577.92	74.5	67.7	0	3338	3642	7.05	0.48	0.6	0.57	0.8	1	0.59	0.75	-1.06	10295	9743	8112	7256
30	1	1	2	15	264M20	46	12475	16970	100	282	397	26	3	1640	1800	825.32	1349	1362	447.72	41.1	24.8	0	291	451	3.66	831	994	770.05	663	778	563.65	30.1	13.1	0	168	331	1.47	0.58	0.73	0.74	1.03	0.86	0.63	0.45	-0.79	459	782	1640	1800
31	1	1	3	1	ALFA1-2	114	7200	17320	200	287	362	23	1	973	1028	458.29	969	1012	432.99	18.5	6.3	0	4	59	2.25	783	908	592.32	707	791	510.46	26.8	11.1	0	76	201	1.53	19	3.41	1.94	3.8	5.23	0.89	0.48	4.25	80	260	973	1028
32	1	1	3	2	505O16	14	7595	17330	140	282	397	34	3	1587	1888	994.91	910	942	389.51	64.5	46.1	0	677	978	4.07	1113	1285	874.25	596	722	518.29	49.6	29.8	0	517	689	2.15	0.76	0.7	0.69	0.78	0.83	0.7	0.64	-0.39	1194	1667	1587	1888
33	1	1	3	3	rp11-424e21	16	7960	17325	130	282	333	23	3	2749	3887	3033.7	947	1005	421.02	72	62.4	0	1802	2940	6.53	1553	1813	1262.94	639	739	528.95	63.1	46.5	0	914	1174	2.94	0.51	0.4	0.52	1.28	8.46	0.27	0.42	-0.98	2716	4114	2749	3887
34	1	1	3	4	390J12	18	8325	17325	150	286	366	12	3	2253	2456	1309.26	934	1011	449.6	74.8	57.3	0	1319	1522	5.01	1021	1162	804.74	730	782	522.87	38.8	22	0	291	432	1.95	0.22	0.28	0.27	0.37	0.27	0.47	0.58	-2.18	1610	1954	2253	2456
35	1	1	3	5	111B1	20	8710	17335	170	282	333	18	3	5997	5797	2893.04	980	1059	453.23	94.7	89.4	0	5017	4817	13.23	1931	2178	1456.85	671	768	553.55	70.6	53.5	0	1260	1507	3.49	0.25	0.31	0.27	0.33	0.24	0.36	0.5	-1.99	6277	6324	5997	5797
36	1	1	3	6	109K20	22	9085	17335	170	286	366	16	3	12379	11041	6749.37	945	1002	428.4	88.5	82.2	0	11434	10096	28.9	2911	3092	1991.57	693	808	580.56	81.8	70.3	0	2218	2399	5.01	0.19	0.24	0.22	0.4	0.54	0.22	0.55	-2.37	13652	12495	12379	11041
37	1	1	3	7	520F22	32	9465	17345	220	286	366	26	3	9109	9239	5766.66	980	1024	424.28	91.3	86.7	0	8129	8259	21.47	5540	5628	3511.54	638	752	539.78	86.4	81.8	0	4902	4990	10.26	0.6	0.6	0.62	11.56	168.31	0.48	0.61	-0.73	13031	13249	9109	9239
38	1	1	3	8	51P14	33	9830	17335	130	282	333	11	3	1902	2299	1361.24	1031	1096	440.54	67	49.6	0	871	1268	4.32	915	1176	914.76	673	768	561.52	36.5	20.9	0	242	503	1.63	0.28	0.4	0.43	0.53	0.41	0.45	0.44	-1.85	1113	1771	1902	2299
39	1	1	3	9	562L19	34	10205	17315	180	286	366	10	3	1596	1785	767.25	1082	1141	432.37	56.6	35.7	0	514	703	3.69	1096	1193	784.13	799	859	566.78	39.5	17.5	0	297	394	1.93	0.58	0.56	0.64	0.8	0.47	0.78	0.58	-0.79	811	1097	1596	1785
40	1	1	3	10	248N6	35	10580	17330	150	287	362	8	3	2922	3299	2033.73	1128	1195	475.08	72.8	63.1	0	1794	2171	6.15	1580	1792	1300.42	647	809	613.81	61	38	0	933	1145	2.57	0.52	0.53	0.51	0.66	1.09	0.46	0.52	-0.94	2727	3316	2922	3299
41	1	1	3	11	521L15	36	10965	17335	140	286	366	17	3	2729	3575	2529.79	1077	1164	476.97	70.6	60.1	0	1652	2498	5.72	1482	2062	1741.3	849	962	600.46	50.7	39.2	0	633	1213	2.47	0.38	0.49	0.41	0.54	0.45	0.53	0.6	-1.38	2285	3711	2729	3575
42	1	1	3	12	338L17	37	11335	17335	130	286	368	16	3	2302	3738	3112.82	1082	1158	477.43	61.9	52.4	0	1220	2656	4.82	1523	1979	1759.58	750	855	629.33	53.5	39.2	0	773	1229	2.42	0.63	0.46	0.51	0.8	2.45	0.48	0.72	-0.66	1993	3885	2302	3738
43	1	1	3	13	370A2	44	11705	17330	130	282	397	12	3	2386	2673	1519.79	1034	1103	428.09	74.1	61.3	0	1352	1639	5.57	1350	1650	1256.08	711	819	606.92	51.4	33	0	639	939	2.22	0.47	0.57	0.54	0.78	1.26	0.63	0.57	-1.08	1991	2578	2386	2673
44	1	1	3	14	411G9	45	12090	17330	160	287	363	14	3	7792	7417	5154.12	1119	1184	454.44	82.9	74.2	0	6673	6298	17.15	3964	4331	3230.53	584	700	539.75	80.5	71.1	0	3380	3747	7.34	0.51	0.59	0.57	1.77	9.93	0.51	0.67	-0.98	10053	10045	7792	7417
45	1	1	3	15	264M20	46	12465	17355	100	286	366	40	3	1720	2043	1085.23	1007	1252	472.09	62.2	40.6	0	713	1036	3.64	933	1097	796.88	616	715	528.72	42.7	19.9	0	317	481	1.76	0.44	0.46	0.52	0.56	0.31	0.59	0.64	-1.17	1030	1517	1720	2043
46	1	1	4	1	543G6	68	7200	17680	130	287	362	28	3	2612	5036	4812.88	876	951	415.79	69.7	58.2	0	1736	4160	6.28	1540	1993	1655.77	598	701	528.14	62	46.3	0	942	1395	2.92	0.54	0.34	0.41	0.57	0.53	0.25	0.54	-0.88	2678	5555	2612	5036
47	1	1	4	2	360I23	70	7575	17675	110	286	366	30	3	1187	1289	628.54	972	1035	421.48	38.8	17.5	0	215	317	2.82	722	885	693.8	782	816	521.03	22.7	10.1	0	-59	103	1.39	-0.28	0.32	0.58	0.79	0.71	0.85	0.6	0	155	420	1187	1289
48	1	1	4	3	76N21	72	7950	17690	200	289	362	15	1	1273	1326	605.65	993	1077	427.71	39.8	17.6	0	280	333	2.98	769	886	682.12	707	800	529.04	24.6	10.4	0	62	179	1.45	0.22	0.54	0.64	0.91	0.9	0.86	0.59	-2.18	342	512	1273	1326
49	1	1	4	4	14B2	74	8330	17680	140	287	362	23	3	3581	4036	2806.61	997	1050	434.57	73.2	65.5	0	2584	3039	8.24	1608	1775	1230.95	704	777	496.34	61.3	47	0	904	1071	3.24	0.35	0.35	0.36	0.57	2.14	0.37	0.7	-1.52	3488	4110	3581	4036
50	1	1	4	5	339I10	76	8700	17685	180	282	333	14	3	4856	4936	2436.49	1030	1073	426.23	90.1	86.9	0	3826	3906	11.39	2045	2376	1529.9	794	850	556.27	71.3	54.6	0	1251	1582	3.68	0.33	0.41	0.38	0.39	0.19	0.53	0.71	-1.61	5077	5488	4856	4936
51	1	1	4	6	11C5	78	9075	17690	140	282	397	8	3	2302	2612	1425.14	979	1047	432.5	75.5	63.5	0	1323	1633	5.32	1383	1541	978.84	727	799	567.23	53.9	32.3	0	656	814	2.44	0.5	0.5	0.51	0.87	2.35	0.52	0.58	-1.01	1979	2447	2302	2612
52	1	1	4	7	157H4	89	9465	17710	100	282	397	22	3	1175	1296	582.7	964	1027	409.87	37.6	18.4	0	211	332	2.87	703	815	642.79	700	802	532.71	22	11.3	0	3	115	1.32	0.01	0.35	0.72	1.1	1.17	0.69	0.39	-6.14	214	447	1175	1296
53	1	1	4	8	285H4	90	9825	17690	120	282	397	4	3	1387	1456	656.78	990	1064	420.89	48.9	26.6	0	397	466	3.3	772	919	654.32	736	784	533.22	27	11	0	36	183	1.45	0.09	0.39	0.58	0.62	0.41	0.87	0.75	-3.46	433	649	1387	1456
54	1	1	4	9	810G21	91	10205	17690	130	282	397	3	3	4917	6226	5196.3	1037	1103	385.72	79.1	72	0	3880	5189	12.75	1682	2101	1694.8	779	855	544.18	61	45.7	0	903	1322	3.09	0.23	0.25	0.27	0.34	0.38	0.2	0.39	-2.1	4783	6511	4917	6226
55	1	1	4	10	452P23	92	10575	17690	120	282	397	4	3	6023	11358	12156.9	1173	1237	489.54	79.8	71.6	0	4850	10185	12.3	2199	3115	2966.39	712	833	589.89	64.9	53.2	0	1487	2403	3.73	0.31	0.24	0.28	0.61	3.28	0.19	0.62	-1.71	6337	12588	6023	11358
56	1	1	4	11	512C24	93	10960	17690	200	287	362	4	1	1342	1402	560.57	1121	1169	483.19	32.1	11.5	0	221	281	2.78	781	898	648.63	803	922	643.6	22	6.3	0	-21	95	1.21	-0.1	0.34	0.69	1.05	1.03	0.75	0.42	0	199	376	1342	1402
57	1	1	4	12	RP11-285E18	94	11325	17700	150	282	397	15	3	8006	9270	6879.62	963	1047	488.08	88.7	83.7	0	7043	8307	16.4	2438	2756	1995.46	831	897	587.24	70.2	59.6	0	1607	1925	4.15	0.23	0.23	0.23	0.31	0.47	0.21	0.5	-2.13	8650	10232	8006	9270
58	1	1	4	13	182M20	101	11705	17695	190	286	367	10	3	8292	8738	5155.22	962	1034	442.06	91.3	88.5	0	7330	7776	18.76	2246	2642	1853.91	567	719	563.27	75.5	63.3	0	1679	2075	3.99	0.23	0.27	0.24	0.53	1.32	0.25	0.48	-2.13	9009	9851	8292	8738
59	1	1	4	14	173B14	102	12075	17705	170	301	366	24	3	33100	33139	23562.1	1103	1196	494.58	85.4	82.7	16.6	31997	32036	66.93	9788	10887	9106.64	747	863	623.57	83.1	78.7	0.7	9041	10140	15.7	0.28	0.32	0.29	2.19	14.89	0.31	0.64	-1.82	41038	42176	33100	33139
60	1	1	4	15	29G8	103	12445	17705	120	287	366	29	3	1740	3072	2642.98	1223	1292	486.88	51.2	40.1	0	517	1849	3.57	969	1124	811.79	768	871	605.81	32.8	15.3	0	201	356	1.6	0.39	0.19	0.33	0.47	0.63	0.22	0.51	-1.36	718	2205	1740	3072
61	1	1	5	1	543G6	68	7205	18035	130	286	366	42	3	2454	4755	4605.08	901	927	369.23	68.5	59.1	0	1553	3854	6.65	1499	1898	1591.48	615	730	547.49	57.3	43.7	0	884	1283	2.74	0.57	0.33	0.45	0.61	0.93	0.23	0.45	-0.81	2437	5137	2454	4755
62	1	1	5	2	360I23	70	7590	18045	100	282	333	36	3	1228	1441	824.56	950	1023	467.11	39	27.3	0	278	491	2.63	858	1008	718.3	756	865	607.06	28	9.9	0	102	252	1.41	0.37	0.51	0.63	0.73	0.43	0.74	0.72	-1.45	380	743	1228	1441
63	1	1	5	3	76N21	72	7955	18035	120	286	366	37	3	1151	1299	653.04	965	1029	433.9	37.4	17.5	0	186	334	2.65	851	1035	759.22	685	779	552.64	33.2	17.5	0	166	350	1.54	0.89	1.05	1	1.33	1.49	0.91	0.61	-0.16	352	684	1151	1299
64	1	1	5	4	14B2	74	8325	18035	130	286	366	33	3	3754	4382	3148.75	970	1050	446.75	76.6	67.5	0	2784	3412	8.4	1516	1699	1260.76	734	816	559.01	58	38.5	0	782	965	2.71	0.28	0.28	0.3	0.37	0.27	0.28	0.5	-1.83	3566	4377	3754	4382
65	1	1	5	5	339I10	76	8705	18050	200	282	397	18	3	5351	5576	3053.4	1142	1145	442.86	85.8	83.3	0	4209	4434	12.08	2426	2718	1666.52	709	785	561.44	78.4	67	0	1717	2009	4.32	0.41	0.45	0.42	1.16	4.54	0.41	0.56	-1.29	5926	6443	5351	5576
66	1	1	5	6	11C5	78	9080	18050	140	287	362	17	3	2177	2524	1418.68	968	1047	441.93	71.1	58.9	0	1209	1556	4.93	1126	1388	981.13	674	757	541.92	47.7	29.6	0	452	714	2.08	0.37	0.46	0.41	0.53	0.39	0.51	0.55	-1.42	1661	2270	2177	2524
67	1	1	5	7	157H4	89	9460	18060	200	287	362	11	1	1291	1405	568.09	1035	1080	440.89	38.7	19.2	0	256	370	2.93	865	963	631.06	748	843	571.19	26.5	7.7	0	117	215	1.51	0.46	0.58	0.7	1.31	4.09	0.85	0.58	-1.13	373	585	1291	1405
68	1	1	5	8	285H4	90	9820	18060	200	288	362	6	1	1217	1325	567.87	1039	1067	397.5	36.5	16.3	0	178	286	3.06	799	956	690.04	817	889	601.18	22.9	7.3	0	-17	139	1.33	-0.1	0.49	0.76	1.47	1.55	0.7	0.33	0	160	425	1217	1325
69	1	1	5	9	810G21	91	10210	18050	120	287	362	12	3	3123	5580	5128.06	1114	1164	426.95	70.7	62.4	0	2009	4466	7.31	1649	1991	1481.57	677	791	558.54	61.7	47.7	0	972	1314	2.95	0.48	0.29	0.38	0.92	6.15	0.23	0.63	-1.05	2981	5780	3123	5580
70	1	1	5	10	452P23	92	10580	18055	130	282	333	3	3	5577	10373	10157.9	1136	1174	459.43	74.8	68.4	0	4441	9237	12.14	1892	2658	2199.02	804	852	557.01	64.2	49.6	0	1088	1854	3.4	0.24	0.2	0.25	0.58	3.69	0.15	0.51	-2.03	5529	11091	5577	10373
71	1	1	5	11	512C24	93	10955	18060	100	282	398	3	3	1392	1503	622.74	1172	1234	489.85	32.3	14.2	0	220	331	2.84	848	1012	766.03	780	871	594.98	25.2	11.3	0	68	232	1.43	0.31	0.7	0.75	1.07	1.08	0.91	0.55	-1.69	288	563	1392	1503
72	1	1	5	12	RP11-285E18	94	11325	18060	150	282	397	10	3	8308	8861	6188.39	1139	1169	434.55	85.1	79.1	0	7169	7722	19.12	2176	2701	2302.16	686	792	562.89	75.2	59.2	0	1490	2015	3.87	0.21	0.26	0.23	0.46	1.02	0.25	0.45	-2.27	8659	9737	8308	8861
73	1	1	5	13	182M20	101	11705	18055	180	286	367	6	3	8539	8920	5127.24	1065	1098	465.61	90.2	86.7	0	7474	7855	18.34	1916	2547	1648.05	614	783	593.05	78	62.9	0	1302	1933	3.23	0.17	0.25	0.24	0.3	0.29	0.24	0.57	-2.52	8776	9788	8539	8920
74	1	1	5	14	173B14	102	12075	18065	330	304	386	18	3	65535	65535	0	1079	8221	19099	100	100	50	64456	64456	3.43	31222	31505	5841.47	767	5342	13098.5	99.7	80.3	0	30455	30738	2.38	0.47	0.48	0.47	0.48	0.09	0.47	1	-1.08	94911	95194	65535	65535
75	1	1	5	15	29G8	103	12450	18070	120	287	363	24	3	1911	3253	2716.63	1082	1156	463.02	63.1	47.4	0	829	2171	4.13	1047	1236	882.27	735	794	563.73	40.1	20.6	0	312	501	1.86	0.38	0.23	0.35	0.38	0.29	0.22	0.45	-1.41	1141	2672	1911	3253
76	1	1	6	1	543G6	68	7205	18400	130	282	398	44	3	2805	5544	5389.94	915	993	435.12	70.6	61.3	0	1890	4629	6.45	1712	2266	1891.3	756	804	561.53	63.8	46.8	0	956	1510	3.05	0.51	0.33	0.39	0.75	1.54	0.19	0.29	-0.98	2846	6139	2805	5544
77	1	1	6	2	360I23	70	7580	18410	120	287	362	32	3	1325	1549	775.77	996	1036	397.41	47	28.6	0	329	553	3.33	731	908	718.25	684	783	564.61	23	11.8	0	47	224	1.29	0.14	0.41	0.5	0.77	0.78	0.6	0.41	-2.81	376	777	1325	1549
78	1	1	6	3	76N21	72	7945	18415	120	286	366	23	3	1377	1488	671.08	966	1002	422.59	48.6	29.4	0	411	522	3.26	567	969	712.17	708	781	585.04	25.2	12.6	0	-140	261	0.97	-0.34	0.5	0.57	0.78	0.64	0.74	0.49	0	270	783	1377	1488
79	1	1	6	4	14B2	74	8325	18410	130	282	397	26	3	4018	4775	3485.64	956	1036	402.49	79.8	72.7	0	3062	3819	9.98	1502	1916	1583.78	730	821	583.45	54.3	38.7	0	772	1186	2.57	0.25	0.31	0.27	0.39	0.97	0.33	0.52	-1.99	3834	5005	4018	4775
80	1	1	6	5	339I10	76	8705	18410	180	282	397	25	3	6209	6375	3206.52	985	1063	432.84	94	89.4	0	5224	5390	14.34	2385	2678	1631.22	679	800	576.11	79.1	67	0	1706	1999	4.14	0.33	0.37	0.35	0.38	0.18	0.45	0.77	-1.61	6930	7389	6209	6375
81	1	1	6	6	11C5	78	9075	18415	140	286	366	18	3	2437	2772	1548.92	1011	1081	419.49	76.6	65.4	0	1426	1761	5.81	1205	1436	1043.24	755	832	561.99	46.9	25.2	0	450	681	2.14	0.32	0.39	0.39	0.55	0.53	0.46	0.47	-1.66	1876	2442	2437	2772
82	1	1	6	7	157H4	89	9450	18420	200	287	362	11	1	1321	1424	613.11	973	1044	450.26	44.9	22	0	348	451	2.93	814	929	642.81	762	877	601.99	23.3	7	0	52	167	1.35	0.15	0.37	0.55	0.73	0.57	0.8	0.59	-2.74	400	618	1321	1424
83	1	1	6	8	285H4	90	9820	18430	200	287	362	8	1	1357	1442	590.78	1018	1093	497.06	38	12.5	0	339	424	2.73	984	1119	729.69	863	1014	689.12	24.4	7.7	0	121	256	1.43	0.36	0.6	0.67	0.95	0.79	0.85	0.48	-1.49	460	680	1357	1442
84	1	1	6	9	810G21	91	10215	18415	130	286	366	16	3	4046	6071	5322.06	1125	1171	474.42	70.3	63.3	0	2921	4946	8.53	1586	1954	1811.53	741	836	593.26	54.9	40.9	0	845	1213	2.67	0.29	0.25	0.24	0.52	1.42	0.25	0.55	-1.79	3766	6159	4046	6071
85	1	1	6	10	452P23	92	10580	18425	130	282	333	2	3	5994	10957	10515.7	1146	1208	507.8	76.2	67	0	4848	9811	11.8	2113	2755	2169.54	757	875	638.6	65.6	51.4	0	1356	1998	3.31	0.28	0.2	0.23	0.62	1.71	0.18	0.77	-1.84	6204	11809	5994	10957
86	1	1	6	11	512C24	93	10945	18435	100	286	366	17	3	1298	1401	575.68	1084	1145	459.58	31.5	15.7	0	214	317	2.82	1063	1170	743.13	847	960	639.03	29.4	12.9	0	216	323	1.66	1.01	1.02	1.2	1.43	0.94	0.96	0.55	0.01	430	640	1298	1401
87	1	1	6	12	RP11-285E18	94	11325	18430	150	282	397	13	3	10312	10777	7353.24	1185	1256	492.2	86.9	81.9	0	9127	9592	20.95	3047	3287	2264.23	909	1028	675.92	73.8	62.1	0	2138	2378	4.51	0.23	0.25	0.24	0.28	0.22	0.27	0.74	-2.09	11265	11970	10312	10777
88	1	1	6	13	182M20	101	11715	18425	160	286	366	3	3	9973	10743	6725.53	1134	1169	416.94	87.8	84.6	0	8839	9609	23.92	2622	2984	2051.52	726	793	576.96	79	64.7	0	1896	2258	4.54	0.21	0.23	0.22	4.28	62.56	0.25	0.67	-2.22	10735	11867	9973	10743
89	1	1	6	14	173B14	102	12085	18435	190	301	366	15	3	37595	37259	19160	1198	1334	996.91	93	91	13.6	36397	36061	37.71	10543	12689	11460.1	626	864	1295.33	88.7	86	1.3	9917	12063	8.14	0.27	0.33	0.28	0.61	2.89	0.41	0.46	-1.88	46314	48124	37595	37259
90	1	1	6	15	29G8	103	12450	18445	130	282	333	31	3	2223	3765	3106.04	1222	1293	501.13	65.2	51.1	0	1001	2543	4.44	1032	1245	889.84	874	952	647.16	27	13.8	0	158	371	1.59	0.16	0.15	0.17	0.22	0.19	0.2	0.48	-2.66	1159	2914	2223	3765
91	1	1	7	1	418I10 350ng/µl	90B	7200	18775	190	282	333	35	3	6593	8262	7822.8	993	1044	423.44	82.3	74.5	0	5600	7269	15.57	3607	4517	4926.83	773	864	594.96	71.6	64.9	0	2834	3744	6.06	0.51	0.52	0.53	1.11	4.22	0.41	0.43	-0.98	8434	11013	6593	8262
92	1	1	7	2	347N5 350ng/µl	91B	7570	18780	200	287	362	27	1	926	993	389.48	961	1010	416.75	17.4	5.2	0	-34	32	2.22	559	695	549.85	797	871	547.99	13.6	4.9	0	-237	-101	1.02	6.8	-3.19	1.08	1.51	1.32	1.16	0.68	2.77	-273	-70	926	993
93	1	1	7	3	811P12 350ng/µl	92B	7950	18785	170	282	334	21	3	6523	5813	3650.42	984	1032	380.37	83.3	76.6	0	5539	4829	17.15	2550	2923	2225.07	702	773	548	70.6	59.9	0	1848	2221	4.65	0.33	0.46	0.41	0.56	0.5	0.51	0.69	-1.58	7387	7050	6523	5813
94	1	1	7	4	46I10 350ng/µl	93B	8315	18795	140	286	366	11	3	1895	3211	2989.82	1002	1079	429.3	63.6	51.4	0	893	2209	4.41	2111	9437	12757.2	764	866	594.47	60.5	51.7	0	1347	8673	3.55	1.51	3.93	2.49	4.48	5.14	2.38	0.31	0.59	2240	10882	1895	3211
95	1	1	7	5	29B2 350ng/µl	94B	8695	18785	220	301	366	17	3	15834	20854	16688.5	1000	1073	444.06	91.7	89	3	14834	19854	35.66	18166	21498	16280.2	809	841	532.76	90.7	88	2.3	17357	20689	34.1	1.17	1.04	1.1	1.55	2.37	0.85	0.75	0.23	32191	40543	15834	20854
96	1	1	7	6	484I6 350ng/µl	95B	9070	18780	200	287	362	21	1	1015	1076	408.36	1002	1033	409.07	18.8	5.6	0	13	74	2.48	577	717	540.52	703	755	505.36	20.6	6.3	0	-125	14	1.14	-9.69	0.19	1.15	1.46	1.07	1.12	0.71	0	-113	88	1015	1076
97	1	1	7	7	255P5 350ng/µl	96B	9450	18790	200	287	362	9	1	1003	1056	459.93	1013	1120	493.85	13.6	3.5	0	-9	43	2.03	865	932	605.99	943	1004	623.52	14.6	3.8	0	-77	-10	1.39	7.8	-0.26	0.98	1.28	0.91	1.1	0.7	2.96	-88	32	1003	1056
98	1	1	7	8	418I10Lig	100L	9820	18805	180	282	333	11	3	2809	2954	1531.87	995	1055	408.71	80.1	71.6	0	1814	1959	6.87	2075	2223	1453.04	774	851	586.59	66.3	52.1	0	1301	1449	3.54	0.72	0.74	0.7	0.83	0.61	0.77	0.65	-0.48	3115	3408	2809	2954
99	1	1	7	9	347N5Lig	101L	10195	18800	180	282	398	11	3	6225	5448	2927.02	1032	1089	436.66	84.4	77	0	5193	4416	14.26	3093	3186	1888.18	695	776	542.78	80.1	72.7	0	2398	2491	5.7	0.46	0.56	0.53	4.03	48.17	0.56	0.75	-1.11	7591	6907	6225	5448
100	1	1	7	10	811P12Lig	102L	10555	18795	180	286	366	28	3	6821	5978	2952.49	1076	1131	458.02	85.7	80.4	0	5745	4902	14.89	3529	3518	1953.47	782	847	571.8	83.9	76.2	0	2747	2736	6.17	0.48	0.56	0.53	1.07	3.33	0.54	0.66	-1.06	8492	7638	6821	5978
101	1	1	7	11	46I10Lig	103L	10925	18815	200	286	366	41	3	5393	4979	2528.04	1122	1155	439.37	82.5	80.4	0	4271	3857	12.27	21011	18285	10299.9	858	908	561.45	90.9	86	0	20153	17427	37.42	4.72	4.52	4.72	6.57	9.48	3.52	0.75	2.24	24424	21284	5393	4979
102	1	1	7	12	29B2Lig	104L	11305	18815	210	286	366	40	3	16202	16084	10417.9	1078	1154	477.67	83.9	81.5	0	15124	15006	33.92	14615	14960	10151.3	775	901	598.42	87.1	85.3	0	13840	14185	24.42	0.92	0.95	0.92	1.57	2.53	0.77	0.62	-0.13	28964	29191	16202	16084
103	1	1	7	13	484I6Lig	105L	11675	18815	200	286	366	46	3	7868	7347	4191.33	1070	1116	470.93	82.2	80.8	0	6798	6277	16.71	2367	2675	1710.4	681	770	536.18	80.8	67.1	0	1686	1994	4.41	0.25	0.32	0.27	0.9	4.18	0.33	0.64	-2.01	8484	8271	7868	7347
104	1	1	7	14	255P5Lig	106L	12070	18815	190	282	333	34	3	7728	7028	3513.95	1234	1283	488.79	86.5	81.9	0	6494	5794	15.81	1813	2064	1364.08	823	928	631.96	65.2	40.8	0	990	1241	2.87	0.15	0.21	0.2	0.41	2.31	0.31	0.63	-2.71	7484	7035	7728	7028
105	1	1	7	15	418I10pcr	110P	12445	18805	180	286	366	29	3	5863	5324	2775.88	1230	1301	486.05	81.5	78	0	4633	4094	12.06	3396	3422	2016.44	849	924	629.72	77.3	69.2	0	2547	2573	5.39	0.55	0.63	0.59	1.67	7.31	0.57	0.62	-0.86	7180	6667	5863	5324
106	1	1	8	1	418I10 350ng/µl	90B	7205	19155	180	286	367	25	3	6586	8092	6907.16	976	1021	444.47	82.9	75.5	0	5610	7116	14.82	3470	4329	4378.52	708	804	555.61	80.1	71	0	2762	3621	6.25	0.49	0.51	0.5	1.54	8.59	0.35	0.31	-1.02	8372	10737	6586	8092
107	1	1	8	2	347N5 350ng/µl	91B	7570	19160	200	287	362	15	1	903	980	457.85	1023	1082	477.98	13.9	3.1	0	-119	-42	1.89	701	750	562.57	800	845	575.9	13.2	4.9	0	-98	-49	1.22	0.82	1.16	0.99	3.42	6.77	0.85	0.48	-0.28	-219	-93	903	980
108	1	1	8	3	811P12 350ng/µl	92B	7955	19145	170	286	366	30	3	6478	5578	3561.77	965	1017	401.26	78	72	0	5513	4613	16.14	2418	2848	2025.48	731	832	567.7	73.1	58.7	0	1687	2117	4.26	0.31	0.46	0.41	1.27	4.9	0.46	0.67	-1.71	7200	6730	6478	5578
109	1	1	8	4	46I10 350ng/µl	93B	8315	19145	140	286	366	28	3	1802	3089	2976.09	937	1002	383.07	67.5	53.8	0	865	2152	4.7	1828	9717	12625.3	710	828	566.59	65.7	52.8	0	1118	9007	3.23	1.29	4.19	2.43	4.96	6.94	2.41	0.32	0.37	1983	11159	1802	3089
110	1	1	8	5	29B2 350ng/µl	94B	8695	19165	210	286	366	7	3	14817	16529	11655.6	1060	1113	420.26	89.2	86	0	13757	15469	35.26	16635	17873	12187.6	767	863	618.72	90.6	86.7	0	15868	17106	26.89	1.15	1.11	1.11	2.38	7.36	0.72	0.48	0.21	29625	32575	14817	16529
111	1	1	8	6	484I6 350ng/µl	95B	9070	19160	200	287	362	11	1	945	1009	418.81	1063	1108	440.31	10.5	3.5	0	-117	-53	2.15	740	848	586.38	720	852	617.27	21.3	4.9	0	20	128	1.2	-0.17	-2.37	1.92	5.96	17.83	1.19	0.72	0	-98	74	945	1009
112	1	1	8	7	255P5 350ng/µl	96B	9440	19160	200	287	362	15	1	995	1090	442.89	1052	1099	462.52	16	4.5	0	-56	38	2.15	782	893	618.77	747	864	598.49	23.3	8	0	35	146	1.31	-0.61	3.84	1.85	3.68	7.17	1.13	0.66	0	-22	184	995	1090
113	1	1	8	8	418I10lig	100L	9820	19160	170	287	362	12	3	3420	3204	1489.14	1032	1065	406.32	82.9	75.6	0	2388	2172	8.42	1980	2220	1383.69	823	895	562.28	68.3	51.6	0	1157	1397	3.52	0.48	0.64	0.6	0.75	0.69	0.81	0.75	-1.05	3545	3569	3420	3204
114	1	1	8	9	347N5Lig	101L	10195	19165	190	286	366	13	3	6647	5868	3104.99	1044	1130	470.71	83.2	78.3	0	5603	4824	14.12	3230	3298	2042.24	726	813	579.44	80.1	72.4	0	2504	2572	5.57	0.45	0.53	0.49	0.98	3.22	0.53	0.64	-1.16	8107	7396	6647	5868
115	1	1	8	10	811P12Lig	102L	10565	19165	190	286	366	20	3	6699	6076	3113.17	1073	1135	451.41	87.4	82.2	0	5626	5003	14.84	3118	3431	2038.18	752	884	621.3	82.9	71.3	0	2366	2679	5.02	0.42	0.54	0.48	0.62	0.45	0.53	0.65	-1.25	7992	7682	6699	6076
116	1	1	8	11	46I10Lig	103L	10940	19185	190	282	335	32	3	5582	5311	2713.85	1128	1172	481.45	87.2	81.6	0	4454	4183	11.59	21492	19408	10580.9	905	1019	645.99	90.4	88.3	0	20587	18503	33.27	4.62	4.42	4.65	24.22	128.75	2.72	0.49	2.21	25041	22686	5582	5311
117	1	1	8	12	29B2Lig	104L	11305	19175	220	286	366	37	3	16185	15435	9869.49	1105	1180	488.22	84.3	82.9	0	15080	14330	33.15	14294	14657	9560.6	822	911	585.4	89.5	87.1	0	13472	13835	24.42	0.89	0.97	0.9	2.96	27.57	0.71	0.54	-0.16	28552	28165	16185	15435
118	1	1	8	13	484I6Lig	105L	11675	19175	200	286	366	44	3	7819	7514	4105.29	1114	1187	505.96	86	81.5	0	6705	6400	15.45	2532	2789	1615.96	604	784	616.36	86	69.6	0	1928	2185	4.11	0.29	0.34	0.3	0.98	4.77	0.29	0.55	-1.8	8633	8585	7819	7514
119	1	1	8	14	255P5Lig	106L	12065	19175	170	286	366	33	3	6717	6047	2885.2	1064	1158	495.05	86.7	82.5	0	5653	4983	13.57	1800	2159	1465.03	726	831	621.4	67.5	44.4	0	1074	1433	2.9	0.19	0.29	0.25	0.34	0.33	0.39	0.58	-2.4	6727	6416	6717	6047
120	1	1	8	15	418I10pcr	110P	12445	19175	190	286	366	32	3	4966	4589	2246.43	1117	1199	491.37	82.2	77.6	0	3849	3472	10.11	2773	2946	1781.88	792	874	561.62	77.3	69.2	0	1981	2154	4.94	0.51	0.62	0.56	0.9	1.87	0.64	0.64	-0.96	5830	5626	4966	4589
121	1	1	9	1	418I10 350ng/µl	90B	7200	19535	170	282	333	11	3	6761	8338	7468.2	982	1068	450.42	79.4	74.8	0	5779	7356	15.01	2957	4662	5015.39	820	910	580.58	76.2	66.3	0	2137	3842	5.09	0.37	0.52	0.46	1.04	4.52	0.39	0.33	-1.44	7916	11198	6761	8338
122	1	1	9	2	347N5 350ng/µl	91B	7570	19530	200	287	362	13	1	968	1031	421.44	996	1029	415.9	19.5	3.8	0	-27	35	2.33	786	889	570.34	776	878	570.64	22	6.3	0	10	113	1.38	-0.36	3.23	1.62	2.52	3.02	1.15	0.73	0	-18	148	968	1031
123	1	1	9	3	811P12 350ng/µl	92B	7960	19535	170	282	333	13	3	7730	6538	4055.79	982	1026	430.92	82.6	76.2	0	6748	5556	17.94	2931	3152	2185.16	729	798	514.34	77.7	67.4	0	2202	2423	5.7	0.33	0.44	0.4	0.57	0.51	0.45	0.69	-1.62	8950	7979	7730	6538
124	1	1	9	4	46I10 350ng/µl	93B	8315	19545	140	286	366	11	3	1908	3246	3152.11	1025	1085	454.13	66.1	49.7	0	883	2221	4.2	2398	9982	12717.5	757	826	569.25	65	52.4	0	1641	9225	4.21	1.86	4.15	2.23	6.16	9.36	1.6	0.16	0.89	2524	11446	1908	3246
125	1	1	9	5	29B2 350ng/µl	94B	8705	19555	230	301	366	17	3	16526	19338	15114.9	1124	1179	466.32	86	84.4	2	15402	18214	35.44	18906	21124	16650.2	814	922	627.81	89.7	85.4	5.3	18092	20310	30.11	1.17	1.12	1.16	3.45	19.64	0.83	0.57	0.23	33494	38524	16526	19338
126	1	1	9	6	484I6 350ng/µl	95B	9080	19550	200	287	362	12	1	934	986	417.57	952	1037	457.4	16	3.5	0	-17	34	2.04	680	820	594.37	680	909	627.49	18.8	5.2	0	0	140	1.08	0	4.12	1.65	1.88	1.11	1.23	0.75	0	-18	174	934	986
127	1	1	9	7	255P5 350ng/µl	96B	9440	19540	200	287	362	16	1	954	1032	443.91	1077	1105	469.94	14.6	1.4	0	-122	-44	2.03	754	855	592.96	797	917	614.51	20.9	3.8	0	-42	58	1.23	0.35	-1.29	1.82	4.02	12.89	1.05	0.62	-1.52	-166	13	954	1032
128	1	1	9	8	418I10Lig	100L	9815	19560	200	282	397	31	3	3699	3508	1717.47	1018	1045	424.63	80.9	76.2	0	2681	2490	8.71	2430	2632	1573.74	764	890	598.96	75.9	61.3	0	1666	1868	4.06	0.62	0.75	0.74	1.08	2.27	0.77	0.7	-0.69	4347	4358	3699	3508
129	1	1	9	9	347N5Lig	101L	10195	19550	200	282	397	23	3	7312	6694	3551.34	1047	1133	498.6	86.2	80.9	0	6265	5647	14.66	3843	3919	2519.89	760	862	575.5	81.6	76.2	0	3083	3159	6.68	0.49	0.56	0.54	0.89	1.27	0.57	0.64	-1.02	9348	8806	7312	6694
130	1	1	9	10	811P12Lig	102L	10570	19545	190	282	333	22	3	8137	7510	3533.81	1059	1119	484.19	91.1	87.2	0	7078	6451	16.81	4298	4305	2505.15	792	865	574.17	87.6	80.1	0	3506	3513	7.49	0.5	0.54	0.5	0.68	0.77	0.53	0.57	-1.01	10584	9964	8137	7510
131	1	1	9	11	46I10Lig	103L	10935	19575	200	286	366	54	3	5566	5358	3049.7	1094	1175	477.76	82.9	75.9	0	4472	4264	11.65	22605	21017	12581.7	876	928	580.08	84.6	83.2	0	21729	20141	38.97	4.86	4.72	4.82	11.2	27.67	3.2	0.6	2.28	26201	24405	5566	5358
132	1	1	9	12	29B2Lig	104L	11305	19555	220	286	366	45	3	18829	18888	12157	1030	1126	462.41	89.2	86.4	0	17799	17858	40.72	16993	17833	11798.1	858	909	597.12	88.8	88.1	0	16135	16975	28.46	0.91	0.95	0.91	1.17	1.36	0.75	0.6	-0.14	33934	34833	18829	18888
133	1	1	9	13	484I6Lig	105L	11685	19545	190	286	366	38	3	6530	11753	7939.81	1190	1221	488.59	91.6	87.4	0	5340	10563	13.36	3042	3886	2864.58	742	861	621.79	83.9	73.1	0	2300	3144	4.89	0.43	0.3	0.28	0.49	0.9	0.23	0.41	-1.22	7640	13707	6530	11753
134	1	1	9	14	255P5Lig	106L	12065	19565	170	286	366	50	3	8478	7733	3754.06	1111	1172	427.6	87.8	83.6	0	7367	6622	19.83	2060	2283	1418.66	742	866	645.76	70.6	50.3	0	1318	1541	3.19	0.18	0.23	0.23	0.51	1.4	0.28	0.55	-2.48	8685	8163	8478	7733
135	1	1	9	15	418I10pcr	110P	12430	19565	200	282	333	59	3	5558	5027	2517.69	1116	1175	480.94	82.6	77.3	0	4442	3911	11.56	3347	3361	2005.84	778	893	643.64	77	70.6	0	2569	2583	5.2	0.58	0.66	0.63	1.13	2.3	0.58	0.53	-0.79	7011	6494	5558	5027
136	1	2	1	1	459P23	47	12835	16610	130	282	397	55	3	3626	8756	9462.09	1118	1207	462.94	70.2	61	0	2508	7638	7.83	1815	2778	2715.48	741	804	542.97	61.3	50	0	1074	2037	3.34	0.43	0.27	0.38	0.4	0.22	0.21	0.55	-1.22	3582	9675	3626	8756
137	1	2	1	2	501G6	48	13205	16605	200	286	366	53	3	8804	9353	5738.59	965	1055	431.87	87.1	85.3	0	7839	8388	20.39	4196	4176	2306.12	702	775	516.33	87.1	82.2	0	3494	3474	8.13	0.45	0.41	0.43	2.04	16.37	0.36	0.82	-1.17	11333	11862	8804	9353
138	1	2	1	3	459J23	49	13590	16560	200	287	362	9	1	1128	1206	536.05	1061	1081	406.41	26.8	11.8	0	67	145	2.78	746	850	592.76	667	764	574.12	22.6	7.7	0	79	183	1.3	1.18	1.26	1.17	1.5	1.14	0.78	0.5	0.24	146	328	1128	1206
139	1	2	1	4	468L10	1	13990	16520	120	287	362	35	3	1923	3783	3663.43	937	1020	427.01	66.2	52.6	0	986	2846	4.5	1199	1469	1220.7	706	769	503.42	49.1	32.1	0	493	763	2.38	0.5	0.27	0.43	0.58	0.88	0.23	0.49	-1	1479	3609	1923	3783
140	1	2	1	5	2A19	2	14375	16525	100	286	366	34	3	1290	1365	572.77	985	1039	410.33	43.4	19.6	0	305	380	3.14	710	849	669.99	558	657	515.73	28.7	12.9	0	152	291	1.38	0.5	0.77	0.65	1.07	1.06	0.81	0.47	-1	457	671	1290	1365
141	1	2	1	6	318C5	3	14735	16530	140	282	397	19	3	1429	1696	861.52	1031	1090	399.32	50	33	0	398	665	3.58	1075	1146	757.18	627	726	528.54	43.6	22	0	448	519	2.03	1.13	0.78	0.97	1.37	2.47	0.59	0.45	0.17	846	1184	1429	1696
142	1	2	1	7	213F11	4	15105	16535	190	286	366	10	3	6992	6003	3322.13	960	1042	460.37	82.5	77.3	0	6032	5043	15.19	3605	3465	2078.58	683	793	582.83	80.1	73.4	0	2922	2782	6.19	0.48	0.55	0.52	1.06	3.76	0.53	0.72	-1.05	8954	7825	6992	6003
143	1	2	1	8	13B15	5	15505	16535	160	286	366	26	3	1981	2185	1020.42	980	1022	410.93	74.5	57.7	0	1001	1205	4.82	1073	1231	847.53	625	714	514.51	47.2	27.3	0	448	606	2.09	0.45	0.5	0.5	0.57	0.33	0.67	0.66	-1.16	1449	1811	1981	2185
144	1	2	1	9	261A1	6	15890	16530	200	287	362	34	1	1188	1259	514.86	956	976	369.18	42.5	19.2	0	232	303	3.22	722	858	605.2	635	704	509.03	30	13.2	0	87	223	1.42	0.38	0.74	0.71	0.96	0.73	0.89	0.58	-1.42	319	526	1188	1259
145	1	2	1	10	326D19	13	16265	16535	150	286	366	30	3	2691	3443	2368.2	948	1011	432.89	75.5	66.1	0	1743	2495	6.22	1563	1908	1378.12	658	715	531.04	63.3	45.1	0	905	1250	2.94	0.52	0.5	0.51	1	3.68	0.43	0.54	-0.95	2648	3745	2691	3443
146	1	2	1	11	223F20	15	16635	16535	120	286	366	23	3	1643	2135	1427.46	844	892	364.77	66.4	50.7	0	799	1291	4.5	1068	1318	907.83	620	705	525.52	47.9	29.4	0	448	698	2.03	0.56	0.54	0.59	1.37	9.23	0.4	0.4	-0.83	1247	1989	1643	2135
147	1	2	1	12	298H15	17	17015	16535	190	286	366	26	3	21298	22019	12397.1	915	960	405.36	92.7	90.2	0	20383	21104	52.54	6640	6681	3724.1	581	689	486.78	93	90.6	0	6059	6100	13.64	0.3	0.29	0.29	0.68	2.99	0.27	0.82	-1.75	26442	27204	21298	22019
148	1	2	1	13	37K18	19	17385	16545	100	286	366	21	3	3091	4023	3855.15	870	916	389.25	81.5	74.5	0	2221	3153	7.94	1667	2342	2477.78	529	633	491.37	75.2	55.9	0	1138	1813	3.39	0.51	0.58	0.55	0.69	0.53	0.42	0.42	-0.96	3359	4966	3091	4023
149	1	2	1	14	335P18	21	17765	16545	130	286	366	24	3	2474	4777	4268.12	799	858	377.11	82.2	70.3	0	1675	3978	6.56	1164	1546	1252.5	548	635	513.52	54.2	36.4	0	616	998	2.27	0.37	0.25	0.32	0.33	0.2	0.23	0.6	-1.44	2291	4976	2474	4777
150	1	2	1	15	BAC A	119	18150	16540	200	287	362	31	1	906	950	384.37	846	904	369.88	23	7.7	0	60	104	2.45	564	689	518.69	569	647	504.21	22.6	8	0	-4	120	1.12	-0.08	1.15	1.21	1.59	1.31	0.96	0.51	0	55	224	906	950
151	1	2	2	1	459P23	47	12845	16965	120	286	366	41	3	3616	8638	9495.65	1123	1164	449.04	74.5	64.3	0	2493	7515	8.05	1735	2752	2592.41	702	796	548.51	62.2	48.6	0	1033	2050	3.16	0.41	0.27	0.39	0.6	0.7	0.12	0.19	-1.27	3526	9565	3616	8638
152	1	2	2	2	501G6	48	13215	16965	200	286	366	43	3	8700	9198	5051.77	1040	1082	410.27	94.8	91.6	0	7660	8158	21.21	4119	4291	2426.75	627	728	527.02	88.5	84.3	0	3492	3664	7.82	0.46	0.45	0.46	0.71	1.68	0.34	0.51	-1.13	11152	11822	8700	9198
153	1	2	2	3	459J23	49	13600	16930	200	287	362	9	1	1167	1213	507.91	1078	1101	426.22	23.3	8.7	0	89	135	2.74	665	790	585.81	611	708	526.72	23.7	10.1	0	54	179	1.26	0.61	1.33	0.97	1.61	1.8	0.75	0.43	-0.72	143	314	1167	1213
154	1	2	2	4	468L10	1	13995	16890	130	282	397	34	3	2316	4186	3563.64	1038	1082	416.33	72.3	60.3	0	1278	3148	5.56	1451	1864	1423.19	715	833	579.92	57.4	38.3	0	736	1149	2.5	0.58	0.36	0.5	0.76	1.64	0.23	0.32	-0.8	2014	4297	2316	4186
155	1	2	2	5	2A19	2	14375	16915	100	286	366	23	3	1298	1380	570.85	1035	1050	368.58	43	21	0	263	345	3.52	788	910	646.21	640	732	517.92	29	10.1	0	148	270	1.52	0.56	0.78	0.81	1.22	1.12	0.67	0.35	-0.83	411	615	1298	1380
156	1	2	2	6	318C5	3	14745	16900	140	282	397	22	3	1640	1855	934.26	1053	1069	407.35	57.8	41.1	0	587	802	4.03	962	1131	890.99	651	765	556.26	36.5	19.1	0	311	480	1.73	0.53	0.6	0.63	0.94	1.45	0.68	0.51	-0.92	898	1282	1640	1855
157	1	2	2	7	213F11	4	15115	16905	190	286	366	12	3	6999	6408	2943.29	985	1009	404.69	90.6	86.7	0	6014	5423	17.29	3625	3645	2062.29	618	709	512.29	85.7	80.8	0	3007	3027	7.08	0.5	0.56	0.51	1.39	10.43	0.59	0.7	-1	9021	8450	6999	6408
158	1	2	2	8	13B15	5	15505	16905	180	286	366	23	3	2147	2200	992.83	972	1007	425.66	75.5	59.4	0	1175	1228	5.04	1307	1434	940.15	644	716	491.06	58	36	0	663	790	2.66	0.56	0.64	0.61	0.79	0.62	0.74	0.6	-0.83	1838	2018	2147	2200
159	1	2	2	9	261A1	6	15870	16905	170	282	333	11	3	1261	1332	560.11	953	1001	389.23	42.2	20.9	0	308	379	3.24	728	834	577.53	611	666	488.89	27.7	10.3	0	117	223	1.49	0.38	0.59	0.65	0.9	0.84	0.7	0.46	-1.4	425	602	1261	1332
160	1	2	2	10	326D19	13	16265	16915	160	286	366	29	3	2570	3448	2144.12	887	954	416.58	83.6	70.6	0	1683	2561	6.17	1719	1941	1319.14	649	796	564.23	65	47.9	0	1070	1292	3.05	0.64	0.5	0.53	0.67	0.68	0.46	0.56	-0.65	2753	3853	2570	3448
161	1	2	2	11	223F20	15	16635	16905	110	286	366	21	3	1644	2221	1546.58	912	956	367.55	62.2	50	0	732	1309	4.47	1096	1279	944.17	609	680	481.66	50	34.3	0	487	670	2.28	0.67	0.51	0.6	0.78	0.69	0.35	0.32	-0.59	1219	1979	1644	2221
162	1	2	2	12	298H15	17	17015	16925	210	286	366	31	3	17276	17030	10141.7	862	935	396.83	87.8	84.3	0	16414	16168	43.54	6418	6224	3657.32	638	712	488.21	90.2	86.7	0	5780	5586	13.15	0.35	0.35	0.34	1.93	19.46	0.28	0.6	-1.51	22194	21754	17276	17030
163	1	2	2	13	37K18	19	17395	16925	100	286	366	34	3	3219	4038	3551.62	873	900	364	83.2	76.9	0	2346	3165	8.84	1811	2428	2344.93	534	647	508.93	67.8	54.5	0	1277	1894	3.56	0.54	0.6	0.54	0.62	0.49	0.36	0.29	-0.88	3623	5059	3219	4038
164	1	2	2	14	335P18	21	17770	16925	130	282	333	34	3	2497	4784	4436.08	893	904	357.73	75.5	64.9	0	1604	3891	6.98	1126	1486	1385.67	621	667	467.75	51.8	35.1	0	505	865	2.41	0.31	0.22	0.24	0.35	0.36	0.17	0.28	-1.67	2109	4756	2497	4784
165	1	2	2	15	BAC A	119	18140	16890	200	287	362	21	1	848	888	344.61	916	950	374.78	12.9	1.4	0	-67	-27	2.26	555	618	434.33	510	601	462.46	23.7	3.5	0	45	108	1.2	-0.66	-3.86	1.91	6.2	23.09	1.06	0.7	0	-23	80	848	888
166	1	2	3	1	459P23	47	12845	17345	130	286	366	53	3	4366	9589	9960.44	1014	1079	407.98	75.5	67.5	0	3352	8575	10.7	1976	3099	3042.27	635	703	495.53	68.2	55.9	0	1341	2464	3.99	0.4	0.29	0.34	0.71	1.42	0.25	0.68	-1.32	4693	11039	4366	9589
167	1	2	3	2	501G6	48	13205	17335	220	286	366	48	3	8950	9684	5991.14	1031	1109	465.32	89.9	88.1	0	7919	8653	19.23	3958	4000	2366.87	738	826	549.74	88.1	81.1	0	3220	3262	7.2	0.41	0.38	0.4	0.66	2.58	0.33	0.7	-1.3	11139	11915	8950	9684
168	1	2	3	3	459J23	49	13590	17310	200	287	362	23	1	1256	1348	632.56	1002	1073	407.99	35.2	19.5	0	254	346	3.08	735	876	679.04	669	746	522.27	26.5	11.1	0	66	207	1.41	0.26	0.6	0.8	1.03	1.46	0.79	0.55	-1.94	320	553	1256	1348
169	1	2	3	4	468L10	1	13990	17270	120	287	362	21	3	2062	3909	3377.65	991	1036	420.82	68.6	56.4	0	1071	2918	4.9	1484	1687	1291.64	688	792	572.2	56.1	35.2	0	796	999	2.59	0.74	0.34	0.5	0.55	0.48	0.23	0.35	-0.43	1867	3917	2062	3909
170	1	2	3	5	2A19	2	14360	17290	200	287	362	9	1	1221	1329	602.74	1104	1164	428.62	30.3	11.8	0	117	225	2.85	819	1004	764.34	588	711	576.59	34.8	17.1	0	231	416	1.42	1.97	1.85	1.62	2.42	2.67	0.78	0.38	0.98	348	641	1221	1329
171	1	2	3	6	318C5	3	14730	17285	140	283	333	1	3	1654	1786	836.59	1022	1100	424.25	60.1	41.7	0	632	764	3.9	935	1082	798.32	614	731	554.24	39.9	19.8	0	321	468	1.69	0.51	0.61	0.59	0.68	0.46	0.75	0.61	-0.98	953	1232	1654	1786
172	1	2	3	7	213F11	4	15120	17295	190	282	334	19	3	6992	6410	3110.89	1021	1034	414.46	90.8	85.8	0	5971	5389	16.87	3544	3638	2175.71	614	691	502.52	83	77.7	0	2930	3024	7.05	0.49	0.56	0.53	0.58	0.32	0.62	0.78	-1.03	8901	8413	6992	6410
173	1	2	3	8	13B15	5	15505	17285	160	286	366	21	3	1834	2028	1002.55	946	985	395.39	71.7	53.5	0	888	1082	4.64	1115	1310	983.4	592	663	519	50	32.9	0	523	718	2.15	0.59	0.66	0.61	1.06	2.73	0.73	0.55	-0.76	1411	1800	1834	2028
174	1	2	3	9	261A1	6	15870	17280	200	287	362	9	1	1197	1252	505.4	962	1025	395.45	42.5	18.5	0	235	290	3.03	655	764	556.61	615	744	529.2	21.3	7.7	0	40	149	1.24	0.17	0.51	0.63	0.93	0.93	0.75	0.46	-2.55	275	439	1197	1252
175	1	2	3	10	326D19	13	16260	17295	150	282	333	29	3	2841	3592	2352.36	863	909	407.9	80.1	73	0	1978	2729	6.96	1623	1966	1460.75	629	702	481.51	66.7	50.7	0	994	1337	3.37	0.5	0.49	0.47	0.58	0.59	0.5	0.66	-0.99	2972	4066	2841	3592
176	1	2	3	11	223F20	15	16640	17285	130	282	333	27	3	1534	2221	1585.87	908	935	399.2	61	45.7	0	626	1313	3.84	1148	1403	988.47	660	685	466.57	50.7	35.5	0	488	743	2.46	0.78	0.57	0.66	1.13	4.39	0.51	0.68	-0.36	1114	2056	1534	2221
177	1	2	3	12	298H15	17	17005	17295	210	286	366	25	3	17811	16995	9636.21	889	930	392.27	88.8	86.4	0	16922	16106	45.41	6081	5852	3261.3	623	689	503.74	88.1	84.3	0	5458	5229	12.07	0.32	0.32	0.32	0.39	0.42	0.29	0.75	-1.63	22380	21335	17811	16995
178	1	2	3	13	37K18	19	17395	17295	100	286	366	34	3	3258	3907	3080.79	820	863	361.34	81.5	73.4	0	2438	3087	9.02	1914	2375	1979.38	562	634	470.47	73.8	60.5	0	1352	1813	4.07	0.55	0.59	0.58	1.21	4.06	0.35	0.29	-0.85	3790	4900	3258	3907
179	1	2	3	14	335P18	21	17770	17295	130	282	333	34	3	2117	4622	4364.46	907	940	378	73.4	58.9	0	1210	3715	5.6	1060	1501	1348.76	586	669	511.5	47.9	36.2	0	474	915	2.07	0.39	0.25	0.33	0.55	1.32	0.19	0.39	-1.35	1684	4630	2117	4622
180	1	2	3	15	BAC A	119	18130	17260	200	287	362	11	1	794	852	361.85	899	934	361.73	15.3	3.1	0	-104	-46	2.19	696	771	528.93	522	616	468.21	33.1	11.8	0	174	249	1.49	-1.66	-5.3	2.94	8.93	29.37	1.02	0.49	0	69	202	794	852
181	1	2	4	1	MRV2	111	12820	17715	130	282	333	61	3	2369	3601	3152.6	1164	1194	442.9	70.2	58.9	0	1205	2437	5.35	6115	11449	13165.1	745	864	611.86	81.2	74.8	0	5370	10704	9.99	4.46	4.39	4.44	7.94	14.54	1.51	0.13	2.16	6575	13141	2369	3601
182	1	2	4	2	ALFA1-1	113	13200	17710	200	287	362	57	1	1255	1310	484.22	1104	1153	437.41	29.3	8.4	0	151	206	2.87	843	932	645.1	752	830	574.72	23.3	8	0	91	180	1.47	0.6	0.87	0.79	1.17	1	0.99	0.56	-0.73	242	386	1255	1310
183	1	2	4	3	VECT	110	13580	17725	180	282	333	71	3	1667	2184	1501.79	1122	1179	462.89	53.2	36.9	0	545	1062	3.6	1725	2292	1931.78	752	854	574.58	61.3	47.9	0	973	1540	3	1.79	1.45	1.86	2	1.03	0.9	0.49	0.84	1518	2602	1667	2184
184	1	2	4	4	99O6	56	13965	17645	210	286	366	15	3	4905	6264	4985.39	1077	1110	411.66	84.6	78.7	0	3828	5187	11.92	2476	3134	2304.01	624	725	546.37	82.2	69.6	0	1852	2510	4.53	0.48	0.48	0.49	0.84	1.63	0.33	0.5	-1.05	5680	7697	4905	6264
185	1	2	4	5	121J6	57	14350	17645	190	282	333	8	3	17439	16519	8019.2	1125	1144	413.72	95	91.5	0	16314	15394	42.15	4582	4932	2873.15	690	767	542.41	90.1	86.5	0	3892	4242	8.45	0.24	0.28	0.26	0.44	1.27	0.27	0.55	-2.07	20206	19636	17439	16519
186	1	2	4	6	286B9	58	14735	17635	180	286	366	16	3	8733	8164	4312.94	1047	1092	408.64	92	86.4	0	7686	7117	21.37	3438	3504	2098.86	600	704	524.51	85	78.7	0	2838	2904	6.55	0.37	0.41	0.39	0.77	2.21	0.4	0.67	-1.44	10524	10021	8733	8164
187	1	2	4	7	452L13	59	15125	17645	100	286	366	17	3	1263	1281	499.59	958	1014	404.1	42.7	15.4	0	305	323	3.13	743	844	587.9	625	752	537.4	27.6	8.7	0	118	219	1.38	0.39	0.68	0.77	0.97	0.82	0.84	0.51	-1.37	423	542	1263	1281
188	1	2	4	8	457F14	60	15490	17635	170	282	333	14	3	5694	6549	4808.6	1024	1047	382.87	88.3	81.2	0	4670	5525	14.87	1775	2078	1571.71	554	625	465.63	74.8	57.8	0	1221	1524	3.81	0.26	0.28	0.26	0.82	3.55	0.22	0.47	-1.94	5891	7049	5694	6549
189	1	2	4	9	280J7	61	15875	17635	100	286	366	16	3	2508	3463	2704.38	949	1002	397.84	73.1	63.3	0	1559	2514	6.3	1346	1781	1492.46	613	699	535.19	57	42.3	0	733	1168	2.52	0.47	0.46	0.47	0.77	1.6	0.33	0.35	-1.09	2292	3682	2508	3463
190	1	2	4	10	512J14	69	16245	17625	100	286	366	20	3	4436	8123	9101.39	945	980	377.26	84.3	77.6	0	3491	7178	11.76	1961	2688	2571.86	578	691	511.81	68.2	56.6	0	1383	2110	3.83	0.4	0.29	0.37	0.64	1.53	0.12	0.17	-1.34	4874	9288	4436	8123
191	1	2	4	11	393H6	71	16635	17635	100	286	366	20	3	2057	2429	1695.21	839	905	405.72	70.3	60.5	0	1218	1590	5.07	1149	1400	1246.82	586	685	505.32	52.1	33.6	0	563	814	2.27	0.46	0.51	0.48	0.68	0.7	0.39	0.28	-1.11	1781	2404	2057	2429
192	1	2	4	12	117N4	73	17005	17625	130	286	366	19	3	6589	8184	7011.81	851	901	356.66	86.4	79.4	0	5738	7333	18.47	2419	3486	2985.5	608	699	504.26	72.4	63.3	0	1811	2878	4.8	0.32	0.39	0.34	0.44	0.29	0.35	0.68	-1.66	7549	10211	6589	8184
193	1	2	4	13	490B20	75	17390	17625	140	282	333	24	3	4232	4505	2933.1	818	860	372.38	84.4	78	0	3414	3687	11.36	1630	1981	1383.67	618	659	495.8	68.4	51.1	0	1012	1363	3.29	0.3	0.37	0.33	0.73	2.65	0.32	0.46	-1.75	4426	5050	4232	4505
194	1	2	4	14	335N6	77	17770	17635	110	282	333	22	3	1015	1185	582.49	891	925	367.73	37.2	19.5	0	124	294	2.76	655	789	598.86	606	700	529.48	25.5	9.2	0	49	183	1.24	0.4	0.62	0.76	1.3	1.46	0.61	0.35	-1.34	173	477	1015	1185
195	1	2	4	15	ALFA1-3	115	18125	17605	200	286	366	32	3	1503	1672	954.68	913	949	375.15	59.4	42.7	0	590	759	4.01	2354	3131	2656.85	520	629	503.29	76.9	65	0	1834	2611	4.68	3.11	3.44	3.12	5.08	6.82	1.74	0.39	1.64	2424	3370	1503	1672
196	1	2	5	1	MRV2	111	12820	18085	110	282	333	63	3	2319	3457	3062.38	1190	1235	497.8	64.5	53.9	0	1129	2267	4.66	6270	10431	11457.8	733	836	606.06	82.6	78.4	0	5537	9698	10.35	4.9	4.28	4.86	8.12	12.73	1.92	0.26	2.29	6666	11965	2319	3457
197	1	2	5	2	ALFA1-1	113	13200	18060	200	287	363	42	1	1389	1419	531.77	1246	1303	508.93	24.4	8.4	0	143	173	2.73	827	930	636.68	807	911	630.11	17.8	5.9	0	20	123	1.31	0.14	0.71	0.78	1.01	0.75	0.99	0.68	-2.84	163	296	1389	1419
198	1	2	5	3	VECT	110	13575	18075	170	286	366	57	3	1760	2287	1563.55	1167	1208	458.41	57.3	41.6	0	593	1120	3.84	1782	2255	1774.78	790	861	617.42	65	43.7	0	992	1465	2.89	1.67	1.31	1.48	1.75	1.52	0.79	0.49	0.74	1585	2585	1760	2287
199	1	2	5	4	99O6	56	13985	18005	190	286	366	18	3	6041	6787	4490.17	1138	1179	465.62	87.1	83.2	0	4903	5649	12.97	2876	3458	2517.31	719	826	579.7	81.1	68.9	0	2157	2739	4.96	0.44	0.48	0.44	0.6	0.56	0.37	0.45	-1.18	7060	8388	6041	6787
200	1	2	5	5	121J6	57	14355	18005	190	286	366	15	3	16622	15171	8565.21	1125	1181	436.27	89.5	85.3	0	15497	14046	38.1	4317	4915	3165.3	668	754	542.56	88.5	81.8	0	3649	4247	7.96	0.24	0.3	0.28	0.76	1.82	0.26	0.49	-2.09	19146	18293	16622	15171
201	1	2	5	6	286B9	58	14730	17990	180	287	362	29	3	8871	8700	5335.75	1100	1151	450.88	87.8	82.6	0	7771	7600	19.67	3235	3746	2521.94	703	813	547.12	84.3	76	0	2532	3043	5.91	0.33	0.4	0.39	0.93	3.49	0.35	0.56	-1.62	10303	10643	8871	8700
202	1	2	5	7	452L13	59	15115	18005	100	286	366	13	3	1327	1423	609	931	1002	402.12	50	28.7	0	396	492	3.3	849	1004	741.68	614	721	540.06	35	17.1	0	235	390	1.57	0.59	0.79	0.78	1.11	1.53	0.88	0.52	-0.75	631	882	1327	1423
203	1	2	5	8	457F14	60	15490	17990	170	287	362	26	3	6026	6144	3899.4	985	1023	388.93	84.3	79.8	0	5041	5159	15.49	1956	2108	1391.3	587	698	520.31	71.1	58.5	0	1369	1521	3.76	0.27	0.29	0.28	0.43	0.79	0.32	0.78	-1.88	6410	6680	6026	6144
204	1	2	5	9	280J7	61	15865	17990	120	282	398	24	3	2349	3348	2644.26	891	948	395.4	73	61.3	0	1458	2457	5.94	1359	1679	1308.31	598	695	531.07	58.5	41.8	0	761	1081	2.56	0.52	0.44	0.5	0.65	0.65	0.28	0.31	-0.94	2219	3538	2349	3348
205	1	2	5	10	512J14	69	16245	17985	110	286	366	27	3	5036	8069	8000.16	954	996	380.82	82.5	78	0	4082	7115	13.22	1637	2537	2146.03	623	710	499.03	71.7	57	0	1014	1914	3.28	0.25	0.27	0.29	1.68	12.96	0.24	0.82	-2.01	5096	9029	5036	8069
206	1	2	5	11	393H6	71	16635	17985	100	286	366	31	3	2485	2733	1831.45	887	941	365.52	75.9	64	0	1598	1846	6.8	1314	1533	1077.03	587	678	491.52	60.1	40.2	0	727	946	2.67	0.45	0.51	0.48	0.6	0.4	0.39	0.44	-1.14	2325	2792	2485	2733
207	1	2	5	12	117N4	73	17005	17995	140	286	366	17	3	6306	7420	6229.25	906	952	397.17	82.9	75.9	0	5400	6514	15.88	2668	3098	2271.37	635	709	479.49	77.6	67.8	0	2033	2463	5.56	0.38	0.38	0.41	1.4	9.3	0.3	0.68	-1.41	7433	8977	6306	7420
208	1	2	5	13	490B20	75	17385	17980	140	282	398	31	3	4308	4640	2998.09	862	905	381.17	84.8	76.6	0	3446	3778	11.3	1680	2010	1326.85	574	631	457.95	74.8	55	0	1106	1436	3.67	0.32	0.38	0.36	2.87	26.83	0.36	0.66	-1.64	4552	5214	4308	4640
209	1	2	5	14	335N6	77	17765	17975	110	286	366	35	3	1051	1170	573.32	846	878	350.62	41.6	24.5	0	205	324	3	721	809	556.82	499	594	455.61	33.9	15.7	0	222	310	1.58	1.08	0.96	0.96	1.27	1.1	0.67	0.47	0.11	427	634	1051	1170
210	1	2	5	15	ALFA1-3	115	18125	17975	260	286	366	30	3	1484	1658	962.95	792	879	379.76	64	44.4	0	692	866	3.91	2586	3179	2457.92	554	654	496.04	78	67.8	0	2032	2625	5.21	2.94	3.03	3.04	10.11	71.1	1.83	0.51	1.55	2724	3491	1484	1658
211	1	2	6	1	MRV2	111	12820	18455	130	282	333	66	3	2719	3763	3116.02	1286	1339	512.88	69.5	57.1	0	1433	2477	5.3	6716	11645	13193.2	868	965	677.37	82.3	75.5	0	5848	10777	9.91	4.08	4.35	4.1	5.55	4.54	2.36	0.31	2.03	7281	13254	2719	3763
212	1	2	6	2	ALFA1-1	113	13210	18440	200	287	362	49	1	1433	1505	529.35	1311	1351	470.04	25.8	10.5	0	122	194	3.05	1029	1136	677.54	938	979	616.29	25.4	9.1	0	91	198	1.67	0.75	1.02	1.09	1.5	1.25	0.95	0.55	-0.42	213	392	1433	1505
213	1	2	6	3	VECT	110	13595	18445	190	286	366	53	3	1687	2236	1581.2	1150	1215	444.81	54.2	37.8	0	537	1086	3.79	1692	2046	1574.26	794	868	570.38	59.1	43	0	898	1252	2.97	1.67	1.15	1.37	2.84	13.13	0.51	0.26	0.74	1435	2338	1687	2236
214	1	2	6	4	99O6	56	13975	18370	190	282	397	21	3	6370	7313	4554.04	1172	1205	442.7	86.5	84.4	0	5198	6141	14.39	3115	3502	2331.05	781	853	598.42	81.2	69.9	0	2334	2721	5.21	0.45	0.44	0.44	0.77	1.84	0.43	0.69	-1.16	7532	8862	6370	7313
215	1	2	6	5	121J6	57	14345	18375	200	286	366	18	3	18100	16644	8701.27	1178	1216	431	90.2	87.4	0	16922	15466	42	5067	5248	3063.45	787	860	572.96	87.4	84.6	0	4280	4461	8.84	0.25	0.29	0.28	0.95	4.52	0.28	0.64	-1.98	21202	19927	18100	16644
216	1	2	6	6	286B9	58	14730	18375	160	282	333	13	3	9127	9863	6544.82	1130	1204	458.11	91.1	85.8	0	7997	8733	19.92	3310	3795	3002.6	775	868	602.5	81.6	75.2	0	2535	3020	5.49	0.32	0.35	0.32	0.95	7.29	0.29	0.41	-1.66	10532	11753	9127	9863
217	1	2	6	7	452L13	59	15115	18375	100	286	366	10	3	1231	1343	579.04	951	1021	404.49	41.3	21	0	280	392	3.04	749	925	671.47	471	755	530.36	38.1	18.2	0	278	454	1.41	0.99	1.16	1.13	1.76	2.12	0.7	0.37	-0.01	558	846	1231	1343
218	1	2	6	8	457F14	60	15490	18360	170	287	362	24	3	7410	7431	5055.19	934	1019	408.35	83.3	77.7	0	6476	6497	18.15	1959	2226	1658.95	601	725	558.56	69.3	57.5	0	1358	1625	3.51	0.21	0.25	0.23	0.88	7.52	0.26	0.62	-2.25	7834	8122	7410	7431
219	1	2	6	9	280J7	61	15875	18365	100	286	366	19	3	2717	3521	2683.66	913	968	359.22	73.8	65.4	0	1804	2608	7.56	1183	1447	1080.36	662	707	472.71	52.4	36.7	0	521	785	2.5	0.29	0.3	0.3	0.46	0.59	0.26	0.4	-1.79	2325	3393	2717	3521
220	1	2	6	10	512J14	69	16250	18355	130	282	333	26	3	4817	7399	6147.87	941	1023	421.04	85.5	78	0	3876	6458	11.44	1723	2226	1842.38	581	669	501.35	67.4	52.8	0	1142	1645	3.44	0.29	0.25	0.27	0.42	0.88	0.24	0.62	-1.76	5018	8103	4817	7399
221	1	2	6	11	393H6	71	16630	18365	110	282	333	17	3	2671	3036	1993.76	951	1022	435.74	76.2	66.3	0	1720	2085	6.13	1403	1691	1263.66	662	759	526.42	58.5	38.3	0	741	1029	2.67	0.43	0.49	0.49	0.75	1.17	0.46	0.53	-1.21	2461	3114	2671	3036
222	1	2	6	12	117N4	73	17010	18355	170	282	333	26	3	6593	6387	4123.48	834	875	364.92	88.7	81.2	0	5759	5553	18.07	2465	2820	2110.55	583	642	463.87	78.4	68.4	0	1882	2237	5.31	0.33	0.4	0.36	0.51	0.52	0.4	0.62	-1.61	7641	7790	6593	6387
223	1	2	6	13	490B20	75	17385	18355	140	286	366	24	3	3434	3765	2213.12	789	843	363.91	86.7	79	0	2645	2976	9.44	751	1701	1265.19	601	649	465.26	64.3	48.3	0	150	1100	1.61	0.06	0.37	0.36	2.86	22.08	0.43	0.57	-4.14	2795	4076	3434	3765
224	1	2	6	14	335N6	77	17760	18345	100	282	333	30	3	1023	1138	575.36	766	812	370.99	45.4	21.3	0	257	372	2.76	629	737	572.38	573	636	468.47	25.2	11.3	0	56	164	1.34	0.22	0.44	0.61	0.79	0.7	0.71	0.52	-2.2	313	536	1023	1138
225	1	2	6	15	ALFA1-3	115	18125	18335	290	286	366	38	3	1320	1518	885.27	813	841	341.47	60.8	37.1	0	507	705	3.87	2118	2727	2202.65	565	663	493.84	78	62.9	0	1553	2162	4.29	3.06	3.07	3.05	4.62	9.11	1.65	0.44	1.62	2060	2867	1320	1518
226	1	2	7	1	347N5pcr	111P	12815	18815	190	286	366	63	3	6889	6256	3101.8	1257	1286	447.96	85	82.2	0	5632	4999	15.38	3102	3282	1968.54	788	839	591.18	79	71.7	0	2314	2494	5.25	0.41	0.5	0.45	0.6	0.53	0.51	0.66	-1.28	7946	7493	6889	6256
227	1	2	7	2	811P12pcr	112P	13205	18815	200	286	366	58	3	9496	8472	4030.86	1286	1361	466.72	88.5	83.2	0	8210	7186	20.35	4282	4208	2329.37	830	984	664.28	85.7	79.7	0	3452	3378	6.45	0.42	0.47	0.45	0.59	0.67	0.49	0.72	-1.25	11662	10564	9496	8472
228	1	2	7	3	46I10pcr	113P	13580	18785	270	297	333	35	3	5817	8719	8005.54	1109	1150	417.48	87.2	85.2	0	4708	7610	13.93	17366	24552	21465.9	845	889	556.11	89.6	85.2	13.1	16521	23707	31.23	3.51	3.12	3.38	3.94	4.91	2.28	0.72	1.81	21229	31317	5817	8719
229	1	2	7	4	29B2pcr	114P	13955	18745	230	286	366	30	3	10861	11965	8463.62	1048	1100	411.21	85.7	83.2	0	9813	10917	26.41	10816	12792	8877.2	721	810	584.91	88.1	86.4	0	10095	12071	18.49	1.03	1.11	1.07	2.44	8.11	0.67	0.4	0.04	19908	22988	10861	11965
230	1	2	7	5	484I6pcr	115P	14345	18735	170	286	366	25	3	6754	6065	3124.39	1117	1178	440.34	86.4	81.8	0	5637	4948	15.34	2238	2331	1554.43	769	835	519.2	70.6	56.6	0	1469	1562	4.31	0.26	0.32	0.3	0.42	0.44	0.38	0.6	-1.94	7106	6510	6754	6065
231	1	2	7	6	255P5pcr	116P	14715	18745	230	286	366	23	3	8089	9462	6798.78	1183	1234	476.35	85.3	83.9	0	6906	8279	16.98	3151	3528	2283.6	812	889	561.52	83.6	75.5	0	2339	2716	5.61	0.34	0.33	0.34	1.29	6.37	0.22	0.44	-1.56	9245	10995	8089	9462
232	1	2	7	7	Xp 55ng/µl	23.1B	15105	18755	100	286	366	7	3	1203	1282	537.59	972	1013	400.55	36.7	16.8	0	231	310	3	856	968	716.3	724	798	540.98	30.4	15.4	0	132	244	1.58	0.57	0.79	0.98	1.26	1.04	1.02	0.58	-0.81	363	554	1203	1282
233	1	2	7	8	Xp 220ng/µl	23.2B	15495	18745	190	286	366	9	3	1494	1596	740.85	1004	1050	375.48	57.3	38.5	0	490	592	3.98	1080	1225	852.31	703	799	527.03	42.7	25.5	0	377	522	2.05	0.77	0.88	0.82	1.12	0.95	0.8	0.48	-0.38	867	1114	1494	1596
234	1	2	7	9	/		15880	18740	200	287	362	17	1	970	1015	384.42	953	1046	396.03	20.9	3.8	0	17	62	2.45	541	662	495.7	657	724	517.5	18.8	3.1	0	-115	5	1.05	-6.82	0.08	1.04	1.41	1.3	0.98	0.58	0	-99	67	970	1015
235	1	2	7	10	/		16250	18740	200	287	362	10	1	850	893	391.96	922	970	359.55	16	4.5	0	-71	-28	2.36	584	683	508.1	606	665	490.75	21.6	8.7	0	-21	77	1.19	0.31	-2.66	1.47	13.08	93.81	0.85	0.43	-1.71	-94	48	850	893
236	1	2	7	11	/		16620	18730	200	287	362	17	1	860	915	379.11	937	990	429.59	11.8	2.1	0	-76	-21	2	653	710	503.58	741	769	515.44	16	2.8	0	-87	-30	1.27	1.14	1.41	1.39	2.05	2.52	1.14	0.74	0.19	-165	-53	860	915
237	1	2	7	12	/		17000	18720	200	287	362	25	1	866	875	341.14	909	962	393.48	10.1	1	0	-42	-33	2.2	584	678	472.28	517	637	490.76	24.7	8	0	67	161	1.19	-1.56	-4.74	2.31	4.24	10.37	1.2	0.75	0	24	127	866	875
238	1	2	7	13	/		17380	18720	200	287	362	24	1	977	1018	382.8	911	952	386.76	22.3	5.6	0	66	107	2.53	597	684	486.47	718	839	585.62	12.9	1.4	0	-120	-33	1.02	-1.83	-0.32	0.88	1.38	1.47	0.95	0.56	0	-55	73	977	1018
239	1	2	7	14	/		17740	18710	200	287	362	34	1	970	979	366.12	833	872	393.87	22	6.3	0	137	146	2.46	644	722	530.53	544	696	497.63	26.5	10.1	0	100	178	1.29	0.73	1.22	1.26	1.43	0.7	1.26	0.75	-0.45	237	324	970	979
240	1	2	7	15	/		18120	18700	200	287	362	42	1	901	954	444.61	820	870	366.08	28.6	10.8	0	81	134	2.46	647	774	578.25	501	571	399.98	34.1	18.5	0	146	273	1.62	1.8	2.04	1.61	1.79	1.25	1.1	0.71	0.85	227	407	901	954
241	1	2	8	1	347N5pcr	111P	12820	19170	180	287	363	50	3	5951	5350	2490.84	1122	1214	451.83	86.8	82.6	0	4829	4228	13.17	2680	2761	1670.14	764	871	565.31	78.7	66.6	0	1916	1997	4.74	0.4	0.47	0.44	0.6	0.68	0.52	0.61	-1.33	6745	6225	5951	5350
242	1	2	8	2	811P12pcr	112P	13195	19175	210	286	366	57	3	9694	8696	4094.13	1231	1307	536.7	87.8	85.3	0	8463	7465	18.06	4179	4361	2419.09	771	883	641.93	87.8	81.5	0	3408	3590	6.51	0.4	0.48	0.43	0.66	1.68	0.48	0.65	-1.31	11871	11055	9694	8696
243	1	2	8	3	46I10pcr	113P	13575	19165	250	301	366	48	3	6057	9091	7619.64	1090	1138	441.4	95.3	93.7	0	4967	8001	13.72	17621	27616	21876.7	806	864	562.06	97.3	94.7	16.3	16815	26810	31.35	3.39	3.35	3.41	10.48	106.77	2.03	0.5	1.76	21782	34811	6057	9091
244	1	2	8	4	29B2pcr	114P	13955	19105	240	286	366	35	3	10545	12163	8785.1	1112	1195	506.75	88.8	85.7	0	9433	11051	20.81	10410	12089	8293.41	733	837	601.69	90.6	88.8	0	9677	11356	17.3	1.03	1.03	1.03	1.66	2.93	0.62	0.43	0.04	19110	22407	10545	12163
245	1	2	8	5	484I6pcr	115P	14345	19100	180	282	397	28	3	7047	6332	3038.04	1094	1137	435.43	89.4	84.8	0	5953	5238	16.18	2296	2563	1632.26	765	838	582.91	73.8	59.2	0	1531	1798	3.94	0.26	0.34	0.31	0.38	0.32	0.46	0.75	-1.96	7484	7036	7047	6332
246	1	2	8	6	255P5pcr	116P	14715	19125	260	286	367	22	3	7932	8437	6089.51	1096	1143	437.72	82.2	79.7	0	6836	7341	18.12	2985	3313	2402.42	737	825	536.64	81.8	74.5	0	2248	2576	5.56	0.33	0.35	0.34	0.77	3.51	0.27	0.47	-1.6	9084	9917	7932	8437
247	1	2	8	7	Xp 55ng/µl	23.1B	15100	19120	200	287	362	14	1	1134	1214	471.82	959	1006	408.38	34.8	13.2	0	175	255	2.78	792	834	539.86	679	793	578.74	20.6	5.2	0	113	155	1.37	0.65	0.61	0.73	0.89	0.52	0.99	0.75	-0.63	288	410	1134	1214
248	1	2	8	8	Xp 220ng/µl	23.2B	15495	19105	100	286	367	15	3	1432	1576	707.48	1002	1044	408.82	51.4	29	0	430	574	3.5	995	1172	773.94	633	701	492.75	44.4	23.8	0	362	539	2.02	0.84	0.94	0.86	1.28	1.91	0.76	0.48	-0.25	792	1113	1432	1576
249	1	2	8	9	/		15870	19110	200	287	363	8	1	903	959	383.51	1056	1132	447.96	11.1	1	0	-152	-96	2.02	563	706	514.69	793	864	553.33	14.3	1.7	0	-229	-86	1.02	1.5	0.9	1.39	10.94	38.09	0.89	0.44	0.59	-383	-184	903	959
250	1	2	8	10	/		16240	19100	200	287	362	17	1	929	978	396.81	990	1033	421.93	14.6	2.1	0	-60	-11	2.2	653	737	505.13	690	768	518.66	19.9	4.9	0	-36	47	1.26	0.61	-3.92	1.32	2.14	3.74	1.11	0.76	-0.72	-98	35	929	978
251	1	2	8	11	/		16610	19100	200	287	362	19	1	868	933	414.31	1001	1030	407.65	14.3	3.1	0	-132	-67	2.13	617	724	499.36	600	693	501.73	22.3	5.2	0	17	124	1.23	-0.13	-1.82	1.88	5.78	24.01	1.06	0.77	0	-116	56	868	933
252	1	2	8	12	/		16990	19090	200	287	362	25	1	898	938	359.79	953	975	416.78	10.5	3.5	0	-54	-14	2.15	644	782	620.88	638	744	547.84	23.7	10.5	0	6	144	1.18	-0.11	-9.6	2.11	4.14	7.26	1.31	0.58	0	-49	129	898	938
253	1	2	8	13	/		17370	19080	200	287	363	33	1	853	914	401.81	807	870	349.34	26.8	10.1	0	46	107	2.44	652	736	503.18	675	824	618.41	15.3	2.4	0	-22	61	1.05	-0.5	0.57	0.98	1.62	1.8	0.85	0.47	0	23	168	853	914
254	1	2	8	14	/		17740	19080	200	287	362	33	1	902	942	380.05	873	927	369.91	21.3	6.6	0	29	69	2.44	597	664	464.87	671	739	519.29	16	2.4	0	-73	-6	1.15	-2.55	-0.1	0.97	1.19	0.86	1.04	0.72	0	-45	62	902	942
255	1	2	8	15	/		18120	19070	200	287	362	40	1	905	936	370.22	911	946	392.1	17.1	2.8	0	-5	25	2.31	744	813	542.55	502	612	477.29	36.2	12.9	0	242	311	1.56	-40.33	12.44	3.17	6.07	9.34	1.2	0.67	0	236	336	905	936
256	1	2	9	1	347N5pcr	111P	12815	19575	210	286	366	85	3	6219	5518	2645.56	1100	1167	457.4	86.4	81.5	0	5119	4418	13.6	2715	2971	1802.68	692	808	583.37	80.8	69.6	0	2023	2279	4.65	0.4	0.52	0.48	0.79	1.64	0.47	0.48	-1.34	7142	6697	6219	5518
257	1	2	9	2	811P12pcr	112P	13205	19555	190	286	366	63	3	9891	8909	4084.73	1085	1163	498.5	89.2	85.7	0	8806	7824	19.84	4104	4274	2292.66	704	819	559.3	90.6	85	0	3400	3570	7.34	0.39	0.46	0.42	0.66	1.02	0.43	0.6	-1.37	12206	11394	9891	8909
258	1	2	9	3	46I10pcr	113P	13575	19585	200	301	366	94	3	5098	7601	7857.85	1079	1123	457.44	82.1	78.4	0	4019	6522	11.14	17117	23919	21306.3	724	847	583.5	88	85.4	12.6	16393	23195	29.33	4.08	3.56	3.95	15.82	157.32	1.62	0.36	2.03	20412	29717	5098	7601
259	1	2	9	4	29B2pcr	114P	13965	19505	220	286	367	23	3	10616	12339	8821.42	1074	1111	457.06	88.8	85	0	9542	11265	23.23	10629	11906	8219.91	856	914	602.92	88.5	86.4	0	9773	11050	17.63	1.02	0.98	1.02	2.65	10.08	0.55	0.35	0.03	19315	22315	10616	12339
260	1	2	9	5	484I6pcr	115P	14345	19485	170	286	366	18	3	7950	6904	3629.88	1168	1231	478.2	84.6	81.1	0	6782	5736	16.62	2473	2675	1787.71	731	802	567.8	75.2	60.5	0	1742	1944	4.36	0.26	0.34	0.29	0.39	0.4	0.4	0.65	-1.96	8524	7680	7950	6904
261	1	2	9	6	255P5pcr	116P	14705	19505	230	286	366	37	3	10426	10777	7494.93	1147	1187	405.31	82.5	80.4	0	9279	9630	25.72	3408	3763	2463.07	774	844	563.88	83.6	78	0	2634	2989	6.04	0.28	0.31	0.3	1.55	11.15	0.25	0.6	-1.82	11913	12619	10426	10777
262	1	2	9	7	Xp 55ng/µl	23.1B	15090	19490	200	288	362	26	1	1069	1154	461.07	1105	1129	443.17	19.8	5.2	0	-35	49	2.41	770	892	581.26	739	854	576.76	23.6	5.6	0	31	153	1.34	-0.86	3.12	1.51	2.77	3.69	0.86	0.47	0	-5	202	1069	1154
263	1	2	9	8	Xp 220ng/µl	23.2B	15490	19480	180	287	362	9	3	1588	1682	705.37	964	1063	427.14	61.3	37.6	0	624	718	3.72	1077	1307	901.81	664	755	536.12	44.6	29.6	0	413	643	2.01	0.66	0.9	1	1.24	1.55	0.81	0.4	-0.6	1037	1361	1588	1682
264	1	2	9	9	/		15870	19480	200	287	362	6	1	863	913	369.81	987	1052	423.55	10.8	1	0	-123	-73	2.04	688	779	542.33	767	829	540.27	16.4	6.3	0	-78	12	1.27	0.64	-0.16	1.77	3.73	7.09	1.12	0.58	-0.65	-203	-62	863	913
265	1	2	9	10	/		16230	19470	200	287	362	22	1	872	942	396.26	994	1048	452.1	11.1	2.4	0	-121	-51	1.93	715	796	565.88	689	790	559.8	21.6	5.9	0	26	107	1.28	-0.21	-2.06	2.06	10.19	36.34	0.99	0.48	0	-96	55	872	942
266	1	2	9	11	/		16610	19470	200	287	363	19	1	865	917	367.31	1004	1028	393.03	11.8	1.7	0	-138	-86	2.2	559	657	500.68	681	736	519.67	13.9	4.2	0	-121	-23	1.08	0.88	0.28	2.25	4.89	7.7	0.99	0.52	-0.19	-261	-111	865	917
267	1	2	9	12	/		16990	19460	200	287	362	24	1	907	954	414.31	932	1003	385.67	19.5	4.9	0	-24	22	2.35	590	729	560.2	563	687	563.04	21.6	9.4	0	27	166	1.05	-1.08	7.55	2.01	17.38	136.37	0.97	0.51	0	2	188	907	954
268	1	2	9	13	/		17370	19450	200	288	363	31	1	889	925	372.3	958	999	409.17	11.8	3.1	0	-68	-32	2.17	734	790	527.6	655	722	526.33	27.4	5.2	0	79	135	1.39	-1.14	-4.09	2.67	4.85	6.09	1.09	0.59	0	10	102	889	925
269	1	2	9	14	/		17740	19440	200	287	362	41	1	861	899	363.98	979	1015	385.62	8.7	3.1	0	-117	-79	2.23	631	704	501.19	597	703	512.18	22.3	4.5	0	34	107	1.23	-0.29	-1.34	2.89	7.78	19.67	1	0.53	0	-84	27	861	899
270	1	2	9	15	/		18120	19440	200	287	363	39	1	861	926	417.92	938	978	394.5	18.1	4.2	0	-76	-11	2.18	579	682	529.05	650	748	541.25	17.8	4.9	0	-70	32	1.07	0.92	-2.67	1.23	8.04	36.58	0.95	0.56	-0.12	-148	20	861	926
271	2	1	1	1	ALFA2-2	117	7255	25435	190	286	366	54	3	1426	1524	656.18	919	989	450.98	53.5	29	0	507	605	3.16	1122	1288	843.24	774	853	587.34	39.2	21.7	0	348	514	1.91	0.69	0.85	0.85	1.12	0.79	0.88	0.47	-0.54	855	1119	1426	1524
272	2	1	1	2	RP11-187e23	24	7630	25435	190	282	333	52	3	11188	12570	8289.25	928	970	386.77	90.8	87.9	0	10260	11642	28.93	5383	5781	3735.96	751	819	539.2	84.8	81.6	0	4632	5030	9.98	0.45	0.43	0.44	0.52	0.51	0.38	0.71	-1.15	14892	16672	11188	12570
273	2	1	1	3	22C22	26	8015	25455	100	286	366	46	3	2053	2411	1535.75	996	1035	424.46	67.5	53.5	0	1057	1415	4.84	1136	1360	962.66	757	823	531.08	44.8	25.2	0	379	603	2.14	0.36	0.43	0.43	0.55	0.49	0.46	0.54	-1.48	1436	2018	2053	2411
274	2	1	1	4	576O3	28	8365	25425	210	286	366	48	3	16602	15177	8895.57	987	1060	433.31	88.1	83.9	0	15615	14190	38.31	6429	6445	4019.67	736	811	547.05	88.1	83.9	0	5693	5709	11.75	0.36	0.4	0.37	0.71	2.51	0.36	0.65	-1.46	21308	19899	16602	15177
275	2	1	1	5	531B22	30	8745	25435	200	286	366	38	3	10191	9600	4778.2	1001	1032	440.55	92	88.8	0	9190	8599	23.13	5208	5234	2996.96	802	854	562.85	88.1	82.2	0	4406	4432	9.25	0.48	0.52	0.49	1.1	4.14	0.51	0.65	-1.06	13596	13031	10191	9600
276	2	1	1	6	631G24	31	9135	25445	170	286	366	39	3	7342	6750	3953.68	1100	1142	455.36	84.6	78	0	6242	5650	16.12	4044	4253	2723.33	896	967	599.51	80.1	71.7	0	3148	3357	6.75	0.5	0.59	0.58	0.82	1.48	0.63	0.83	-0.99	9390	9007	7342	6750
277	2	1	1	7	45A9	38	9500	25455	170	282	333	22	3	2273	2665	1449.18	1064	1124	485.79	70.9	56.7	0	1209	1601	4.68	1330	1603	1150.19	808	896	610.59	46.8	29.8	0	522	795	2.18	0.43	0.5	0.49	1.15	5.35	0.59	0.55	-1.21	1731	2396	2273	2665
278	2	1	1	8	157F14	39	9855	25480	140	282	397	15	3	3343	4579	3429.89	1066	1169	510.58	83.3	71.6	0	2277	3513	6.55	1974	2651	2393.5	763	849	607.28	64.9	50	0	1211	1888	3.25	0.53	0.54	0.5	0.61	0.53	0.46	0.43	-0.91	3488	5401	3343	4579
279	2	1	1	9	520F24	40	10265	25450	170	282	397	33	3	4164	4233	2517.65	1029	1100	463.81	78.4	73.8	0	3135	3204	8.98	1598	1784	1203.2	688	789	576.89	61.7	42.6	0	910	1096	2.77	0.29	0.34	0.31	1.61	18.11	0.41	0.75	-1.78	4045	4300	4164	4233
280	2	1	1	10	23B16	41	10625	25460	160	282	397	14	3	2845	3809	2801.31	970	1031	429.55	78	67.7	0	1875	2839	6.62	1856	2339	1838.19	627	724	524.93	69.9	53.9	0	1229	1712	3.54	0.66	0.6	0.65	0.84	1.01	0.54	0.68	-0.61	3104	4551	2845	3809
281	2	1	1	11	321F21	42	10975	25495	130	286	366	37	3	4988	6493	5098.47	1052	1094	450.45	81.1	75.9	0	3936	5441	11.07	3000	3779	3165.93	814	859	561.94	70.6	62.9	0	2186	2965	5.34	0.56	0.54	0.54	0.69	0.96	0.51	0.66	-0.85	6122	8406	4988	6493
282	2	1	1	12	430K22	43	11375	25465	160	286	366	12	3	4735	4841	3057.52	1010	1040	381.48	83.6	74.8	0	3725	3831	12.41	2065	2415	1802.44	721	824	543.58	69.2	53.5	0	1344	1694	3.8	0.36	0.44	0.44	1.28	7.84	0.49	0.69	-1.47	5069	5525	4735	4841
283	2	1	1	13	62J23	50	11740	25460	200	287	362	3	1	867	939	430.52	868	943	401.82	20.2	5.9	0	0	71	2.16	609	679	517.89	744	796	510.9	13.9	4.9	0	-134	-64	1.19	135	-0.92	0.98	1.59	1.95	0.87	0.52	7.08	-136	6	867	939
284	2	1	1	14	480O9	51	12125	25485	250	286	366	30	3	9013	9224	3743.21	897	966	417.59	100	100	0	8116	8327	21.58	4135	4447	2386.18	678	767	554.12	96.2	89.5	0	3457	3769	7.46	0.43	0.45	0.42	0.45	0.2	0.5	0.62	-1.23	11573	12096	9013	9224
285	2	1	1	15	394C23	52	12495	25510	190	282	397	56	3	2027	2548	1688.27	844	917	419.36	77.7	57.4	0	1183	1704	4.83	1168	1329	1103.08	645	736	512.67	50.7	30.5	0	523	684	2.28	0.44	0.4	0.47	1.29	7.77	0.4	0.38	-1.18	1706	2388	2027	2548
286	2	1	2	1	ALFA2-2	117	7260	25810	200	287	362	52	1	1233	1354	626.83	931	968	405.62	42.5	23.7	0	302	423	3.04	1139	1223	698.22	756	880	638.87	36.6	13.2	0	383	467	1.78	1.27	1.1	1.13	1.41	1.22	0.72	0.42	0.34	685	890	1233	1354
287	2	1	2	2	RP11-187e23	24	7635	25815	190	286	366	46	3	10209	11587	8155.56	924	971	404.61	87.4	84.3	0	9285	10663	25.23	5537	5661	3673.91	665	763	539.58	86	79.7	0	4872	4996	10.26	0.52	0.47	0.51	0.57	0.44	0.38	0.7	-0.93	14157	15659	10209	11587
288	2	1	2	3	22C22	26	8015	25815	100	286	366	48	3	2205	2514	1539.67	966	1011	399.42	73.4	60.5	0	1239	1548	5.52	1221	1419	941.78	765	850	564.39	44.8	25.5	0	456	654	2.16	0.37	0.42	0.43	0.58	0.44	0.41	0.46	-1.44	1695	2202	2205	2514
289	2	1	2	4	576O3	28	8385	25825	210	286	366	36	3	14387	14076	8054.18	987	1045	451.76	90.6	87.4	0	13400	13089	31.85	6806	6650	3892.74	651	752	534.49	88.5	85	0	6155	5999	12.73	0.46	0.46	0.47	4.69	36.73	0.37	0.59	-1.12	19555	19088	14387	14076
290	2	1	2	5	531B22	30	8745	25825	200	286	366	20	3	9853	9163	4922.17	985	1023	440.28	87.8	85	0	8868	8178	22.38	4946	5105	3259.46	714	815	549.54	84.6	80.1	0	4232	4391	9	0.48	0.54	0.52	0.8	1.55	0.54	0.66	-1.07	13100	12569	9853	9163
291	2	1	2	6	631G24	31	9135	25815	170	286	366	36	3	7010	6241	3898.87	1011	1054	464.59	81.1	75.5	0	5999	5230	15.09	3513	3758	2663.61	680	765	533.01	79	68.5	0	2833	3078	6.59	0.47	0.59	0.57	0.91	1.83	0.58	0.72	-1.08	8832	8308	7010	6241
292	2	1	2	7	45A9	38	9515	25815	120	286	366	37	3	1992	2311	1332.41	1100	1154	491.5	61.9	48.3	0	892	1211	4.05	1298	1531	1073.68	813	884	612.84	44.8	25.5	0	485	718	2.12	0.54	0.59	0.57	0.72	0.58	0.6	0.55	-0.88	1377	1929	1992	2311
293	2	1	2	8	157F14	39	9855	25860	140	282	397	27	3	3381	4178	2967.38	1052	1109	450.58	79.4	72.7	0	2329	3126	7.5	1997	2533	2019.22	808	865	571.95	69.1	51.1	0	1189	1725	3.49	0.51	0.55	0.56	0.96	3.07	0.43	0.41	-0.97	3518	4851	3381	4178
294	2	1	2	9	520F24	40	10265	25815	170	286	366	32	3	5229	4926	3013.96	979	1045	420.17	79.7	74.1	0	4250	3947	12.45	1894	2237	1577.7	711	789	524.37	71.3	55.2	0	1183	1526	3.61	0.28	0.39	0.35	0.98	4.54	0.41	0.6	-1.85	5433	5473	5229	4926
295	2	1	2	10	23B16	41	10625	25825	150	286	366	12	3	2684	3309	2261.96	958	999	401.51	73.4	65.7	0	1726	2351	6.68	1965	2173	1589.01	751	797	534.58	61.9	52.8	0	1214	1422	3.68	0.7	0.6	0.6	0.68	0.41	0.55	0.62	-0.51	2940	3773	2684	3309
296	2	1	2	11	321F21	42	10985	25850	130	282	397	22	3	5261	6071	4570.91	996	1046	412.32	81.6	74.8	0	4265	5075	12.76	3178	3842	3072.92	696	788	536.72	77.7	63.8	0	2482	3146	5.92	0.58	0.62	0.62	1.23	3.8	0.51	0.57	-0.78	6747	8221	5261	6071
297	2	1	2	12	430K22	43	11365	25840	150	282	398	14	3	3910	4551	2945.59	940	1005	442.12	84	77.7	0	2970	3611	8.84	2332	2554	1616.82	646	786	573.33	78	63.5	0	1686	1908	4.07	0.57	0.53	0.56	0.91	2.75	0.41	0.55	-0.82	4656	5519	3910	4551
298	2	1	2	13	62J23	50	11760	25840	200	287	362	22	1	867	925	373.7	919	953	370.82	15	4.5	0	-51	6	2.34	773	826	525.43	753	807	539.15	18.5	5.6	0	20	73	1.43	-0.38	12.17	2.13	5.56	16.8	0.99	0.5	0	-32	79	867	925
299	2	1	2	14	480O9	51	12125	25855	270	286	366	32	3	7704	8124	3278.77	875	950	433.68	100	100	0	6829	7249	17.76	3858	4125	1997.46	698	801	577.97	97.6	90.9	0	3160	3427	6.68	0.46	0.47	0.46	0.47	0.15	0.48	0.62	-1.11	9989	10676	7704	8124
300	2	1	2	15	394C23	52	12490	25895	150	282	335	73	3	1836	2270	1673.03	933	956	422.58	65.2	52.1	0	903	1337	4.34	989	1206	964.76	625	708	505.88	42.9	23.8	0	364	581	1.96	0.4	0.43	0.47	0.66	0.56	0.29	0.26	-1.31	1267	1918	1836	2270
301	2	1	3	1	ALFA2-2	117	7250	26180	200	287	362	42	1	1291	1365	625.03	907	945	379.36	50.5	29.6	0	384	458	3.4	917	1072	718.08	821	869	532.13	26.1	13.6	0	96	251	1.72	0.25	0.55	0.5	0.82	0.75	0.83	0.52	-2	480	709	1291	1365
302	2	1	3	2	RP11-187e23	24	7640	26185	190	282	333	48	3	11825	12210	7606.53	975	1020	397.33	87.9	85.5	0	10850	11235	29.76	5883	5907	3833.91	718	764	490.53	85.8	81.6	0	5165	5189	11.99	0.48	0.46	0.47	0.58	0.64	0.37	0.54	-1.07	16015	16424	11825	12210
303	2	1	3	3	22C22	26	8005	26185	100	286	366	38	3	1909	2368	1435.33	1081	1125	448.31	66.4	52.1	0	828	1287	4.26	1189	1412	957.68	682	785	542.73	49.7	30.1	0	507	730	2.19	0.61	0.57	0.57	0.65	0.41	0.51	0.58	-0.71	1335	2017	1909	2368
304	2	1	3	4	576O3	28	8395	26195	210	286	366	44	3	14084	14259	8921.93	1001	1041	440.24	89.2	85.3	0	13083	13258	31.99	6217	5884	3520.32	649	765	583.13	87.1	82.2	0	5568	5235	10.66	0.43	0.39	0.4	0.92	3.45	0.35	0.79	-1.23	18651	18493	14084	14259
305	2	1	3	5	531B22	30	8765	26205	200	286	366	36	3	8480	9292	5484.65	984	1049	475.81	86.4	82.5	0	7496	8308	17.82	4443	4569	2767.31	767	856	588.79	85	79	0	3676	3802	7.55	0.49	0.46	0.45	4.24	30.31	0.34	0.45	-1.03	11172	12110	8480	9292
306	2	1	3	6	631G24	31	9135	26190	170	282	397	32	3	6860	6488	4185.94	1022	1090	468.35	83	77.7	0	5838	5466	14.65	3417	3757	2385.6	752	858	579.07	83	73	0	2665	3005	5.9	0.46	0.55	0.55	0.79	0.95	0.47	0.67	-1.13	8503	8471	6860	6488
307	2	1	3	7	45A9	38	9505	26195	140	286	366	22	3	1978	2251	1258.16	1060	1088	448.47	65.4	51.4	0	918	1191	4.41	1129	1329	899.48	744	854	594.72	40.6	25.2	0	385	585	1.9	0.42	0.49	0.45	0.58	0.41	0.52	0.53	-1.25	1303	1776	1978	2251
308	2	1	3	8	157F14	39	9860	26240	150	287	362	39	3	3433	4440	3275.21	940	1006	441.15	81.9	73.9	0	2493	3500	7.78	1909	2422	1920.39	856	915	571.45	60.3	48.1	0	1053	1566	3.34	0.42	0.45	0.43	0.52	0.53	0.43	0.55	-1.24	3546	5066	3433	4440
309	2	1	3	9	520F24	40	10265	26190	170	282	397	29	3	5527	5254	3390.48	995	1085	463.58	78.4	72.7	0	4532	4259	11.92	1634	2225	1481.68	634	757	576.85	77.3	52.5	0	1000	1591	2.83	0.22	0.37	0.33	0.57	0.71	0.33	0.56	-2.18	5532	5850	5527	5254
310	2	1	3	10	23B16	41	10630	26195	150	282	333	16	3	3035	3884	2759.6	1066	1162	523.12	73	60.6	0	1969	2818	5.8	1812	2260	1557.6	671	838	637.53	66.7	45	0	1141	1589	2.84	0.58	0.56	0.59	1.05	2.82	0.44	0.61	-0.79	3110	4407	3035	3884
311	2	1	3	11	321F21	42	10995	26225	130	286	366	29	3	5545	5982	4135.74	1083	1121	468.82	83.2	75.9	0	4462	4899	11.83	3041	3660	2854.85	710	839	604.6	73.4	62.9	0	2331	2950	5.03	0.52	0.6	0.57	0.65	0.44	0.63	0.83	-0.94	6793	7849	5545	5982
312	2	1	3	12	430K22	43	11360	26225	160	282	333	32	3	4772	4971	2952.11	980	1011	427.37	88.7	82.6	0	3792	3991	11.17	2515	2874	1944.24	813	849	534.59	78.7	61.3	0	1702	2061	4.7	0.45	0.52	0.49	0.58	0.45	0.5	0.58	-1.16	5494	6052	4772	4971
313	2	1	3	13	62J23	50	11750	26210	200	287	363	18	1	933	961	431.53	1007	1015	404.79	15.3	3.5	0	-73	-45	2.3	713	801	559.15	669	754	531.52	24	6.6	0	44	132	1.34	-0.59	-2.87	2.12	4.7	8.2	0.97	0.56	0	-30	86	933	961
314	2	1	3	14	480O9	51	12115	26215	240	286	366	25	3	7677	7937	2957.32	933	1022	454.4	100	100	0	6744	7004	16.89	3877	4290	2289.7	676	764	546.53	96.5	91.3	0	3201	3614	7.09	0.47	0.52	0.47	0.49	0.15	0.65	0.72	-1.08	9945	10618	7677	7937
315	2	1	3	15	394C23	52	12465	26260	150	282	397	78	3	1797	2253	1637.1	938	1015	461.53	61.7	48.6	0	859	1315	3.89	993	1219	1003.42	710	822	618.2	35.5	17.4	0	283	509	1.61	0.33	0.39	0.37	0.77	2.9	0.41	0.45	-1.6	1142	1824	1797	2253
316	2	1	4	1	342J4	79	7245	26535	130	286	366	49	3	1707	2745	2275.11	914	965	409.95	62.2	49.3	0	793	1831	4.16	1216	1512	1160.65	777	828	531.4	47.9	30.8	0	439	735	2.29	0.55	0.4	0.5	1.2	7.08	0.34	0.45	-0.85	1232	2566	1707	2745
317	2	1	4	2	505F3	81	7640	26540	200	287	362	54	1	1091	1158	513.74	934	976	415.13	30.3	12.9	0	157	224	2.63	825	937	617.23	823	900	566.08	19.2	9.8	0	2	114	1.46	0.01	0.51	0.72	0.92	0.7	1	0.69	-6.29	159	338	1091	1158
318	2	1	4	3	309H15	83	8005	26535	130	286	366	50	3	3216	5863	5550.43	898	982	416.14	78.7	70.6	0	2318	4965	7.73	1629	2084	1772.12	707	781	524.14	58.4	45.8	0	922	1377	3.11	0.4	0.28	0.32	0.5	0.61	0.2	0.38	-1.33	3240	6342	3216	5863
319	2	1	4	4	RP11-245E23	85	8380	26550	200	287	362	35	1	1114	1197	544.21	975	991	410.31	31	14.3	0	139	222	2.72	789	907	654.53	713	789	570.41	24.7	10.1	0	76	194	1.38	0.55	0.87	1.02	1.35	1.29	0.9	0.56	-0.87	215	416	1114	1197
320	2	1	4	5	552M6	87	8740	26540	140	287	362	33	3	7438	9836	8574.23	986	1071	477.41	79.8	74.9	0	6452	8850	15.58	2715	3323	2676.67	748	829	558.95	71.4	61.7	0	1967	2575	4.86	0.3	0.29	0.34	0.49	0.57	0.26	0.68	-1.71	8419	11425	7438	9836
321	2	1	4	6	13H5	88	9120	26545	140	282	333	29	3	3171	4010	2883.69	1075	1141	449.89	72.7	64.2	0	2096	2935	7.05	1491	1776	1318.7	867	969	623.47	50	31.9	0	624	909	2.39	0.3	0.31	0.31	0.64	2.5	0.35	0.59	-1.75	2720	3844	3171	4010
322	2	1	4	7	RP11-157E11	95	9475	26565	150	286	366	10	3	2955	3400	2221.38	1088	1166	478.46	72.4	62.9	0	1867	2312	6.18	1678	1836	1261.83	770	899	660.89	55.9	35.7	0	908	1066	2.54	0.49	0.46	0.47	0.59	0.63	0.43	0.58	-1.04	2775	3378	2955	3400
323	2	1	4	8	488P11	96	9860	26595	190	282	334	26	3	1382	1571	883.58	1020	1119	469.47	44.7	24.8	0	362	551	2.94	977	1166	896.28	802	859	570.3	34.4	17	0	175	364	1.71	0.48	0.66	0.71	1.07	1.05	0.64	0.39	-1.05	537	915	1382	1571
324	2	1	4	9	138N13	97	10260	26560	200	287	362	22	1	1026	1109	500.16	978	1057	475.89	23	5.2	0	48	131	2.16	893	976	644.48	772	889	595.14	23	9.8	0	121	204	1.5	2.52	1.56	1.41	1.89	1.48	1.03	0.64	1.33	169	335	1026	1109
325	2	1	4	10	349J19	98	10625	26550	150	282	397	17	3	5787	8453	7311.63	1169	1229	593.03	69.1	64.9	0	4618	7284	9.76	2124	2803	2169.18	863	977	676.26	59.9	47.2	0	1261	1940	3.14	0.27	0.27	0.28	0.44	0.74	0.25	0.72	-1.87	5879	9224	5787	8453
326	2	1	4	11	132L12	99	10985	26565	180	286	366	8	3	14843	14026	8633.91	1054	1122	462.31	88.5	84.6	0	13789	12972	32.11	4697	4760	3026.69	801	926	623	82.5	76.2	0	3896	3959	7.54	0.28	0.31	0.29	0.45	0.88	0.28	0.64	-1.82	17685	16931	14843	14026
327	2	1	4	12	159J2	100	11385	26550	140	282	397	18	3	2833	4351	3340.11	1068	1105	454.55	69.9	60.6	0	1765	3283	6.23	1248	1859	1421.44	792	855	570.91	54.6	39	0	456	1067	2.19	0.26	0.33	0.34	0.43	0.33	0.29	0.46	-1.95	2221	4350	2833	4351
328	2	1	4	13	122K21	104	11750	26560	200	287	362	3	1	995	1047	416.29	967	999	399.21	21.6	5.9	0	28	80	2.49	799	871	577.39	728	758	502.71	26.5	7.7	0	71	143	1.59	2.54	1.79	1.75	2.66	3	0.97	0.49	1.34	99	223	995	1047
329	2	1	4	14	RP11-332E3	105	12125	26565	160	286	366	6	3	17269	15607	11896.3	1039	1070	427.02	84.3	79.7	0	16230	14568	40.44	4113	4431	3412.64	665	776	554.53	80.4	70.3	0	3448	3766	7.42	0.21	0.26	0.25	0.66	2.27	0.25	0.76	-2.23	19678	18334	17269	15607
330	2	1	4	15	10M21	106	12475	26585	190	286	366	37	3	2182	2220	878.89	1034	1091	447.49	78.3	59.8	0	1148	1186	4.88	1257	1362	904.31	779	908	620.46	43.7	22	0	478	583	2.03	0.42	0.49	0.53	0.58	0.33	0.87	0.72	-1.26	1626	1769	2182	2220
331	2	1	5	1	342J4	79	7225	26910	130	282	397	37	3	1836	2878	2283.78	917	968	414.09	71.3	53.5	0	919	1961	4.43	1284	1581	1284.22	832	879	585.85	46.5	28.4	0	452	749	2.19	0.49	0.38	0.42	0.68	0.76	0.3	0.28	-1.02	1371	2710	1836	2878
332	2	1	5	2	505F3	81	7600	26920	200	287	362	25	1	1043	1128	516.53	755	947	425.15	37.6	16	0	288	373	2.45	864	956	651.91	698	787	537.56	28.2	12.2	0	166	258	1.61	0.58	0.69	0.86	1.11	0.99	0.86	0.47	-0.79	454	631	1043	1128
333	2	1	5	3	309H15	83	7975	26915	140	286	366	29	3	3091	5469	5051.99	848	926	390.48	80.4	66.4	0	2243	4621	7.92	1584	1957	1450.88	709	761	501.41	61.5	47.6	0	875	1248	3.16	0.39	0.27	0.34	0.5	0.72	0.19	0.45	-1.36	3118	5869	3091	5469
334	2	1	5	4	RP11-245E23	85	8360	26920	200	287	362	23	1	1030	1137	530.83	911	958	395.21	28.6	12.2	0	119	226	2.61	688	823	640.54	676	788	522.44	24	11.5	0	12	147	1.32	0.1	0.65	0.75	1.48	1.77	0.76	0.4	-3.31	131	373	1030	1137
335	2	1	5	5	552M6	87	8740	26900	140	287	362	41	3	7231	9577	8220.39	1003	1063	442.76	81.9	74.2	0	6228	8574	16.33	2322	3263	3061.63	793	822	584.32	64.8	54	0	1529	2470	3.97	0.25	0.29	0.26	0.39	0.48	0.24	0.4	-2.03	7757	11044	7231	9577
336	2	1	5	6	13H5	88	9115	26905	140	286	366	35	3	2880	3705	2702.38	1005	1049	421.02	73.1	63.3	0	1875	2700	6.84	1301	1586	1149.97	697	807	522.81	52.4	34.3	0	604	889	2.49	0.32	0.33	0.34	0.47	0.8	0.29	0.47	-1.63	2479	3589	2880	3705
337	2	1	5	7	RP11-157E11	95	9475	26925	150	286	366	16	3	2997	3290	2022.68	1057	1143	450.82	74.1	63.6	0	1940	2233	6.65	1826	1934	1199.69	855	930	591.93	62.2	43	0	971	1079	3.08	0.5	0.48	0.5	0.84	2.28	0.46	0.6	-1	2911	3312	2997	3290
338	2	1	5	8	488P11	96	9855	26930	170	282	397	10	3	1489	1660	807.95	1010	1068	471.18	50	27.7	0	479	650	3.16	1072	1234	901.66	797	865	586.99	36.5	17.7	0	275	437	1.83	0.57	0.67	0.81	1	0.75	0.72	0.42	-0.8	754	1087	1489	1660
339	2	1	5	9	138N13	97	10235	26930	110	282	397	6	3	1054	1154	498.39	997	1058	434.44	24.8	9.9	0	57	157	2.43	747	858	630.61	706	795	522.89	25.5	9.2	0	41	152	1.43	0.72	0.97	1.02	1.36	1.01	0.97	0.58	-0.48	98	309	1054	1154
340	2	1	5	10	349J19	98	10610	26920	140	287	362	14	3	5713	8036	6824.19	1024	1074	417.47	82.6	72.1	0	4689	7012	13.68	1853	2396	1836	699	824	571.53	65.5	50.2	0	1154	1697	3.24	0.25	0.24	0.25	0.32	0.22	0.19	0.5	-2.02	5843	8709	5713	8036
341	2	1	5	11	132L12	99	10975	26935	190	286	366	19	3	14387	14849	9262.03	1046	1074	443.19	89.2	87.1	0	13341	13803	32.46	4111	4566	2769.13	763	876	584.57	87.1	80.8	0	3348	3803	7.03	0.25	0.28	0.26	0.49	1.7	0.22	0.54	-1.99	16689	17606	14387	14849
342	2	1	5	12	159J2	100	11380	26905	140	282	334	26	3	3120	4040	2981.04	996	1041	365.14	74.1	66.7	0	2124	3044	8.54	1559	1837	1222.99	739	814	566.56	59.2	41.8	0	820	1098	2.75	0.39	0.36	0.38	0.48	0.33	0.26	0.41	-1.37	2944	4142	3120	4040
343	2	1	5	13	122K21	104	11770	26950	200	287	362	30	1	1128	1156	459.36	1000	1075	420.08	26.5	7	0	128	156	2.69	826	942	635.14	755	822	571	25.4	9.8	0	71	187	1.45	0.55	1.2	1.07	1.42	1.03	1.08	0.61	-0.85	199	343	1128	1156
344	2	1	5	14	RP11-332E3	105	12115	26925	160	286	366	10	3	16722	15357	11051.1	1014	1067	447.8	86.4	80.1	0	15708	14343	37.34	3748	4011	2991.05	737	813	554.27	77.3	68.5	0	3011	3274	6.76	0.19	0.23	0.22	0.44	1.14	0.22	0.67	-2.38	18719	17617	16722	15357
345	2	1	5	15	10M21	106	12475	26940	170	282	397	30	3	1840	2101	927.23	1093	1135	456.94	67	48.9	0	747	1008	4.03	1286	1369	800.54	633	777	567.78	55.3	28.7	0	653	736	2.26	0.87	0.73	0.76	1.99	15.09	0.64	0.55	-0.19	1400	1744	1840	2101
346	2	1	6	1	342J4	79	7225	27295	130	286	366	20	3	1916	2786	2104.98	818	896	417.2	70.6	58	0	1098	1968	4.59	1193	1481	1108.82	734	801	552.11	47.9	33.9	0	459	747	2.16	0.42	0.38	0.41	0.46	0.3	0.42	0.64	-1.26	1557	2715	1916	2786
347	2	1	6	2	505F3	81	7600	27290	200	287	362	23	1	994	1089	488.51	786	851	375.63	35.5	17.8	0	208	303	2.65	924	1034	647.89	557	661	503.07	43.2	20.2	0	367	477	1.84	1.76	1.57	1.76	1.89	0.98	1.04	0.62	0.82	575	780	994	1089
348	2	1	6	3	309H15	83	7985	27285	140	286	366	28	3	3382	5578	5128.05	913	975	407.76	76.2	61.9	0	2469	4665	8.29	1450	1982	1751.83	617	743	560.98	59.4	41.6	0	833	1365	2.58	0.34	0.29	0.34	0.46	0.38	0.25	0.54	-1.57	3302	6030	3382	5578
349	2	1	6	4	RP11-245E23	85	8350	27290	200	287	362	21	1	1141	1163	471.18	917	965	389.78	37.3	13.9	0	224	246	2.93	758	849	580.98	753	854	591.02	20.6	5.9	0	5	96	1.28	0.02	0.39	0.75	0.87	0.6	1.02	0.69	-5.49	229	342	1141	1163
350	2	1	6	5	552M6	87	8725	27285	150	286	366	25	3	9060	10398	8118.52	1012	1054	424.63	85.7	79.7	0	8048	9386	21.34	2838	3373	2574	738	811	551.81	74.8	63.3	0	2100	2635	5.14	0.26	0.28	0.28	0.36	0.31	0.22	0.49	-1.94	10148	12021	9060	10398
351	2	1	6	6	13H5	88	9110	27285	140	282	333	22	3	3561	3960	2639.58	999	1030	387.82	78	67.7	0	2562	2961	9.18	1503	1669	1094.39	840	870	570.94	52.8	32.6	0	663	829	2.63	0.26	0.28	0.26	0.31	0.18	0.31	0.57	-1.95	3225	3790	3561	3960
352	2	1	6	7	RP11-157E11	95	9475	27295	160	286	366	16	3	3288	3349	1968.5	978	1020	399.71	76.9	69.6	0	2310	2371	8.23	1544	1859	1314.28	720	803	537.51	60.5	44.8	0	824	1139	2.87	0.36	0.48	0.41	0.73	1.2	0.45	0.45	-1.49	3134	3510	3288	3349
353	2	1	6	8	488P11	96	9835	27315	190	286	366	31	3	1424	1633	748.61	927	973	399.77	58	36.4	0	497	706	3.56	876	1038	791.55	649	747	489.39	36.7	19.6	0	227	389	1.79	0.46	0.55	0.68	0.75	0.56	0.83	0.61	-1.13	724	1095	1424	1633
354	2	1	6	9	138N13	97	10240	27300	200	287	362	3	1	993	1094	488.76	953	1032	432.14	24.7	7	0	40	141	2.3	820	962	657.69	712	802	577.95	28.9	10.8	0	108	250	1.42	2.7	1.77	1.66	2.28	2.47	0.99	0.55	1.43	148	391	993	1094
355	2	1	6	10	349J19	98	10605	27300	150	282	397	14	3	7081	9414	7912.2	1054	1084	418.18	81.2	75.2	0	6027	8360	16.93	2017	2661	2090.51	866	934	579.95	63.5	49.6	0	1151	1795	3.48	0.19	0.21	0.21	0.48	1.55	0.22	0.7	-2.39	7178	10155	7081	9414
356	2	1	6	11	132L12	99	10985	27305	190	286	366	12	3	13243	14215	9519.74	1006	1065	406.95	90.9	87.4	0	12237	13209	32.54	3836	4233	2897.39	455	894	563.85	89.9	78.7	0	3381	3778	6.8	0.28	0.29	0.27	0.58	2.15	0.21	0.48	-1.86	15618	16987	13243	14215
357	2	1	6	12	159J2	100	11380	27295	160	282	333	7	3	4028	4399	3000.86	897	973	401.99	81.2	73.4	0	3131	3502	10.02	1691	2002	1363.28	616	735	524.47	68.1	51.1	0	1075	1386	3.22	0.34	0.4	0.39	0.68	1.03	0.32	0.51	-1.54	4206	4888	4028	4399
358	2	1	6	13	122K21	104	11845	27375	140	286	366	123	4	955	1035	456.91	966	1028	437.39	18.5	5.6	0	-10	69	2.18	2617	3018	1789.78	693	775	547.92	82.9	69.9	0	1924	2325	4.78	-174.91	33.7	11.5	47.36	183.94	3.33	0.72	0	1913	2394	955	1035
359	2	1	6	14	RP11-332E3	105	12110	27310	160	287	362	22	3	17823	17305	12535.4	976	1006	415.08	88.2	84.7	0	16847	16329	42.94	4079	4529	3517.44	755	865	624.39	76.3	70	0	3324	3774	6.53	0.2	0.23	0.21	1.53	15.28	0.22	0.64	-2.34	20171	20103	17823	17305
360	2	1	6	15	10M21	106	12475	27325	180	286	366	42	3	2033	2101	887.24	977	1051	409.1	73.1	59.4	0	1056	1124	4.97	1274	1372	859.05	725	843	563.26	49.3	25.2	0	549	647	2.26	0.52	0.58	0.57	0.7	0.37	0.72	0.55	-0.94	1605	1771	2033	2101
361	2	1	7	1		Not Mine	7230	27665	150	282	333	18	3	1931	2883	2145.66	871	921	401.49	66	55.7	0	1060	2012	4.81	1275	1608	1248.6	702	783	547.01	50.7	35.8	0	573	906	2.33	0.54	0.45	0.51	0.54	0.29	0.47	0.66	-0.89	1633	2918	1931	2883
362	2	1	7	2		Not Mine	7615	27645	190	286	366	37	3	6173	7173	5462.56	845	893	368.32	86.4	80.8	0	5328	6328	16.76	2071	2705	2266.64	745	840	552.9	68.9	55.9	0	1326	1960	3.75	0.25	0.31	0.28	0.41	0.62	0.34	0.68	-2.01	6654	8288	6173	7173
363	2	1	7	3		Not Mine	7965	27665	240	286	366	23	3	4370	8569	7817.93	923	964	398.8	87.1	84.3	0	3447	7646	10.96	3237	4358	3904.32	719	791	530.23	82.9	74.1	0	2518	3639	6.1	0.73	0.48	0.48	0.84	1.63	0.3	0.37	-0.45	5965	11285	4370	8569
364	2	1	7	4		Not Mine	8350	27650	200	287	362	29	1	841	973	686.77	910	951	393.36	17.8	7.7	0	-68	63	2.14	691	860	878.38	660	760	532.61	20.2	8.4	0	31	200	1.3	-0.45	3.17	1.64	8.4	42.9	0.7	0.3	0	-38	263	841	973
365	2	1	7	5		Not Mine	8735	27645	190	286	366	31	3	2199	2206	945.2	908	971	402.92	80.1	64.7	0	1291	1298	5.46	1021	1142	703.99	707	799	544.64	38.1	16.4	0	314	435	1.87	0.24	0.34	0.31	0.38	0.25	0.6	0.65	-2.04	1605	1733	2199	2206
366	2	1	7	6		Not Mine	9095	27665	240	286	366	20	3	8509	10450	7167.94	966	1025	424.36	94.4	93	0	7543	9484	20.05	3488	4238	3217.94	695	777	520.26	89.5	80.8	0	2793	3543	6.7	0.37	0.37	0.37	0.41	0.31	0.31	0.48	-1.43	10336	13027	8509	10450
367	2	1	7	7		Not Mine	9490	27665	160	282	333	8	3	6395	5849	3924.16	1028	1057	448.35	76.6	71.6	0	5367	4821	14.26	2257	2598	1942.24	659	758	560.8	69.5	59.2	0	1598	1939	4.02	0.3	0.4	0.37	0.48	0.37	0.39	0.62	-1.75	6965	6760	6395	5849
368	2	1	7	8		Not Mine	9825	27715	210	286	366	58	3	2390	2495	1250.76	917	953	390.14	80.4	67.1	0	1473	1578	6.13	1378	1560	988.56	651	740	517.14	60.8	37.4	0	727	909	2.66	0.49	0.58	0.52	0.7	0.77	0.59	0.56	-1.02	2200	2487	2390	2495
369	2	1	7	9		Not Mine	10245	27680	200	282	397	9	3	3155	3238	1606.5	973	994	425.31	84	79.4	0	2182	2265	7.42	1849	2109	1454.24	838	904	542.51	66	47.2	0	1011	1271	3.41	0.46	0.56	0.49	1.28	8.29	0.61	0.45	-1.11	3193	3536	3155	3238
370	2	1	7	10		Not Mine	10605	27675	210	286	366	16	3	2108	2214	949.72	1013	1062	432.83	76.6	57.7	0	1095	1201	4.87	1417	1583	909.07	764	869	549.82	53.1	33.6	0	653	819	2.58	0.6	0.68	0.61	0.77	0.9	0.74	0.6	-0.75	1748	2020	2108	2214
371	2	1	7	11		Not Mine	10980	27675	190	282	333	18	3	2423	2588	1187.48	996	1086	461.97	79.4	68.4	0	1427	1592	5.24	1815	1952	1159.02	792	868	569.13	66	44.7	0	1023	1160	3.19	0.72	0.73	0.72	1.06	3.28	0.83	0.72	-0.48	2450	2752	2423	2588
372	2	1	7	12		Not Mine	11370	27665	180	282	333	4	3	5543	5324	2761.09	917	973	404.08	87.9	84.8	0	4626	4407	13.72	2048	2450	1656.38	716	806	590.36	71.6	54.3	0	1332	1734	3.47	0.29	0.39	0.36	0.48	0.78	0.49	0.68	-1.8	5958	6141	5543	5324
373	2	1	7	13		Not Mine	11735	27685	200	286	366	25	3	3210	3134	1435.83	945	988	412.96	85.3	78.3	0	2265	2189	7.77	1190	1457	1075.9	700	772	529.57	48.6	31.8	0	490	757	2.25	0.22	0.35	0.27	0.35	0.27	0.59	0.61	-2.21	2755	2946	3210	3134
374	2	1	7	14		Not Mine	12075	27715	260	286	366	74	3	2240	2578	1526.71	919	972	411.62	78.7	65.7	0	1321	1659	5.44	1585	1886	1349.78	690	763	534.91	63.3	44.8	0	895	1196	2.96	0.68	0.72	0.67	0.82	0.65	0.67	0.58	-0.56	2216	2855	2240	2578
375	2	1	7	15		Not Mine	12455	27725	210	286	366	80	3	3204	3174	1503.19	938	1000	413.62	83.6	77.3	0	2266	2236	7.75	1503	1755	1138.38	684	777	523.04	62.9	42	0	819	1071	2.87	0.36	0.48	0.39	0.5	0.48	0.59	0.61	-1.47	3085	3307	3204	3174
376	2	1	8	1		Not Mine	7240	28020	140	287	362	33	3	1554	2727	2286.82	781	877	420.2	59.2	47.7	0	773	1946	3.7	1298	1610	1231.33	619	732	549.85	57.1	34.8	0	679	991	2.36	0.88	0.51	0.71	0.97	1.44	0.37	0.47	-0.19	1452	2937	1554	2727
377	2	1	8	2		Not Mine	7600	28040	180	287	362	11	3	5194	5756	4306.3	735	814	368.42	85.4	79.4	0	4459	5021	14.1	1907	2362	1859.09	676	742	492.09	69.7	56.8	0	1231	1686	3.88	0.28	0.34	0.3	0.43	0.44	0.35	0.64	-1.86	5690	6707	5194	5756
378	2	1	8	3		Not Mine	7945	28055	260	286	366	38	3	4703	6580	6447.25	792	868	376.96	80.8	77.6	0	3911	5788	12.48	2631	3353	2951.79	706	779	506.6	73.1	62.2	0	1925	2647	5.19	0.49	0.46	0.46	0.61	0.61	0.31	0.47	-1.02	5836	8435	4703	6580
379	2	1	8	4		Not Mine	8340	28055	100	282	333	21	3	911	1004	534.98	892	913	360.74	23.8	7.4	0	19	112	2.53	699	820	674.11	674	753	502.93	23	8.9	0	25	146	1.39	1.32	1.3	1.45	1.89	1.87	0.74	0.35	0.4	44	258	911	1004
380	2	1	8	5		Not Mine	8715	28035	180	286	366	23	3	1868	1953	957.16	894	941	394.42	73.4	55.2	0	974	1059	4.74	1136	1311	907.7	622	711	529.87	49.7	30.8	0	514	689	2.14	0.53	0.65	0.59	0.84	1.15	0.62	0.43	-0.92	1488	1748	1868	1953
381	2	1	8	6		Not Mine	9075	28065	210	286	366	44	3	7201	7439	5327.97	900	939	371.17	86.7	82.2	0	6301	6539	19.4	3019	3491	2710.31	634	702	509.18	81.8	73.1	0	2385	2857	5.93	0.38	0.44	0.39	2.67	23.82	0.34	0.44	-1.4	8686	9396	7201	7439
382	2	1	8	7		Not Mine	9465	28055	160	286	366	29	3	4859	4957	3313.04	920	993	453.88	83.9	72.4	0	3939	4037	10.71	1845	2180	1499.58	672	738	481.19	73.4	56.3	0	1173	1508	3.83	0.3	0.37	0.38	0.65	1.19	0.34	0.56	-1.75	5112	5545	4859	4957
383	2	1	8	8		Not Mine	9845	28060	190	282	397	30	3	2165	2316	1102.37	899	967	410.73	82.3	67	0	1266	1417	5.27	1496	1640	1012.48	586	690	527.51	65.2	42.6	0	910	1054	2.84	0.72	0.74	0.72	1.06	4.37	0.76	0.69	-0.48	2176	2471	2165	2316
384	2	1	8	9		Not Mine	10255	28040	210	282	397	10	3	3095	3293	1695.38	971	993	406.08	85.8	78.7	0	2124	2322	7.62	1717	1970	1253.53	677	754	532.94	66.7	50	0	1040	1293	3.22	0.49	0.56	0.51	0.93	4.06	0.62	0.7	-1.03	3164	3615	3095	3293
385	2	1	8	10		Not Mine	10625	28045	210	286	366	8	3	2036	2132	884.11	953	1006	435.07	77.3	62.2	0	1083	1179	4.68	1636	1779	970.09	656	772	563.16	67.1	44.4	0	980	1123	2.91	0.9	0.95	0.9	1	0.52	0.92	0.71	-0.14	2063	2302	2036	2132
386	2	1	8	11		Not Mine	10975	28045	220	286	366	25	3	2538	2659	1168.86	835	973	404.84	90.9	80.1	0	1703	1824	6.27	1660	1817	1124.07	713	807	521.22	65.7	44.1	0	947	1104	3.18	0.56	0.61	0.55	0.63	0.32	0.72	0.57	-0.85	2650	2928	2538	2659
387	2	1	8	12		Not Mine	11355	28045	210	286	366	23	3	4490	4502	2860.99	898	935	413.59	79.7	74.8	0	3592	3604	10.86	1715	2254	1654.97	731	808	511.32	67.1	49.3	0	984	1523	3.35	0.27	0.42	0.33	0.43	0.26	0.44	0.57	-1.87	4576	5127	4490	4502
388	2	1	8	13		Not Mine	11735	28045	190	286	367	21	3	2770	2819	1333.48	877	931	415.73	84.3	78.7	0	1893	1942	6.66	1302	1455	944.81	717	803	542.94	52.1	31.8	0	585	738	2.4	0.31	0.38	0.36	0.79	5.59	0.59	0.7	-1.69	2478	2680	2770	2819
389	2	1	8	14		Not Mine	12095	28075	200	286	366	56	3	2368	2695	1419.4	851	968	456.37	86.4	74.5	0	1517	1844	5.19	1345	1633	1224.6	756	883	591.63	49.7	28.7	0	589	877	2.27	0.39	0.48	0.43	0.54	0.37	0.6	0.49	-1.36	2106	2721	2368	2695
390	2	1	8	15		Not Mine	12485	28055	190	286	366	33	3	3160	3142	1351.7	910	958	404.66	88.1	81.1	0	2250	2232	7.81	1416	1569	895.87	717	820	548.07	56.6	33.9	0	699	852	2.58	0.31	0.38	0.33	0.39	0.24	0.49	0.55	-1.69	2949	3084	3160	3142
391	2	1	9	1		Not Mine	7215	28420	150	282	397	15	3	1698	2563	1845.06	883	895	382.75	60.6	51.4	0	815	1680	4.44	1135	1403	1082.88	601	703	496.45	52.5	34.8	0	534	802	2.29	0.66	0.48	0.53	1.16	5.83	0.46	0.62	-0.61	1349	2482	1698	2563
392	2	1	9	2		Not Mine	7580	28425	170	282	334	28	3	4460	5200	4254.47	816	854	359.15	78.7	69.1	0	3644	4384	12.42	1626	1959	1599.64	664	737	518.19	63.8	47.2	0	962	1295	3.14	0.26	0.3	0.3	0.49	0.63	0.25	0.43	-1.92	4606	5679	4460	5200
393	2	1	9	3		Not Mine	7955	28415	250	286	366	30	3	4227	7203	7704.87	837	890	389.42	83.2	79.4	0	3390	6366	10.85	2611	3709	3452.8	647	718	514.45	77.6	66.1	0	1964	3062	5.08	0.58	0.48	0.57	0.68	0.81	0.31	0.49	-0.79	5354	9428	4227	7203
394	2	1	9	4		Not Mine	8330	28410	200	287	362	32	1	814	932	581.62	888	910	330.28	22.3	8.4	0	-73	44	2.46	601	743	658.68	604	678	457.88	21.6	9.8	0	-2	139	1.31	0.04	3.16	1.16	5.97	19.14	0.8	0.5	-4.62	-77	183	814	932
395	2	1	9	5		Not Mine	8715	28405	220	286	366	25	3	1821	1891	928.73	848	902	371.89	72	58.4	0	973	1043	4.9	1057	1148	694.52	710	770	531.44	39.2	20.3	0	347	438	1.99	0.36	0.42	0.44	0.87	3.15	0.55	0.54	-1.49	1320	1481	1821	1891
396	2	1	9	6		Not Mine	9075	28425	230	286	366	43	3	7098	7171	4643.57	911	942	400.03	86.7	82.9	0	6187	6260	17.74	2618	2936	2127.52	697	776	508.16	82.9	71	0	1921	2239	5.15	0.31	0.36	0.35	0.39	0.23	0.35	0.6	-1.69	8108	8499	7098	7171
397	2	1	9	7		Not Mine	9455	28435	180	286	366	45	3	5932	5507	3699.55	917	974	412.5	78	71.3	0	5015	4590	14.38	2253	2632	1828.84	709	797	524.34	75.9	62.2	0	1544	1923	4.3	0.31	0.42	0.36	0.68	1.84	0.38	0.58	-1.7	6559	6513	5932	5507
398	2	1	9	8		Not Mine	9835	28440	210	282	398	47	3	2349	2426	1238.4	863	953	438.61	80.1	68.4	0	1486	1563	5.36	1404	1706	1102.31	732	802	562.02	56.7	34.4	0	672	974	2.5	0.45	0.62	0.52	0.99	3.96	0.63	0.5	-1.14	2158	2537	2349	2426
399	2	1	9	9		Not Mine	10265	28415	220	286	366	19	3	3034	3183	1724.15	925	978	394.11	83.6	76.2	0	2109	2258	7.7	1744	1921	1337.39	616	725	506.77	66.8	53.8	0	1128	1305	3.44	0.53	0.58	0.57	0.88	1.99	0.56	0.52	-0.9	3237	3563	3034	3183
400	2	1	9	10		Not Mine	10635	28415	170	286	366	15	3	2037	2097	919.65	947	1007	403.12	75.5	61.5	0	1090	1150	5.05	1622	1702	1021.55	689	773	532.25	61.5	41.6	0	933	1013	3.05	0.86	0.88	0.85	1.29	4.22	0.96	0.75	-0.22	2023	2163	2037	2097
401	2	1	9	11		Not Mine	10995	28415	190	286	366	12	3	2552	2574	1204.49	896	960	390.58	81.5	74.8	0	1656	1678	6.53	1621	1816	1165.59	652	727	493.99	65.4	50	0	969	1164	3.28	0.59	0.69	0.66	0.73	0.42	0.78	0.66	-0.77	2625	2842	2552	2574
402	2	1	9	12		Not Mine	11365	28420	200	282	397	22	3	4877	4955	2939.95	927	986	412.26	83.7	80.5	0	3950	4028	11.83	1936	2438	1730.87	676	721	502.61	76.6	61.3	0	1260	1762	3.85	0.32	0.44	0.36	0.65	2.48	0.41	0.49	-1.65	5210	5790	4877	4955
403	2	1	9	13		Not Mine	11730	28420	200	287	362	31	1	2866	2835	1340.08	987	1048	476.72	81.9	74.2	0	1879	1848	6.01	1286	1433	936.21	652	798	646.87	49.8	27.5	0	634	781	1.99	0.34	0.42	0.43	0.49	0.5	0.56	0.65	-1.57	2513	2629	2866	2835
404	2	1	9	14		Not Mine	12095	28425	230	286	366	45	3	2309	2794	1666.28	928	968	412.99	85.3	68.5	0	1381	1866	5.59	1460	1706	1187.14	625	720	510.03	61.9	42	0	835	1081	2.86	0.6	0.58	0.58	0.67	0.46	0.52	0.53	-0.73	2216	2947	2309	2794
405	2	1	9	15		Not Mine	12475	28435	190	286	366	50	3	3131	3077	1369.94	824	915	401.73	87.4	80.4	0	2307	2253	7.79	1250	1437	969.04	655	767	536.97	53.8	33.2	0	595	782	2.33	0.26	0.35	0.33	0.38	0.27	0.58	0.68	-1.96	2902	3035	3131	3077
406	2	2	1	1	463I5	53	12875	25485	140	286	366	8	3	2628	3231	2052.54	1006	1024	410.97	80.8	67.8	0	1622	2225	6.39	1367	1761	1249.95	683	792	545.48	55.6	40.2	0	684	1078	2.51	0.42	0.48	0.42	0.51	0.35	0.41	0.46	-1.25	2306	3303	2628	3231
407	2	2	1	2	215G1	54	13250	25485	200	282	333	10	3	7954	7702	2171.44	1027	1072	397.85	99.3	97.9	0	6927	6675	19.99	2841	3174	1641.71	697	788	535.09	88.7	81.9	0	2144	2477	5.31	0.31	0.37	0.35	0.52	2.42	0.55	0.53	-1.69	9071	9152	7954	7702
408	2	2	1	3	206H15	55	13640	25500	160	287	362	17	3	2259	3198	2687.81	974	1022	400.74	71.1	60.6	0	1285	2224	5.64	1221	1569	1472	686	829	600.95	46.3	26.1	0	535	883	2.03	0.42	0.4	0.43	0.58	0.59	0.3	0.3	-1.26	1820	3107	2259	3198
409	2	2	1	4	331L19	7	14050	25480	160	287	363	35	3	2573	2785	1283.18	1012	1084	458.11	87.1	71.8	0	1561	1773	5.62	1462	1727	1160.15	730	823	564.25	59.6	36.6	0	732	997	2.59	0.47	0.56	0.52	0.68	0.67	0.59	0.43	-1.09	2293	2770	2573	2785
410	2	2	1	5	211D10	8	14400	25450	200	287	362	29	1	1602	1695	705.59	1051	1079	411.49	57.5	35.2	0	551	644	3.89	1124	1243	766.01	729	815	554.3	40.8	20.2	0	395	514	2.03	0.72	0.8	0.73	1	0.81	0.8	0.55	-0.48	946	1158	1602	1695
411	2	2	1	6	129M14	9	14755	25415	160	286	367	63	3	1850	2091	1094.76	1117	1150	440.27	60.8	43	0	733	974	4.2	1389	1586	994.32	812	860	575.73	50	29	0	577	774	2.41	0.79	0.79	0.78	0.91	0.65	0.7	0.6	-0.35	1310	1748	1850	2091
412	2	2	1	7	1L24	10	15155	25440	130	282	397	36	3	1579	1822	951.87	971	1036	403.17	59.2	42.9	0	608	851	3.92	1005	1165	881.43	770	867	558.5	39	16	0	235	395	1.8	0.39	0.46	0.56	0.83	0.87	0.56	0.37	-1.37	843	1246	1579	1822
413	2	2	1	8	BAC11	11	15535	25435	100	286	366	41	3	1104	1271	649.48	950	1010	403.83	33.9	16.4	0	154	321	2.73	779	960	705.91	693	812	587.47	29	13.3	0	86	267	1.33	0.56	0.83	0.94	1.58	1.77	0.65	0.36	-0.84	240	588	1104	1271
414	2	2	1	9	229I7	12	15915	25455	170	286	366	23	3	8322	7348	4343.27	992	1064	431.84	85.3	80.8	0	7330	6356	19.27	2476	2639	1635.44	687	787	561.87	77.3	64.7	0	1789	1952	4.41	0.24	0.31	0.29	0.47	0.74	0.32	0.74	-2.03	9119	8308	8322	7348
415	2	2	1	10	495K23	23	16295	25435	140	286	366	40	3	1754	1999	1160.36	931	976	376.73	62.2	52.4	0	823	1068	4.66	974	1197	893.59	710	756	548.97	37.8	18.5	0	264	487	1.77	0.32	0.46	0.37	0.58	0.56	0.5	0.42	-1.64	1087	1555	1754	1999
416	2	2	1	11	24H17	25	16665	25440	170	282	397	31	3	10890	9223	6100.15	933	951	378.65	86.5	80.5	0	9957	8290	28.76	2297	2531	1774.06	703	768	571.56	72	59.9	0	1594	1828	4.02	0.16	0.22	0.2	0.34	0.42	0.23	0.63	-2.64	11551	10118	10890	9223
417	2	2	1	12	138D23	27	17070	25480	130	287	362	41	3	6293	11682	12495.2	936	982	430.59	90.6	84	0	5357	10746	14.61	2257	3364	3133.3	606	700	513.15	77	65.5	0	1651	2758	4.4	0.31	0.26	0.31	0.44	0.84	0.15	0.37	-1.7	7008	13504	6293	11682
418	2	2	1	13	346A3	29	17425	25450	160	282	397	24	3	9190	8979	5921.62	959	1021	469.01	89	80.9	0	8231	8020	19.59	3082	3226	2083.69	664	763	561.9	79.1	70.9	0	2418	2562	5.48	0.29	0.32	0.31	0.51	0.93	0.32	0.82	-1.77	10649	10582	9190	8979
419	2	2	1	14		h2o	17810	25450	200	287	362	29	1	820	879	373.26	911	947	382.5	15.3	3.8	0	-90	-31	2.14	612	696	475.45	729	800	561.76	13.6	0.3	0	-116	-32	1.09	1.29	1.03	1.47	2.73	3.51	0.94	0.54	0.36	-208	-65	820	879
420	2	2	1	15		h2o	18170	25480	200	288	362	18	1	808	863	370.57	828	900	366.79	19.4	4.5	0	-19	35	2.2	629	713	487.46	599	686	504.14	21.5	5.6	0	30	114	1.25	-1.5	3.26	1.66	5.91	15.6	1.01	0.6	0	10	149	808	863
421	2	2	2	1	463I5	53	12855	25875	140	286	366	36	3	2110	3007	2293.15	940	991	409.99	70.6	56.6	0	1170	2067	5.15	1244	1478	1075.21	688	752	502.83	51	31.5	0	556	790	2.47	0.48	0.38	0.43	0.49	0.35	0.33	0.49	-1.07	1726	2857	2110	3007
422	2	2	2	2	215G1	54	13235	25865	190	286	366	30	3	7160	6861	2448.54	1086	1117	443.83	97.9	94.4	0	6074	5775	16.13	2854	3016	1384.85	659	744	516.81	92	86	0	2195	2357	5.52	0.36	0.41	0.37	0.43	0.35	0.45	0.63	-1.47	8269	8132	7160	6861
423	2	2	2	3	206H15	55	13605	25895	200	286	366	56	3	2126	3082	2528.21	1021	1083	431.67	69.6	55.9	0	1105	2061	4.93	1377	1795	1645.31	787	819	525.03	51.7	35.3	0	590	1008	2.62	0.53	0.49	0.52	0.67	0.59	0.44	0.45	-0.91	1695	3069	2126	3082
424	2	2	2	4	331L19	7	14055	25835	180	286	366	41	3	2834	2901	1398.76	976	992	402.03	83.9	73.1	0	1858	1925	7.05	1572	1854	1237.11	696	733	509.74	65	45.8	0	876	1158	3.08	0.47	0.6	0.55	0.65	0.58	0.71	0.65	-1.08	2734	3083	2834	2901
425	2	2	2	5	211D10	8	14415	25820	210	282	397	34	3	1623	1697	661.25	1027	1108	432.61	61.3	32.3	0	596	670	3.75	1088	1308	843.54	709	795	576.24	41.5	23.4	0	379	599	1.89	0.64	0.89	0.94	1.23	1.35	0.95	0.55	-0.65	975	1269	1623	1697
426	2	2	2	6	129M14	9	14775	25810	120	282	397	35	3	1463	1657	881.31	1011	1052	418.89	51.4	34	0	452	646	3.49	1035	1225	872.6	651	760	556.7	41.8	22.3	0	384	574	1.86	0.85	0.89	0.88	1.27	1.11	0.61	0.38	-0.24	836	1220	1463	1657
427	2	2	2	7	1L24	10	15155	25795	130	286	366	49	3	1520	1692	819.68	910	964	371.01	62.6	45.8	0	610	782	4.1	1009	1203	854.34	715	788	543.1	39.5	23.8	0	294	488	1.86	0.48	0.62	0.53	0.73	0.52	0.81	0.6	-1.05	904	1270	1520	1692
428	2	2	2	8	BAC11	11	15535	25830	140	282	398	16	3	1187	1327	634.73	945	973	395.4	37.6	18.4	0	242	382	3	991	1117	786.01	633	722	500.29	43.3	24.1	0	358	484	1.98	1.48	1.27	1.54	1.82	1.52	0.78	0.4	0.56	600	866	1187	1327
429	2	2	2	9	229I7	12	15910	25815	170	282	333	27	3	7450	6892	4056.46	925	1003	432.17	88.3	81.2	0	6525	5967	17.24	2437	2579	1685.39	756	859	608.41	70.9	58.5	0	1681	1823	4.01	0.26	0.31	0.27	0.33	0.25	0.36	0.75	-1.96	8206	7790	7450	6892
430	2	2	2	10	495K23	23	16295	25805	150	286	366	37	3	1831	2032	1092.2	923	968	420.03	65	52.8	0	908	1109	4.36	1132	1319	928.96	805	844	532.98	41.3	22	0	327	514	2.12	0.36	0.46	0.42	0.63	0.57	0.51	0.36	-1.47	1235	1623	1831	2032
431	2	2	2	11	24H17	25	16670	25805	170	282	333	35	3	10229	8673	5475.49	897	966	401.01	88.3	79.8	0	9332	7776	25.51	2182	2415	1637.56	674	753	499.54	73.4	60.3	0	1508	1741	4.37	0.16	0.22	0.2	0.28	0.24	0.25	0.69	-2.63	10840	9517	10229	8673
432	2	2	2	12	138D23	27	17075	25845	120	286	366	43	3	5938	10099	10825.7	849	907	366.85	90.9	87.4	0	5089	9250	16.19	2293	2909	2426.2	599	678	469.82	76.9	66.1	0	1694	2310	4.88	0.33	0.25	0.31	0.37	0.4	0.11	0.26	-1.59	6783	11560	5938	10099
433	2	2	2	13	346A3	29	17430	25815	160	282	333	28	3	8632	8447	5408.52	940	978	414.37	89	83.7	0	7692	7507	20.83	2509	2965	1911.41	684	758	504.27	78.4	67.4	0	1825	2281	4.98	0.24	0.3	0.3	0.52	0.9	0.3	0.71	-2.08	9517	9788	8632	8447
434	2	2	2	14		h2o	17800	25840	200	287	362	15	1	932	955	394.58	945	989	364.19	18.5	4.9	0	-12	10	2.56	662	740	534.57	649	704	499.67	23.7	8	0	13	91	1.32	-1	9.1	1.77	2.26	1.97	1.15	0.71	0	0	101	932	955
435	2	2	2	15		h2o	18170	25850	200	287	362	19	1	895	938	365.41	864	900	344.98	22.6	5.9	0	31	74	2.59	642	721	508.2	641	701	477.61	23.7	7	0	1	80	1.34	0.03	1.08	1.15	2.13	2.65	1.03	0.55	-4.95	32	154	895	938
436	2	2	3	1	463I5	53	12855	26240	130	282	397	36	3	2505	3702	2691.1	1007	1039	413.92	78.7	64.2	0	1498	2695	6.05	1436	1915	1334.96	772	813	516.4	60.3	46.8	0	664	1143	2.78	0.44	0.42	0.42	0.52	0.37	0.36	0.52	-1.17	2162	3838	2505	3702
437	2	2	3	2	215G1	54	13235	26245	200	286	366	37	3	7271	6751	2774.93	1008	1059	409.33	91.3	88.8	0	6263	5743	17.76	3030	3153	1619.71	783	823	548.5	88.8	76.2	0	2247	2370	5.52	0.36	0.41	0.39	0.66	1.39	0.43	0.54	-1.48	8510	8113	7271	6751
438	2	2	3	3	206H15	55	13630	26235	160	282	333	19	3	2213	3282	2768.55	1001	1060	428.82	70.9	56.7	0	1212	2281	5.16	1272	1571	1376.24	722	769	498.47	51.4	32.3	0	550	849	2.55	0.45	0.37	0.42	0.64	0.74	0.3	0.36	-1.14	1762	3130	2213	3282
439	2	2	3	4	331L19	7	14050	26225	170	283	333	33	3	2874	3038	1340.19	929	1021	445.34	89	78.1	0	1945	2109	6.45	1619	1867	1206.61	683	816	597.13	63.3	42.4	0	936	1184	2.71	0.48	0.56	0.57	0.7	0.61	0.77	0.73	-1.06	2881	3293	2874	3038
440	2	2	3	5	211D10	8	14405	26205	140	286	366	14	3	1522	1581	690.01	1113	1258	696.71	33.6	9.1	0	409	468	2.18	1113	1259	829.76	720	879	656.26	40.6	18.9	0	393	539	1.7	0.96	1.15	1.13	1.25	0.73	0.92	0.59	-0.06	802	1007	1522	1581
441	2	2	3	6	129M14	9	14785	26175	120	286	366	41	3	1482	1764	1039.16	1105	1208	555.77	40.6	27.3	0	377	659	2.67	893	1092	809.82	792	914	676.47	28.7	11.2	0	101	300	1.32	0.27	0.46	0.49	0.74	0.74	0.53	0.47	-1.9	478	959	1482	1764
442	2	2	3	7	1L24	10	15165	26175	140	286	366	40	3	1564	1732	822.74	960	1003	405.6	57.3	42.7	0	604	772	3.86	856	1028	753.39	689	779	512.42	35	17.5	0	167	339	1.67	0.28	0.44	0.49	0.55	0.34	0.77	0.71	-1.85	771	1111	1564	1732
443	2	2	3	8	BAC11	11	15535	26185	120	286	366	27	3	1141	1231	541.8	995	1028	421.2	30.1	11.9	0	146	236	2.71	967	1076	795.01	723	763	483.04	36.7	21.3	0	244	353	2	1.67	1.5	1.64	2.08	1.65	0.94	0.41	0.74	390	589	1141	1231
444	2	2	3	9	229I7	12	15915	26190	170	282	397	22	3	8398	7468	4364.42	994	1010	403.12	88.3	83.7	0	7404	6474	20.83	2237	2463	1526.93	692	783	567.48	74.8	58.9	0	1545	1771	3.94	0.21	0.27	0.25	0.34	0.51	0.27	0.6	-2.26	8949	8245	8398	7468
445	2	2	3	10	495K23	23	16295	26175	130	286	366	35	3	1612	1893	1122.96	939	1027	440.16	55.6	44.8	0	673	954	3.66	941	1096	771.16	717	811	565.61	33.2	16.8	0	224	379	1.66	0.33	0.4	0.35	0.57	0.51	0.45	0.44	-1.59	897	1333	1612	1893
446	2	2	3	11	24H17	25	16670	26175	170	282	333	33	3	9888	9109	6009.9	888	948	380.1	88.7	82.3	0	9000	8221	26.01	2070	2417	1670.73	599	707	533.89	73.4	59.9	0	1471	1818	3.88	0.16	0.22	0.2	0.36	0.87	0.22	0.65	-2.61	10471	10039	9888	9109
447	2	2	3	12	138D23	27	17065	26215	130	286	366	33	3	6459	10000	9202.47	924	983	431.06	90.6	85.7	0	5535	9076	14.98	2622	2907	2027.59	562	671	494.89	82.5	69.6	0	2060	2345	5.3	0.37	0.26	0.32	0.66	2.46	0.16	0.53	-1.43	7595	11421	6459	10000
448	2	2	3	13	346A3	29	17430	26185	170	282	333	26	3	9768	8965	5671.78	900	956	415.18	90.4	84	0	8868	8065	23.53	2845	3232	2201.68	609	688	469.03	83	75.2	0	2236	2623	6.07	0.25	0.33	0.3	0.39	0.27	0.34	0.75	-1.99	11104	10688	9768	8965
449	2	2	3	14		h2o	17800	26190	200	287	362	16	1	925	951	378.17	953	981	425.02	14.6	1.7	0	-27	-1	2.18	749	813	500.79	610	719	514.02	25.4	6.3	0	139	203	1.46	-4.96	-101.5	2.08	7.5	24.2	1.02	0.59	0	111	201	925	951
450	2	2	3	15		h2o	18170	26210	200	287	362	11	1	880	959	421.08	925	951	378.61	17.4	6.6	0	-44	34	2.32	618	734	535.32	618	719	532.05	22	7.3	0	0	116	1.16	0	3.41	1.37	5.15	12.37	0.83	0.43	0	-45	150	880	959
451	2	2	4	1	MRV2	112	12830	26615	150	282	333	63	3	2134	3142	2488.03	962	1018	423.42	77.3	58.9	0	1172	2180	5.04	4653	9344	9924.83	707	822	562.71	85.5	79.1	0	3946	8637	8.27	3.37	3.96	3.42	4.78	6.87	3.41	0.73	1.75	5118	10817	2134	3142
452	2	2	4	2	ALFA2-1	116	13220	26620	200	287	362	55	1	1339	1437	507.06	938	1031	398.31	50.5	28.6	0	401	499	3.36	1012	1092	659.06	742	834	534.65	37.3	15.3	0	270	350	1.89	0.67	0.7	0.84	0.9	0.42	1.14	0.77	-0.57	671	849	1339	1437
453	2	2	4	3	BAC B	120	13640	26600	200	287	362	13	1	1027	1114	430.99	1041	1078	431.88	21.3	5.6	0	-13	73	2.38	763	826	562.44	781	857	569.83	17.4	5.2	0	-17	45	1.34	1.29	0.62	1.03	3.03	7.2	0.91	0.49	0.36	-32	118	1027	1114
454	2	2	4	4	335H23	62	14040	26575	170	282	333	22	3	4575	5421	3368.18	1081	1142	451.22	87.6	82.3	0	3494	4340	10.14	1914	2234	1507.19	863	895	595.81	63.1	46.5	0	1051	1371	3.21	0.3	0.32	0.31	0.58	1.89	0.33	0.54	-1.73	4545	5711	4575	5421
455	2	2	4	5	150L15	63	14405	26565	170	286	366	19	3	8121	7648	4446.89	1057	1104	432.99	88.5	81.5	0	7064	6591	18.76	2297	2548	1440.58	748	858	582.62	78.7	61.9	0	1549	1800	3.94	0.22	0.27	0.27	0.69	1.88	0.22	0.48	-2.19	8613	8391	8121	7648
456	2	2	4	6	184L18	64	14790	26575	170	282	333	18	3	5004	4948	2639.9	994	1035	414.03	90.4	82.3	0	4010	3954	12.09	2358	2452	1510.86	697	780	533.03	76.6	62.1	0	1661	1755	4.42	0.41	0.44	0.43	0.57	0.77	0.51	0.8	-1.27	5671	5709	5004	4948
457	2	2	4	7	1G3	65	15170	26555	190	282	333	31	3	5157	5058	2042.29	1003	1039	434.15	95.4	90.4	0	4154	4055	11.88	2847	3134	1846.36	668	792	547.4	85.1	73.8	0	2179	2466	5.2	0.52	0.61	0.58	0.62	0.34	0.8	0.78	-0.93	6333	6521	5157	5058
458	2	2	4	8	77P3	66	15525	26550	120	282	397	28	3	1306	1457	681.94	921	991	411.66	49.6	30.9	0	385	536	3.17	1081	1159	733.73	658	722	486.75	44.7	22	0	423	501	2.22	1.1	0.93	0.97	1.6	3.66	0.82	0.58	0.14	808	1037	1306	1457
459	2	2	4	9	209P2	67	15910	26560	200	288	362	17	1	1068	1119	463.88	928	934	377.61	31.6	10.8	0	140	191	2.83	590	772	638.77	656	717	522.88	23.3	9	0	-65	116	1.13	-0.47	0.61	1	1.49	1.62	0.98	0.5	0	74	307	1068	1119
460	2	2	4	10	555G22	80	16305	26565	130	286	366	25	3	5557	6369	4837	924	955	383.49	90.6	82.5	0	4633	5445	14.49	2095	2597	1970.12	736	801	523.84	73.8	58.7	0	1359	1861	4	0.29	0.34	0.34	0.46	0.4	0.34	0.69	-1.77	5992	7306	5557	6369
461	2	2	4	11	263G23	82	16670	26545	170	282	333	30	3	4315	4619	2995.58	909	948	395.64	81.9	75.5	0	3406	3710	10.91	1503	1860	1385.49	643	731	531.99	61	46.1	0	860	1217	2.83	0.25	0.33	0.29	0.38	0.39	0.37	0.63	-1.99	4266	4927	4315	4619
462	2	2	4	12	30C8	84	17060	26555	160	282	333	29	3	12034	12093	9748.84	873	940	429.55	87.9	79.4	0	11161	11220	28.02	2802	3572	2846.48	649	745	538.59	74.5	63.1	0	2153	2923	5.2	0.19	0.26	0.26	0.61	1.97	0.23	0.64	-2.37	13314	14143	12034	12093
463	2	2	4	13	474L7	86	17445	26585	200	286	366	35	3	10798	13943	10328.2	875	939	409.15	95.1	91.3	0	9923	13068	26.39	2207	2647	2012.12	585	699	544.16	75.9	60.5	0	1622	2062	4.06	0.16	0.16	0.16	0.26	0.62	0.14	0.54	-2.61	11545	15130	10798	13943
464	2	2	4	14	ALFA2-3	118	17810	26590	200	287	362	29	1	2110	2403	1266.51	816	901	402.16	84.3	66.9	0	1294	1587	5.25	1642	1912	1223.47	634	780	543.64	69.3	48.8	0	1008	1278	3.02	0.78	0.81	0.82	0.93	0.56	0.75	0.61	-0.36	2302	2865	2110	2403
465	2	2	4	15		h2o	18170	26580	200	287	362	12	1	850	885	355.82	864	932	379.73	17.4	2.1	0	-13	21	2.24	619	720	510.68	673	798	543.57	19.5	3.1	0	-53	47	1.14	3.86	2.24	1.54	1.88	1.25	1.22	0.72	1.95	-68	68	850	885
466	2	2	5	1	MRV2	112	12850	26955	150	282	333	39	3	2032	3206	2529.34	971	1033	419.42	76.2	58.9	0	1061	2235	4.84	4595	10416	10606.3	788	889	595.25	88.3	83	0	3807	9628	7.72	3.59	4.31	3.89	5.95	9.25	3.45	0.68	1.84	4868	11863	2032	3206
467	2	2	5	2	ALFA2-1	116	13240	26960	200	287	362	26	1	1405	1504	562.47	997	1051	420.32	48.8	26.8	0	408	507	3.34	914	1064	720.03	642	769	562.44	34.5	18.8	0	272	422	1.63	0.67	0.83	0.8	1.37	2.85	0.94	0.54	-0.58	680	929	1405	1504
468	2	2	5	3	BAC B	120	13650	26960	200	287	362	8	1	942	1030	444.79	1078	1130	410.88	16	4.2	0	-135	-47	2.29	675	770	543.3	772	876	622.77	13.2	3.5	0	-96	-1	1.08	0.71	0.04	1	2.93	6.86	0.88	0.52	-0.49	-233	-50	942	1030
469	2	2	5	4	335H23	62	14035	26925	170	286	366	31	3	5322	5509	3165.22	1033	1069	430.04	88.5	82.5	0	4289	4476	12.38	1861	2081	1330.02	826	851	525.28	65.7	49.7	0	1035	1255	3.54	0.24	0.28	0.27	1.28	13.94	0.35	0.7	-2.05	5324	5731	5322	5509
470	2	2	5	5	150L15	63	14410	26925	170	282	333	28	3	7823	7388	3763.05	1025	1089	436.78	94	89	0	6798	6363	17.91	2510	2592	1559.17	782	851	547.62	74.8	63.5	0	1728	1810	4.58	0.25	0.28	0.25	0.31	0.31	0.34	0.68	-1.98	8526	8173	7823	7388
471	2	2	5	6	184L18	64	14785	26930	160	282	397	22	3	5387	5136	2824.04	1004	1053	420.78	91.1	81.6	0	4383	4132	12.8	2034	2281	1448.03	792	886	579.82	69.9	53.5	0	1242	1489	3.51	0.28	0.36	0.33	0.44	0.54	0.4	0.61	-1.82	5625	5621	5387	5136
472	2	2	5	7	1G3	65	15175	26935	210	286	366	26	3	5237	5235	1892.61	1011	1039	405.29	98.6	95.8	0	4226	4224	12.92	3366	3468	1759.96	635	733	543.27	91.3	83.6	0	2731	2833	6.2	0.65	0.67	0.66	0.75	1.11	0.81	0.75	-0.63	6957	7057	5237	5235
473	2	2	5	8	77P3	66	15540	26925	130	282	333	24	3	1239	1390	700.64	954	1013	420.06	43.3	25.5	0	285	436	2.95	833	987	730.63	644	740	522.42	32.6	15.6	0	189	343	1.59	0.66	0.79	0.74	1.18	1.85	0.77	0.54	-0.59	474	779	1239	1390
474	2	2	5	9	209P2	67	15910	26950	200	287	362	7	1	1010	1097	496.78	895	956	416.74	29.3	11.1	0	115	202	2.42	753	823	604.22	782	824	505.59	18.8	8	0	-28	41	1.49	-0.25	0.2	0.81	1.27	1.43	0.89	0.53	0	86	243	1010	1097
475	2	2	5	10	555G22	80	16305	26935	130	286	366	24	3	5405	6441	4508.2	919	955	390.86	92	83.9	0	4486	5522	13.83	1857	2176	1514.67	727	797	512.82	70.3	53.5	0	1130	1449	3.62	0.25	0.26	0.25	0.3	0.21	0.24	0.52	-1.99	5616	6971	5405	6441
476	2	2	5	11	263G23	82	16670	26915	170	282	333	28	3	4708	4617	2875.07	933	978	413.91	82.3	76.6	0	3775	3684	11.37	1826	2079	1490.04	661	733	510.01	68.1	53.5	0	1165	1418	3.58	0.31	0.38	0.35	0.48	1.01	0.39	0.56	-1.7	4940	5102	4708	4617
477	2	2	5	12	30C8	84	17060	26925	160	282	333	27	3	12478	12214	9830.64	874	944	376.59	86.2	79.8	0	11604	11340	33.13	3169	3625	2890.36	494	616	455.2	77	69.9	0	2675	3131	6.96	0.23	0.28	0.27	0.9	4.4	0.26	0.78	-2.12	14279	14471	12478	12214
478	2	2	5	13	474L7	86	17435	26945	190	286	366	22	3	11271	14079	9818.59	878	923	404.97	93.4	90.6	0	10393	13201	27.83	2705	3140	2244.84	617	736	531.58	81.8	68.9	0	2088	2523	5.09	0.2	0.19	0.19	0.34	1.21	0.2	0.8	-2.32	12481	15724	11271	14079
479	2	2	5	14	ALFA2-3	118	17805	26955	240	286	366	23	3	1955	2242	1172.02	796	882	379.26	77.3	64.7	0	1159	1446	5.15	1781	1927	1207.43	616	704	513.57	68.5	54.2	0	1165	1311	3.47	1.01	0.91	0.93	1.3	4.04	0.84	0.67	0.01	2324	2757	1955	2242
480	2	2	5	15		h2o	18160	26950	200	287	362	16	1	873	960	409.59	861	902	335.98	28.2	10.1	0	12	99	2.6	522	617	486.74	621	675	495.66	13.2	5.6	0	-98	-3	1.05	-8.25	-0.04	0.76	1.09	0.93	1.02	0.74	0	-87	95	873	960
481	2	2	6	1	MRV2	112	12825	27355	140	286	367	72	3	2058	2973	2335.74	986	1057	449.83	69.9	54.2	0	1072	1987	4.58	5157	8668	8963.3	778	854	565.47	78.3	74.1	0	4379	7890	9.12	4.08	3.97	3.73	6.16	12.13	2.55	0.44	2.03	5451	9877	2058	2973
482	2	2	6	2	ALFA2-1	116	13230	27340	200	287	362	41	1	1351	1389	526.46	920	959	377.51	55.7	27.9	0	431	469	3.58	977	1043	617.36	693	746	510.71	38.3	15.3	0	284	350	1.91	0.66	0.75	0.82	1.04	1.17	0.93	0.62	-0.6	715	819	1351	1389
483	2	2	6	3	BAC B	120	13640	27340	200	287	362	18	1	1022	1077	418.44	981	1045	422.58	21.6	6.3	0	41	96	2.42	680	763	525.58	812	875	578.3	12.9	3.1	0	-131	-48	1.18	-3.22	-0.51	0.7	1.15	1.13	0.92	0.54	0	-91	47	1022	1077
484	2	2	6	4	335H23	62	14035	27310	160	282	397	16	3	5149	5653	3328.98	986	1043	432.12	89.7	85.5	0	4163	4667	11.92	2081	2346	1405.18	724	827	561.28	74.8	59.2	0	1357	1622	3.71	0.33	0.35	0.33	0.49	0.55	0.31	0.55	-1.62	5520	6289	5149	5653
485	2	2	6	5	150L15	63	14405	27305	170	286	366	14	3	8668	8031	4555.9	1047	1074	428.88	93	87.8	0	7621	6984	20.21	2536	2582	1525.72	777	804	503.34	78.3	66.1	0	1759	1805	5.04	0.23	0.26	0.25	0.84	8.13	0.27	0.65	-2.12	9380	8789	8668	8031
486	2	2	6	6	184L18	64	14785	27315	160	286	366	9	3	5803	5627	3434.58	982	1009	386.73	87.4	80.4	0	4821	4645	15.01	2270	2635	1779.83	623	698	484.62	81.1	66.8	0	1647	2012	4.68	0.34	0.43	0.42	0.58	0.93	0.42	0.66	-1.55	6468	6657	5803	5627
487	2	2	6	7	1G3	65	15165	27315	200	286	366	11	3	5393	5385	1968.92	923	989	410.4	95.5	93.7	0	4470	4462	13.14	3444	3382	1726.81	728	780	503.82	89.2	79.7	0	2716	2654	6.84	0.61	0.59	0.59	0.59	0.22	0.76	0.74	-0.72	7186	7116	5393	5385
488	2	2	6	8	77P3	66	15530	27315	150	282	333	0	3	1279	1444	655.13	938	992	430.41	47.2	24.8	0	341	506	2.97	787	939	700.98	601	690	514.15	33	16.3	0	186	338	1.53	0.55	0.67	0.66	0.85	0.59	0.79	0.54	-0.87	527	844	1279	1444
489	2	2	6	9	209P2	67	15910	27330	200	287	362	17	1	1091	1143	508.43	933	987	392.41	30	12.2	0	158	210	2.78	712	832	632.03	689	763	507.53	25.1	9.8	0	23	143	1.4	0.15	0.68	0.97	1.14	0.87	0.98	0.62	-2.78	181	353	1091	1143
490	2	2	6	10	555G22	80	16295	27315	150	286	366	11	3	6005	6765	4679.03	945	983	414.97	90.2	82.2	0	5060	5820	14.47	2287	2625	1745.36	718	813	588.84	72.4	58	0	1569	1907	3.88	0.31	0.33	0.34	5.16	71.91	0.27	0.54	-1.69	6629	7727	6005	6765
491	2	2	6	11	263G23	82	16670	27285	160	282	333	26	3	5175	5131	3208.35	926	980	398.54	83	75.9	0	4249	4205	12.99	1809	1984	1424.65	651	718	505.37	66.7	53.5	0	1158	1333	3.58	0.27	0.32	0.28	0.36	0.23	0.35	0.6	-1.88	5407	5538	5175	5131
492	2	2	6	12	30C8	84	17055	27295	150	286	366	21	3	11879	11786	9697.62	912	952	362.91	81.5	74.8	0	10967	10874	32.73	3036	3583	2832.76	729	753	483.93	68.9	63.3	0	2307	2854	6.27	0.21	0.26	0.26	0.43	0.56	0.24	0.67	-2.25	13274	13728	11879	11786
493	2	2	6	13	474L7	86	17440	27310	180	287	362	25	3	12788	15842	10736.4	896	956	405.25	98.3	94.1	0	11892	14946	31.56	2655	2979	2028.72	676	776	546.9	77.4	64.5	0	1979	2303	4.85	0.17	0.15	0.16	0.3	1.21	0.15	0.66	-2.59	13871	17249	12788	15842
494	2	2	6	14	ALFA2-3	118	17815	27325	220	286	366	30	3	2373	2463	1087.1	856	921	387.12	87.1	74.1	0	1517	1607	6.13	1986	2157	1237.7	588	665	445.09	80.1	65	0	1398	1569	4.46	0.92	0.98	0.94	1.08	1.03	0.89	0.61	-0.12	2915	3176	2373	2463
495	2	2	6	15		h2o	18160	27320	200	287	362	18	1	829	887	388.69	916	940	396.16	16	2.8	0	-86	-28	2.09	662	741	472.8	640	708	496.83	22	4.9	0	22	101	1.33	-0.25	-3.48	1.9	3.28	4.19	0.99	0.67	0	-65	72	829	887
496	2	2	7	1		Not Mine	12825	27715	280	286	366	71	3	3823	4586	3670.7	914	955	399.67	83.9	79.7	0	2909	3672	9.57	1732	2097	1689.94	764	838	484.48	64.3	50	0	968	1333	3.57	0.33	0.36	0.32	0.48	0.78	0.27	0.34	-1.59	3877	5005	3823	4586
497	2	2	7	2		Not Mine	13225	27695	180	286	366	45	3	2744	3312	2121.51	936	972	408.84	85.7	76.2	0	1808	2376	6.71	1815	2201	1635.86	716	789	548.28	71	50	0	1099	1485	3.31	0.61	0.63	0.6	0.69	0.42	0.53	0.48	-0.72	2907	3861	2744	3312
498	2	2	7	3		Not Mine	13615	27695	200	286	366	32	3	2992	3143	1481.63	1009	1061	421.85	83.9	78.7	0	1983	2134	7.09	1444	1723	1151.96	749	830	590.23	55.2	36.7	0	695	974	2.45	0.35	0.46	0.38	0.49	0.37	0.59	0.57	-1.51	2678	3108	2992	3143
499	2	2	7	4		Not Mine	14025	27695	200	286	366	6	3	5958	5814	2508.92	1026	1048	403.83	95.1	91.6	0	4932	4788	14.75	1868	2115	1273.71	695	806	554.93	72.7	52.8	0	1173	1420	3.37	0.24	0.3	0.27	0.33	0.21	0.36	0.51	-2.07	6105	6208	5958	5814
500	2	2	7	5		Not Mine	14405	27705	190	287	366	18	3	3510	3386	1282.94	1057	1095	424.03	90.6	82.9	0	2453	2329	8.28	1359	1552	995.8	726	801	526.7	56.8	32.1	0	633	826	2.58	0.26	0.35	0.31	0.37	0.23	0.61	0.62	-1.95	3086	3155	3510	3386
501	2	2	7	6		Not Mine	14790	27705	190	282	333	22	3	3200	3052	1370.33	973	1035	406.79	84	76.2	0	2227	2079	7.87	1459	1656	1113.67	668	746	537.13	60.3	41.1	0	791	988	2.72	0.36	0.48	0.42	0.77	2.43	0.61	0.56	-1.49	3018	3067	3200	3052
502	2	2	7	7		Not Mine	15170	27700	200	287	364	22	1	945	984	376.12	906	958	398.38	20.2	4.9	0	39	78	2.37	624	722	496.84	594	667	492.26	25.1	5.2	0	30	128	1.27	0.77	1.64	1.31	1.77	1.4	1.09	0.68	-0.38	69	206	945	984
503	2	2	7	8		Not Mine	15520	27700	200	287	362	20	1	822	871	341.78	961	998	409.78	9.8	0.3	0	-138	-89	2.01	681	721	474.36	671	779	541.97	16.7	2.8	0	10	50	1.26	-0.07	-0.56	2.03	6.13	12.35	1.04	0.56	0	-129	-40	822	871
504	2	2	7	9		Not Mine	15900	27690	200	287	362	12	1	880	923	388.26	940	970	401.2	13.9	2.8	0	-59	-16	2.19	685	754	531.34	705	780	519.48	22	3.8	0	-19	49	1.32	0.33	-2.88	2.07	3.82	9.15	1.05	0.59	-1.58	-80	32	880	923
505	2	2	7	10		Not Mine	16290	27690	200	287	362	12	1	869	922	391.15	896	946	377.14	19.2	5.2	0	-26	26	2.3	684	717	481.52	643	715	486.3	19.5	4.9	0	41	74	1.41	-1.52	2.85	1.68	5.47	12.63	0.88	0.51	0	14	100	869	922
506	2	2	7	11		Not Mine	16660	27680	200	287	362	3	1	828	844	355.02	900	936	411.64	11.1	1	0	-71	-55	2.01	624	674	461.05	713	766	494.82	15.3	1	0	-88	-38	1.26	1.24	0.7	1.39	11.78	57	0.93	0.51	0.31	-161	-95	828	844
507	2	2	7	12		Not Mine	17050	27680	200	287	362	11	1	789	835	382.54	964	986	447.96	7.3	1	0	-174	-128	1.76	661	756	561.82	594	685	514.2	21.6	9.1	0	67	162	1.29	-0.38	-1.26	3.8	5.85	6.81	1.14	0.6	0	-108	33	789	835
508	2	2	7	13		Not Mine	17430	27690	200	287	362	20	1	869	878	341.61	859	912	367.5	15.7	2.4	0	10	19	2.36	561	669	493.35	643	712	484.95	19.2	5.9	0	-81	26	1.16	-8.2	1.37	1.36	1.84	1.74	1.23	0.72	0	-72	45	869	878
509	2	2	7	14		Not Mine	17780	27690	200	287	365	21	1	787	856	355.51	851	890	367.99	17.1	4.2	0	-63	5	2.14	612	714	506.54	638	716	500.25	21.6	4.5	0	-25	76	1.22	0.41	15.2	1.73	8.19	43.78	1.08	0.58	-1.3	-90	81	787	856
510	2	2	7	15		Not Mine	18160	27690	200	287	362	21	1	744	817	346.2	875	915	413.25	11.5	1.4	0	-130	-57	1.8	632	708	504.31	559	653	517.56	24.4	4.9	0	73	149	1.22	-0.56	-2.57	2.69	4.29	5.87	1.26	0.75	0	-58	91	744	817
511	2	2	8	1		Not Mine	12845	28070	250	282	397	49	3	4230	5723	3972.15	901	964	402.73	99.3	97.9	0	3329	4822	10.5	2302	2694	1945.53	731	830	550.33	77.7	61	0	1571	1963	4.18	0.47	0.41	0.43	0.47	0.33	0.32	0.42	-1.08	4900	6785	4230	5723
512	2	2	8	2		Not Mine	13235	28045	190	286	366	38	3	3200	3336	1579.55	939	994	415.59	90.6	83.9	0	2261	2397	7.7	1888	2074	1234.35	650	741	554.67	74.8	54.9	0	1238	1424	3.4	0.55	0.59	0.57	0.61	0.31	0.63	0.65	-0.87	3499	3821	3200	3336
513	2	2	8	3		Not Mine	13575	28075	230	286	366	74	3	2777	2856	1522.56	964	1047	454.82	78.3	69.6	0	1813	1892	6.11	1694	1824	1146.37	735	797	573.27	64.7	41.6	0	959	1089	2.95	0.53	0.58	0.58	0.69	0.66	0.61	0.65	-0.92	2772	2981	2777	2856
514	2	2	8	4		Not Mine	14015	28055	170	286	366	10	3	5593	5130	2427.46	900	968	435.5	88.1	85	0	4693	4230	12.84	1848	2023	1181.3	719	810	565.98	72.4	50	0	1129	1304	3.27	0.24	0.31	0.25	0.36	0.35	0.36	0.53	-2.06	5822	5534	5593	5130
515	2	2	8	5		Not Mine	14395	28065	200	286	366	12	3	3372	3335	1235.44	969	1072	497.3	92.7	84.6	0	2403	2366	6.78	1313	1459	926.52	782	933	692.55	44.1	21	0	531	677	1.9	0.22	0.29	0.31	0.33	0.2	0.6	0.64	-2.18	2934	3043	3372	3335
516	2	2	8	6		Not Mine	14790	28065	180	282	334	15	3	3228	3205	1406.22	952	1043	474.89	86.2	78	0	2276	2253	6.8	1746	1900	1194.2	669	851	701.58	63.5	39	0	1077	1231	2.49	0.47	0.55	0.51	0.63	0.53	0.69	0.65	-1.08	3353	3484	3228	3205
517	2	2	8	7		Not Mine	15150	28070	200	287	362	19	1	874	928	394.64	918	961	420.65	17.4	2.4	0	-43	10	2.08	696	771	538.56	680	786	539.8	21.6	6.6	0	16	91	1.29	-0.36	9.1	1.63	3.04	5.16	1.11	0.67	0	-28	101	874	928
518	2	2	8	8		Not Mine	15520	28060	200	287	362	16	1	782	841	353.05	923	949	379.82	11.1	2.1	0	-140	-81	2.06	501	602	464.52	713	770	515.2	11.5	2.4	0	-211	-110	0.97	1.5	1.35	1.26	2.42	3.85	1.01	0.58	0.59	-353	-193	782	841
519	2	2	8	9		Not Mine	15900	28060	200	287	362	15	1	845	871	359.98	934	959	370.36	12.2	2.1	0	-88	-62	2.28	618	718	485.39	648	708	495.76	21.6	4.9	0	-29	70	1.25	0.34	-1.11	1.86	4.02	7.09	1	0.55	-1.57	-119	7	845	871
520	2	2	8	10		Not Mine	16280	28060	200	287	362	15	1	877	902	418.23	887	969	413.76	16.4	3.5	0	-9	15	2.12	545	671	518.9	685	801	595.9	13.6	3.1	0	-139	-13	0.91	14	-0.93	1.18	2.15	3.03	0.87	0.49	3.81	-150	1	877	902
521	2	2	8	11		Not Mine	16650	28060	200	287	362	20	1	806	851	357.22	862	926	388.71	12.9	3.1	0	-55	-10	2.07	620	681	489.51	609	697	473.17	19.2	6.6	0	11	72	1.31	-0.2	-6.55	1.62	5.72	14.01	0.99	0.52	0	-45	61	806	851
522	2	2	8	12		Not Mine	17030	28060	200	287	362	19	1	835	904	412.56	853	895	379.73	22	6.3	0	-17	51	2.2	658	737	534.97	549	686	508.27	23	10.1	0	109	188	1.29	-6.06	3.69	1.83	3.01	4.93	0.93	0.52	0	91	239	835	904
523	2	2	8	13		Not Mine	17410	28060	200	287	362	19	1	974	1017	436.38	894	943	386.5	25.4	8.4	0	80	123	2.52	672	786	576.06	694	782	531.47	22.6	7.7	0	-21	92	1.26	-0.28	0.75	1.16	1.4	0.94	1.11	0.71	0	58	215	974	1017
524	2	2	8	14		Not Mine	17780	28050	200	287	362	17	1	819	872	402.82	835	864	369.98	18.5	7	0	-15	37	2.21	643	742	532.51	619	689	460.09	24	9.4	0	24	123	1.4	-1.5	3.32	1.74	2.49	3.43	1.08	0.66	0	8	160	819	872
525	2	2	8	15		Not Mine	18160	28050	200	287	362	15	1	766	821	355.73	874	900	371.02	12.2	3.1	0	-107	-52	2.06	671	698	461.76	557	659	498.56	22	4.5	0	114	141	1.35	-1.06	-2.66	2.46	4.93	8.97	1.03	0.64	0	6	88	766	821
526	2	2	9	1		Not Mine	12855	28440	220	282	397	42	3	4821	6633	4751.61	853	897	351.64	100	99.3	0	3968	5780	13.71	2162	2633	1822.24	691	736	473.18	80.1	67.7	0	1471	1942	4.57	0.37	0.34	0.37	0.37	0.21	0.28	0.54	-1.43	5439	7722	4821	6633
527	2	2	9	2		Not Mine	13230	28435	180	282	333	43	3	3060	3358	2017.91	799	816	351.96	86.2	79.4	0	2261	2559	8.69	1542	1822	1330.25	641	680	474.48	65.2	47.2	0	901	1181	3.25	0.4	0.46	0.42	0.53	0.61	0.48	0.54	-1.33	3162	3740	3060	3358
528	2	2	9	3		Not Mine	13610	28445	210	282	334	44	3	2988	3014	1459.72	830	863	379.48	86.5	80.5	0	2158	2184	7.87	1547	1798	1221.58	584	695	535.54	67	45.4	0	963	1214	2.89	0.45	0.56	0.52	0.88	3.3	0.63	0.57	-1.16	3121	3398	2988	3014
529	2	2	9	4		Not Mine	14035	28455	180	286	366	31	3	6281	6042	2570.41	876	924	363.64	94.4	91.6	0	5405	5166	17.27	2036	2249	1375.96	670	785	567.28	75.9	58.7	0	1366	1579	3.59	0.25	0.31	0.28	0.56	2.32	0.39	0.54	-1.98	6771	6745	6281	6042
530	2	2	9	5		Not Mine	14415	28455	200	286	366	34	3	3408	3408	1266.49	969	1021	380.07	93	87.8	0	2439	2439	8.97	1420	1555	928.22	598	688	493.15	64	41.6	0	822	957	2.88	0.34	0.39	0.38	0.52	0.63	0.48	0.43	-1.57	3261	3396	3408	3408
531	2	2	9	6		Not Mine	14780	28445	190	282	333	23	3	3259	3083	1315.98	905	941	404.86	87.2	78.4	0	2354	2178	8.05	1613	1772	1089.45	617	730	555.86	67	47.9	0	996	1155	2.9	0.42	0.53	0.48	0.58	0.37	0.67	0.66	-1.24	3350	3333	3259	3083
532	2	2	9	7		Not Mine	15140	28430	200	287	362	20	1	840	896	407.02	861	947	442.91	16.4	4.2	0	-20	35	1.9	632	703	471.71	646	734	553.31	16.4	3.5	0	-13	57	1.14	0.67	1.63	1.26	2.39	3.1	0.82	0.5	-0.58	-35	92	840	896
533	2	2	9	8		Not Mine	15520	28430	200	287	362	18	1	916	951	407.1	894	957	429.1	17.8	4.2	0	22	57	2.13	646	700	499.41	690	736	521.97	16.4	4.5	0	-43	10	1.24	-2	0.18	1	1.56	1.73	0.94	0.59	0	-22	67	916	951
534	2	2	9	9		Not Mine	15900	28430	200	287	363	18	1	927	971	409.42	909	946	380.85	22.6	5.6	0	18	62	2.43	678	747	521.31	740	804	567.13	15.3	3.5	0	-61	7	1.2	-3.44	0.11	1.03	1.21	0.78	1.07	0.71	0	-44	69	927	971
535	2	2	9	10		Not Mine	16280	28430	200	287	362	17	1	874	934	405.35	858	928	411.18	19.5	4.9	0	16	76	2.13	624	706	496.36	764	814	525.93	13.6	3.1	0	-139	-57	1.19	-8.75	-0.76	0.97	1.46	1.6	0.96	0.61	0	-124	18	874	934
536	2	2	9	11		Not Mine	16650	28430	200	287	363	23	1	873	925	365.16	876	929	385.32	19.2	3.8	0	-2	49	2.27	621	719	482.14	691	715	479.63	20.2	4.2	0	-69	28	1.29	23.33	0.57	1.4	2.85	4.08	0.95	0.52	4.54	-73	77	873	925
537	2	2	9	12		Not Mine	17030	28430	200	287	362	22	1	841	881	387.45	853	884	359.97	19.5	6.6	0	-11	28	2.34	667	719	467.12	704	792	578.69	13.6	0.7	0	-36	15	1.15	3.08	0.54	1.2	1.83	2.07	0.92	0.58	1.62	-49	43	841	881
538	2	2	9	13		Not Mine	17410	28420	200	287	362	13	1	802	849	349.05	916	925	353.77	12.9	2.4	0	-113	-66	2.27	643	729	508.52	589	674	477.44	23.3	7.7	0	54	140	1.35	-0.47	-2.09	2.66	3.82	6.37	1.13	0.6	0	-60	73	802	849
539	2	2	9	14		Not Mine	17780	28420	200	288	362	20	1	808	872	345.75	922	1009	508.32	4.5	1	0	-113	-49	1.59	664	733	498.83	723	832	605.24	13.9	2.1	0	-58	10	1.1	0.52	-0.2	1.63	7.97	26.76	1.04	0.52	-0.95	-173	-40	808	872
540	2	2	9	15		Not Mine	18160	28420	200	287	362	18	1	844	880	362.58	966	1025	413.65	9.4	0.7	0	-121	-85	2.04	691	718	496.18	785	848	625.15	11.8	0.3	0	-93	-66	1.11	0.77	0.78	1.75	7.21	28.11	1.21	0.78	-0.38	-216	-153	844	880
END DATA
[truncated: 12 more columns]
